# Supplementary material for: Metabolic drivers of dysglycemia in pregnancy: ethnic-specific GWAS of 146 metabolites and 1-sample Mendelian randomization analyses in a UK multi-ethnic birth cohort
Source: Front Endocrinol (Lausanne). 2023 May 15;14:1157416. doi: 10.3389/fendo.2023.1157416 (PMC10225646; doi:10.3389/fendo.2023.1157416)
Supplement: Supplementary file 1 [file DataSheet_1.zip]

Archive with 48 entries (47 files):
- Supplementary Excel. GWAS results/
- __MACOSX/._Supplementary Excel. GWAS results
- Supplementary Excel. GWAS results/S-HDL.xlsx
- __MACOSX/Supplementary Excel. GWAS results/._S-HDL.xlsx
- Supplementary Excel. GWAS results/.DS_Store
- __MACOSX/Supplementary Excel. GWAS results/._.DS_Store
- Supplementary Excel. GWAS results/M-HDL.xlsx
- __MACOSX/Supplementary Excel. GWAS results/._M-HDL.xlsx
- Supplementary Excel. GWAS results/L-HDL.xlsx
- __MACOSX/Supplementary Excel. GWAS results/._L-HDL.xlsx
- Supplementary Excel. GWAS results/M-LDL.xlsx
- __MACOSX/Supplementary Excel. GWAS results/._M-LDL.xlsx
- Supplementary Excel. GWAS results/L-LDL.xlsx
- __MACOSX/Supplementary Excel. GWAS results/._L-LDL.xlsx
- Supplementary Excel. GWAS results/Lipoprotein Density .xlsx
- __MACOSX/Supplementary Excel. GWAS results/._Lipoprotein Density .xlsx
- Supplementary Excel. GWAS results/Ketone Bodies.xlsx
- __MACOSX/Supplementary Excel. GWAS results/._Ketone Bodies.xlsx
- Supplementary Excel. GWAS results/S-LDL.xlsx
- __MACOSX/Supplementary Excel. GWAS results/._S-LDL.xlsx
- Supplementary Excel. GWAS results/XS-VLDL.xlsx
- __MACOSX/Supplementary Excel. GWAS results/._XS-VLDL.xlsx
- Supplementary Excel. GWAS results/S-VLDL.xlsx
- __MACOSX/Supplementary Excel. GWAS results/._S-VLDL.xlsx
- Supplementary Excel. GWAS results/XL-HDL.xlsx
- __MACOSX/Supplementary Excel. GWAS results/._XL-HDL.xlsx
- Supplementary Excel. GWAS results/IDL.xlsx
- __MACOSX/Supplementary Excel. GWAS results/._IDL.xlsx
- Supplementary Excel. GWAS results/M-VLDL.xlsx
- __MACOSX/Supplementary Excel. GWAS results/._M-VLDL.xlsx
- Supplementary Excel. GWAS results/Amino Acids.xlsx
- __MACOSX/Supplementary Excel. GWAS results/._Amino Acids.xlsx
- Supplementary Excel. GWAS results/Fatty Acids .xlsx
- __MACOSX/Supplementary Excel. GWAS results/._Fatty Acids .xlsx
- Supplementary Excel. GWAS results/Cholesterol.xlsx
- __MACOSX/Supplementary Excel. GWAS results/._Cholesterol.xlsx
- Supplementary Excel. GWAS results/Apolipoproteins .xlsx
- __MACOSX/Supplementary Excel. GWAS results/._Apolipoproteins .xlsx
- Supplementary Excel. GWAS results/L-VLDL.xlsx
- __MACOSX/Supplementary Excel. GWAS results/._L-VLDL.xlsx
- Supplementary Excel. GWAS results/Glycerides and Phospholipids.xlsx
- __MACOSX/Supplementary Excel. GWAS results/._Glycerides and Phospholipids.xlsx
- Supplementary Excel. GWAS results/Glycolysis Related.xlsx
- __MACOSX/Supplementary Excel. GWAS results/._Glycolysis Related.xlsx
- Supplementary Excel. GWAS results/XL-VLDL.xlsx
- __MACOSX/Supplementary Excel. GWAS results/._XL-VLDL.xlsx
- Supplementary Excel. GWAS results/XXL-VLDL.xlsx
- __MACOSX/Supplementary Excel. GWAS results/._XXL-VLDL.xlsx
