# Supplementary material for: Metabolic drivers of dysglycemia in pregnancy: ethnic-specific GWAS of 146 metabolites and 1-sample Mendelian randomization analyses in a UK multi-ethnic birth cohort
Source: Front Endocrinol (Lausanne). 2023 May 15;14:1157416. doi: 10.3389/fendo.2023.1157416 (PMC10225646; doi:10.3389/fendo.2023.1157416)
Supplement: Supplementary file 1 [file DataSheet_1.zip › Supplementary Excel. GWAS results/S-HDL.xlsx]

## Sheet: S-HDL-P
	Online supplementary
	GWAS results from mixed linear model association analyses (mlma). SNPs identifed at the suggestive level (1 x 105) in at least one ethnicity. Significant SNPs are shown in bold. Shaded rows represent SNPs not included in the GWAS due to the SNP not being included in the GWAS as a result of failing a previous QC step. Meta-analysis results obtained from a fixed effects inverse variance model in ME…
			South Asians						White Europeans						Meta Analysis
	Chromosome	SNP	A1	A2	Frequency	β estimate	SE	P value	A1	A2	Frequency	β estimate	SE	P value	A1	A2	Frequency	FreqSE	β estimate	SE	P value	I2	Direction
	1	1:59210087:A:G	G	A	0.330949	-0.000616085	0.00260767	0.813232	G	A	0.284446	-0.0128756	0.00286612	7.04421e-06	A	G	0.6901	0.0231	0.0062	0.0019	0.001384	90	++
	1	1:59211956:T:C	C	T	0.331087	-0.000506053	0.00260639	0.846051	C	T	0.284446	-0.0127783	0.00286612	8.25697e-06	T	C	0.69	0.0232	0.0061	0.0019	0.001671	90	++
	1	1:59212547:C:T	T	C	0.331087	-0.000506053	0.00260639	0.846051	T	C	0.283394	-0.0127998	0.00287129	8.27802e-06	T	C	0.3095	0.0237	-0.0061	0.0019	0.001689	90.1	--
	1	1:59213743:G:A	A	G	0.330674	-0.000264422	0.00261025	0.919311	A	G	0.283394	-0.0127998	0.00287129	8.27802e-06	A	G	0.3093	0.0235	-0.0059	0.0019	0.002115	90.4	--
	2	2:43925540:C:A	A	C	0.488721	0.0109969	0.00244822	7.06259e-06	C	A	0.479693	-0.00121184	0.00262822	0.644736	A	C	0.5034	0.0158	0.0065	0.0018	0.000317	86.5	++
	2	2:5802718:C:G							G	C	0.098225	-0.0207356	0.00444828	3.13935e-06
	3	3:17134357:T:C							C	T	0.480596	-0.011826	0.00264747	7.93616e-06
	4	4:27180036:C:G							G	C	0.0830325	-0.0210546	0.00473599	8.76267e-06
	4	4:27180227:G:A							A	G	0.0831829	-0.0210381	0.00473291	8.78619e-06
	4	4:27180578:G:A							A	G	0.0830325	-0.0210824	0.00473599	8.52616e-06
	4	4:27185140:C:T							T	C	0.0827316	-0.0216053	0.00475149	5.44032e-06
	4	4:27185811:G:A							A	G	0.0827316	-0.0216053	0.00475149	5.44032e-06
	4	4:27189783:A:G							G	A	0.0842359	-0.0210747	0.0047207	8.03248e-06
	4	4:27190531:A:G							G	A	0.0840854	-0.0210909	0.00472374	8.0115e-06
	4	4:27192487:T:C							C	T	0.0834838	-0.0210207	0.00473599	9.05819e-06
	4	4:64340381:C:T							T	C	0.073556	-0.0225924	0.00500324	6.31502e-06
	6	6:86084501:T:C							T	C	0.104693	0.0199385	0.00435376	4.65876e-06
	6	6:86085988:C:T							C	T	0.105295	0.0193084	0.00432419	7.99944e-06
	6	6:86087009:C:A							C	A	0.105295	0.0193084	0.00432419	7.99944e-06
	6	6:86087075:T:C							T	C	0.105295	0.0193084	0.00432419	7.99944e-06
	6	6:86087210:T:C							T	C	0.105295	0.0193084	0.00432419	7.99944e-06
	6	6:86087308:C:G							C	G	0.105295	0.0193084	0.00432419	7.99944e-06
	6	6:86087417:T:G							T	G	0.105295	0.0193084	0.00432419	7.99944e-06
	6	6:86087449:G:C							G	C	0.105295	0.0193084	0.00432419	7.99944e-06
	6	6:86087679:A:G							A	G	0.105295	0.0193084	0.00432419	7.99944e-06
	6	6:86088037:G:A							G	A	0.105144	0.0193101	0.00432623	8.06302e-06
	6	6:86092215:T:C							T	C	0.104844	0.0195717	0.00433032	6.19277e-06
	6	6:86092876:C:G							C	G	0.104693	0.0195738	0.00433237	6.24158e-06
	6	6:86092879:C:T	C	T	0.183356	0.000418467	0.00325893	0.897827	C	T	0.104693	0.0195738	0.00433237	6.24158e-06	T	C	0.8451	0.0378	-0.0073	0.0026	0.004824	92	--
	6	6:86107658:T:C							T	C	0.102136	0.0194139	0.00439	9.76495e-06
	9	9:37419836:T:C							C	T	0.398315	0.0123572	0.00270806	5.03985e-06
	9	9:37420317:G:A							A	G	0.398014	0.0122836	0.00270877	5.7666e-06
	9	9:37420457:T:G							G	T	0.398014	0.0122836	0.00270877	5.7666e-06
	9	9:37420597:T:A							A	T	0.398014	0.0122836	0.00270877	5.7666e-06
	9	9:37421417:T:C							C	T	0.398165	0.0123587	0.00270755	5.00588e-06
	9	9:37421524:A:G							G	A	0.398165	0.0123587	0.00270755	5.00588e-06
	9	9:37421678:T:C							C	T	0.398315	0.0122611	0.00270461	5.8042e-06
	11	11:36177332:T:C							T	C	0.141998	0.0172269	0.00375394	4.45331e-06
	11	11:36177539:A:G							A	G	0.142148	0.0175142	0.00374835	2.97549e-06
	11	11:36179252:A:G							A	G	0.141847	0.0173392	0.00375029	3.77442e-06
	12	12:24503922:C:G							C	G	0.347172	-0.0138694	0.00276051	5.05487e-07
	12	12:43422907:C:A							A	C	0.329874	-0.0124905	0.00282034	9.4796e-06
	12	12:43426072:A:G	G	A	0.352682	-0.00323409	0.00261386	0.215983	G	A	0.343111	-0.0125636	0.0028072	7.62397e-06	A	G	0.6518	0.0048	0.0076	0.0019	7.642e-05	83.1	++
	12	12:43431660:A:G							G	A	0.330776	-0.0126582	0.00282223	7.28555e-06
	12	12:53099566:C:T							C	T	0.243532	-0.0142678	0.00305798	3.07484e-06
	12	12:53118379:C:T							C	T	0.23586	-0.0146437	0.00309615	2.24922e-06
	12	12:53119590:G:A							G	A	0.236613	-0.0149685	0.00309064	1.2778e-06
	12	12:53121562:A:G							A	G	0.236763	-0.0148693	0.003088	1.47074e-06
	12	12:53121884:C:T							C	T	0.236913	-0.0148658	0.00308794	1.4782e-06
	12	12:53121995:T:C							T	C	0.236913	-0.0148658	0.00308794	1.4782e-06
	12	12:53122550:A:T							A	T	0.239771	-0.0142168	0.00307408	3.75054e-06
	12	12:53123434:A:G							A	G	0.230295	-0.0147381	0.00312033	2.3212e-06
	12	12:53124472:G:T							T	G	0.230746	-0.0139542	0.0031095	7.20343e-06
	12	12:53125214:T:C							C	T	0.230746	-0.0139542	0.0031095	7.20343e-06
	12	12:53126074:C:A							A	C	0.230897	-0.0139852	0.00310679	6.74797e-06
	12	12:53126808:G:C							C	G	0.230897	-0.0139852	0.00310679	6.74797e-06

## Sheet: S-HDL-L
	Online supplementary
	GWAS results from mixed linear model association analyses (mlma). SNPs identifed at the suggestive level (1 x 105) in at least one ethnicity. Significant SNPs are shown in bold. Shaded rows represent SNPs not included in the GWAS due to the SNP not being included in the GWAS as a result of failing a previous QC step. Meta-analysis results obtained from a fixed effects inverse variance model in ME…
			South Asians						White Europeans						Meta Analysis
	Chromosome	SNP	A1	A2	Frequency	β estimate	SE	P value	A1	A2	Frequency	β estimate	SE	P value	A1	A2	Frequency	FreqSE	β estimate	SE	P value	I2	Direction
	2	2:5802718:C:G							G	C	0.0983755	-0.0205109	0.00444437	3.93066e-06
	3	3:17134357:T:C							C	T	0.480445	-0.0120408	0.00264744	5.41356e-06
	4	4:27180036:C:G							G	C	0.0830325	-0.0211878	0.00473421	7.62429e-06
	4	4:27180227:G:A							A	G	0.0831829	-0.0211613	0.00473113	7.72113e-06
	4	4:27180578:G:A							A	G	0.0830325	-0.0211992	0.00473421	7.53896e-06
	4	4:27185140:C:T							T	C	0.0827316	-0.0217307	0.0047497	4.75843e-06
	4	4:27185811:G:A							A	G	0.0827316	-0.0217307	0.0047497	4.75843e-06
	4	4:27189181:G:C							C	G	0.083935	-0.0209589	0.00472501	9.17596e-06
	4	4:27189783:A:G							G	A	0.0842359	-0.0211727	0.00471893	7.23111e-06
	4	4:27190531:A:G							G	A	0.0840854	-0.021199	0.00472196	7.14097e-06
	4	4:27191168:T:A							A	T	0.083935	-0.0209589	0.00472501	9.17596e-06
	4	4:27192487:T:C							C	T	0.0834838	-0.0211294	0.0047342	8.07658e-06
	4	4:27192782:T:C							C	T	0.083935	-0.0209589	0.00472501	9.17596e-06
	4	4:27194268:A:G							G	A	0.0831829	-0.0209413	0.00474038	9.97786e-06
	4	4:27194834:G:A							A	G	0.0831829	-0.0209413	0.00474038	9.97786e-06
	4	4:27195827:T:A							A	T	0.0831829	-0.0209413	0.00474038	9.97786e-06
	4	4:27197167:G:T							T	G	0.0830325	-0.0209845	0.00474348	9.69515e-06
	4	4:64340381:C:T							T	C	0.073556	-0.0227448	0.00500135	5.42278e-06
	6	6:86084501:T:C							T	C	0.104844	0.0203198	0.00435044	3.00086e-06
	6	6:86085988:C:T							C	T	0.105445	0.0197105	0.0043209	5.07494e-06
	6	6:86087009:C:A							C	A	0.105445	0.0197105	0.0043209	5.07494e-06
	6	6:86087075:T:C							T	C	0.105445	0.0197105	0.0043209	5.07494e-06
	6	6:86087210:T:C							T	C	0.105445	0.0197105	0.0043209	5.07494e-06
	6	6:86087308:C:G							C	G	0.105445	0.0197105	0.0043209	5.07494e-06
	6	6:86087417:T:G							T	G	0.105445	0.0197105	0.0043209	5.07494e-06
	6	6:86087449:G:C							G	C	0.105445	0.0197105	0.0043209	5.07494e-06
	6	6:86087679:A:G							A	G	0.105445	0.0197105	0.0043209	5.07494e-06
	6	6:86088037:G:A							G	A	0.105295	0.0197022	0.00432293	5.17379e-06
	6	6:86092215:T:C							T	C	0.104994	0.0199825	0.00432703	3.87315e-06
	6	6:86092876:C:G							C	G	0.104844	0.0199746	0.00432907	3.9489e-06
	6	6:86092879:C:T	C	T	0.183457	0.000661755	0.00325811	0.839049	C	T	0.104844	0.0199746	0.00432907	3.9489e-06	T	C	0.845	0.0378	-0.0076	0.0026	0.003315	92.1	--
	6	6:86107658:T:C							T	C	0.102286	0.0198085	0.00438657	6.31059e-06
	6	6:86112491:T:C							T	C	0.102587	0.019372	0.00438223	9.84399e-06
	6	6:86112738:G:C							G	C	0.102587	0.019372	0.00438223	9.84399e-06
	6	6:86114137:C:T							C	T	0.102587	0.019372	0.00438223	9.84399e-06
	8	8:32748779:T:C	T	C	0.302092	0.00125824	0.00269785	0.640939	T	C	0.421781	-0.0117797	0.00266628	9.95936e-06	T	C	0.3626	0.0598	-0.0053	0.0019	0.004885	91.5	-+
	8	8:32764614:G:C							G	C	0.421781	-0.0117797	0.00266628	9.95936e-06
	8	8:32813503:G:A							G	A	0.421931	-0.0117976	0.00266519	9.57474e-06
	9	9:37419836:T:C							C	T	0.398315	0.0122792	0.0027088	5.81358e-06
	9	9:37420317:G:A							A	G	0.398014	0.0121995	0.00270951	6.71607e-06
	9	9:37420457:T:G							G	T	0.398014	0.0121995	0.00270951	6.71607e-06
	9	9:37420597:T:A							A	T	0.398014	0.0121995	0.00270951	6.71607e-06
	9	9:37421417:T:C							C	T	0.398165	0.0122717	0.00270829	5.86586e-06
	9	9:37421524:A:G							G	A	0.398165	0.0122717	0.00270829	5.86586e-06
	9	9:37421678:T:C							C	T	0.398315	0.0121765	0.00270535	6.76635e-06
	11	11:36177332:T:C							T	C	0.141998	0.0174393	0.00375267	3.36492e-06
	11	11:36177539:A:G							A	G	0.141998	0.0174393	0.00375267	3.36492e-06
	11	11:36179252:A:G							A	G	0.141697	0.0172636	0.0037546	4.26612e-06
	12	12:116777570:G:T	T	G	0.453757	-0.0114665	0.00249249	4.21658e-06	T	G	0.443442	-0.00577362	0.00266402	0.0302152	T	G	0.4489	0.0051	-0.0088	0.0018	1.298e-06	58.9	--
	12	12:24503922:C:G							C	G	0.347022	-0.0139987	0.00275916	3.90507e-07
	12	12:43422907:C:A							A	C	0.329573	-0.0129721	0.00282066	4.24601e-06
	12	12:43424971:T:C	C	T	0.352876	-0.00292042	0.00261375	0.263853	C	T	0.342509	-0.0128422	0.00280861	4.82078e-06	T	C	0.6519	0.0052	0.0075	0.0019	8.391e-05	85	++
	12	12:43426072:A:G	G	A	0.352876	-0.00292042	0.00261375	0.263853	G	A	0.34281	-0.0130548	0.0028074	3.31688e-06	A	G	0.6518	0.005	0.0076	0.0019	6.707e-05	85.7	++
	12	12:43431660:A:G							G	A	0.330475	-0.0131372	0.00282254	3.24924e-06
	12	12:53099566:C:T							C	T	0.243682	-0.0139695	0.00305684	4.8794e-06
	12	12:53118379:C:T							C	T	0.236011	-0.0142962	0.00309496	3.85251e-06
	12	12:53119590:G:A							G	A	0.236763	-0.0146421	0.00308946	2.14365e-06
	12	12:53121562:A:G							A	G	0.236913	-0.0145326	0.00308682	2.50223e-06
	12	12:53121884:C:T							C	T	0.237064	-0.0145244	0.00308676	2.53362e-06
	12	12:53121995:T:C							T	C	0.237064	-0.0145244	0.00308676	2.53362e-06
	12	12:53122550:A:T							A	T	0.239922	-0.0139287	0.00307292	5.82224e-06
	12	12:53123434:A:G							A	G	0.230445	-0.0144287	0.0031191	3.7293e-06
	14	14:20524608:C:T	C	T	0.337187	0.00403778	0.00261439	0.122481	T	C	0.408694	-0.011821	0.00266558	9.22169e-06	T	C	0.5382	0.127	-0.0079	0.0019	2.578e-05	77	--
	14	14:20525182:C:T	C	T	0.337049	0.00397307	0.00261412	0.128549	T	C	0.408845	-0.0118744	0.00266611	8.43455e-06	T	C	0.5384	0.127	-0.0078	0.0019	2.629e-05	77.7	--
	14	14:20525320:A:T	A	T	0.337187	0.00396355	0.00261439	0.129506	T	A	0.408694	-0.011821	0.00266558	9.22169e-06	A	T	0.4618	0.127	0.0078	0.0019	2.819e-05	77.4	++
	14	14:20525385:A:G	A	G	0.337187	0.00396355	0.00261439	0.129506	G	A	0.408694	-0.011821	0.00266558	9.22169e-06	A	G	0.4618	0.127	0.0078	0.0019	2.819e-05	77.4	++
	14	14:20525445:G:A	G	A	0.337462	0.00396695	0.00261339	0.12903	A	G	0.408694	-0.011821	0.00266558	9.22169e-06	A	G	0.5381	0.1269	-0.0078	0.0019	2.808e-05	77.4	--
	14	14:20525461:A:T	A	T	0.3376	0.00400526	0.00261366	0.125415	T	A	0.408694	-0.011821	0.00266558	9.22169e-06	A	T	0.462	0.1268	0.0078	0.0019	2.681e-05	77.2	++
	14	14:20526511:C:T	C	T	0.337187	0.0040181	0.00261439	0.124314	T	C	0.407792	-0.0118874	0.0026674	8.3297e-06	T	C	0.5379	0.1275	-0.0079	0.0019	2.475e-05	77.5	--
	14	14:20526535:C:A	C	A	0.337187	0.0040181	0.00261439	0.124314	A	C	0.407792	-0.0118874	0.0026674	8.3297e-06	A	C	0.5379	0.1275	-0.0079	0.0019	2.475e-05	77.5	--
	14	14:20526904:T:C	T	C	0.337187	0.0040181	0.00261439	0.124314	C	T	0.407792	-0.0118874	0.0026674	8.3297e-06	T	C	0.4621	0.1275	0.0079	0.0019	2.475e-05	77.5	++
	14	14:20526912:T:C	T	C	0.337187	0.0040181	0.00261439	0.124314	C	T	0.407792	-0.0118874	0.0026674	8.3297e-06	T	C	0.4621	0.1275	0.0079	0.0019	2.475e-05	77.5	++
	14	14:20527034:G:A	G	A	0.337187	0.0040181	0.00261439	0.124314	A	G	0.407641	-0.0117977	0.00266688	9.69945e-06	A	G	0.5378	0.1276	-0.0078	0.0019	2.736e-05	77	--
	14	14:20527044:C:T	C	T	0.337187	0.0040181	0.00261439	0.124314	T	C	0.407641	-0.0117977	0.00266688	9.69945e-06	T	C	0.5378	0.1276	-0.0078	0.0019	2.736e-05	77	--
	14	14:20527290:C:A	C	A	0.337187	0.0040181	0.00261439	0.124314	A	C	0.407792	-0.0118874	0.0026674	8.3297e-06	A	C	0.5379	0.1275	-0.0079	0.0019	2.475e-05	77.5	--
	14	14:20527359:G:T	G	T	0.337187	0.0040181	0.00261439	0.124314	T	G	0.407792	-0.0118874	0.0026674	8.3297e-06	T	G	0.5379	0.1275	-0.0079	0.0019	2.475e-05	77.5	--
	14	14:20527470:A:G	A	G	0.337187	0.0040181	0.00261439	0.124314	G	A	0.407792	-0.0118874	0.0026674	8.3297e-06	A	G	0.4621	0.1275	0.0079	0.0019	2.475e-05	77.5	++
	14	14:20528207:G:A	G	A	0.337049	0.00402312	0.00261412	0.123806	A	G	0.407792	-0.0118874	0.0026674	8.3297e-06	A	G	0.5379	0.1276	-0.0079	0.0019	2.46e-05	77.4	--
	14	14:20528321:A:G	A	G	0.337049	0.00402312	0.00261412	0.123806	G	A	0.407641	-0.0120293	0.00266854	6.54948e-06	A	G	0.4621	0.1276	0.0079	0.0019	2.101e-05	78.2	++
	14	14:20528362:A:G	A	G	0.337049	0.00402312	0.00261412	0.123806	G	A	0.407641	-0.0120293	0.00266854	6.54948e-06	A	G	0.4621	0.1276	0.0079	0.0019	2.101e-05	78.2	++
	14	14:20529652:C:G	C	G	0.337049	0.00403658	0.00261412	0.122554	G	C	0.408243	-0.0120017	0.00266897	6.90018e-06	C	G	0.4618	0.1273	0.0079	0.0019	2.141e-05	78	++
	14	14:20532379:T:C							C	T	0.408243	-0.0120216	0.00267063	6.75002e-06

## Sheet: S-HDL-PL
	Online supplementary
	GWAS results from mixed linear model association analyses (mlma). SNPs identifed at the suggestive level (1 x 105) in at least one ethnicity. Significant SNPs are shown in bold. Shaded rows represent SNPs not included in the GWAS due to the SNP not being included in the GWAS as a result of failing a previous QC step. Meta-analysis results obtained from a fixed effects inverse variance model in ME…
			South Asians						White Europeans						Meta Analysis
	Chromosome	SNP	A1	A2	Frequency	β estimate	SE	P value	A1	A2	Frequency	β estimate	SE	P value	A1	A2	Frequency	FreqSE	β estimate	SE	P value	I2	Direction
	2	2:155039366:G:A							A	G	0.351829	0.00659028	0.00143578	4.43155e-06
	2	2:155053686:G:A							A	G	0.351829	0.00659028	0.00143578	4.43155e-06
	4	4:19778790:T:C							C	T	0.157545	-0.00873829	0.00184175	2.08956e-06
	4	4:19781856:T:G							G	T	0.157545	-0.00873829	0.00184175	2.08956e-06
	4	4:19784408:T:A							A	T	0.157393	-0.00856733	0.00184009	3.22512e-06
	4	4:19792326:T:C							C	T	0.157998	-0.00879479	0.00183855	1.72239e-06
	4	4:19793971:G:A							A	G	0.157696	-0.00868876	0.00183932	2.31353e-06
	4	4:19798142:C:T							T	C	0.157696	-0.00868876	0.00183932	2.31353e-06
	4	4:19800481:T:C							C	T	0.157847	-0.00870722	0.00183893	2.19135e-06
	4	4:19802744:A:G							G	A	0.157847	-0.00870722	0.00183893	2.19135e-06
	4	4:19803010:A:C							C	A	0.157847	-0.00870722	0.00183893	2.19135e-06
	4	4:19803633:T:C							C	T	0.157847	-0.00870722	0.00183893	2.19135e-06
	4	4:19806626:A:T							T	A	0.157847	-0.00870722	0.00183893	2.19135e-06
	6	6:135009366:G:A							A	G	0.0654672	0.0126069	0.00278039	5.78166e-06
	6	6:135009547:A:C							C	A	0.0654672	0.0126069	0.00278039	5.78166e-06
	6	6:135011333:G:A							A	G	0.0656184	0.0123927	0.00277781	8.14541e-06
	6	6:135011747:T:A							A	T	0.0656184	0.0123927	0.00277781	8.14541e-06
	6	6:135014377:C:T							T	C	0.0656184	0.0123927	0.00277781	8.14541e-06
	6	6:135016648:G:T							T	G	0.0656184	0.0123927	0.00277781	8.14541e-06
	6	6:135017829:C:G							G	C	0.0656184	0.0123927	0.00277781	8.14541e-06
	6	6:135019516:G:A							A	G	0.0656184	0.0123927	0.00277781	8.14541e-06
	6	6:135019866:A:G							G	A	0.0656184	0.0123927	0.00277781	8.14541e-06
	6	6:135020339:T:A							A	T	0.0657696	0.0129567	0.00277521	3.0306e-06
	6	6:135022619:G:T							T	G	0.0706078	0.0120743	0.00267181	6.20869e-06
	6	6:149274644:C:T							T	C	0.216662	0.00760916	0.00167404	5.48371e-06
	6	6:86084501:T:C							T	C	0.104778	0.00999734	0.0022474	8.65082e-06
	8	8:32582667:T:G							G	T	0.10629	-0.0101626	0.00221455	4.45394e-06
	8	8:32584068:A:G							G	A	0.10629	-0.0101626	0.00221455	4.45394e-06
	8	8:32586085:T:C							C	T	0.104627	-0.0101924	0.00222597	4.6747e-06
	8	8:32587801:A:G							G	A	0.106138	-0.010115	0.00221558	4.98589e-06
	8	8:32589554:A:G							G	A	0.102963	-0.0100928	0.00224882	7.1874e-06
	8	8:32589555:C:A							A	C	0.102963	-0.0100928	0.00224882	7.1874e-06
	8	8:32592365:T:C							C	T	0.104475	-0.0100842	0.00222702	5.9516e-06
	8	8:32593247:A:G							G	A	0.129876	-0.00924673	0.00202164	4.78789e-06
	8	8:32593952:G:A							A	G	0.102812	-0.00998232	0.00224991	9.13208e-06
	8	8:32597355:C:A							A	C	0.104475	-0.0100842	0.00222702	5.9516e-06
	8	8:32601368:A:G							G	A	0.104475	-0.0100842	0.00222702	5.9516e-06
	8	8:32602697:G:A							A	G	0.104324	-0.0100097	0.00222808	7.03852e-06
	8	8:32602786:G:A							A	G	0.104324	-0.0100097	0.00222808	7.03852e-06
	8	8:32603542:A:G	G	A	0.085282	0.000656796	0.00230773	0.775946	G	A	0.104324	-0.0100097	0.00222808	7.03852e-06	A	G	0.9049	0.0095	0.0049	0.0016	0.002411	91	+-
	8	8:32606547:A:T	T	A	0.0850069	0.000520478	0.00231027	0.821755	T	A	0.104173	-0.00997848	0.00222914	7.59155e-06	A	T	0.9051	0.0096	0.0049	0.0016	0.002177	90.6	+-
	8	8:32608792:G:T	T	G	0.0841816	0.000644119	0.00231797	0.781104	T	G	0.104324	-0.0100097	0.00222808	7.03852e-06	T	G	0.0947	0.0101	-0.0049	0.0016	0.002317	90.9	-+
	8	8:32611068:T:C	C	T	0.0850069	0.000310696	0.00230259	0.892665	C	T	0.104475	-0.00995107	0.00222702	7.8829e-06	T	C	0.9049	0.0097	0.005	0.0016	0.001821	90.3	+-
	8	8:32611084:A:C	C	A	0.0844567	0.000552635	0.00231539	0.811354	C	A	0.104475	-0.00995107	0.00222702	7.8829e-06	A	C	0.9051	0.01	0.0049	0.0016	0.002251	90.6	+-
	8	8:32612705:T:C	C	T	0.0850069	0.000310696	0.00230259	0.892665	C	T	0.104324	-0.0100097	0.00222808	7.03852e-06	T	C	0.905	0.0097	0.005	0.0016	0.00172	90.4	+-
	8	8:32613149:G:A	A	G	0.0844567	0.000552635	0.00231539	0.811354	A	G	0.104324	-0.0100097	0.00222808	7.03852e-06	A	G	0.0948	0.0099	-0.0049	0.0016	0.002129	90.7	-+
	8	8:32621094:T:G	G	T	0.0844567	0.000545673	0.00231539	0.813687	G	T	0.104475	-0.0101342	0.00222702	5.35073e-06	T	G	0.9051	0.01	0.005	0.0016	0.001831	91	+-
	8	8:32625342:T:C	C	T	0.0844567	0.000545673	0.00231539	0.813687	C	T	0.104475	-0.0100982	0.00222341	5.57785e-06	T	C	0.9051	0.01	0.005	0.0016	0.001854	90.9	+-
	8	8:32627273:G:A							G	A	0.105534	-0.00984955	0.00221612	8.80928e-06
	8	8:32629198:G:C							G	C	0.105534	-0.00984955	0.00221612	8.80928e-06
	8	8:32630773:T:C							T	C	0.105534	-0.00984955	0.00221612	8.80928e-06
	8	8:32631178:A:G							A	G	0.105534	-0.00984955	0.00221612	8.80928e-06
	8	8:32631189:G:C							G	C	0.105534	-0.00984955	0.00221612	8.80928e-06
	8	8:32631328:G:A							G	A	0.105534	-0.00984955	0.00221612	8.80928e-06
	8	8:32632980:A:G							A	G	0.106441	-0.00999672	0.00220645	5.87929e-06
	8	8:32633362:G:A	A	G	0.0843191	0.000790901	0.00231667	0.732806	A	G	0.104475	-0.0100982	0.00222341	5.57785e-06	A	G	0.0948	0.0101	-0.0049	0.0016	0.002363	91.3	-+
	8	8:32635223:G:A							G	A	0.105534	-0.00984955	0.00221612	8.80928e-06
	8	8:32635957:T:C							T	C	0.104778	-0.010244	0.00222132	3.99447e-06
	8	8:32636245:C:T	T	C	0.0843191	0.000790901	0.00231667	0.732806	T	C	0.104475	-0.0100982	0.00222341	5.57785e-06	T	C	0.0948	0.0101	-0.0049	0.0016	0.002363	91.3	-+
	8	8:32636459:T:C	C	T	0.0843191	0.000790901	0.00231667	0.732806	C	T	0.104475	-0.0100982	0.00222341	5.57785e-06	T	C	0.9052	0.0101	0.0049	0.0016	0.002363	91.3	+-
	8	8:32636693:T:C	C	T	0.0844567	0.000714	0.00231539	0.757799	C	T	0.104475	-0.0100982	0.00222341	5.57785e-06	T	C	0.9051	0.01	0.0049	0.0016	0.002196	91.2	+-
	8	8:32638426:T:A	A	T	0.0843191	0.000790901	0.00231667	0.732806	A	T	0.104475	-0.0100982	0.00222341	5.57785e-06	A	T	0.0948	0.0101	-0.0049	0.0016	0.002363	91.3	-+
	8	8:32639672:G:A	A	G	0.0843191	0.000790901	0.00231667	0.732806	A	G	0.104324	-0.0101859	0.00222808	4.83982e-06	A	G	0.0947	0.01	-0.0049	0.0016	0.002226	91.4	-+
	8	8:32641711:C:T	T	C	0.0843191	0.000790901	0.00231667	0.732806	T	C	0.104324	-0.0101859	0.00222808	4.83982e-06	T	C	0.0947	0.01	-0.0049	0.0016	0.002226	91.4	-+
	8	8:32642577:A:C	C	A	0.0844567	0.000896564	0.00231151	0.698113	C	A	0.104324	-0.0101859	0.00222808	4.83982e-06	A	C	0.9052	0.0099	0.0048	0.0016	0.002509	91.6	+-
	8	8:32648263:A:G	G	A	0.0843191	0.000183083	0.00230893	0.9368	G	A	0.103417	-0.0102989	0.00224184	4.3497e-06	A	G	0.9059	0.0095	0.0052	0.0016	0.001192	90.6	+-
	8	8:32649529:A:G	G	A	0.0843191	0.000183083	0.00230893	0.9368	G	A	0.103417	-0.0102989	0.00224184	4.3497e-06	A	G	0.9059	0.0095	0.0052	0.0016	0.001192	90.6	+-
	8	8:32650531:T:A	A	T	0.0843191	0.000183083	0.00230893	0.9368	A	T	0.103417	-0.0102989	0.00224184	4.3497e-06	A	T	0.0941	0.0095	-0.0052	0.0016	0.001192	90.6	-+
	8	8:32657482:T:C	C	T	0.0841816	0.000236872	0.00231021	0.918334	C	T	0.103417	-0.0102989	0.00224184	4.3497e-06	T	C	0.9059	0.0096	0.0052	0.0016	0.001258	90.7	+-
	8	8:32657667:T:C	C	T	0.118845	-0.000431337	0.0019932	0.828673	C	T	0.104173	-0.00989644	0.00223644	9.64068e-06	T	C	0.8877	0.0073	0.0046	0.0015	0.001898	90	++
	8	8:32662782:C:T	T	C	0.0843191	0.000183083	0.00230893	0.9368	T	C	0.103266	-0.0103598	0.00224293	3.85844e-06	T	C	0.0941	0.0095	-0.0052	0.0016	0.001123	90.7	-+
	8	8:32667716:G:A	A	G	0.0843191	0.000183083	0.00230893	0.9368	A	G	0.103115	-0.0103266	0.00224402	4.18813e-06	A	G	0.094	0.0094	-0.0052	0.0016	0.001175	90.6	-+
	8	8:32668706:A:T	T	A	0.0843191	0.000183083	0.00230893	0.9368	T	A	0.102963	-0.0103231	0.00224511	4.26547e-06	A	T	0.9061	0.0093	0.0052	0.0016	0.00119	90.6	+-
	8	8:32669240:G:A	A	G	0.0843191	0.000183083	0.00230893	0.9368	A	G	0.103115	-0.0103266	0.00224402	4.18813e-06	A	G	0.094	0.0094	-0.0052	0.0016	0.001175	90.6	-+
	8	8:32694621:A:G	G	A	0.0878955	0.00134115	0.0022658	0.553912	G	A	0.10765	-0.00985098	0.00221253	8.49337e-06	A	G	0.902	0.0099	0.0044	0.0016	0.005572	92	+-
	9	9:37419836:T:C							C	T	0.398851	0.00633435	0.00140026	6.07646e-06
	9	9:37420317:G:A							A	G	0.398549	0.0063037	0.00140063	6.7756e-06
	9	9:37420457:T:G							G	T	0.398549	0.0063037	0.00140063	6.7756e-06
	9	9:37420597:T:A							A	T	0.398549	0.0063037	0.00140063	6.7756e-06
	9	9:37421417:T:C							C	T	0.3987	0.00633373	0.0014	6.0659e-06
	9	9:37421524:A:G							G	A	0.3987	0.00633373	0.0014	6.0659e-06
	9	9:37421678:T:C							C	T	0.398851	0.00633478	0.00139848	5.90536e-06
	9	9:37425242:C:G							C	G	0.470064	0.00640463	0.00137287	3.08408e-06
	9	9:86826872:C:A							A	C	0.465062	-0.00579939	0.00131091	9.6918e-06
	10	10:6992374:T:G							G	T	0.493196	-0.0060266	0.00134185	7.07992e-06
	10	10:6992411:A:G							G	A	0.493196	-0.0060266	0.00134185	7.07992e-06
	10	10:6992641:G:C							C	G	0.493196	-0.0060266	0.00134185	7.07992e-06
	10	10:6994623:A:C							C	A	0.493196	-0.00609187	0.00134186	5.62911e-06
	10	10:6996414:T:C							C	T	0.492743	-0.00599634	0.0013407	7.72938e-06
	10	10:6996422:C:T							T	C	0.492743	-0.00599634	0.0013407	7.72938e-06
	11	11:36177332:T:C							T	C	0.14182	0.00905526	0.00193865	2.99883e-06
	11	11:36177539:A:G							A	G	0.14182	0.00905526	0.00193865	2.99883e-06
	11	11:36179252:A:G							A	G	0.141518	0.00900578	0.00193963	3.43331e-06
	12	12:24503922:C:G							C	G	0.348201	-0.00691419	0.00142603	1.24359e-06
	12	12:43426072:A:G	G	A	0.354195	-0.00067266	0.00137172	0.623868	G	A	0.343514	-0.00644812	0.00145038	8.75638e-06	A	G	0.6508	0.0053	0.0034	0.001	0.0006469	88.1	++
	12	12:43584653:A:G							G	A	0.362564	-0.00670518	0.001401	1.70152e-06
	12	12:43591711:C:T							T	C	0.353039	-0.00682311	0.00141233	1.35767e-06
	12	12:43592379:C:A							A	C	0.353039	-0.00682311	0.00141233	1.35767e-06
	12	12:43597913:T:C							C	T	0.3544	-0.00684947	0.00141036	1.19453e-06
	12	12:43598619:A:G							G	A	0.3544	-0.00684947	0.00141036	1.19453e-06
	12	12:53099471:G:A							A	G	0.15694	-0.00832006	0.00185072	6.93788e-06
	12	12:53099566:C:T							C	T	0.243423	-0.00790289	0.00157821	5.51373e-07
	12	12:53101668:A:G							A	G	0.149985	-0.00849301	0.00189345	7.27509e-06
	12	12:53104269:C:T							T	C	0.150438	-0.00883602	0.00189211	3.01283e-06
	12	12:53104429:T:C							C	T	0.150438	-0.00883602	0.00189211	3.01283e-06
	12	12:53104942:C:T							T	C	0.150438	-0.00883602	0.00189211	3.01283e-06
	12	12:53105554:A:G							G	A	0.151043	-0.00863488	0.00189035	4.92711e-06
	12	12:53106820:G:A							A	G	0.14938	-0.00886329	0.00189747	2.99563e-06
	12	12:53111533:C:T							T	C	0.150136	-0.00871904	0.001893	4.10637e-06
	12	12:53115678:G:T							T	G	0.149229	-0.00890174	0.0018957	2.65613e-06
	12	12:53115770:G:C							G	C	0.14938	-0.00886269	0.00189525	2.92139e-06
	12	12:53115786:T:C							T	C	0.14938	-0.00886269	0.00189525	2.92139e-06
	12	12:53116177:G:A							A	G	0.149229	-0.00890174	0.0018957	2.65613e-06
	12	12:53118379:C:T							C	T	0.235712	-0.00839196	0.00159797	1.50746e-07
	12	12:53118658:A:G							G	A	0.150287	-0.00917763	0.00188596	1.1371e-06
	12	12:53118714:A:G							G	A	0.150287	-0.00917763	0.00188596	1.1371e-06
	12	12:53118957:G:C							C	G	0.150438	-0.0091745	0.00188553	1.14022e-06
	12	12:53119590:G:A							G	A	0.236468	-0.00855023	0.00159512	8.31145e-08
	12	12:53119593:T:C							C	T	0.150136	-0.00925233	0.00188861	9.63166e-07
	12	12:53119746:T:G							G	T	0.150438	-0.0091745	0.00188553	1.14022e-06
	12	12:53120001:G:A							A	G	0.150438	-0.0091745	0.00188553	1.14022e-06
	12	12:53120709:G:A							A	G	0.150438	-0.0091745	0.00188553	1.14022e-06
	12	12:53121562:A:G							A	G	0.236619	-0.00848342	0.00159376	1.02127e-07
	12	12:53121884:C:T							C	T	0.23677	-0.00850126	0.00159373	9.59715e-08
	12	12:53121995:T:C							T	C	0.23677	-0.00850126	0.00159373	9.59715e-08
	12	12:53122425:C:A							A	C	0.150438	-0.0091745	0.00188553	1.14022e-06
	12	12:53122550:A:T							A	T	0.239794	-0.00803671	0.00158652	4.07092e-07
	12	12:53122979:T:C							C	T	0.150287	-0.0091556	0.00188818	1.24142e-06
	12	12:53123434:A:G							A	G	0.230118	-0.00821697	0.00161053	3.36057e-07
	12	12:53124081:C:T							T	C	0.199728	-0.00745746	0.00167617	8.6227e-06
	12	12:53124472:G:T							T	G	0.230572	-0.00781318	0.00160497	1.12661e-06
	12	12:53124745:A:G							G	A	0.199879	-0.00749234	0.00167448	7.66206e-06
	12	12:53124918:C:T							T	C	0.199879	-0.00749234	0.00167448	7.66206e-06
	12	12:53125214:T:C							C	T	0.230572	-0.00781318	0.00160497	1.12661e-06
	12	12:53125796:T:A							A	T	0.199577	-0.00753412	0.00167634	6.97665e-06
	12	12:53125798:G:A							A	G	0.199577	-0.00753412	0.00167634	6.97665e-06
	12	12:53126074:C:A							A	C	0.230723	-0.00780044	0.00160356	1.14777e-06
	12	12:53126447:G:A							A	G	0.20003	-0.00747824	0.00167279	7.80346e-06
	12	12:53126565:C:A							A	C	0.20003	-0.00747824	0.00167279	7.80346e-06
	12	12:53126698:C:T							T	C	0.20003	-0.00747824	0.00167279	7.80346e-06
	12	12:53126808:G:C							C	G	0.230723	-0.00780044	0.00160356	1.14777e-06
	17	17:21070901:A:G	G	A	0.0796424	0.0105249	0.00237072	9.01547e-06	G	A	0.0332628	0.00325904	0.00378097	0.388709	A	G	0.9334	0.0209	-0.0085	0.002	2.452e-05	62.3	--
	17	17:21074197:A:G	G	A	0.0781293	0.0110782	0.00239512	3.74036e-06	G	A	0.0332628	0.00325904	0.00378097	0.388709	A	G	0.9347	0.0203	-0.0088	0.002	1.251e-05	67.2	--
	17	17:21074995:C:T	T	C	0.0782669	0.0109297	0.00238936	4.77803e-06	T	C	0.0332628	0.00325904	0.00378097	0.388709	T	C	0.0654	0.0203	0.0087	0.002	1.509e-05	66	++
	17	17:21077546:A:G	G	A	0.0770289	0.010766	0.00241584	8.33369e-06	G	A	0.0332628	0.00325904	0.00378097	0.388709	A	G	0.9357	0.0199	-0.0086	0.002	2.449e-05	64.3	--
	17	17:21080444:G:A	A	G	0.0770289	0.010766	0.00241584	8.33369e-06	A	G	0.0332628	0.00325904	0.00378097	0.388709	A	G	0.0643	0.0199	0.0086	0.002	2.449e-05	64.3	++
	17	17:21081335:C:T	T	C	0.0770289	0.010766	0.00241584	8.33369e-06	T	C	0.0332628	0.00325904	0.00378097	0.388709	T	C	0.0643	0.0199	0.0086	0.002	2.449e-05	64.3	++
	17	17:21082227:A:G	G	A	0.0759285	0.0110078	0.00242818	5.80578e-06	G	A	0.0332628	0.00325904	0.00378097	0.388709	A	G	0.9365	0.0194	-0.0087	0.002	1.867e-05	66.4	--
	17	17:21091233:C:T	T	C	0.077304	0.010665	0.00240841	9.50154e-06	T	C	0.0335652	0.0033727	0.00376576	0.370455	T	C	0.0646	0.0199	0.0085	0.002	2.519e-05	62.4	++
	17	17:21095309:G:A	A	G	0.0770289	0.0106834	0.00241584	9.76922e-06	A	G	0.0332628	0.00325904	0.00378097	0.388709	A	G	0.0643	0.0199	0.0085	0.002	2.782e-05	63.5	++
	17	17:21096505:G:A	A	G	0.0770289	0.0106834	0.00241584	9.76922e-06	A	G	0.0332628	0.00325904	0.00378097	0.388709	A	G	0.0643	0.0199	0.0085	0.002	2.782e-05	63.5	++
	17	17:21098626:G:A	A	G	0.0766162	0.0107938	0.00242488	8.53606e-06	A	G	0.0332628	0.00325904	0.00378097	0.388709	A	G	0.064	0.0197	0.0086	0.002	2.529e-05	64.5	++
	17	17:21099436:G:A	A	G	0.0766162	0.0107938	0.00242488	8.53606e-06	A	G	0.0332628	0.00325904	0.00378097	0.388709	A	G	0.064	0.0197	0.0086	0.002	2.529e-05	64.5	++
	17	17:21102951:C:T	T	C	0.0766162	0.0107938	0.00242488	8.53606e-06	T	C	0.0332628	0.00325904	0.00378097	0.388709	T	C	0.064	0.0197	0.0086	0.002	2.529e-05	64.5	++
	17	17:21108635:A:T	T	A	0.0766162	0.0107938	0.00242488	8.53606e-06	T	A	0.0332628	0.00325904	0.00378097	0.388709	A	T	0.936	0.0197	-0.0086	0.002	2.529e-05	64.5	--
	17	17:21110226:C:T	T	C	0.0766162	0.0107938	0.00242488	8.53606e-06	T	C	0.0332628	0.00325904	0.00378097	0.388709	T	C	0.064	0.0197	0.0086	0.002	2.529e-05	64.5	++
	17	17:21110706:G:A	A	G	0.0766162	0.0107938	0.00242488	8.53606e-06	A	G	0.0332628	0.00325904	0.00378097	0.388709	A	G	0.064	0.0197	0.0086	0.002	2.529e-05	64.5	++
	17	17:21112883:C:G	G	C	0.0766162	0.0107938	0.00242488	8.53606e-06	G	C	0.0329604	0.00362416	0.00379648	0.339774	C	G	0.936	0.0198	-0.0087	0.002	1.997e-05	60.5	--
	17	17:21117217:C:G	G	C	0.0766162	0.0107938	0.00242488	8.53606e-06	G	C	0.0329604	0.00362416	0.00379648	0.339774	C	G	0.936	0.0198	-0.0087	0.002	1.997e-05	60.5	--

## Sheet: S-HDL-C
	Online supplementary
	GWAS results from mixed linear model association analyses (mlma). SNPs identifed at the suggestive level (1 x 105) in at least one ethnicity. Significant SNPs are shown in bold. Shaded rows represent SNPs not included in the GWAS due to the SNP not being included in the GWAS as a result of failing a previous QC step. Meta-analysis results obtained from a fixed effects inverse variance model in ME…
			South Asians						White Europeans						Meta Analysis
	Chromosome	SNP	A1	A2	Frequency	β estimate	SE	P value	A1	A2	Frequency	β estimate	SE	P value	A1	A2	Frequency	FreqSE	β estimate	SE	P value	I2	Direction
	1	1:48524180:T:C	C	T	0.405517	-0.00420539	0.000944568	8.50005e-06	C	T	0.323103	-0.000283618	0.00103728	0.784527	T	C	0.6318	0.041	0.0024	0.0007	0.0005091	87.2	++
	4	4:16082308:A:T							A	T	0.185969	0.0055628	0.0012348	6.63717e-06
	5	5:85709413:T:A	A	T	0.0773793	0.00798523	0.00174231	4.58102e-06	A	T	0.133202	0.00203482	0.00140954	0.148849	A	T	0.1111	0.0273	0.0044	0.0011	6.204e-05	85.8	++
	7	7:85849120:A:T	T	A	0.0644138	-0.000104032	0.00190848	0.956528	T	A	0.133505	-0.00631089	0.00141935	8.73464e-06	A	T	0.8911	0.0331	0.0041	0.0011	0.0003178	85.3	++
	7	7:85864335:G:A	A	G	0.0644138	-0.000104032	0.00190848	0.956528	A	G	0.133505	-0.00631089	0.00141935	8.73464e-06	A	G	0.1089	0.0331	-0.0041	0.0011	0.0003178	85.3	--
	7	7:85893451:C:A	A	C	0.0644138	-0.000104032	0.00190848	0.956528	A	C	0.133505	-0.00630055	0.00141753	8.79948e-06	A	C	0.1089	0.0331	-0.0041	0.0011	0.0003174	85.3	--
	7	7:85894223:G:A	A	G	0.0644138	-0.000104032	0.00190848	0.956528	A	G	0.133505	-0.00630055	0.00141753	8.79948e-06	A	G	0.1089	0.0331	-0.0041	0.0011	0.0003174	85.3	--
	7	7:85894454:C:T	T	C	0.0644138	-0.000104032	0.00190848	0.956528	T	C	0.133505	-0.00630055	0.00141753	8.79948e-06	T	C	0.1089	0.0331	-0.0041	0.0011	0.0003174	85.3	--
	7	7:85896008:G:A	A	G	0.065931	-0.000155365	0.00187907	0.934104	A	G	0.133505	-0.00630055	0.00141753	8.79948e-06	A	G	0.109	0.0325	-0.0041	0.0011	0.0003205	85.3	--
	7	7:85903114:A:C	C	A	0.0644138	-0.000104032	0.00190848	0.956528	C	A	0.133505	-0.00630055	0.00141753	8.79948e-06	A	C	0.8911	0.0331	0.0041	0.0011	0.0003174	85.3	++
	7	7:85903417:A:G	G	A	0.0644138	-0.000104032	0.00190848	0.956528	G	A	0.133505	-0.00630055	0.00141753	8.79948e-06	A	G	0.8911	0.0331	0.0041	0.0011	0.0003174	85.3	++
	7	7:85923787:T:A	A	T	0.0645517	-0.000118782	0.00190697	0.950333	A	T	0.133505	-0.00630055	0.00141753	8.79948e-06	A	T	0.109	0.033	-0.0041	0.0011	0.000313	85.2	--
	7	7:85929226:T:C	C	T	0.0645517	-0.000118782	0.00190697	0.950333	C	T	0.133505	-0.00630055	0.00141753	8.79948e-06	T	C	0.891	0.033	0.0041	0.0011	0.000313	85.2	++
	7	7:85930401:A:T	T	A	0.0645517	-0.000118782	0.00190697	0.950333	T	A	0.133505	-0.00630055	0.00141753	8.79948e-06	A	T	0.891	0.033	0.0041	0.0011	0.000313	85.2	++
	7	7:85934281:A:G	G	A	0.0645517	-0.000118782	0.00190697	0.950333	G	A	0.133505	-0.00630055	0.00141753	8.79948e-06	A	G	0.891	0.033	0.0041	0.0011	0.000313	85.2	++
	7	7:86072337:A:G	G	A	0.0522759	-0.000908445	0.00211945	0.668198	G	A	0.121107	-0.00681032	0.00147761	4.04579e-06	A	G	0.9014	0.0323	0.0049	0.0012	5.673e-05	80.8	++
	10	10:50437209:A:T	T	A	0.282345	-0.000445956	0.00104323	0.669032	T	A	0.270638	-0.00485973	0.00109019	8.28528e-06	A	T	0.7233	0.0058	0.0026	0.0008	0.0006969	88.3	++
	12	12:128592232:T:C							C	T	0.1899	-0.00553485	0.00123872	7.88817e-06
	16	16:60496338:A:G	A	G	0.398621	-0.00444194	0.000959617	3.67669e-06	A	G	0.275023	0.000286369	0.00109296	0.793312	A	G	0.3448	0.0613	-0.0024	0.0007	0.000948	90.5	+-
	16	16:83970045:A:G	G	A	0.211586	0.000293141	0.00114672	0.798232	G	A	0.234351	-0.0051834	0.00114224	5.68064e-06	A	G	0.777	0.0114	0.0025	0.0008	0.002408	91.3	+-
	16	16:83970351:A:G	G	A	0.211586	0.000218143	0.00114666	0.84912	G	A	0.234503	-0.00516585	0.00114125	5.99777e-06	A	G	0.7769	0.0115	0.0025	0.0008	0.002112	91	+-
	16	16:83970840:C:G							G	C	0.227548	-0.00537314	0.00115548	3.3173e-06

## Sheet: S-HDL-CE
	Online supplementary
	GWAS results from mixed linear model association analyses (mlma). SNPs identifed at the suggestive level (1 x 105) in at least one ethnicity. Significant SNPs are shown in bold. Shaded rows represent SNPs not included in the GWAS due to the SNP not being included in the GWAS as a result of failing a previous QC step. Meta-analysis results obtained from a fixed effects inverse variance model in ME…
			South Asians						White Europeans						Meta Analysis
	Chromosome	SNP	A1	A2	Frequency	β estimate	SE	P value	A1	A2	Frequency	β estimate	SE	P value	A1	A2	Frequency	FreqSE	β estimate	SE	P value	I2	Direction
	1	1:40118898:G:A							A	G	0.184806	0.00569062	0.00127556	8.14693e-06
	5	5:85697501:C:T	T	C	0.0733831	0.00848011	0.00179975	2.45504e-06	T	C	0.192945	-0.000265735	0.00125017	0.831671	T	C	0.154	0.056	0.0026	0.001	0.01195	93.7	+-
	5	5:85701473:G:A	A	G	0.0729685	0.00841236	0.00180357	3.0968e-06	A	G	0.117576	-0.0016763	0.00155693	0.281626	A	G	0.0985	0.0221	0.0026	0.0012	0.02556	94.4	+-
	5	5:85701686:A:T	T	A	0.0733831	0.00848011	0.00179975	2.45504e-06	T	A	0.111547	0.00232726	0.00155166	0.133654	A	T	0.9047	0.0189	-0.005	0.0012	2.524e-05	85.1	--
	5	5:85709413:T:A	A	T	0.077529	0.00865248	0.00175717	8.47497e-07	A	T	0.133102	0.00241763	0.00143913	0.0929724	A	T	0.1108	0.0272	0.0049	0.0011	9.885e-06	86.7	++
	5	5:85710530:T:C	C	T	0.0724157	0.00823356	0.00181216	5.53262e-06	C	T	0.111848	0.00211059	0.00155039	0.17341	T	C	0.9048	0.0195	-0.0047	0.0012	6.66e-05	84.8	--
	5	5:85727108:G:A	A	G	0.0724157	0.00823356	0.00181216	5.53262e-06	A	G	0.111999	0.00211219	0.00154978	0.172915	A	G	0.0953	0.0196	0.0047	0.0012	6.641e-05	84.8	++
	5	5:85728434:T:C	C	T	0.0724157	0.00823356	0.00181216	5.53262e-06	C	T	0.111245	0.00211048	0.00155292	0.174136	T	C	0.9052	0.0192	-0.0047	0.0012	6.651e-05	84.8	--
	7	7:86072337:A:G	G	A	0.0521006	-0.0019016	0.00214361	0.375022	G	A	0.121043	-0.00695012	0.00151055	4.20382e-06	A	G	0.9018	0.0325	0.0053	0.0012	1.937e-05	73	++
	10	10:18414466:C:T	T	C	0.211719	0.00514059	0.00114824	7.57292e-06	A	G	0.111999	0.00211219	0.00154978	0.172915	T	C	0.1764	0.0477	0.0041	0.0009	1.041e-05	59.4	++
	10	10:50419622:C:T							T	C	0.321224	0.0047641	0.00107025	8.532e-06
	10	10:50425091:C:A							A	C	0.322882	-0.00484284	0.00106617	5.56528e-06
	10	10:50437209:A:T	T	A	0.283029	-0.000799828	0.00105223	0.447179	T	A	0.270727	-0.0050648	0.00111366	5.4191e-06	A	T	0.7228	0.0061	0.0028	0.0008	0.000237	87.1	++
	11	11:105128418:A:G	A	G	0.174129	0.00574406	0.00125213	4.48744e-06	A	G	0.117576	-0.0016763	0.00155693	0.28162	A	G	0.1519	0.0276	0.0028	0.001	0.003731	92.8	+-
	12	12:128590189:T:G							G	T	0.184504	-0.00579751	0.00128331	6.25354e-06
	12	12:128590748:A:G							G	A	0.184956	-0.0058717	0.00128281	4.71166e-06
	12	12:128591492:A:G							G	A	0.184956	-0.00572124	0.00128282	8.19958e-06
	12	12:128592232:T:C							C	T	0.189478	-0.00575888	0.00126679	5.46688e-06
	16	16:83970045:A:G	G	A	0.211443	0.000624207	0.00115833	0.589965	G	A	0.234097	-0.00525046	0.00116678	6.7966e-06	A	G	0.7773	0.0113	0.0023	0.0008	0.005305	92.2	-+
	16	16:83970351:A:G	G	A	0.211443	0.000566203	0.00115827	0.624958	G	A	0.234248	-0.00522444	0.00116577	7.41098e-06	A	G	0.7772	0.0114	0.0023	0.0008	0.004925	91.9	-+
	16	16:83970840:C:G							G	C	0.227465	-0.00540798	0.00118023	4.60273e-06

## Sheet: S-HDL-FC
	Online supplementary
	GWAS results from mixed linear model association analyses (mlma). SNPs identifed at the suggestive level (1 x 105) in at least one ethnicity. Significant SNPs are shown in bold. Shaded rows represent SNPs not included in the GWAS due to the SNP not being included in the GWAS as a result of failing a previous QC step. Meta-analysis results obtained from a fixed effects inverse variance model in ME…
			South Asians						White Europeans						Meta Analysis
	Chromosome	SNP	A1	A2	Frequency	β estimate	SE	P value	A1	A2	Frequency	β estimate	SE	P value	A1	A2	Frequency	FreqSE	β estimate	SE	P value	I2	Direction
	4	4:64340381:C:T							T	C	0.0738671	-0.00471271	0.001029	4.65242e-06
	6	6:149274644:C:T							T	C	0.21571	0.00297431	0.000668568	8.63566e-06
	6	6:86084501:T:C							T	C	0.104532	0.00417803	0.000897062	3.20137e-06
	6	6:86085988:C:T							C	T	0.105136	0.00399211	0.000890905	7.43068e-06
	6	6:86087009:C:A							C	A	0.105136	0.00399211	0.000890905	7.43068e-06
	6	6:86087075:T:C							T	C	0.105136	0.00399211	0.000890905	7.43068e-06
	6	6:86087210:T:C							T	C	0.105136	0.00399211	0.000890905	7.43068e-06
	6	6:86087308:C:G							C	G	0.105136	0.00399211	0.000890905	7.43068e-06
	6	6:86087417:T:G							T	G	0.105136	0.00399211	0.000890905	7.43068e-06
	6	6:86087449:G:C							G	C	0.105136	0.00399211	0.000890905	7.43068e-06
	6	6:86087679:A:G							A	G	0.105136	0.00399211	0.000890905	7.43068e-06
	6	6:86088037:G:A							G	A	0.104985	0.00397983	0.000891327	8.00457e-06
	6	6:86092215:T:C							T	C	0.104683	0.00406155	0.000892195	5.30599e-06
	6	6:86092876:C:G							C	G	0.104532	0.00404931	0.00089262	5.72151e-06
	6	6:86092879:C:T	C	T	0.183718	0.000157616	0.000674961	0.815359	C	T	0.104532	0.00404931	0.00089262	5.72151e-06	T	C	0.8451	0.0381	-0.0016	0.0005	0.003474	91.7	--
	6	6:86107658:T:C							T	C	0.102115	0.0041313	0.000904116	4.89041e-06
	6	6:86112491:T:C							T	C	0.102417	0.00405909	0.000903204	6.98633e-06
	6	6:86112738:G:C							G	C	0.102417	0.00405909	0.000903204	6.98633e-06
	6	6:86114137:C:T							C	T	0.102417	0.00405909	0.000903204	6.98633e-06
	6	6:86913286:T:A							A	T	0.089577	0.00429037	0.000941992	5.24931e-06
	6	6:86971461:G:A	A	G	0.0180143	0.00044736	0.00196848	0.820221	A	G	0.0960725	0.00444496	0.000910105	1.0395e-06	A	G	0.0823	0.0297	0.0037	0.0008	5.94e-06	70.6	++
	6	6:86972045:A:G							G	A	0.139728	0.0035425	0.000774741	4.81945e-06
	6	6:86974347:G:A	A	G	0.0180143	0.00044736	0.00196848	0.820221	A	G	0.0960725	0.00444496	0.000910105	1.0395e-06	A	G	0.0823	0.0297	0.0037	0.0008	5.94e-06	70.6	++
	6	6:86974903:C:T	T	C	0.0181518	0.000309842	0.00196141	0.874481	T	C	0.0962236	0.00444143	0.000909631	1.04657e-06	T	C	0.0824	0.0298	0.0037	0.0008	6.925e-06	72.6	++
	6	6:86975494:G:A	A	G	0.0180143	0.00044736	0.00196848	0.820221	A	G	0.0962236	0.00444143	0.000909631	1.04657e-06	A	G	0.0825	0.0298	0.0037	0.0008	5.964e-06	70.5	++
	6	6:86978160:G:A	A	G	0.0180143	0.00044736	0.00196848	0.820221	A	G	0.0962236	0.00444143	0.000909631	1.04657e-06	A	G	0.0825	0.0298	0.0037	0.0008	5.964e-06	70.5	++
	6	6:86982731:G:T	T	G	0.0181518	0.00040997	0.00196141	0.834434	T	G	0.0962236	0.00444143	0.000909631	1.04657e-06	T	G	0.0824	0.0298	0.0037	0.0008	6.259e-06	71.2	++
	6	6:86983768:A:G	G	A	0.0184268	0.000208635	0.00194748	0.914685	G	A	0.0963746	0.00441594	0.00090916	1.19075e-06	A	G	0.9176	0.0299	-0.0037	0.0008	8.728e-06	73.9	--
	6	6:86985268:C:T							T	C	0.0959215	0.0044488	0.000910593	1.03112e-06
	6	6:86985782:C:T							T	C	0.0978852	0.0040558	0.000902985	7.07075e-06
	6	6:86986822:T:C							C	T	0.0977341	0.00405884	0.000903445	7.03479e-06
	6	6:86987947:C:A							A	C	0.0977341	0.00405884	0.000903445	7.03479e-06
	6	6:86989374:T:C							C	T	0.0977341	0.00405884	0.000903445	7.03479e-06
	6	6:86993404:C:T							T	C	0.097432	0.00410165	0.000904372	5.75044e-06
	6	6:86993938:C:T							T	C	0.0975831	0.00408969	0.0009039	6.05388e-06
	6	6:86994704:C:T							T	C	0.097432	0.00410165	0.000904372	5.75044e-06
	6	6:86995023:G:A							A	G	0.0977341	0.00418002	0.00090194	3.5785e-06
	6	6:86995539:A:T							T	A	0.097432	0.00410165	0.000904372	5.75044e-06
	6	6:86999794:A:G							G	A	0.097432	0.00410165	0.000904372	5.75044e-06
	6	6:87001946:C:T							T	C	0.0977341	0.0040422	0.000903441	7.66857e-06
	6	6:87004744:T:A							A	T	0.0977341	0.00405884	0.000903445	7.03479e-06
	6	6:87007743:C:G							G	C	0.097432	0.00408897	0.000904367	6.14432e-06
	6	6:87008948:C:T							T	C	0.0977341	0.00405884	0.000903445	7.03479e-06
	6	6:87010888:G:A							A	G	0.097432	0.00408897	0.000904367	6.14432e-06
	7	7:94040816:G:C	C	G	0.315457	-0.000877286	0.000555115	0.114023	C	G	0.355589	0.0025103	0.000563451	8.38059e-06	C	G	0.3352	0.0201	0.0008	0.0004	0.0454	94.5	-+
	10	10:28817443:T:C	C	T	0.0379538	0.000758933	0.00134895	0.573701	C	T	0.0545317	0.0052506	0.00117437	7.7855e-06
	10	10:6992374:T:G							G	T	0.492749	-0.00251042	0.000535199	2.72356e-06
	10	10:6992411:A:G							G	A	0.492749	-0.00251042	0.000535199	2.72356e-06
	10	10:6992641:G:C							C	G	0.492749	-0.00251042	0.000535199	2.72356e-06
	10	10:6994623:A:C							C	A	0.492749	-0.00254272	0.000535208	2.02513e-06
	10	10:6996414:T:C							C	T	0.492296	-0.00250148	0.000534744	2.89828e-06
	10	10:6996422:C:T							T	C	0.492296	-0.00250148	0.000534744	2.89828e-06
	10	10:7001118:T:C							C	T	0.489426	-0.0023963	0.00053533	7.59462e-06
	11	11:36177332:T:C							T	C	0.14139	0.00357521	0.000773814	3.83284e-06
	11	11:36177539:A:G							A	G	0.14139	0.00357521	0.000773814	3.83284e-06
	11	11:36179252:A:G							A	G	0.141088	0.00353549	0.000774194	4.95535e-06
	12	12:24503922:C:G							C	G	0.347734	-0.00266446	0.000568976	2.82838e-06
	12	12:43422907:C:A							A	C	0.330211	-0.00263315	0.000580768	5.79018e-06
	12	12:43424971:T:C	C	T	0.35286	-0.00042033	0.000541407	0.437533	C	T	0.343202	-0.00263175	0.00057833	5.34905e-06	T	C	0.6517	0.0048	0.0015	0.0004	0.0002362	87.2	++
	12	12:43426072:A:G	G	A	0.35286	-0.00042033	0.000541407	0.437533	G	A	0.343505	-0.00268531	0.000578083	3.39742e-06	A	G	0.6515	0.0047	0.0015	0.0004	0.0001826	87.8	++
	12	12:43431660:A:G							G	A	0.331118	-0.00268787	0.000581173	3.74768e-06
	12	12:53099566:C:T							C	T	0.243202	-0.0029406	0.000629528	2.9956e-06
	12	12:53118379:C:T							C	T	0.23565	-0.00308619	0.000637391	1.28595e-06
	12	12:53119590:G:A							G	A	0.236405	-0.00315652	0.000636263	7.01177e-07
	12	12:53121562:A:G							A	G	0.236556	-0.00312875	0.000635721	8.58467e-07
	12	12:53121884:C:T							C	T	0.236707	-0.00313169	0.000635712	8.3811e-07
	12	12:53121995:T:C							T	C	0.236707	-0.00313169	0.000635712	8.3811e-07
	12	12:53122550:A:T							A	T	0.239728	-0.0029407	0.000632841	3.37093e-06
	12	12:53123434:A:G							A	G	0.23006	-0.0030382	0.000642419	2.25276e-06
	12	12:53124472:G:T							T	G	0.230514	-0.0028925	0.000640228	6.24497e-06
	12	12:53125214:T:C							C	T	0.230514	-0.0028925	0.000640228	6.24497e-06
	12	12:53126074:C:A							A	C	0.230665	-0.00289841	0.000639669	5.86724e-06
	12	12:53126808:G:C							C	G	0.230665	-0.00289841	0.000639669	5.86724e-06
	12	12:5748205:G:A							A	G	0.386103	0.00252264	0.000559545	6.5326e-06
	12	12:5748248:T:G							G	T	0.382477	0.00250981	0.000559364	7.22693e-06
	12	12:5748324:A:G							G	A	0.386103	0.00252264	0.000559545	6.5326e-06
	14	14:75326835:C:T	T	C	0.0644939	0.00457407	0.00103206	9.33622e-06	T	C	0.081571	-0.000540772	0.000987399	0.583917	T	C	0.0734	0.0085	0.0019	0.0007	0.007628	92.2	+-
	17	17:21074197:A:G	G	A	0.0779703	0.00424466	0.000944832	7.03912e-06	G	A	0.0332326	0.00142424	0.00150842	0.345071	A	G	0.9346	0.0201	-0.0034	0.0008	1.644e-05	60.2	--
	17	17:21074995:C:T	T	C	0.0781078	0.00418801	0.000942559	8.86161e-06	T	C	0.0332326	0.00142424	0.00150842	0.345071	T	C	0.0655	0.0202	0.0034	0.0008	1.969e-05	58.6	++

## Sheet: S-HDL-TG
	Online supplementary
	GWAS results from mixed linear model association analyses (mlma). SNPs identifed at the suggestive level (1 x 105) in at least one ethnicity. Significant SNPs are shown in bold. Shaded rows represent SNPs not included in the GWAS due to the SNP not being included in the GWAS as a result of failing a previous QC step. Meta-analysis results obtained from a fixed effects inverse variance model in ME…
			South Asians						White Europeans						Meta Analysis
	Chromosome	SNP	A1	A2	Frequency	β estimate	SE	P value	A1	A2	Frequency	β estimate	SE	P value	A1	A2	Frequency	FreqSE	β estimate	SE	P value	I2	Direction
	4	4:48266367:A:C	C	A	0.163765	-0.00398422	0.000896756	8.87464e-06	C	A	0.0587436	0.00144681	0.00154219	0.348167	A	C	0.8628	0.0456	0.0026	0.0008	0.0007538	89.2	-+
	4	4:48266554:C:T	T	C	0.164041	-0.00401092	0.0008956	7.51806e-06	T	C	0.0587436	0.00144681	0.00154219	0.348167	T	C	0.1375	0.0457	-0.0026	0.0008	0.0006698	89.3	+-
	4	4:48274987:G:A	A	G	0.164732	-0.0040198	0.000894851	7.05091e-06	A	G	0.0587436	0.00144681	0.00154219	0.348167	A	G	0.138	0.046	-0.0026	0.0008	0.0006388	89.4	+-
	4	4:48276628:A:G	G	A	0.165008	-0.00404634	0.000893707	5.96604e-06	G	A	0.0587436	0.00144681	0.00154219	0.348167	A	G	0.8617	0.0461	0.0027	0.0008	0.0005669	89.5	-+
	4	4:48280189:A:G	G	A	0.164594	-0.00405076	0.000895843	6.13355e-06	G	A	0.0582905	0.00132213	0.00155134	0.394077	A	G	0.862	0.046	0.0027	0.0008	0.0004838	88.9	-+
	4	4:48285728:G:A	A	G	0.165008	-0.00404634	0.000893707	5.96604e-06	A	G	0.0587436	0.00144681	0.00154219	0.348167	A	G	0.1383	0.0461	-0.0027	0.0008	0.0005669	89.5	+-
	4	4:48294622:G:A	A	G	0.164732	-0.00403654	0.000894853	6.45703e-06	A	G	0.0587436	0.00136814	0.00154219	0.375004	A	G	0.138	0.046	-0.0027	0.0008	0.0005475	89.1	+-
	4	4:48295568:C:T	T	C	0.164732	-0.00403654	0.000894853	6.45703e-06	T	C	0.0587436	0.00136814	0.00154219	0.375004	T	C	0.138	0.046	-0.0027	0.0008	0.0005475	89.1	+-
	4	4:48295736:C:G	G	C	0.164732	-0.00403654	0.000894853	6.45703e-06	G	C	0.0587436	0.00136814	0.00154219	0.375004	C	G	0.862	0.046	0.0027	0.0008	0.0005475	89.1	-+
	4	4:48297245:T:A	A	T	0.164179	-0.00410055	0.000895424	4.66191e-06	A	T	0.0587436	0.00136814	0.00154219	0.375004	A	T	0.1376	0.0458	-0.0027	0.0008	0.00044	89.4	+-
	4	4:48298003:A:C	C	A	0.163626	-0.0041425	0.000895997	3.77596e-06	C	A	0.0587436	0.00136814	0.00154219	0.375004	A	C	0.8628	0.0456	0.0028	0.0008	0.0003824	89.5	-+
	4	4:48298315:T:C	C	T	0.163903	-0.00411351	0.000895717	4.38135e-06	C	T	0.0587436	0.00136814	0.00154219	0.375004	T	C	0.8626	0.0457	0.0027	0.0008	0.0004225	89.4	-+
	4	4:48300135:T:G	G	T	0.163903	-0.00411351	0.000895717	4.38135e-06	G	T	0.0587436	0.00136814	0.00154219	0.375004	T	G	0.8626	0.0457	0.0027	0.0008	0.0004225	89.4	-+
	4	4:48300797:A:C	C	A	0.163903	-0.00411351	0.000895717	4.38135e-06	C	A	0.0587436	0.00136814	0.00154219	0.375004	A	C	0.8626	0.0457	0.0027	0.0008	0.0004225	89.4	-+
	4	4:48301307:T:C	C	T	0.164456	-0.00418537	0.0008943	2.86807e-06	C	T	0.0587436	0.00136814	0.00154219	0.375004	T	C	0.8621	0.0459	0.0028	0.0008	0.0003139	89.7	-+
	4	4:48302896:T:C	T	C	0.481343	0.0030255	0.000665929	5.53841e-06	C	T	0.435216	0.000395836	0.000729758	0.587528	T	C	0.5193	0.0415	0.0015	0.0005	0.002786	91.7	-+
	5	5:174032007:T:C							C	T	0.130323	0.00479995	0.00105944	5.87972e-06
	6	6:155907483:A:G							G	A	0.204772	0.00398283	0.000890886	7.79856e-06
	6	6:166360719:G:T	T	G	0.283444	0.000493963	0.000748974	0.509562	T	G	0.200846	0.00400561	0.000902041	8.9704e-06	T	G	0.2497	0.0406	0.0019	0.0006	0.0008253	88.9	++
	6	6:166361051:G:A	A	G	0.283444	0.000462737	0.000748987	0.536696	A	G	0.200997	0.00400082	0.000901959	9.17748e-06	A	G	0.2498	0.0405	0.0019	0.0006	0.0009352	89	++
	6	6:166363633:T:C	C	T	0.405749	-6.51181e-05	0.00068171	0.9239	C	T	0.382211	0.0033948	0.000745738	5.30719e-06	T	C	0.605	0.0117	-0.0015	0.0005	0.002691	91.5	-+
	6	6:33658780:C:T	T	C	0.0158928	0.00240762	0.00269107	0.370963	T	C	0.051646	-0.00754053	0.00165636	5.30203e-06	T	C	0.0418	0.016	-0.0048	0.0014	0.0006556	89.9	-+
	6	6:33667660:C:T	T	C	0.0163074	0.00350535	0.00265953	0.187492	T	C	0.0540622	-0.00785957	0.00162432	1.30699e-06	T	C	0.0438	0.0168	-0.0048	0.0014	0.0005785	92.5	-+
	6	6:33683068:A:T	T	A	0.0181039	0.00364355	0.00253492	0.150621	T	A	0.0546663	-0.00764323	0.00161665	2.26954e-06	A	T	0.9559	0.0166	0.0044	0.0014	0.001309	92.9	+-
	6	6:33683548:A:G	G	A	0.0181039	0.00364355	0.00253492	0.150621	G	A	0.0545153	-0.00755329	0.00161856	3.06105e-06	A	G	0.956	0.0165	0.0043	0.0014	0.001575	92.8	+-
	6	6:33689299:A:G	G	A	0.0207297	0.00385458	0.002382	0.105617	G	A	0.0549683	-0.00736615	0.00160806	4.63288e-06	A	G	0.9558	0.0159	0.0039	0.0013	0.003825	93.4	+-
	6	6:33692368:T:C	C	T	0.0207297	0.00385458	0.002382	0.105617	C	T	0.0558744	-0.00764783	0.001597	1.67726e-06	T	C	0.955	0.0163	0.0041	0.0013	0.002087	93.8	+-
	6	6:33700004:G:A	A	G	0.0187949	0.0034918	0.00249188	0.161134	A	G	0.0539112	-0.00734824	0.00162133	5.83633e-06	A	G	0.0435	0.0161	-0.0041	0.0014	0.002405	92.5	-+
	6	6:93097176:C:G	C	G	0.319375	0.00322132	0.000724009	8.61552e-06	C	G	0.394292	-0.000315737	0.000743893	0.671245	C	G	0.3558	0.0374	0.0015	0.0005	0.003823	91.4	-+
	6	6:93099603:A:T	A	T	0.321034	0.00320909	0.000722089	8.82297e-06	A	T	0.397161	-0.000404879	0.000744623	0.586622
	7	7:110494098:G:A							A	G	0.484597	-0.00331296	0.000736699	6.89081e-06
	7	7:110495290:T:G							G	T	0.483842	-0.00329249	0.000737463	8.02131e-06
	7	7:110497173:A:G							G	A	0.483691	-0.00330893	0.000737247	7.18197e-06
	7	7:110503515:T:C							C	T	0.482785	-0.00327477	0.000738264	9.17429e-06
	7	7:110503518:A:T							T	A	0.482785	-0.00327477	0.000738264	9.17429e-06
	7	7:110509136:C:T							T	C	0.482483	-0.0032902	0.000737834	8.2241e-06
	7	7:110511038:C:T							T	C	0.482936	-0.00328993	0.000737093	8.06753e-06
	7	7:110520903:T:C							C	T	0.484446	-0.00333998	0.000736023	5.68262e-06
	7	7:110527201:T:C							C	T	0.484295	-0.00337171	0.000736267	4.66171e-06
	7	7:110530288:C:T							T	C	0.484295	-0.00337171	0.000736267	4.66171e-06
	7	7:110530334:T:C							C	T	0.484446	-0.00333998	0.000736023	5.68262e-06
	7	7:110530745:C:T							T	C	0.484295	-0.00334033	0.000736727	5.78727e-06
	7	7:110532851:C:T							T	C	0.484295	-0.00337171	0.000736267	4.66171e-06
	7	7:110534002:G:A							A	G	0.483993	-0.00336583	0.000735837	4.78162e-06
	7	7:110534429:T:C							C	T	0.484295	-0.00330479	0.000735808	7.07664e-06
	13	13:85240508:G:C							G	C	0.266234	0.00377282	0.000825505	4.86988e-06
	13	13:85247674:T:A							T	A	0.266234	0.00366865	0.000826154	8.96904e-06
	13	13:85260025:T:C							T	C	0.266838	0.00379436	0.000825591	4.30807e-06
	13	13:85265819:A:C							A	C	0.266989	0.00380631	0.000825612	4.02105e-06
	13	13:85268326:C:A							C	A	0.267593	0.00378327	0.000824409	4.4521e-06
	13	13:85268731:C:T							C	T	0.267593	0.00378327	0.000824409	4.4521e-06
	13	13:85269236:T:G							T	G	0.267442	0.00378149	0.000824386	4.49572e-06
	13	13:85270993:C:A	C	A	0.357933	0.000206146	0.000693382	0.766233	C	A	0.266989	0.00378538	0.000826261	4.62028e-06	A	C	0.6796	0.0448	-0.0017	0.0005	0.00151	90.9	--
	13	13:85274952:T:C	T	C	0.357656	0.000201678	0.000693216	0.771104	T	C	0.266385	0.00377798	0.000827476	4.97912e-06	T	C	0.32	0.0449	0.0017	0.0005	0.001605	90.9	++
	13	13:85276978:T:C	T	C	0.358071	0.000214017	0.000693468	0.757612	T	C	0.266989	0.00378538	0.000826261	4.62028e-06	T	C	0.3204	0.0449	0.0017	0.0005	0.001465	90.9	++
	13	13:85279189:C:T	T	C	0.357933	0.000192171	0.000693385	0.781666	T	C	0.266838	0.00378205	0.000826239	4.7072e-06	T	C	0.3203	0.0449	0.0017	0.0005	0.001606	91	++
	13	13:85283607:A:G	G	A	0.357794	0.000187679	0.000692907	0.7865	G	A	0.266536	0.00376609	0.000826196	5.1557e-06	A	G	0.6799	0.0449	-0.0017	0.0005	0.001709	90.9	--
	13	13:85284576:C:G	G	C	0.358071	0.000192137	0.000693073	0.781608	G	C	0.267291	0.00374297	0.000825657	5.80615e-06	C	G	0.6795	0.0447	-0.0017	0.0005	0.001766	90.8	--
	13	13:85285041:C:T	T	C	0.358071	0.000192137	0.000693073	0.781608	T	C	0.267291	0.00374297	0.000825657	5.80615e-06	T	C	0.3205	0.0447	0.0017	0.0005	0.001766	90.8	++
	13	13:85287383:T:A	A	T	0.358485	0.000171603	0.000693328	0.804517	A	T	0.267291	0.00374297	0.000825657	5.80615e-06	A	T	0.3208	0.0449	0.0016	0.0005	0.001904	90.9	++
	13	13:85289124:A:C	C	A	0.360144	0.000279271	0.00069317	0.68703	C	A	0.266838	0.0037083	0.000825591	7.06576e-06	A	C	0.6784	0.0459	-0.0017	0.0005	0.00139	90.1	--
	13	13:85289183:G:A	A	G	0.360697	0.00026201	0.000693511	0.705578	A	G	0.267442	0.00372388	0.000825032	6.37309e-06	A	G	0.3221	0.0459	0.0017	0.0005	0.001406	90.3	++
	13	13:85290782:A:G	G	A	0.359729	0.000318757	0.000693302	0.645684	G	A	0.266385	0.00374661	0.000826825	5.8616e-06	A	G	0.6788	0.046	-0.0017	0.0005	0.001099	90.1	--
	13	13:85291523:T:C	C	T	0.359729	0.000318757	0.000693302	0.645684	C	T	0.266234	0.00375393	0.000827455	5.71355e-06	T	C	0.6788	0.046	-0.0017	0.0005	0.001091	90.1	--
	13	13:85291768:C:T	T	C	0.359729	0.000318757	0.000693302	0.645684	T	C	0.266385	0.00374661	0.000826825	5.8616e-06	T	C	0.3212	0.046	0.0017	0.0005	0.001099	90.1	++
	13	13:85292405:C:T	T	C	0.359729	0.000318757	0.000693302	0.645684	T	C	0.266083	0.00375256	0.000827434	5.75547e-06	T	C	0.3211	0.0461	0.0017	0.0005	0.001094	90.1	++
	13	13:85292494:C:T	T	C	0.359729	0.000318757	0.000693302	0.645684	T	C	0.266083	0.00375256	0.000827434	5.75547e-06	T	C	0.3211	0.0461	0.0017	0.0005	0.001094	90.1	++
	13	13:85292632:C:T	T	C	0.359591	0.000307943	0.000693214	0.65688	T	C	0.265932	0.0037966	0.000828067	4.54211e-06	T	C	0.321	0.0461	0.0017	0.0005	0.001025	90.4	++
	14	14:84178528:C:A							A	C	0.179402	-0.00422007	0.000936827	6.64835e-06
	14	14:84180132:T:C							C	T	0.182271	-0.00419185	0.000932477	6.94431e-06
	14	14:84184538:C:A							A	C	0.182271	-0.00419185	0.000932477	6.94431e-06
	14	14:84217514:G:A	A	G	0.23853	0.000413007	0.000777119	0.5951	A	G	0.183026	-0.00411615	0.000929067	9.4051e-06	A	G	0.2157	0.0273	-0.0015	0.0006	0.0149	92.8	-+
	14	14:84226453:A:C							C	A	0.182875	-0.00416631	0.00092919	7.33226e-06
	14	14:84230876:A:T							T	A	0.182875	-0.00416631	0.00092919	7.33226e-06
	14	14:84240392:A:G							G	A	0.180006	-0.00451541	0.000934411	1.34921e-06
