# Supplementary material for: Metabolic drivers of dysglycemia in pregnancy: ethnic-specific GWAS of 146 metabolites and 1-sample Mendelian randomization analyses in a UK multi-ethnic birth cohort
Source: Front Endocrinol (Lausanne). 2023 May 15;14:1157416. doi: 10.3389/fendo.2023.1157416 (PMC10225646; doi:10.3389/fendo.2023.1157416)
Supplement: Supplementary file 1 [file DataSheet_1.zip › Supplementary Excel. GWAS results/M-HDL.xlsx]

## Sheet: M-HDL-P
	Online supplementary
	GWAS results from mixed linear model association analyses (mlma). SNPs identifed at the suggestive level (1 x 105) in at least one ethnicity. Significant SNPs are shown in bold. Shaded rows represent SNPs not included in the GWAS due to the SNP not being included in the GWAS as a result of failing a previous QC step. Meta-analysis results obtained from a fixed effects inverse variance model in ME…
			South Asians						White European						Meta Analysis
	Chromosome	SNP	A1	A2	Frequency	β estimate	SE	P value	A1	A2	Frequency	β estimate	SE	P value	A1	A2	Frequency	FreqSE	β estimate	SE	P value	I2	Direction
	1	1:9706567:G:A	A	G	0.190764	0.003747	0.000839	8.05e-06	A	G	0.146767	0.000950853	0.0010144	0.348574	A	G	0.1729	0.0216	0.0026	0.0006	5.371e-05	77.8	++
	2	2:168759844:G:A	A	G	0.267042	-0.00102841	0.000748087	0.169218	A	G	0.227669	0.003845	0.00085	6.09e-06	A	G	0.2499	0.0195	0.0011	0.0006	0.05039	94.6	+-
	3	3:103811750:A:G	G	A	0.152831	-0.00413	0.000926	8.39e-06	G	A	0.13985	-0.000619115	0.00105002	0.555445	A	G	0.8528	0.0064	0.0026	0.0007	0.0001877	84.1	++
	3	3:194215878:C:T	T	C	0.159841	-4.85707e-05	0.000919217	0.95786	T	C	0.070827	-0.00661	0.001416	3.07e-06	T	C	0.1335	0.0407	-0.002	0.0008	0.009707	93.4	--
	3	3:194218647:A:T	T	A	0.159566	-0.000236569	0.000921414	0.797375	T	A	0.069173	-0.00643	0.001428	6.8e-06	A	T	0.867	0.0412	0.0021	0.0008	0.007873	92.5	++
	3	3:194224668:A:G	G	A	0.156405	-0.000240686	0.000926341	0.794999	G	A	0.068571	-0.0065	0.001437	6.02e-06	A	G	0.8694	0.04	0.0021	0.0008	0.007597	92.5	++
	4	4:111445587:A:G	G	A	0.457806	-4.95136e-05	0.000675234	0.941545	A	G	0.45218	0.003276	0.000734	8.04e-06	A	G	0.5009	0.0449	0.0015	0.0005	0.0021	90.4	++
	7	7:146540777:G:C							C	G	0.209774	0.004123	0.000882	2.93e-06
	7	7:146540782:G:A							A	G	0.209925	0.0041	0.000881	3.24e-06
	7	7:146544492:C:T							T	C	0.211579	0.004125	0.00088	2.78e-06
	7	7:146547093:C:T							T	C	0.21188	0.004109	0.000879	2.98e-06
	11	11:78781469:A:G	G	A	0.303189	0.000217845	0.000711575	0.759494	G	A	0.378496	-0.00341	0.000755	6.36e-06	A	G	0.6614	0.0376	0.0015	0.0005	0.004041	91.8	+-
	12	12:16674711:C:T							T	C	0.316842	0.003579	0.00078	4.44e-06
	12	12:16675898:A:C							C	A	0.317293	0.003618	0.00078	3.5e-06
	12	12:16676317:G:A							A	G	0.316992	0.003663	0.000779	2.59e-06
	12	12:16677532:C:T							T	C	0.316541	0.00365	0.00078	2.89e-06
	12	12:16680957:G:T							T	G	0.315789	0.003531	0.000779	5.77e-06
	12	12:60180964:G:A							G	A	0.331278	-0.00348	0.000776	7.15e-06
	12	12:60187486:T:C							T	C	0.330977	-0.00355	0.000775	4.67e-06
	13	13:80411823:T:C	C	T	0.126031	-0.00110892	0.00101194	0.273149	C	T	0.130376	0.004743	0.001074	9.97e-06	T	C	0.8719	0.0022	-0.0016	0.0007	0.02569	93.6	-+
	13	13:80450453:A:G							G	A	0.130827	0.004876	0.001073	5.47e-06
	13	13:80450524:G:A							A	G	0.130677	0.004895	0.001074	5.21e-06
	13	13:80452772:G:A							G	A	0.130827	0.004874	0.001073	5.52e-06
	13	13:80453102:C:T							C	T	0.130677	0.004893	0.001074	5.26e-06
	13	13:80454536:A:G							A	G	0.130677	0.004893	0.001074	5.26e-06
	13	13:80456018:G:C							C	G	0.132932	0.004945	0.001067	3.56e-06
	13	13:80456454:C:T							T	C	0.129925	0.00515	0.001079	1.81e-06
	14	14:57503636:T:C							C	T	0.060301	-0.00723	0.001551	3.11e-06
	15	15:57817050:G:A	A	G	0.267455	0.000464899	0.000741532	0.530696	A	G	0.417143	0.003415	0.00074	3.9e-06	A	G	0.3425	0.0748	0.0019	0.0005	0.0002077	87.4	++
	15	15:57828311:T:C	C	T	0.268142	0.000364321	0.000739678	0.622337	C	T	0.419549	0.003283	0.00074	9.15e-06	T	C	0.6562	0.0757	-0.0018	0.0005	0.0004926	87.1	--
	17	17:45346489:A:G	G	A	0.269241	0.003332	0.000745	7.78e-06	G	A	0.265564	-0.000260132	0.000828642	0.753577	A	G	0.7324	0.0018	-0.0017	0.0006	0.001833	90.4	+-
	17	17:45347533:G:A	A	G	0.269241	0.003332	0.000745	7.78e-06	A	G	0.265564	-0.000260132	0.000828642	0.753577	A	G	0.2676	0.0018	0.0017	0.0006	0.001833	90.4	-+
	17	17:45347892:C:G	G	C	0.269241	0.003332	0.000745	7.78e-06	G	C	0.265564	-0.000260132	0.000828642	0.753577	C	G	0.7324	0.0018	-0.0017	0.0006	0.001833	90.4	+-
	17	17:45348021:T:C	C	T	0.269241	0.003332	0.000745	7.78e-06	C	T	0.265564	-0.000260132	0.000828642	0.753577	T	C	0.7324	0.0018	-0.0017	0.0006	0.001833	90.4	+-
	17	17:45348203:G:A	A	G	0.269241	0.003332	0.000745	7.78e-06	A	G	0.265564	-0.000260132	0.000828642	0.753577	A	G	0.2676	0.0018	0.0017	0.0006	0.001833	90.4	-+
	17	17:60782472:G:A							A	G	0.393684	0.003381	0.000739	4.79e-06
	17	17:60784085:C:T	T	C	0.277488	-0.00014754	0.000752648	0.844589	T	C	0.338045	0.003579	0.000764	2.79e-06	T	C	0.3073	0.0303	0.0017	0.0005	0.001644	91.7	+-
	17	17:60786493:C:T	T	C	0.278999	-0.000155331	0.000749925	0.835909	T	C	0.34406	0.003445	0.00076	5.89e-06	T	C	0.3111	0.0325	0.0016	0.0005	0.002395	91.2	+-
	17	17:60787153:C:T	T	C	0.278862	-0.000160533	0.000749895	0.830489	T	C	0.34391	0.003433	0.00076	6.34e-06	T	C	0.311	0.0325	0.0016	0.0005	0.002526	91.2	+-

## Sheet: M-HDL-L
	Online supplementary
	GWAS results from mixed linear model association analyses (mlma). SNPs identifed at the suggestive level (1 x 105) in at least one ethnicity. Significant SNPs are shown in bold. Shaded rows represent SNPs not included in the GWAS due to the SNP not being included in the GWAS as a result of failing a previous QC step. Meta-analysis results obtained from a fixed effects inverse variance model in ME…
			South Asians						White Europeans						Meta Analysis
	Chromosome	SNP	A1	A2	Frequency	β estimate	SE	P value	A1	A2	Frequency	β estimate	SE	P value	A1	A2	Frequency	FreqSE	β estimate	SE	P value	I2	Direction
	1	1:234689712:C:T	C	T	0.460768	-3.06218e-06	3.02141e-06	0.310823	T	C	0.246386	1.63e-05	3.6e-06	6.08e-06	T	C	0.4183	0.1442	0	0	0.0002276	87.4	++
	1	1:234689784:G:T							T	G	0.245633	1.64e-05	3.6e-06	4.98e-06
	1	1:234691395:G:A							A	G	0.245633	1.64e-05	3.6e-06	4.98e-06
	1	1:234694462:G:A							A	G	0.246235	1.66e-05	3.6e-06	4.22e-06
	1	1:234695523:G:A							A	G	0.246084	1.66e-05	3.6e-06	4.1e-06
	2	2:1464486:C:G	G	C	0.482716	1.35e-05	3.01e-06	6.75e-06	C	G	0.480271	-8.8506e-07	3.14422e-06	0.778336	C	G	0.4996	0.0185	0	0	0.0005975	88.1	--
	2	2:1478332:T:C	C	T	0.48546	1.42e-05	3.01e-06	2.49e-06	T	C	0.474849	-8.3637e-07	3.1419e-06	0.790086	T	C	0.4955	0.0198	0	0	0.0003309	89.4	--
	2	2:1479570:C:G	G	C	0.48546	1.41e-05	3.01e-06	2.71e-06	C	G	0.475151	-3.95891e-07	3.14363e-06	0.899784	C	G	0.4957	0.0197	0	0	0.0005226	89.9	--
	2	2:1482809:T:C	T	C	0.492044	-1.38e-05	3.01e-06	4.65e-06	T	C	0.470482	-3.55246e-07	3.13493e-06	0.909778	T	C	0.4817	0.0108	0	0	0.0007164	89.6	--
	4	4:64340381:C:T							T	C	0.073795	-2.77e-05	6e-06	4.03e-06
	5	5:157938087:C:T	T	C	0.0924554	5.51181e-06	5.1388e-06	0.283456	T	C	0.110843	2.26e-05	4.97e-06	5.51e-06	T	C	0.102	0.0092	0	0	5.965e-05	82.5	++
	5	5:157942476:G:C	C	G	0.0947874	5.80262e-06	5.08208e-06	0.253545	C	G	0.111596	2.23e-05	4.96e-06	6.99e-06	C	G	0.1034	0.0084	0	0	5.957e-05	81.5	++
	5	5:157942780:C:T	T	C	0.0947874	5.80262e-06	5.08208e-06	0.253545	T	C	0.111596	2.23e-05	4.96e-06	6.99e-06	T	C	0.1034	0.0084	0	0	5.957e-05	81.5	++
	5	5:157943321:A:G	G	A	0.0947874	5.80262e-06	5.08208e-06	0.253545	G	A	0.111596	2.23e-05	4.96e-06	6.99e-06	A	G	0.8966	0.0084	0	0	5.957e-05	81.5	--
	5	5:157944037:C:T	T	C	0.0947874	5.80262e-06	5.08208e-06	0.253545	T	C	0.111596	2.23e-05	4.96e-06	6.99e-06	T	C	0.1034	0.0084	0	0	5.957e-05	81.5	++
	5	5:157944049:C:T	T	C	0.0947874	5.80262e-06	5.08208e-06	0.253545	T	C	0.111596	2.23e-05	4.96e-06	6.99e-06	T	C	0.1034	0.0084	0	0	5.957e-05	81.5	++
	5	5:157944856:C:T	T	C	0.0941015	5.46693e-06	5.09404e-06	0.28318	T	C	0.110843	2.21e-05	4.98e-06	8.99e-06	T	C	0.1027	0.0084	0	0	8.723e-05	81.7	++
	5	5:157947537:A:G	G	A	0.0947874	5.80262e-06	5.08208e-06	0.253545	G	A	0.111596	2.23e-05	4.96e-06	6.99e-06	A	G	0.8966	0.0084	0	0	5.957e-05	81.5	--
	5	5:157969514:G:A	A	G	0.0971193	5.61915e-06	5.03424e-06	0.264343	A	G	0.111898	2.22e-05	4.96e-06	7.49e-06	A	G	0.1046	0.0074	0	0	7.143e-05	81.8	++
	5	5:157970985:T:C	C	T	0.0971193	5.61915e-06	5.03424e-06	0.264343	C	T	0.111898	2.22e-05	4.96e-06	7.49e-06	T	C	0.8954	0.0074	0	0	7.143e-05	81.8	--
	5	5:157974138:T:C	C	T	0.0971193	5.61915e-06	5.03424e-06	0.264343	C	T	0.111898	2.22e-05	4.96e-06	7.49e-06	T	C	0.8954	0.0074	0	0	7.143e-05	81.8	--
	5	5:157985668:G:A	A	G	0.0972565	5.36777e-06	5.03168e-06	0.286064	A	G	0.112952	2.21e-05	4.94e-06	7.62e-06	A	G	0.1052	0.0078	0	0	8.153e-05	82.2	++
	5	5:157986848:T:A	A	T	0.0972565	5.36777e-06	5.03168e-06	0.286064	A	T	0.112801	2.24e-05	4.94e-06	5.97e-06	A	T	0.1052	0.0078	0	0	6.8e-05	82.9	++
	5	5:157988985:A:G	G	A	0.100274	6.36241e-06	4.95615e-06	0.199233	G	A	0.112651	2.25e-05	4.94e-06	5.27e-06	A	G	0.8935	0.0062	0	0	3.596e-05	81.2	--
	5	5:157995651:T:A	A	T	0.100137	6.80383e-06	4.95832e-06	0.169999	A	T	0.1125	2.26e-05	4.94e-06	4.97e-06	A	T	0.1063	0.0062	0	0	2.566e-05	80.4	++
	5	5:158007386:T:C	C	T	0.100412	7.02685e-06	4.94685e-06	0.155471	C	T	0.116416	2.3e-05	4.87e-06	2.25e-06	T	C	0.8915	0.008	0	0	1.285e-05	81.1	--
	5	5:158015467:C:A	A	C	0.100274	7.22185e-06	4.94896e-06	0.144492	A	C	0.115964	2.33e-05	4.88e-06	1.85e-06	A	C	0.1082	0.0078	0	0	9.684e-06	81.3	++
	5	5:158020501:G:A	A	G	0.100412	7.02685e-06	4.94685e-06	0.155471	A	G	0.115964	2.33e-05	4.88e-06	1.85e-06	A	G	0.1083	0.0078	0	0	1.097e-05	81.7	++
	5	5:158025315:A:G	G	A	0.1	6.79707e-06	4.96038e-06	0.170602	G	A	0.115964	2.33e-05	4.88e-06	1.85e-06	A	G	0.8919	0.008	0	0	1.271e-05	82.2	--
	5	5:158027318:A:G	G	A	0.0979424	5.09458e-06	5.01405e-06	0.309601	G	A	0.116416	2.27e-05	4.87e-06	3.09e-06	A	G	0.8926	0.0092	0	0	5.111e-05	84.3	--
	5	5:158027320:C:T	T	C	0.0978052	5.2933e-06	5.0163e-06	0.291325	T	C	0.116416	2.27e-05	4.87e-06	3.09e-06	T	C	0.1074	0.0093	0	0	4.517e-05	83.9	++
	5	5:158028596:A:T	T	A	0.0979424	5.09458e-06	5.01405e-06	0.309601	T	A	0.116416	2.27e-05	4.87e-06	3.09e-06	A	T	0.8926	0.0092	0	0	5.111e-05	84.3	--
	5	5:158029363:A:G	G	A	0.0979424	5.09458e-06	5.01405e-06	0.309601	G	A	0.116416	2.27e-05	4.87e-06	3.09e-06	A	G	0.8926	0.0092	0	0	5.111e-05	84.3	--
	5	5:158029703:C:A	A	C	0.0979424	5.09458e-06	5.01405e-06	0.309601	A	C	0.116265	2.27e-05	4.87e-06	3.05e-06	A	C	0.1074	0.0092	0	0	5.111e-05	84.3	++
	5	5:158030622:C:T	T	C	0.0975309	5.45318e-06	5.02106e-06	0.277451	T	C	0.11506	2.27e-05	4.9e-06	3.67e-06	T	C	0.1065	0.0088	0	0	4.631e-05	83.5	++
	6	6:86971461:G:A	A	G	0.018107	7.23679e-06	1.15071e-05	0.529415	A	G	0.096084	2.36e-05	5.3e-06	8.76e-06	A	G	0.0824	0.0296	0	0	1.651e-05	40.1	++
	6	6:86974347:G:A	A	G	0.018107	7.23679e-06	1.15071e-05	0.529415	A	G	0.096084	2.36e-05	5.3e-06	8.76e-06	A	G	0.0824	0.0296	0	0	1.651e-05	40.1	++
	6	6:86974903:C:T	T	C	0.0182442	6.40471e-06	1.14651e-05	0.576417	T	C	0.096235	2.35e-05	5.3e-06	8.9e-06	T	C	0.0826	0.0296	0	0	2.046e-05	45.2	++
	6	6:86975494:G:A	A	G	0.018107	7.23679e-06	1.15071e-05	0.529415	A	G	0.096235	2.35e-05	5.3e-06	8.9e-06	A	G	0.0825	0.0297	0	0	1.784e-05	39.4	++
	6	6:86978160:G:A	A	G	0.018107	7.23679e-06	1.15071e-05	0.529415	A	G	0.096235	2.35e-05	5.3e-06	8.9e-06	A	G	0.0825	0.0297	0	0	1.784e-05	39.4	++
	6	6:86982731:G:T	T	G	0.0182442	7.40313e-06	1.14662e-05	0.518508	T	G	0.096235	2.35e-05	5.3e-06	8.9e-06	T	G	0.0826	0.0296	0	0	1.737e-05	38.1	++
	6	6:86983768:A:G	G	A	0.0185185	5.83242e-06	1.13846e-05	0.608435	G	A	0.096386	2.35e-05	5.3e-06	9.55e-06	A	G	0.9175	0.0298	0	0	2.273e-05	49.4	--
	6	6:86985268:C:T							T	C	0.095934	2.36e-05	5.31e-06	9.02e-06
	6	6:86995023:G:A							A	G	0.09759	2.35e-05	5.26e-06	8.02e-06
	8	8:134261296:C:T							T	C	0.121536	2.24e-05	4.84e-06	3.58e-06
	8	8:134263339:C:T							T	C	0.121988	2.29e-05	4.84e-06	2.13e-06
	8	8:134263710:C:T							T	C	0.122139	2.3e-05	4.83e-06	1.84e-06
	8	8:5393469:T:A							A	T	0.125301	-2.15e-05	4.78e-06	6.53e-06
	8	8:5394110:G:C							C	G	0.124096	-2.17e-05	4.79e-06	5.96e-06
	11	11:79291526:A:G	G	A	0.432647	-1.35e-05	3e-06	6.71e-06	G	A	0.398946	-9.53982e-06	3.27725e-06	0.00360368	A	G	0.5827	0.0168	0	0	1.267e-07	0	++
	12	12:43422907:C:A							A	C	0.330271	-1.6e-05	3.38e-06	2.27e-06
	12	12:43424333:A:T	T	A	0.399863	-4.30518e-07	3.10735e-06	0.889807	T	A	0.368524	-1.46e-05	3.29e-06	9.61e-06	A	T	0.6149	0.0156	0	0	0.001637	89.8	++
	12	12:43424971:T:C	C	T	0.353772	-1.42209e-06	3.17117e-06	0.653834	C	T	0.343223	-1.64e-05	3.37e-06	1.22e-06	T	C	0.6512	0.0053	0	0	0.0002516	90.5	++
	12	12:43426072:A:G	G	A	0.353772	-1.42209e-06	3.17117e-06	0.653834	G	A	0.343524	-1.65e-05	3.37e-06	9.82e-07	A	G	0.651	0.0051	0	0	0.0002324	90.6	++
	12	12:43431660:A:G							G	A	0.331175	-1.61e-05	3.39e-06	1.94e-06
	12	12:43591711:C:T							T	C	0.353464	-1.45e-05	3.28e-06	9.54e-06
	12	12:43592379:C:A							A	C	0.353464	-1.45e-05	3.28e-06	9.54e-06
	13	13:112252034:G:C							C	G	0.472892	-1.38e-05	3.12e-06	9.57e-06
	16	16:63353953:C:G	G	C	0.430178	1.32e-05	2.99e-06	9.98e-06	G	C	0.305271	1.78162e-06	3.41748e-06	0.602141	C	G	0.6239	0.0619	0	0	0.0002462	84.2	--
	16	16:63354703:C:T	T	C	0.430041	1.34e-05	3e-06	7.3e-06	T	C	0.305271	1.78162e-06	3.41748e-06	0.602141	T	C	0.3758	0.0619	0	0	0.0002147	84.7	++
	16	16:63355571:T:C	C	T	0.430316	1.35e-05	3e-06	6.44e-06	C	T	0.306476	1.23082e-06	3.41002e-06	0.718143	T	C	0.6237	0.0614	0	0	0.0002982	86.3	--
	16	16:63364524:C:A	A	C	0.429081	1.32e-05	2.98e-06	9.96e-06	A	C	0.311145	8.89277e-07	3.39739e-06	0.793512	A	C	0.3778	0.0585	0	0	0.0004592	86.5	++
	16	16:63367138:T:A	A	T	0.41989	1.33e-05	2.99e-06	8.59e-06	A	T	0.303916	1.80389e-06	3.41752e-06	0.597614	A	T	0.3696	0.0575	0	0	0.0002197	84.4	++

## Sheet: M-HDL-PL
	Online supplementary
	GWAS results from mixed linear model association analyses (mlma). SNPs identifed at the suggestive level (1 x 105) in at least one ethnicity. Significant SNPs are shown in bold. Shaded rows represent SNPs not included in the GWAS due to the SNP not being included in the GWAS as a result of failing a previous QC step. Meta-analysis results obtained from a fixed effects inverse variance model in ME…
			South Asians						White Europeans						Meta Analysis
	Chromosome	SNP	A1	A2	Frequency	β estimate	SE	P value	A1	A2	Frequency	β estimate	SE	P value	A1	A2	Frequency	FreqSE	β estimate	SE	P value	I2	Direction
	1	1:30858127:T:C							T	C	0.308877	0.00647	0.001463	9.71e-06
	1	1:30858181:C:T							C	T	0.308877	0.00647	0.001463	9.71e-06
	1	1:30861266:T:G							T	G	0.308726	0.006487	0.001466	9.58e-06
	1	1:30861750:A:G							A	G	0.308726	0.006487	0.001466	9.58e-06
	1	1:30861816:C:G							C	G	0.308726	0.006487	0.001466	9.58e-06
	1	1:30862461:C:T							C	T	0.308726	0.006487	0.001466	9.58e-06
	1	1:30863119:A:T							A	T	0.308726	0.006487	0.001466	9.58e-06
	1	1:30863142:T:C							T	C	0.308726	0.006487	0.001466	9.58e-06
	1	1:30863571:G:C							G	C	0.308726	0.006487	0.001466	9.58e-06
	1	1:30863705:A:G							A	G	0.308726	0.006487	0.001466	9.58e-06
	1	1:30863825:G:A							G	A	0.308726	0.006487	0.001466	9.58e-06
	1	1:30863953:A:C							A	C	0.308726	0.006487	0.001466	9.58e-06
	1	1:30864053:C:T							C	T	0.308726	0.006487	0.001466	9.58e-06
	1	1:30864617:G:A							G	A	0.308726	0.006487	0.001466	9.58e-06
	1	1:30864631:T:C							T	C	0.308726	0.006487	0.001466	9.58e-06
	1	1:30865579:T:C							T	C	0.308726	0.006487	0.001466	9.58e-06
	1	1:30866216:A:G							A	G	0.308726	0.006487	0.001466	9.58e-06
	1	1:30866330:G:A							G	A	0.308726	0.006487	0.001466	9.58e-06
	1	1:30866414:G:A							G	A	0.310085	0.006838	0.001466	3.07e-06
	1	1:30866639:C:T							C	T	0.308726	0.006487	0.001466	9.58e-06
	1	1:30866660:A:G							A	G	0.308726	0.006487	0.001466	9.58e-06
	1	1:30867104:A:G							A	G	0.308575	0.006513	0.001465	8.8e-06
	2	2:1464486:C:G	G	C	0.482716	0.005831	0.001286	5.75e-06	C	G	0.480374	-0.000271435	0.00134701	0.8403	C	G	0.4997	0.0184	-0.0032	0.0009	0.0006296	88.8	--
	2	2:1478332:T:C	C	T	0.48546	0.006126	0.001287	1.95e-06	T	C	0.47494	-0.00027355	0.00134598	0.838951	T	C	0.4956	0.0198	-0.0033	0.0009	0.0003423	89.9	--
	2	2:1479570:C:G	G	C	0.48546	0.0061	0.001287	2.15e-06	C	G	0.475242	-8.44898e-05	0.00134672	0.949976	C	G	0.4958	0.0196	-0.0032	0.0009	0.0005206	90.4	--
	2	2:1482809:T:C	T	C	0.492044	-0.00594	0.001286	3.87e-06	T	C	0.470562	-8.78082e-05	0.00134295	0.947868	T	C	0.4818	0.0107	-0.0031	0.0009	0.0007215	89.9	--
	2	2:5802718:C:G							G	C	0.098581	-0.01032	0.002282	6.09e-06
	3	3:17134357:T:C							C	T	0.48128	-0.00613	0.001359	6.58e-06
	4	4:64340381:C:T							T	C	0.073823	-0.01208	0.002567	2.55e-06
	5	5:157929064:G:A	A	G	0.0934156	0.00179244	0.00218493	0.412007	A	G	0.111866	0.009651	0.002122	5.4e-06	A	G	0.1029	0.0092	0.0058	0.0015	0.000126	85	++
	5	5:157938087:C:T	T	C	0.0925926	0.00216372	0.00219475	0.324201	T	C	0.111111	0.00997	0.002123	2.66e-06	T	C	0.1022	0.0093	0.0062	0.0015	4.889e-05	84.7	++
	5	5:157942476:G:C	C	G	0.0949246	0.00230303	0.00217056	0.288676	C	G	0.111866	0.009888	0.002122	3.16e-06	C	G	0.1036	0.0085	0.0062	0.0015	4.627e-05	84	++
	5	5:157942780:C:T	T	C	0.0949246	0.00230303	0.00217056	0.288676	T	C	0.111866	0.009888	0.002122	3.16e-06	T	C	0.1036	0.0085	0.0062	0.0015	4.627e-05	84	++
	5	5:157943212:A:G	G	A	0.0949246	0.00230303	0.00217056	0.288676	G	A	0.11096	0.009616	0.00213	6.36e-06	A	G	0.8969	0.008	-0.006	0.0015	7.328e-05	82.7	--
	5	5:157943321:A:G	G	A	0.0949246	0.00230303	0.00217056	0.288676	G	A	0.111866	0.009888	0.002122	3.16e-06	A	G	0.8964	0.0085	-0.0062	0.0015	4.627e-05	84	--
	5	5:157944037:C:T	T	C	0.0949246	0.00230303	0.00217056	0.288676	T	C	0.111866	0.009888	0.002122	3.16e-06	T	C	0.1036	0.0085	0.0062	0.0015	4.627e-05	84	++
	5	5:157944049:C:T	T	C	0.0949246	0.00230303	0.00217056	0.288676	T	C	0.111866	0.009888	0.002122	3.16e-06	T	C	0.1036	0.0085	0.0062	0.0015	4.627e-05	84	++
	5	5:157944856:C:T	T	C	0.0942387	0.00217284	0.00217565	0.317937	T	C	0.111111	0.009818	0.002129	4.01e-06	T	C	0.1029	0.0084	0.0061	0.0015	6.483e-05	84.1	++
	5	5:157947537:A:G	G	A	0.0949246	0.00230303	0.00217056	0.288676	G	A	0.111866	0.009888	0.002122	3.16e-06	A	G	0.8964	0.0085	-0.0062	0.0015	4.627e-05	84	--
	5	5:157961867:A:T	T	A	0.0953361	0.00217383	0.0021675	0.315899	T	A	0.111564	0.009662	0.002127	5.54e-06	A	T	0.8964	0.0081	-0.006	0.0015	7.991e-05	83.6	--
	5	5:157968961:C:A	A	C	0.0965706	0.00209258	0.00215506	0.331544	A	C	0.111111	0.009548	0.002129	7.32e-06	A	C	0.1039	0.0073	0.0059	0.0015	0.0001076	83.5	++
	5	5:157969514:G:A	A	G	0.0972565	0.00222082	0.00215016	0.30167	A	G	0.112168	0.009779	0.00212	3.97e-06	A	G	0.1048	0.0075	0.0061	0.0015	6.077e-05	84	++
	5	5:157970985:T:C	C	T	0.0972565	0.00222082	0.00215016	0.30167	C	T	0.112168	0.009779	0.00212	3.97e-06	T	C	0.8952	0.0075	-0.0061	0.0015	6.077e-05	84	--
	5	5:157974138:T:C	C	T	0.0972565	0.00222082	0.00215016	0.30167	C	T	0.112168	0.009779	0.00212	3.97e-06	T	C	0.8952	0.0075	-0.0061	0.0015	6.077e-05	84	--
	5	5:157985668:G:A	A	G	0.0973937	0.00209586	0.00214907	0.329443	A	G	0.113225	0.009762	0.002111	3.75e-06	A	G	0.1055	0.0079	0.006	0.0015	6.822e-05	84.6	++
	5	5:157986848:T:A	A	T	0.0973937	0.00209586	0.00214907	0.329443	A	T	0.113074	0.009881	0.002112	2.88e-06	A	T	0.1054	0.0078	0.0061	0.0015	5.809e-05	85	++
	5	5:157988985:A:G	G	A	0.100412	0.00260233	0.00211684	0.218941	G	A	0.112923	0.00994	0.002113	2.54e-06	A	G	0.8933	0.0063	-0.0063	0.0015	2.694e-05	83.4	--
	5	5:157995651:T:A	A	T	0.100274	0.00278869	0.00211776	0.187902	A	T	0.112772	0.009989	0.002113	2.28e-06	A	T	0.1065	0.0062	0.0064	0.0015	1.898e-05	82.7	++
	5	5:158007386:T:C	C	T	0.100549	0.0028831	0.00211287	0.172397	C	T	0.116697	0.010136	0.002083	1.13e-06	T	C	0.8913	0.0081	-0.0066	0.0015	9.724e-06	83.3	--
	5	5:158015467:C:A	A	C	0.100412	0.00296071	0.00211377	0.161311	A	C	0.116244	0.010218	0.002085	9.57e-07	A	C	0.1084	0.0079	0.0066	0.0015	7.727e-06	83.3	++
	5	5:158020501:G:A	A	G	0.100549	0.0028831	0.00211287	0.172397	A	G	0.116244	0.010218	0.002085	9.57e-07	A	G	0.1085	0.0078	0.0066	0.0015	8.719e-06	83.6	++
	5	5:158025315:A:G	G	A	0.100137	0.00278725	0.00211864	0.188314	G	A	0.116244	0.010218	0.002085	9.57e-07	A	G	0.8917	0.0081	-0.0066	0.0015	1.007e-05	84	--
	5	5:158027318:A:G	G	A	0.0980796	0.00203827	0.00214153	0.341209	G	A	0.116697	0.009988	0.002083	1.62e-06	A	G	0.8924	0.0093	-0.0061	0.0015	4.116e-05	85.9	--
	5	5:158027320:C:T	T	C	0.0979424	0.00211729	0.00214249	0.323035	T	C	0.116697	0.009988	0.002083	1.62e-06	T	C	0.1076	0.0094	0.0062	0.0015	3.677e-05	85.6	++
	5	5:158028596:A:T	T	A	0.0980796	0.00203827	0.00214153	0.341209	T	A	0.116697	0.009988	0.002083	1.62e-06	A	T	0.8924	0.0093	-0.0061	0.0015	4.116e-05	85.9	--
	5	5:158029363:A:G	G	A	0.0980796	0.00203827	0.00214153	0.341209	G	A	0.116697	0.009988	0.002083	1.62e-06	A	G	0.8924	0.0093	-0.0061	0.0015	4.116e-05	85.9	--
	5	5:158029703:C:A	A	C	0.0980796	0.00203827	0.00214153	0.341209	A	C	0.116546	0.010011	0.002084	1.55e-06	A	C	0.1076	0.0092	0.0061	0.0015	4.017e-05	86	++
	5	5:158030622:C:T	T	C	0.097668	0.0021846	0.00214452	0.308349	T	C	0.115338	0.009987	0.002096	1.89e-06	T	C	0.1067	0.0088	0.0062	0.0015	3.796e-05	85.2	++
	8	8:134263339:C:T							T	C	0.121679	0.009301	0.002075	7.38e-06
	8	8:134263710:C:T							T	C	0.12183	0.009356	0.002071	6.27e-06
	10	10:115332098:A:C							C	A	0.438859	-0.00605	0.001359	8.54e-06
	10	10:115332850:C:T	T	C	0.450617	-0.001476	0.00132202	0.264221	T	C	0.436594	-0.00603	0.001362	9.41e-06	T	C	0.4438	0.007	-0.0037	0.0009	0.0001024	82.6	--
	10	10:115335423:G:T	T	G	0.454321	-0.00166604	0.00132045	0.207047	T	G	0.436745	-0.00607	0.001362	8.18e-06	T	G	0.4458	0.0088	-0.0038	0.0009	6.122e-05	81.4	--
	11	11:79289186:G:A	A	G	0.427572	-0.0058	0.001288	6.65e-06	A	G	0.396588	-0.00443048	0.00140558	0.00162119	A	G	0.4134	0.0154	-0.0052	0.0009	5.05e-08	0	--
	11	11:79291526:A:G	G	A	0.432647	-0.00608	0.001282	2.13e-06	G	A	0.398551	-0.00440956	0.00140374	0.00168197	A	G	0.5829	0.017	0.0053	0.0009	1.906e-08	0	++
	11	11:79294066:T:C	C	T	0.435254	-0.00578	0.001282	6.63e-06	C	T	0.40625	-0.00480561	0.00139784	0.000586282	T	C	0.578	0.0144	0.0053	0.0009	1.638e-08	0	++
	11	11:79297394:T:C	C	T	0.434842	-0.00589	0.001283	4.39e-06	C	T	0.397645	-0.00442571	0.00140657	0.00165266	T	C	0.5821	0.0185	0.0052	0.0009	3.544e-08	0	++
	12	12:43422907:C:A							A	C	0.330616	-0.00655	0.001447	6.06e-06
	12	12:43424971:T:C	C	T	0.353635	-0.00067472	0.00135473	0.618451	C	T	0.343599	-0.00667	0.001441	3.69e-06	T	C	0.6511	0.005	0.0035	0.001	0.0004103	89.1	++
	12	12:43426072:A:G	G	A	0.353635	-0.00067472	0.00135473	0.618451	G	A	0.343901	-0.00671	0.00144	3.21e-06	A	G	0.6509	0.0049	0.0035	0.001	0.000377	89.3	++
	12	12:43431660:A:G							G	A	0.331522	-0.00661	0.001448	5.03e-06
	16	16:63299546:G:A	A	G	0.44321	0.005675	0.001271	7.98e-06	A	G	0.320652	0.000352989	0.00144542	0.807067	A	G	0.3898	0.0608	0.0034	0.001	0.0004409	86.9	++
	16	16:63353953:C:G	G	C	0.430316	0.005731	0.001279	7.38e-06	G	C	0.304801	0.000291751	0.00146267	0.8419	C	G	0.6241	0.0622	-0.0034	0.001	0.0004574	87.2	--
	16	16:63354703:C:T	T	C	0.430178	0.005812	0.001279	5.51e-06	T	C	0.304801	0.000291751	0.00146267	0.8419	T	C	0.3759	0.0621	0.0034	0.001	0.000382	87.6	++
	16	16:63355571:T:C	C	T	0.430453	0.005846	0.00128	4.9e-06	C	T	0.306008	8.44235e-05	0.00145947	0.953872	T	C	0.6237	0.0617	-0.0033	0.001	0.0005169	88.6	--
	16	16:63355629:A:C	C	A	0.43882	0.005704	0.001275	7.69e-06	C	A	0.311141	-0.000221885	0.00145334	0.878656	A	C	0.6167	0.0633	-0.0031	0.001	0.001105	89.4	+-
	16	16:63363717:T:C	C	T	0.431276	0.00564	0.001273	9.48e-06	C	T	0.310688	-0.000173875	0.00145298	0.904746	T	C	0.6211	0.0598	-0.0031	0.001	0.00114	89	+-
	16	16:63364524:C:A	A	C	0.429081	0.005707	0.001274	7.52e-06	A	C	0.310688	-0.000109495	0.001454	0.939971	A	C	0.3777	0.0587	0.0032	0.001	0.0009007	89	-+
	16	16:63365571:T:C	C	T	0.429492	0.005708	0.001274	7.5e-06	C	T	0.310236	-3.40364e-05	0.00145358	0.981319	T	C	0.6223	0.0591	-0.0032	0.001	0.0007966	88.7	+-
	16	16:63367138:T:A	A	T	0.420027	0.005771	0.001277	6.2e-06	A	T	0.303442	0.000315602	0.0014627	0.829169	A	T	0.3696	0.0578	0.0034	0.001	0.0003905	87.3	++
	21	21:21896407:G:A							G	A	0.381492	-0.00624	0.001388	6.94e-06
				2

## Sheet: M-HDL-C
	Online supplementary
	GWAS results from mixed linear model association analyses (mlma). SNPs identifed at the suggestive level (1 x 105) in at least one ethnicity. Significant SNPs are shown in bold. Shaded rows represent SNPs not included in the GWAS due to the SNP not being included in the GWAS as a result of failing a previous QC step. Meta-analysis results obtained from a fixed effects inverse variance model in ME…
			South Asians						White Europeans						Meta Analysis
	Chromosome	SNP	A1	A2	Frequency	β estimate	SE	P value	A1	A2	Frequency	β estimate	SE	P value	A1	A2	Frequency	FreqSE	β estimate	SE	P value	I2	Direction
	1	1:234689784:G:T							T	G	0.245948	0.008921	0.001985	7.01e-06
	1	1:234691395:G:A							A	G	0.245948	0.008921	0.001985	7.01e-06
	1	1:234694462:G:A							A	G	0.246549	0.008993	0.001983	5.79e-06
	1	1:234695523:G:A							A	G	0.246399	0.008982	0.001984	5.94e-06
	2	2:1478332:T:C	C	T	0.485302	0.010607	0.002301	4.02e-06	T	C	0.47569	0.000934334	0.00172951	0.589038	T	C	0.4898	0.0187	-0.0032	0.0014	0.0194	93.8	-+
	2	2:1479570:C:G	G	C	0.485302	0.010587	0.002301	4.19e-06	C	G	0.47599	0.00118669	0.00173047	0.492865	C	G	0.49	0.0186	-0.0031	0.0014	0.0266	94	-+
	4	4:63573050:G:C							G	C	0.304472	-0.00846	0.001886	7.16e-06
	4	4:63574668:G:A							G	A	0.318878	-0.00848	0.001866	5.43e-06
	4	4:64340381:C:T							T	C	0.073529	-0.0147	0.00331	8.96e-06
	5	5:9177932:T:C	C	T	0.263599	-0.00072559	0.00259267	0.779584	C	T	0.221489	-0.00937	0.002105	8.43e-06	T	C	0.7618	0.0206	0.0059	0.0016	0.0002811	85.1	++
	5	5:9182717:T:C	C	T	0.263736	-0.000647274	0.00259282	0.802865	C	T	0.221188	-0.00945	0.002105	7.07e-06	T	C	0.7619	0.0208	0.006	0.0016	0.0002698	85.6	++
	5	5:9184081:T:C	C	T	0.263462	-0.000626255	0.00259452	0.809263	C	T	0.221188	-0.00945	0.002105	7.07e-06	T	C	0.762	0.0207	0.0059	0.0016	0.0002744	85.7	++
	5	5:9185025:G:A	A	G	0.263324	-0.000706243	0.0025945	0.785463	A	G	0.221188	-0.00945	0.002105	7.07e-06	A	G	0.2379	0.0206	-0.006	0.0016	0.0002545	85.4	--
	5	5:9187086:T:C	C	T	0.261126	-0.000565814	0.00260614	0.828124	C	T	0.219838	-0.00941	0.00211	8.2e-06	T	C	0.7638	0.0202	0.0059	0.0016	0.0003149	85.6	++
	5	5:9194990:A:G							G	A	0.219388	-0.00937	0.00211	9e-06
	6	6:86913286:T:A							A	T	0.089886	0.013969	0.00302	3.74e-06
	6	6:86971461:G:A	A	G	0.0181319	0.00390798	0.00877593	0.656098	A	G	0.096339	0.013617	0.002919	3.08e-06	A	G	0.0885	0.0234	0.0126	0.0028	4.946e-06	9.3	++
	6	6:86974347:G:A	A	G	0.0181319	0.00390798	0.00877593	0.656098	A	G	0.096339	0.013617	0.002919	3.08e-06	A	G	0.0885	0.0234	0.0126	0.0028	4.946e-06	9.3	++
	6	6:86974903:C:T	T	C	0.0182692	0.00330808	0.00874419	0.705195	T	C	0.096489	0.013648	0.002917	2.89e-06	T	C	0.0887	0.0235	0.0126	0.0028	5.163e-06	20.5	++
	6	6:86975494:G:A	A	G	0.0181319	0.00390798	0.00877593	0.656098	A	G	0.096489	0.013648	0.002917	2.89e-06	A	G	0.0887	0.0235	0.0127	0.0028	4.641e-06	9.8	++
	6	6:86978160:G:A	A	G	0.0181319	0.00390798	0.00877593	0.656098	A	G	0.096489	0.013648	0.002917	2.89e-06	A	G	0.0887	0.0235	0.0127	0.0028	4.641e-06	9.8	++
	6	6:86982731:G:T	T	G	0.0182692	0.00404079	0.00874469	0.64402	T	G	0.096489	0.013648	0.002917	2.89e-06	T	G	0.0887	0.0235	0.0127	0.0028	4.549e-06	7.9	++
	6	6:86983768:A:G	G	A	0.018544	0.00300356	0.00868269	0.729399	G	A	0.096639	0.013589	0.002916	3.16e-06	A	G	0.9113	0.0236	-0.0125	0.0028	5.96e-06	25.1	--
	6	6:86985268:C:T							T	C	0.096189	0.013668	0.00292	2.87e-06
	6	6:86985782:C:T							T	C	0.098139	0.012839	0.002897	9.3e-06
	6	6:86986822:T:C							C	T	0.097989	0.012808	0.002898	9.89e-06
	6	6:86987947:C:A							A	C	0.097989	0.012808	0.002898	9.89e-06
	6	6:86989374:T:C							C	T	0.097989	0.012808	0.002898	9.89e-06
	6	6:86993404:C:T							T	C	0.097689	0.012929	0.002901	8.31e-06
	6	6:86993938:C:T							T	C	0.097839	0.012943	0.002899	8.05e-06
	6	6:86994704:C:T							T	C	0.097689	0.012929	0.002901	8.31e-06
	6	6:86995023:G:A							A	G	0.097989	0.013166	0.002893	5.35e-06
	6	6:86995539:A:T							T	A	0.097689	0.012929	0.002901	8.31e-06
	6	6:86999794:A:G							G	A	0.097689	0.012929	0.002901	8.31e-06
	6	6:87001946:C:T							T	C	0.097989	0.012817	0.002898	9.75e-06
	6	6:87004744:T:A							A	T	0.097989	0.012808	0.002898	9.89e-06
	6	6:87007743:C:G							G	C	0.097689	0.01285	0.002901	9.43e-06
	6	6:87008948:C:T							T	C	0.097989	0.012808	0.002898	9.89e-06
	6	6:87010888:G:A							A	G	0.097689	0.01285	0.002901	9.43e-06
	7	7:142040181:T:G							G	T	0.14916	0.010931	0.002418	6.17e-06
	8	8:134263339:C:T							T	C	0.122449	0.012024	0.002659	6.13e-06
	8	8:134263710:C:T							T	C	0.122599	0.012086	0.002654	5.27e-06
	8	8:5393469:T:A							A	T	0.12485	-0.01211	0.002632	4.2e-06
	8	8:5394110:G:C							C	G	0.123649	-0.01215	0.002639	4.15e-06
	11	11:36177332:T:C							T	C	0.141957	0.011939	0.002482	1.51e-06
	11	11:36177539:A:G							A	G	0.141957	0.011939	0.002482	1.51e-06
	11	11:36179252:A:G							A	G	0.141657	0.011857	0.002483	1.8e-06
	12	12:132039213:T:C	T	C	0.393269	0.00421155	0.00237944	0.0767306	C	T	0.490846	0.007999	0.001719	3.26e-06	T	C	0.4694	0.055	-0.0038	0.0014	0.00623	94.2	+-
	12	12:132039342:C:T	G	A	0.353984	-0.000662464	0.00241909	0.784202	T	C	0.490846	0.007999	0.001719	3.26e-06	A	G	0.5429	0.0733	0.0055	0.0014	7.758e-05	83.6	++
	12	12:43426072:A:G	C	T	0.392445	0.00414218	0.00238119	0.0819398	G	A	0.343637	-0.00828	0.001854	8.05e-06	T	C	0.6379	0.0237	0.0036	0.0015	0.01408	94.1	-+
	17	17:27568512:C:T	T	C	0.155495	-0.0034779	0.00315174	0.269817	T	C	0.07398	-0.01477	0.003336	9.54e-06	T	C	0.1171	0.0407	-0.0088	0.0023	0.0001217	83.5	--

## Sheet: M-HDL-CE
	Online supplementary
	GWAS results from mixed linear model association analyses (mlma). SNPs identifed at the suggestive level (1 x 105) in at least one ethnicity. Significant SNPs are shown in bold. Shaded rows represent SNPs not included in the GWAS due to the SNP not being included in the GWAS as a result of failing a previous QC step. Meta-analysis results obtained from a fixed effects inverse variance model in ME…
			South Asians						White Europeans						Meta Analysis
	Chromosome	SNP	A1	A2	Frequency	β estimate	SE	P value	A1	A2	Frequency	β estimate	SE	P value	A1	A2	Frequency	FreqSE	β estimate	SE	P value	I2	Direction
	1	1:234689784:G:T							T	G	0.245946	0.007848	0.001767	8.93e-06
	1	1:234691395:G:A							A	G	0.245946	0.007848	0.001767	8.93e-06
	1	1:234694462:G:A							A	G	0.246547	0.007916	0.001765	7.33e-06
	1	1:234695523:G:A							A	G	0.246396	0.007904	0.001765	7.56e-06
	2	2:1478332:T:C	C	T	0.485294	0.008317	0.001833	5.68e-06	T	C	0.475676	0.000769954	0.00154003	0.617103	T	C	0.4918	0.0192	-0.003	0.0012	0.01121	93.1	-+
	2	2:1479570:C:G	G	C	0.485294	0.008303	0.001833	5.89e-06	C	G	0.475976	0.00099668	0.00154088	0.517745	C	G	0.492	0.0191	-0.0029	0.0012	0.01554	93.4	-+
	4	4:63573050:G:C							G	C	0.304354	-0.00758	0.001678	6.24e-06
	4	4:63574668:G:A							G	A	0.318769	-0.00764	0.001661	4.2e-06
	4	4:64340381:C:T							T	C	0.073574	-0.01311	0.002945	8.5e-06
	6	6:86913286:T:A							A	T	0.08994	0.012121	0.002688	6.49e-06
	6	6:86971461:G:A	A	G	0.0181418	0.00286251	0.00698345	0.68188	A	G	0.096396	0.011728	0.002598	6.34e-06	A	G	0.0869	0.0256	0.0107	0.0024	1.221e-05	29.4	++
	6	6:86974347:G:A	A	G	0.0181418	0.00286251	0.00698345	0.68188	A	G	0.096396	0.011728	0.002598	6.34e-06	A	G	0.0869	0.0256	0.0107	0.0024	1.221e-05	29.4	++
	6	6:86974903:C:T	T	C	0.0182793	0.00237867	0.00695835	0.732469	T	C	0.096547	0.011764	0.002596	5.87e-06	T	C	0.087	0.0256	0.0106	0.0024	1.27e-05	37.4	++
	6	6:86975494:G:A	A	G	0.0181418	0.00286251	0.00698345	0.68188	A	G	0.096547	0.011764	0.002596	5.87e-06	A	G	0.087	0.0256	0.0107	0.0024	1.131e-05	29.9	++
	6	6:86978160:G:A	A	G	0.0181418	0.00286251	0.00698345	0.68188	A	G	0.096547	0.011764	0.002596	5.87e-06	A	G	0.087	0.0256	0.0107	0.0024	1.131e-05	29.9	++
	6	6:86982731:G:T	T	G	0.0182793	0.00298052	0.00695856	0.668415	T	G	0.096547	0.011764	0.002596	5.87e-06	T	G	0.087	0.0256	0.0107	0.0024	1.105e-05	28.5	++
	6	6:86983768:A:G	G	A	0.0185542	0.00219649	0.00690937	0.750561	G	A	0.096697	0.011706	0.002595	6.45e-06	A	G	0.913	0.0257	-0.0105	0.0024	1.459e-05	39.8	--
	6	6:86985268:C:T							T	C	0.096246	0.011785	0.002599	5.78e-06
	7	7:142040181:T:G							G	T	0.149249	0.010091	0.002152	2.74e-06
	8	8:134263339:C:T							T	C	0.122372	0.010608	0.002367	7.43e-06
	8	8:134263710:C:T							T	C	0.122523	0.010662	0.002363	6.42e-06
	8	8:5393469:T:A							A	T	0.124625	-0.01057	0.002344	6.52e-06
	8	8:5394110:G:C							C	G	0.123423	-0.0106	0.00235	6.55e-06
	9	9:87203463:G:A							A	G	0.056457	-0.01555	0.003378	4.13e-06
	10	10:126166489:C:T							T	C	0.274775	0.007843	0.001748	7.22e-06
	10	10:126167971:G:T							T	G	0.274925	0.007839	0.001748	7.31e-06
	11	11:36177332:T:C							T	C	0.142042	0.010589	0.002209	1.63e-06
	11	11:36177539:A:G							A	G	0.142042	0.010589	0.002209	1.63e-06
	11	11:36179252:A:G							A	G	0.141742	0.010527	0.00221	1.9e-06
	12	12:132039213:T:C	C	T	0.392386	0.003222	0.00189619	0.0892822	C	T	0.490841	0.00704794	0.00152959	4.07093e-06	T	C	0.548	0.0481	-0.0055	0.0012	3.268e-06	59.5	--
	12	12:132039342:C:T	T	C	0.393211	0.0032811	0.00189479	0.0833376	T	C	0.490841	0.00704794	0.00152959	4.07093e-06	T	C	0.4523	0.0477	0.0056	0.0012	2.968e-06	58.2	++
	12	12:43424971:T:C	C	T	0.353766	-0.000309961	0.00192806	0.87228	C	T	0.343393	-0.00747454	0.00165094	5.96974e-06	T	C	0.6522	0.0051	0.0044	0.0013	0.0003948	87.4	++
	12	12:43426072:A:G	G	A	0.353766	-0.000309961	0.00192806	0.87228	G	A	0.343694	-0.00758103	0.00165025	4.35116e-06	A	G	0.652	0.005	0.0045	0.0013	0.0003249	87.8	++
	12	12:43584653:A:G							A	C	0.353453	-0.00747	0.001608	3.37e-06
	12	12:43591711:C:T							C	T	0.354805	-0.00741	0.001606	3.93e-06
	12	12:43592379:C:A							G	A	0.354805	-0.00741	0.001606	3.93e-06
	12	12:43597913:T:C							C	T	0.490841	0.007048	0.00153	4.07e-06
	12	12:43598619:A:G							T	C	0.490841	0.007048	0.00153	4.07e-06
	16	16:63363717:T:C	C	T	0.430181	0.00803	0.001815	9.7e-06	C	T	0.311111	0.00103339	0.00166428	0.534653	T	C	0.6345	0.0593	-0.0042	0.0012	0.0005653	87.6	--
	16	16:63364524:C:A	A	C	0.427982	0.008182	0.001816	6.64e-06	A	C	0.311111	0.00115743	0.00166545	0.487076	A	C	0.3645	0.0582	0.0044	0.0012	0.0003745	87.7	++
	16	16:63365571:T:C	C	T	0.428395	0.008121	0.001816	7.79e-06	C	T	0.310661	0.00116713	0.00166493	0.483299	T	C	0.6356	0.0586	-0.0043	0.0012	0.000402	87.4	--
	16	16:63367138:T:A	A	T	0.418774	0.008147	0.00182	7.59e-06	A	T	0.303904	0.00150433	0.00167526	0.369202	A	T	0.3566	0.0572	0.0046	0.0012	0.0002222	86.1	++

## Sheet: M-HDL-FC
	Online supplementary
	GWAS results from mixed linear model association analyses (mlma). SNPs identifed at the suggestive level (1 x 105) in at least one ethnicity. Significant SNPs are shown in bold. Shaded rows represent SNPs not included in the GWAS due to the SNP not being included in the GWAS as a result of failing a previous QC step. Meta-analysis results obtained from a fixed effects inverse variance model in ME…
			South Asians						White Europeans						Meta Analysis
	Chromosome	SNP	A1	A2	Frequency	β estimate	SE	P value	A1	A2	Frequency	β estimate	SE	P value	A1	A2	Frequency	FreqSE	β estimate	SE	P value	I2	Direction
	1	1:234689712:C:T	C	T	0.461021	-0.00062235	0.000478415	0.193307	T	C	0.24647	0.00407541	0.000918302	9.08048e-06	T	C	0.4765	0.1199	0.0014	0.0004	0.001354	91	++
	1	1:234689784:G:T							T	G	0.245569	0.0041943	0.000919133	5.0351e-06
	1	1:234691395:G:A							A	G	0.245569	0.0041943	0.000919133	5.0351e-06
	1	1:234694462:G:A							A	G	0.24617	0.00421806	0.000918306	4.36288e-06
	1	1:234695523:G:A							A	G	0.24602	0.00421875	0.000918347	4.3513e-06
	2	2:1464486:C:G	G	C	0.482569	0.002153	0.000476	6.1e-06	C	G	0.480475	9.26457e-06	0.000801465	0.990777	C	G	0.5078	0.0162	-0.0016	0.0004	0.0001032	81.4	-+
	2	2:1478332:T:C	C	T	0.485314	0.002266	0.000477	1.98e-06	T	C	0.475068	1.36129e-06	0.000800915	0.998644	T	C	0.5043	0.0174	-0.0017	0.0004	4.491e-05	83.1	-+
	2	2:1479570:C:G	G	C	0.485314	0.002259	0.000477	2.13e-06	C	G	0.475368	0.000115922	0.000801359	0.884982	C	G	0.5044	0.0173	-0.0016	0.0004	6.457e-05	84.6	-+
	2	2:1482809:T:C	T	C	0.492177	-0.0022	0.000476	3.93e-06	T	C	0.470712	9.13464e-05	0.000799198	0.909002	T	C	0.4866	0.0094	-0.0016	0.0004	9.137e-05	83.5	-+
	2	2:5802718:C:G							G	C	0.0985281	-0.00640524	0.00135911	2.4433e-06
	4	4:64340381:C:T							T	C	0.0738961	-0.00698082	0.00152843	4.94003e-06
	5	5:157938087:C:T	T	C	0.0926434	0.00100823	0.000812553	0.214672	T	C	0.110844	0.00569562	0.00126566	6.79115e-06	T	C	0.098	0.0083	0.0024	0.0007	0.0005102	89.7	++
	5	5:157942476:G:C	C	G	0.0949767	0.00105649	0.000803618	0.18862	C	G	0.111595	0.00560667	0.00126475	9.29136e-06	C	G	0.0998	0.0075	0.0024	0.0007	0.0004884	89.2	++
	5	5:157942780:C:T	T	C	0.0949767	0.00105649	0.000803618	0.18862	T	C	0.111595	0.00560667	0.00126475	9.29136e-06	T	C	0.0998	0.0075	0.0024	0.0007	0.0004884	89.2	++
	5	5:157943321:A:G	G	A	0.0949767	0.00105649	0.000803618	0.18862	G	A	0.111595	0.00560667	0.00126475	9.29136e-06	A	G	0.9002	0.0075	-0.0024	0.0007	0.0004884	89.2	--
	5	5:157944037:C:T	T	C	0.0949767	0.00105649	0.000803618	0.18862	T	C	0.111595	0.00560667	0.00126475	9.29136e-06	T	C	0.0998	0.0075	0.0024	0.0007	0.0004884	89.2	++
	5	5:157944049:C:T	T	C	0.0949767	0.00105649	0.000803618	0.18862	T	C	0.111595	0.00560667	0.00126475	9.29136e-06	T	C	0.0998	0.0075	0.0024	0.0007	0.0004884	89.2	++
	5	5:157947537:A:G	G	A	0.0949767	0.00105649	0.000803618	0.18862	G	A	0.111595	0.00560667	0.00126475	9.29136e-06	A	G	0.9002	0.0075	-0.0024	0.0007	0.0004884	89.2	--
	5	5:157985668:G:A	A	G	0.0974472	0.000979872	0.000795642	0.218117	A	G	0.112947	0.00557928	0.00125818	9.23214e-06	A	G	0.1019	0.007	0.0023	0.0007	0.0006473	89.5	++
	5	5:157986848:T:A	A	T	0.0974472	0.000979872	0.000795642	0.218117	A	T	0.112797	0.00564408	0.00125873	7.32716e-06	A	T	0.1018	0.0069	0.0023	0.0007	0.0005886	89.8	++
	5	5:157988985:A:G	G	A	0.100467	0.00116464	0.000783769	0.137292	G	A	0.112646	0.00567766	0.00125918	6.51244e-06	A	G	0.8961	0.0055	-0.0024	0.0007	0.0002682	89.2	--
	5	5:157995651:T:A	A	T	0.100329	0.0012321	0.000784113	0.116105	A	T	0.112496	0.00568926	0.00125968	6.2886e-06	A	T	0.1037	0.0055	0.0025	0.0007	0.0001987	88.9	++
	5	5:158007386:T:C	C	T	0.100604	0.00127303	0.000782298	0.103675	C	T	0.116401	0.00584514	0.00124131	2.49129e-06	T	C	0.8949	0.0071	-0.0026	0.0007	0.0001014	89.7	--
	5	5:158015467:C:A	A	C	0.100467	0.00130911	0.000782632	0.0943859	A	C	0.115951	0.00589232	0.00124277	2.12372e-06	A	C	0.1049	0.007	0.0026	0.0007	8.081e-05	89.7	++
	5	5:158020501:G:A	A	G	0.100604	0.00127303	0.000782298	0.103675	A	G	0.115951	0.00589232	0.00124277	2.12372e-06	A	G	0.105	0.0069	0.0026	0.0007	9.503e-05	89.9	++
	5	5:158025315:A:G	G	A	0.100192	0.00125154	0.000784435	0.110609	G	A	0.115951	0.00589232	0.00124277	2.12372e-06	A	G	0.8953	0.0071	-0.0026	0.0007	0.0001045	90	--
	5	5:158027318:A:G	G	A	0.0981334	0.000947673	0.000792877	0.231996	G	A	0.116401	0.00575404	0.00124132	3.56215e-06	A	G	0.8966	0.0083	-0.0023	0.0007	0.0004609	90.6	--
	5	5:158027320:C:T	T	C	0.0979962	0.000984467	0.00079323	0.214573	T	C	0.116401	0.00575404	0.00124132	3.56215e-06	T	C	0.1033	0.0084	0.0024	0.0007	0.0003974	90.5	++
	5	5:158028596:A:T	T	A	0.0981334	0.000947673	0.000792877	0.231996	T	A	0.116401	0.00575404	0.00124132	3.56215e-06	A	T	0.8966	0.0083	-0.0023	0.0007	0.0004609	90.6	--
	5	5:158029363:A:G	G	A	0.0981334	0.000947673	0.000792877	0.231996	G	A	0.116401	0.00575404	0.00124132	3.56215e-06	A	G	0.8966	0.0083	-0.0023	0.0007	0.0004609	90.6	--
	5	5:158029703:C:A	A	C	0.0981334	0.000947673	0.000792877	0.231996	A	C	0.116251	0.00575636	0.00124183	3.56258e-06	A	C	0.1034	0.0082	0.0023	0.0007	0.000462	90.6	++
	5	5:158030622:C:T	T	C	0.0977217	0.00102347	0.000793988	0.19739	T	C	0.11505	0.00574955	0.00124927	4.17766e-06	T	C	0.1027	0.0078	0.0024	0.0007	0.0003758	90.2	++
	5	5:9177932:T:C	C	T	0.262833	-0.000226789	0.000537766	0.673226	C	T	0.221688	-0.00432924	0.00097531	9.04483e-06	T	C	0.7468	0.0174	0.0012	0.0005	0.01199	92.6	++
	5	5:9182717:T:C	C	T	0.26297	-0.000213607	0.000537804	0.691232	C	T	0.221388	-0.00435819	0.000975399	7.89149e-06	T	C	0.7467	0.0176	0.0012	0.0005	0.01224	92.8	++
	5	5:9184081:T:C	C	T	0.262696	-0.000207738	0.000538161	0.699485	C	T	0.221388	-0.00435819	0.000975399	7.89149e-06	T	C	0.7469	0.0175	0.0012	0.0005	0.01254	92.8	++
	5	5:9185025:G:A	A	G	0.262558	-0.000227044	0.000538161	0.673107	A	G	0.221388	-0.00435819	0.000975399	7.89149e-06	A	G	0.253	0.0174	-0.0012	0.0005	0.01148	92.7	--
	5	5:9187086:T:C	C	T	0.260362	-0.000186494	0.000540582	0.730103	C	T	0.220036	-0.00433603	0.000977618	9.19434e-06	T	C	0.7491	0.0171	0.0012	0.0005	0.01436	92.8	++
	5	5:9194990:A:G							G	A	0.219585	-0.0043268	0.000977771	9.63672e-06
	6	6:86913286:T:A							A	T	0.0898168	0.00619729	0.00139771	9.25524e-06
	6	6:86971461:G:A	A	G	0.0181169	0.00114807	0.00182179	0.528573	A	G	0.0962752	0.00625305	0.00135078	3.67078e-06	A	G	0.0685	0.0374	0.0044	0.0011	4.242e-05	80.3	++
	6	6:86974347:G:A	A	G	0.0181169	0.00114807	0.00182179	0.528573	A	G	0.0962752	0.00625305	0.00135078	3.67078e-06	A	G	0.0685	0.0374	0.0044	0.0011	4.242e-05	80.3	++
	6	6:86974903:C:T	T	C	0.0182542	0.00102345	0.00181511	0.572856	T	C	0.0964254	0.00624902	0.00135009	3.68143e-06	T	C	0.0686	0.0374	0.0044	0.0011	5.113e-05	81.3	++
	6	6:86975494:G:A	A	G	0.0181169	0.00114807	0.00182179	0.528573	A	G	0.0964254	0.00624902	0.00135009	3.68143e-06	A	G	0.0687	0.0375	0.0044	0.0011	4.241e-05	80.2	++
	6	6:86978160:G:A	A	G	0.0181169	0.00114807	0.00182179	0.528573	A	G	0.0964254	0.00624902	0.00135009	3.68143e-06	A	G	0.0687	0.0375	0.0044	0.0011	4.241e-05	80.2	++
	6	6:86982731:G:T	T	G	0.0182542	0.00116619	0.00181534	0.520608	T	G	0.0964254	0.00624902	0.00135009	3.68143e-06	T	G	0.0686	0.0374	0.0044	0.0011	4.178e-05	80.2	++
	6	6:86983768:A:G	G	A	0.0185287	0.000912089	0.00180238	0.612823	G	A	0.0965755	0.00623119	0.00134941	3.87971e-06	A	G	0.9315	0.0374	-0.0043	0.0011	6.34e-05	82.1	--
	6	6:86985268:C:T							T	C	0.096125	0.00624796	0.00135153	3.78473e-06
	6	6:86993404:C:T							T	C	0.0976269	0.0059587	0.00134245	9.05171e-06
	6	6:86993938:C:T							T	C	0.0977771	0.00595176	0.00134174	9.17035e-06
	6	6:86994704:C:T							T	C	0.0976269	0.0059587	0.00134245	9.05171e-06
	6	6:86995023:G:A							A	G	0.0979273	0.00608958	0.0013389	5.41114e-06
	6	6:86995539:A:T							T	A	0.0976269	0.0059587	0.00134245	9.05171e-06
	6	6:86999794:A:G							G	A	0.0976269	0.0059587	0.00134245	9.05171e-06
	8	8:134261296:C:T							T	C	0.121658	0.00553406	0.00123447	7.36241e-06
	8	8:134263339:C:T							T	C	0.122109	0.00565914	0.00123309	4.44553e-06
	8	8:134263710:C:T							T	C	0.122259	0.00569268	0.00123086	3.7466e-06
	12	12:132039213:T:C	C	T	0.392396	0.00107048	0.000493008	0.0299061	C	T	0.490988	0.00371585	0.000795549	3.00025e-06	T	C	0.5802	0.0441	-0.0018	0.0004	1.662e-05	87.5	--
	12	12:132039342:C:T	T	C	0.39322	0.00108202	0.000492646	0.028067	T	C	0.490988	0.00371585	0.000795549	3.00025e-06	T	C	0.4203	0.0438	0.0018	0.0004	1.516e-05	87.4	++
	12	12:43426072:A:G	G	A	0.353555	-0.000214027	0.000501945	0.66982	G	A	0.343797	-0.00379271	0.000857802	9.80514e-06	A	G	0.6489	0.0043	0.0011	0.0004	0.009295	92.3	++
	13	13:112249913:T:C							T	C	0.473265	-0.00382886	0.000797285	1.56797e-06
	13	13:112250239:C:T							T	C	0.472364	-0.00386805	0.000797453	1.23144e-06
	13	13:112250394:C:T							T	C	0.382397	-0.00372845	0.000815272	4.80196e-06
	13	13:112250841:G:A							A	G	0.472514	-0.00385595	0.00079673	1.30022e-06
	13	13:112251894:G:A							A	G	0.382097	-0.00378334	0.000815059	3.45384e-06
	13	13:112252034:G:C							C	G	0.472514	-0.00387758	0.000796736	1.134e-06
	13	13:112252296:G:A							A	G	0.381646	-0.00375844	0.000815197	4.01761e-06
	13	13:112252529:C:T							C	T	0.473115	-0.00381622	0.000797574	1.71176e-06
	13	13:112253098:G:C							G	C	0.468459	-0.00369331	0.000797802	3.66795e-06
	13	13:112253316:G:A							G	A	0.468609	-0.00369951	0.000798003	3.55287e-06
	13	13:112255198:G:A	A	G	0.437689	0.000199278	0.000478826	0.677277	G	A	0.483929	-0.00367749	0.000795126	3.74516e-06	A	G	0.4585	0.0346	0.0011	0.0004	0.006097	92.9	++
	13	13:112257452:T:A							T	A	0.413187	-0.00361008	0.000799496	6.31824e-06
	13	13:112258483:T:C							T	C	0.413187	-0.00361008	0.000799496	6.31824e-06
	13	13:112266795:G:C							G	C	0.490838	-0.00356858	0.000794338	7.03854e-06
	13	13:23658567:T:C	C	T	0.145484	0.000367719	0.000666539	0.581165	C	T	0.144638	-0.00492805	0.00111547	9.96501e-06	T	C	0.8547	0.0004	0.001	0.0006	0.07304	94	-+
	13	13:23658713:C:T	T	C	0.145759	0.000346331	0.000667624	0.603934	T	C	0.144788	-0.0049907	0.0011165	7.8232e-06	T	C	0.1455	0.0004	-0.0011	0.0006	0.06449	94.1	+-
	13	13:23658768:T:C	C	T	0.145073	0.000353238	0.000667631	0.596743	C	T	0.144638	-0.00492805	0.00111547	9.96501e-06	T	C	0.855	0.0002	0.001	0.0006	0.06954	93.9	-+
	13	13:23659088:A:G							G	A	0.141184	-0.00529116	0.00112838	2.74305e-06
	16	16:60496338:A:G	A	G	0.399259	-0.00217	0.000488	8.85e-06
	16	16:63354703:C:T	T	C	0.429728	0.002117	0.000474	7.98e-06	T	C	0.305347	0.000730794	0.000870768	0.401328	T	C	0.4013	0.0522	0.0018	0.0004	1.532e-05	48.8	++
	16	16:63355571:T:C	C	T	0.430003	0.002136	0.000474	6.64e-06	C	T	0.306549	0.000586196	0.000868876	0.499892	T	C	0.5983	0.0519	-0.0018	0.0004	1.878e-05	59.2	--
	16	16:63355629:A:C	C	A	0.438649	0.002132	0.000472	6.41e-06	C	A	0.311655	0.00042445	0.000865279	0.623755	A	C	0.5905	0.0534	-0.0017	0.0004	2.669e-05	66.7	--
	16	16:63359791:A:T	T	A	0.440983	0.002094	0.000471	8.76e-06	T	A	0.310003	0.00055884	0.000867541	0.519468	A	T	0.5888	0.0549	-0.0017	0.0004	2.502e-05	58.6	--
	16	16:63363717:T:C	C	T	0.431101	0.002141	0.000472	5.68e-06	C	T	0.311205	0.000453164	0.000865075	0.600387	T	C	0.5964	0.0504	-0.0018	0.0004	2.309e-05	65.9	--
	16	16:63364524:C:A	A	C	0.428905	0.002169	0.000472	4.33e-06	A	C	0.311205	0.000502295	0.000865686	0.561761	A	C	0.4019	0.0495	0.0018	0.0004	1.616e-05	65	++
	16	16:63365571:T:C	C	T	0.429316	0.00216	0.000472	4.77e-06	C	T	0.310754	0.000526771	0.000865406	0.542724	T	C	0.5979	0.0498	-0.0018	0.0004	1.639e-05	63.6	--
	16	16:63367138:T:A	A	T	0.419572	0.00213	0.000473	6.77e-06	A	T	0.303995	0.000720378	0.000870774	0.40807	A	T	0.3932	0.0485	0.0018	0.0004	1.351e-05	50.6	++
	21	21:21896407:G:A							G	A	0.381646	-0.00372596	0.000826746	6.58212e-06

## Sheet: M-HDL-TG
	Online supplementary
	GWAS results from mixed linear model association analyses (mlma). SNPs identifed at the suggestive level (1 x 105) in at least one ethnicity. Significant SNPs are shown in bold. Shaded rows represent SNPs not included in the GWAS due to the SNP not being included in the GWAS as a result of failing a previous QC step. Meta-analysis results obtained from a fixed effects inverse variance model in ME…
			South Asians						White Europeans						Meta Analysis
	Chromosome	SNP	A1	A2	Frequency	β estimate	SE	P value	A1	A2	Frequency	β estimate	SE	P value	A1	A2	Frequency	FreqSE	β estimate	SE	P value	I2	Direction
	1	1:226821139:T:A							A	T	0.066214	0.006175	0.001242	6.57e-07
	3	3:141566250:T:C							C	T	0.331825	0.003003	0.000668	7.02e-06
	6	6:155907483:A:G							G	A	0.20543	0.003485	0.000765	5.25e-06
	6	6:33667660:C:T	T	C	0.0163731	0.00414334	0.00226099	0.0668721	T	C	0.054148	-0.00633	0.001396	5.74e-06	T	C	0.0437	0.0169	-0.0034	0.0012	0.003786	93.6	-+
	6	6:33683068:A:T	T	A	0.0181618	0.00454387	0.00215584	0.035057	T	A	0.054751	-0.00616	0.001389	9.31e-06	A	T	0.956	0.0167	0.003	0.0012	0.009696	94.3	+-
	6	6:33692368:T:C	C	T	0.020776	0.00401293	0.00202667	0.0476968	C	T	0.055958	-0.00632	0.001372	4.16e-06	T	C	0.9551	0.0163	0.0031	0.0011	0.00684	94.4	+-
	8	8:29404109:G:A	A	G	0.451293	0.000477494	0.000576669	0.407658	A	G	0.353846	-0.00293	0.000655	7.82e-06	A	G	0.4087	0.0483	-0.001	0.0004	0.01957	93.4	-+
	8	8:29404960:T:A	A	T	0.450743	0.00051442	0.000576471	0.3722	A	T	0.353846	-0.00293	0.000655	7.82e-06	A	T	0.4084	0.0481	-0.001	0.0004	0.02228	93.6	-+
	8	8:29407430:A:G	G	A	0.463539	0.000438426	0.000574741	0.445569	G	A	0.353997	-0.00294	0.000655	7.27e-06	A	G	0.5841	0.0543	0.001	0.0004	0.01698	93.3	+-
	8	8:29407662:A:G	G	A	0.451431	0.000523118	0.000577094	0.364688	G	A	0.353997	-0.00294	0.000655	7.27e-06	A	G	0.5911	0.0483	0.001	0.0004	0.02219	93.6	+-
	8	8:29409291:G:A	A	G	0.464089	0.000462996	0.000574346	0.42017	A	G	0.354148	-0.00294	0.000654	6.99e-06	A	G	0.4162	0.0545	-0.001	0.0004	0.01824	93.5	-+
	8	8:29409513:C:A	A	C	0.451431	0.000493903	0.000577092	0.392082	A	C	0.353695	-0.00289	0.000655	9.81e-06	A	C	0.4087	0.0485	-0.001	0.0004	0.02293	93.3	-+
	8	8:29413436:G:A	A	G	0.43437	0.000505074	0.000582159	0.38562	A	G	0.263499	-0.00313	0.000708	9.96e-06	A	G	0.3654	0.0838	-0.001	0.0004	0.03254	93.6	-+
	8	8:6010242:A:G							A	G	0.371493	0.002902	0.00065	8.05e-06
	8	8:6010521:G:C							G	C	0.371795	0.00293	0.000649	6.42e-06
	8	8:6010533:A:G							A	G	0.371493	0.002962	0.00065	5.14e-06
	8	8:6010553:T:G							T	G	0.371493	0.002902	0.00065	8.05e-06
	8	8:6010782:A:G							A	G	0.372097	0.002953	0.000649	5.41e-06
	8	8:6010810:G:A							G	A	0.372398	0.002964	0.000649	5.02e-06
	9	9:283534:C:T	T	C	0.085443	-0.000578067	0.00102137	0.571412	T	C	0.152489	0.003857	0.000863	7.93e-06	T	C	0.1246	0.0331	0.002	0.0007	0.002299	90.9	+-
	14	14:72934229:C:T	T	C	0.36874	0.002683	0.000602	8.28e-06	T	C	0.384615	0.000322545	0.00063541	0.611722	T	C	0.3762	0.0079	0.0016	0.0004	0.0003378	86.2	++
