# Supplementary material for: Metabolic drivers of dysglycemia in pregnancy: ethnic-specific GWAS of 146 metabolites and 1-sample Mendelian randomization analyses in a UK multi-ethnic birth cohort
Source: Front Endocrinol (Lausanne). 2023 May 15;14:1157416. doi: 10.3389/fendo.2023.1157416 (PMC10225646; doi:10.3389/fendo.2023.1157416)
Supplement: Supplementary file 1 [file DataSheet_1.zip › Supplementary Excel. GWAS results/L-HDL.xlsx]

## Sheet: L-HDL-P
	Online supplementary
	GWAS results from mixed linear model association analyses (mlma). SNPs identifed at the suggestive level (1 x 105) in at least one ethnicity. Significant SNPs are shown in bold. Shaded rows represent SNPs not included in the GWAS due to the SNP not being included in the GWAS as a result of failing a previous QC step. Meta-analysis results obtained from a fixed effects inverse variance model in ME…
			South Asians						White Europeans						Meta Analysis
	Chromosome	SNP	A1	A2	Frequency	β estimate	SE	P value	A1	A2	Frequency	β estimate	SE	P value	A1	A2	Frequency	β estimate	SE	P value	I2	Direction
	1	1:183861007:G:A	A	G	0.109161	3.08e-05	6.6e-06	3.04e-06	A	G	0.227844	8.27136e-06	5.4423e-06	0.128554	A	G	0.1798	0	0	3.454e-05	85.6	++
	1	1:183862003:A:G	G	A	0.108886	3.05e-05	6.6e-06	3.97e-06	G	A	0.228293	8.55465e-06	5.43704e-06	0.115626	A	G	0.82	0	0	3.295e-05	84.8	--
	1	1:183871329:C:T	T	C	0.109161	3.05e-05	6.59e-06	3.6e-06	T	C	0.227695	8.38787e-06	5.43785e-06	0.122953	T	C	0.1797	0	0	3.538e-05	85.1	++
	2	2:51637985:C:T							T	C	0.086078	-3.69e-05	8.09e-06	5.22e-06
	2	2:51648736:A:G							G	A	0.095359	-3.66e-05	7.75e-06	2.34e-06
	2	2:51653351:A:G	G	A	0.312809	-6.39402e-08	4.51921e-06	0.988711	G	A	0.16497	-2.78e-05	6.17e-06	6.78e-06	A	G	0.7388	0	0	0.007493	92.4	++
	2	2:51656358:G:C	C	G	0.3113	-8.34303e-07	4.52412e-06	0.85369	C	G	0.16482	-2.74e-05	6.18e-06	9.26e-06	C	G	0.2603	0	0	0.005669	91.7	--
	2	2:51663416:A:G							G	A	0.163772	-2.75e-05	6.18e-06	8.68e-06
	4	4:111440808:T:C	C	T	0.264125	4.05127e-06	4.73462e-06	0.392181	C	T	0.418413	-2.06e-05	4.58e-06	6.9e-06	T	C	0.6562	0	0	0.008398	92.9	+-
	4	4:111454631:G:A							G	A	0.419162	-2.03e-05	4.57e-06	9.1e-06
	5	5:95953610:T:C							C	T	0.119311	-3.28e-05	7.01e-06	2.96e-06
	6	6:3095388:T:G	G	T	0.070351	-3.69e-05	8.23e-06	7.54e-06	G	T	0.0245509	-1.39611e-05	1.48342e-05	0.34663	T	G	0.9405	0	0	1.197e-05	45.3	++
	6	6:3096739:T:C	C	T	0.069117	-3.69e-05	8.34e-06	9.81e-06	C	T	0.0244012	-1.45325e-05	1.48764e-05	0.328627	T	C	0.9416	0	0	1.45e-05	41.9	++
	6	6:3097401:A:G	G	A	0.069254	-3.76e-05	8.34e-06	6.53e-06	G	A	0.0244012	-1.45325e-05	1.48764e-05	0.328627	A	G	0.9414	0	0	1.037e-05	45.4	++
	6	6:3099418:A:G	G	A	0.069254	-3.76e-05	8.34e-06	6.53e-06	G	A	0.0244012	-1.45325e-05	1.48764e-05	0.328627	A	G	0.9414	0	0	1.037e-05	45.4	++
	6	6:3099884:C:T	T	C	0.069254	-3.76e-05	8.34e-06	6.53e-06	T	C	0.0244012	-1.45325e-05	1.48764e-05	0.328627	T	C	0.0586	0	0	1.037e-05	45.4	--
	6	6:3101676:C:G	G	C	0.069254	-3.76e-05	8.34e-06	6.53e-06	G	C	0.0244012	-1.45325e-05	1.48764e-05	0.328627	C	G	0.9414	0	0	1.037e-05	45.4	++
	6	6:86199233:A:G	A	G	0.158118	-2.64e-05	5.68e-06	3.28e-06	A	G	0.344311	2.69836e-06	4.8599e-06	0.578738	A	G	0.2656	0	0	0.009333	93.4	+-
	6	6:86205323:T:G	T	G	0.19446	-2.44e-05	5.26e-06	3.62e-06	T	G	0.388024	4.41984e-06	4.71696e-06	0.348753	T	G	0.3017	0	0	0.01634	94	+-
	6	6:86214456:T:G	T	G	0.192403	-2.41e-05	5.27e-06	4.82e-06	T	G	0.387575	3.9763e-06	4.72365e-06	0.399909	T	G	0.3007	0	0	0.0154	93.7	+-
	6	6:86217448:G:T	G	T	0.1935	-2.42e-05	5.26e-06	4.12e-06	G	T	0.388323	4.04572e-06	4.72172e-06	0.391538	T	G	0.6986	0	0	0.01493	93.7	-+
	6	6:86225739:T:C	T	C	0.192128	-2.42e-05	5.28e-06	4.48e-06	T	C	0.385329	4.22874e-06	4.73835e-06	0.372152	T	C	0.2991	0	0	0.0165	93.8	+-
	6	6:86229369:C:A	C	A	0.192128	-2.42e-05	5.28e-06	4.48e-06	C	A	0.385329	4.22874e-06	4.73835e-06	0.372152	A	C	0.7009	0	0	0.0165	93.8	-+
	6	6:86231721:T:A	T	A	0.192128	-2.42e-05	5.28e-06	4.48e-06	T	A	0.385329	4.22874e-06	4.73835e-06	0.372152	A	T	0.7009	0	0	0.0165	93.8	-+
	6	6:86233397:T:C	T	C	0.192128	-2.42e-05	5.28e-06	4.48e-06	T	C	0.385329	4.22874e-06	4.73835e-06	0.372152	T	C	0.2991	0	0	0.0165	93.8	+-
	6	6:86234070:A:G	A	G	0.192128	-2.42e-05	5.28e-06	4.48e-06	A	G	0.387874	4.98307e-06	4.73728e-06	0.292853	A	G	0.3005	0	0	0.02261	94.1	+-
	6	6:86237797:A:G	A	G	0.192128	-2.42e-05	5.28e-06	4.48e-06	A	G	0.385329	4.22874e-06	4.73835e-06	0.372152	A	G	0.2991	0	0	0.0165	93.8	+-
	6	6:86240951:A:G	A	G	0.192265	-2.42e-05	5.27e-06	4.43e-06	A	G	0.385329	4.22874e-06	4.73835e-06	0.372152	A	G	0.299	0	0	0.01607	93.8	+-
	6	6:86241894:T:C	T	C	0.192403	-2.4e-05	5.27e-06	5.32e-06	T	C	0.385629	4.2357e-06	4.73997e-06	0.371529	T	C	0.2992	0	0	0.01729	93.7	+-
	6	6:86248460:T:C	T	C	0.192265	-2.42e-05	5.27e-06	4.43e-06	T	C	0.385329	4.37731e-06	4.73838e-06	0.355591	T	C	0.299	0	0	0.01714	93.8	+-
	6	6:86294947:C:A	A	C	0.192128	-2.42e-05	5.28e-06	4.48e-06	A	C	0.38488	4.7307e-06	4.73584e-06	0.317836	A	C	0.2989	0	0	0.02038	94	+-
	6	6:86295858:C:A	A	C	0.192128	-2.42e-05	5.28e-06	4.48e-06	A	C	0.385629	4.18408e-06	4.73999e-06	0.377389	A	C	0.2993	0	0	0.01615	93.7	+-
	6	6:86296788:G:A	A	G	0.192128	-2.42e-05	5.28e-06	4.48e-06	A	G	0.38488	4.7307e-06	4.73584e-06	0.317836	A	G	0.2989	0	0	0.02038	94	+-
	6	6:86303091:G:A	A	G	0.192128	-2.42e-05	5.28e-06	4.48e-06	A	G	0.38488	4.7307e-06	4.73584e-06	0.317836	A	G	0.2989	0	0	0.02038	94	+-
	6	6:86304625:A:C	C	A	0.192128	-2.42e-05	5.28e-06	4.48e-06	C	A	0.38488	4.7307e-06	4.73584e-06	0.317836	A	C	0.7011	0	0	0.02038	94	-+
	6	6:86305013:G:A	A	G	0.192128	-2.42e-05	5.28e-06	4.48e-06	A	G	0.38488	4.7307e-06	4.73584e-06	0.317836	A	G	0.2989	0	0	0.02038	94	+-
	6	6:86305702:G:A	A	G	0.192128	-2.42e-05	5.28e-06	4.48e-06	A	G	0.38488	4.7307e-06	4.73584e-06	0.317836	A	G	0.2989	0	0	0.02038	94	+-
	6	6:86330115:T:C	C	T	0.192677	-2.43e-05	5.27e-06	4.02e-06	C	T	0.384731	4.72595e-06	4.73807e-06	0.318549	T	C	0.7012	0	0	0.0192	94	-+
	6	6:86330133:G:A	A	G	0.192677	-2.43e-05	5.27e-06	4.02e-06	A	G	0.384581	4.93369e-06	4.74029e-06	0.297969	A	G	0.2988	0	0	0.02088	94.1	+-
	6	6:86331887:C:T	T	C	0.192677	-2.43e-05	5.27e-06	4.02e-06	T	C	0.385479	4.18148e-06	4.73915e-06	0.377601	T	C	0.2993	0	0	0.01519	93.8	+-
	6	6:86333029:C:T	T	C	0.192677	-2.43e-05	5.27e-06	4.02e-06	T	C	0.38488	4.7307e-06	4.73584e-06	0.317836	T	C	0.2989	0	0	0.0192	94	+-
	6	6:86336300:T:G	G	T	0.192814	-2.41e-05	5.27e-06	4.81e-06	G	T	0.384731	4.8064e-06	4.73802e-06	0.310376	T	G	0.7011	0	0	0.02124	94	-+
	6	6:86345039:T:C	C	T	0.193774	-2.42e-05	5.26e-06	4.4e-06	C	T	0.38488	4.7307e-06	4.73584e-06	0.317836	T	C	0.7008	0	0	0.01936	94	-+
	6	6:86349103:T:C	C	T	0.193637	-2.41e-05	5.26e-06	4.83e-06	C	T	0.38488	4.7307e-06	4.73584e-06	0.317836	T	C	0.7008	0	0	0.02003	94	-+
	6	6:86349570:T:C	C	T	0.202551	-2.29e-05	5.18e-06	9.5e-06	C	T	0.393563	3.99724e-06	4.72709e-06	0.397775	T	C	0.6933	0	0	0.01845	93.2	-+
	6	6:86352016:G:A	A	G	0.1935	-2.41e-05	5.27e-06	4.87e-06	A	G	0.384581	4.54938e-06	4.73725e-06	0.336884	A	G	0.2991	0	0	0.01906	93.9	+-
	6	6:86354411:C:T	T	C	0.193774	-2.4e-05	5.26e-06	5.09e-06	T	C	0.384581	4.76762e-06	4.74021e-06	0.314521	T	C	0.2991	0	0	0.02106	93.9	+-
	6	6:86358247:T:C	C	T	0.193637	-2.41e-05	5.26e-06	4.83e-06	C	T	0.384581	4.76762e-06	4.74021e-06	0.314521	T	C	0.701	0	0	0.02036	94	-+
	6	6:86358984:G:A	A	G	0.193637	-2.41e-05	5.26e-06	4.83e-06	A	G	0.384581	4.76762e-06	4.74021e-06	0.314521	A	G	0.299	0	0	0.02036	94	+-
	6	6:86360428:A:G	G	A	0.193637	-2.41e-05	5.26e-06	4.83e-06	G	A	0.384581	4.76762e-06	4.74021e-06	0.314521	A	G	0.701	0	0	0.02036	94	-+
	6	6:86368068:C:T	T	C	0.193911	-2.39e-05	5.26e-06	5.26e-06	T	C	0.384581	4.76762e-06	4.74021e-06	0.314521	T	C	0.2991	0	0	0.02178	93.9	+-
	6	6:86368164:T:C	C	T	0.193911	-2.39e-05	5.26e-06	5.26e-06	C	T	0.384581	4.76762e-06	4.74021e-06	0.314521	T	C	0.7009	0	0	0.02178	93.9	-+
	6	6:86440207:C:A	A	C	0.151947	-2.63e-05	5.79e-06	5.46e-06	A	C	0.340719	6.90281e-06	4.87035e-06	0.156391	A	C	0.2625	0	0	0.06584	94.8	+-
	6	6:86440702:T:C	C	T	0.160998	-2.51e-05	5.65e-06	8.46e-06	C	T	0.342964	5.88965e-06	4.86965e-06	0.226486	T	C	0.7346	0	0	0.04722	94.2	-+
	6	6:86443019:C:A	A	C	0.161135	-2.52e-05	5.64e-06	7.76e-06	A	C	0.342964	5.88965e-06	4.86965e-06	0.226486	A	C	0.2653	0	0	0.04499	94.3	+-
	6	6:86443969:C:A	A	C	0.161135	-2.52e-05	5.64e-06	7.76e-06	A	C	0.342964	5.88965e-06	4.86965e-06	0.226486	A	C	0.2653	0	0	0.04499	94.3	+-
	6	6:86445242:T:A	A	T	0.161135	-2.52e-05	5.64e-06	7.76e-06	A	T	0.342964	5.88965e-06	4.86965e-06	0.226486	A	T	0.2653	0	0	0.04499	94.3	+-
	6	6:86446868:C:T	T	C	0.160998	-2.51e-05	5.65e-06	8.46e-06	T	C	0.342964	5.88965e-06	4.86965e-06	0.226486	T	C	0.2654	0	0	0.04722	94.2	+-
	6	6:86448499:C:T	T	C	0.160998	-2.51e-05	5.65e-06	8.46e-06	T	C	0.342964	5.88965e-06	4.86965e-06	0.226486	T	C	0.2654	0	0	0.04722	94.2	+-
	6	6:86449698:G:A	A	G	0.15181	-2.64e-05	5.79e-06	5.29e-06	A	G	0.341766	7.2222e-06	4.86467e-06	0.137643	A	G	0.2633	0	0	0.07289	94.9	+-
	6	6:86449827:C:T	T	C	0.160998	-2.53e-05	5.63e-06	6.86e-06	T	C	0.34506	7.45782e-06	4.85837e-06	0.124772	T	C	0.2665	0	0	0.07598	94.8	+-
	6	6:86450066:A:C	C	A	0.152222	-2.6e-05	5.76e-06	6.2e-06	C	A	0.342964	8.24363e-06	4.85951e-06	0.0898116	A	C	0.7364	0	0	0.1063	95.2	-+
	6	6:86450842:T:C	C	T	0.161135	-2.53e-05	5.63e-06	7.23e-06	C	T	0.34506	7.45782e-06	4.85837e-06	0.124772	T	C	0.7335	0	0	0.07598	94.8	-+
	6	6:86452703:C:T	T	C	0.152222	-2.6e-05	5.76e-06	6.2e-06	T	C	0.343114	8.05584e-06	4.86015e-06	0.0974123	T	C	0.2637	0	0	0.1003	95.1	+-
	6	6:86454314:C:T	T	C	0.152084	-2.63e-05	5.77e-06	5.05e-06	T	C	0.342964	8.24363e-06	4.85951e-06	0.0898116	T	C	0.2637	0	0	0.1011	95.2	+-
	6	6:86455070:G:C	C	G	0.152222	-2.6e-05	5.76e-06	6.2e-06	C	G	0.342964	8.24363e-06	4.85951e-06	0.0898116	C	G	0.2636	0	0	0.1063	95.2	+-
	6	6:86456519:G:C	C	G	0.152222	-2.6e-05	5.76e-06	6.2e-06	C	G	0.342964	8.24363e-06	4.85951e-06	0.0898116	C	G	0.2636	0	0	0.1063	95.2	+-
	6	6:86457522:T:C	C	T	0.160998	-2.53e-05	5.63e-06	6.86e-06	C	T	0.34506	7.45782e-06	4.85837e-06	0.124772	T	C	0.7335	0	0	0.07598	94.8	-+
	6	6:86458777:T:G	G	T	0.152084	-2.63e-05	5.77e-06	5.05e-06	G	T	0.342964	8.24363e-06	4.85951e-06	0.0898116	T	G	0.7363	0	0	0.1011	95.2	-+
	6	6:86461799:C:T	T	C	0.160998	-2.53e-05	5.63e-06	6.86e-06	T	C	0.34506	7.45782e-06	4.85837e-06	0.124772	T	C	0.2665	0	0	0.07598	94.8	+-
	6	6:86462066:T:G	G	T	0.160998	-2.53e-05	5.63e-06	6.86e-06	G	T	0.34506	7.45782e-06	4.85837e-06	0.124772	T	G	0.7335	0	0	0.07598	94.8	-+
	6	6:86462654:A:G	G	A	0.160998	-2.53e-05	5.63e-06	6.86e-06	G	A	0.34506	7.45782e-06	4.85837e-06	0.124772	A	G	0.7335	0	0	0.07598	94.8	-+
	6	6:86466692:C:T	T	C	0.152084	-2.63e-05	5.77e-06	5.05e-06	T	C	0.343114	8.23856e-06	4.86009e-06	0.0900478	T	C	0.2638	0	0	0.1011	95.2	+-
	6	6:86467102:G:A	A	G	0.160998	-2.53e-05	5.63e-06	6.86e-06	A	G	0.34521	7.45261e-06	4.85896e-06	0.125082	A	G	0.2666	0	0	0.07572	94.8	+-
	6	6:86467338:C:A	A	C	0.160998	-2.53e-05	5.63e-06	6.86e-06	A	C	0.34521	7.45261e-06	4.85896e-06	0.125082	A	C	0.2666	0	0	0.07572	94.8	+-
	6	6:86471668:G:A	A	G	0.160998	-2.52e-05	5.63e-06	7.29e-06	A	G	0.34521	7.45261e-06	4.85896e-06	0.125082	A	G	0.2666	0	0	0.07766	94.8	+-
	6	6:86471926:G:A	A	G	0.152084	-2.63e-05	5.77e-06	5.39e-06	A	G	0.343114	8.23856e-06	4.86009e-06	0.0900478	A	G	0.2638	0	0	0.1011	95.2	+-
	6	6:86472559:T:A	A	T	0.160998	-2.52e-05	5.63e-06	7.29e-06	A	T	0.34521	7.45261e-06	4.85896e-06	0.125082	A	T	0.2666	0	0	0.07766	94.8	+-
	6	6:86473140:C:T	T	C	0.151947	-2.59e-05	5.77e-06	7.45e-06	T	C	0.343114	8.23856e-06	4.86009e-06	0.0900478	T	C	0.2638	0	0	0.1107	95.1	+-
	6	6:86475718:C:A	A	C	0.160998	-2.52e-05	5.63e-06	7.29e-06	A	C	0.34521	7.45261e-06	4.85896e-06	0.125082	A	C	0.2666	0	0	0.07766	94.8	+-
	6	6:86475976:A:G	G	A	0.152222	-2.6e-05	5.76e-06	6.6e-06	G	A	0.343114	8.23856e-06	4.86009e-06	0.0900478	A	G	0.7363	0	0	0.1063	95.2	-+
	6	6:86476484:G:A	A	G	0.151947	-2.59e-05	5.77e-06	7.45e-06	A	G	0.343114	8.23856e-06	4.86009e-06	0.0900478	A	G	0.2638	0	0	0.1107	95.1	+-
	6	6:86483595:G:C	C	G	0.152084	-2.6e-05	5.76e-06	6.73e-06	C	G	0.344611	7.76834e-06	4.85317e-06	0.10945	C	G	0.2647	0	0	0.09259	95	+-
	6	6:86484448:C:G	G	C	0.152084	-2.6e-05	5.76e-06	6.73e-06	G	C	0.344461	7.55524e-06	4.85255e-06	0.119479	C	G	0.7353	0	0	0.08634	95	-+
	6	6:86488599:C:G	G	C	0.161684	-2.5e-05	5.62e-06	8.54e-06	G	C	0.345958	7.35701e-06	4.85224e-06	0.129467	C	G	0.7327	0	0	0.07884	94.7	-+
	6	6:93102882:G:C	C	G	0.232995	7.0269e-06	4.89771e-06	0.151363	C	G	0.15479	-2.83e-05	6.4e-06	9.99e-06	C	G	0.2041	0	0	0.1214	94.8	-+
	6	6:93112511:C:T	T	C	0.232172	6.68488e-06	4.90855e-06	0.173234	T	C	0.154641	-2.83e-05	6.4e-06	9.83e-06	T	C	0.2034	0	0	0.1069	94.7	-+
	6	6:93116785:C:G	G	C	0.245337	6.13612e-06	4.81736e-06	0.202751	G	C	0.19491	-2.59e-05	5.79e-06	7.55e-06	C	G	0.7753	0	0	0.05971	94.5	+-
	6	6:93125263:G:T	T	G	0.245474	5.84926e-06	4.82056e-06	0.224978	T	G	0.19476	-2.6e-05	5.79e-06	7.34e-06	T	G	0.2247	0	0	0.05235	94.4	-+
	6	6:93125582:G:T	T	G	0.246023	5.89939e-06	4.81718e-06	0.220705	T	G	0.19476	-2.6e-05	5.79e-06	7.34e-06	T	G	0.225	0	0	0.05333	94.4	-+
	6	6:93130169:G:A	A	G	0.246023	6.24206e-06	4.81384e-06	0.194738	A	G	0.194461	-2.61e-05	5.8e-06	6.83e-06	A	G	0.225	0	0	0.06093	94.6	-+
	6	6:93131267:A:G	G	A	0.246023	6.24206e-06	4.81384e-06	0.194738	G	A	0.194461	-2.61e-05	5.8e-06	6.83e-06	A	G	0.775	0	0	0.06093	94.6	+-
	6	6:93132651:C:T	T	C	0.246023	6.24206e-06	4.81384e-06	0.194738	T	C	0.194611	-2.6e-05	5.8e-06	7.03e-06	T	C	0.2251	0	0	0.06246	94.5	-+
	6	6:93132666:C:T	T	C	0.246023	6.24206e-06	4.81384e-06	0.194738	T	C	0.194611	-2.6e-05	5.8e-06	7.03e-06	T	C	0.2251	0	0	0.06246	94.5	-+
	6	6:93134196:C:T	C	T	0.246023	6.24206e-06	4.81384e-06	0.194738	C	T	0.19506	-2.61e-05	5.79e-06	6.76e-06	T	C	0.7748	0	0	0.05975	94.6	+-
	6	6:93135486:A:C							A	C	0.194162	-2.63e-05	5.8e-06	5.86e-06
	7	7:158069257:G:A	A	G	0.08955	3.26e-05	7.36e-06	9.23e-06	A	G	0.0977545	1.38654e-06	7.62505e-06	0.855708	A	G	0.0935	0	0	0.0009184	88.5	++
	8	8:57845062:T:A							T	A	0.476347	-2.06e-05	4.51e-06	4.76e-06
	11	11:56968088:A:G	G	A	0.200219	-2.33e-05	5.2e-06	7.8e-06	G	A	0.204491	-3.11467e-06	5.61144e-06	0.578856	A	G	0.7978	0	0	0.0002492	85.6	++
	11	11:56971717:G:A	A	G	0.199122	-2.34e-05	5.2e-06	7.21e-06	A	G	0.204042	-2.96988e-06	5.61788e-06	0.59705	A	G	0.2014	0	0	0.0002503	86	--
	11	11:56979467:A:G	G	A	0.196654	-2.36e-05	5.22e-06	6.19e-06	G	A	0.204491	-3.11467e-06	5.61144e-06	0.578856	A	G	0.7997	0	0	0.0002265	86	++
	11	11:56986252:A:G	G	A	0.196517	-2.35e-05	5.22e-06	6.86e-06	G	A	0.20524	-3.09215e-06	5.60425e-06	0.581119	A	G	0.7994	0	0	0.0002432	85.9	++
	12	12:110497378:C:T	T	C	0.151947	2.58e-05	5.83e-06	9.53e-06	T	C	0.104491	6.31547e-06	7.38731e-06	0.392602	T	C	0.1337	0	0	6.226e-05	76.7	++
	12	12:110497518:C:A	A	C	0.151947	2.58e-05	5.83e-06	9.53e-06	A	C	0.104491	6.31547e-06	7.38731e-06	0.392602	A	C	0.1337	0	0	6.226e-05	76.7	++
	12	12:110498432:C:A	A	C	0.151947	2.58e-05	5.83e-06	9.53e-06	A	C	0.104491	6.31547e-06	7.38731e-06	0.392602	A	C	0.1337	0	0	6.226e-05	76.7	++
	12	12:60180964:G:A							G	A	0.332335	-2.41e-05	4.84e-06	6.29e-07
	12	12:60187486:T:C							T	C	0.332036	-2.45e-05	4.84e-06	4.13e-07
	12	12:60238664:T:G							T	G	0.278892	-2.29e-05	5.07e-06	6.56e-06
	13	13:23653701:A:G							G	A	0.123802	-3.08e-05	6.73e-06	4.95e-06
	13	13:23654480:G:A							A	G	0.123653	-3.05e-05	6.74e-06	6.15e-06
	13	13:23654860:T:C							C	T	0.123653	-3.05e-05	6.74e-06	6.15e-06
	13	13:23658567:T:C	C	T	0.14605	-5.28002e-06	5.85393e-06	0.367078	C	T	0.14491	-2.93e-05	6.31e-06	3.46e-06	T	C	0.8545	0	0	0.0001341	87.2	++
	13	13:23658713:C:T	T	C	0.146325	-5.46675e-06	5.86338e-06	0.351153	T	C	0.14506	-2.98e-05	6.32e-06	2.47e-06	T	C	0.1457	0	0	0.0001001	87.5	--
	13	13:23658768:T:C	C	T	0.145639	-5.36708e-06	5.86341e-06	0.360007	C	T	0.14491	-2.93e-05	6.31e-06	3.46e-06	T	C	0.8547	0	0	0.0001275	87.1	++
	13	13:23659088:A:G							G	A	0.141317	-2.95e-05	6.39e-06	3.78e-06
	13	13:80456454:C:T							T	C	0.129491	3.04e-05	6.76e-06	6.93e-06
	15	15:29912525:C:T	T	C	0.305129	-1.23437e-06	4.55792e-06	0.786531	T	C	0.158832	2.79e-05	6.3e-06	9.88e-06	T	C	0.2548	0	0	0.0174	92.9	+-
	17	17:27560320:T:C	C	T	0.154416	-4.64994e-06	5.74362e-06	0.418179	C	T	0.073653	-3.88e-05	8.75e-06	9.04e-06	T	C	0.8699	0	0	0.001873	90.6	++
	17	17:27568512:C:T	T	C	0.155787	-5.06228e-06	5.72577e-06	0.376631	T	C	0.073952	-3.98e-05	8.74e-06	5.13e-06	T	C	0.1312	0	0	0.001215	91	--
	17	17:27582578:G:A	A	G	0.153182	-5.31623e-06	5.77448e-06	0.357237	A	G	0.071258	-4.05e-05	8.88e-06	5.18e-06	A	G	0.1289	0	0	0.001122	90.9	--
	17	17:27591981:T:C	C	T	0.153182	-5.31623e-06	5.77448e-06	0.357237	C	T	0.071258	-4.05e-05	8.88e-06	5.18e-06	T	C	0.8711	0	0	0.001122	90.9	++
	17	17:27595608:T:C	C	T	0.153182	-5.03227e-06	5.76865e-06	0.383018	C	T	0.070958	-4.03e-05	8.89e-06	5.86e-06	T	C	0.8712	0	0	0.001378	91	++
	17	17:27609317:G:A	A	G	0.152633	-4.91985e-06	5.78083e-06	0.394735	A	G	0.070958	-4.03e-05	8.89e-06	5.86e-06	A	G	0.1284	0	0	0.001449	91	--
	17	17:27619550:C:T	T	C	0.152633	-4.91985e-06	5.78083e-06	0.394735	T	C	0.070958	-4.03e-05	8.89e-06	5.86e-06	T	C	0.1284	0	0	0.001449	91	--
	17	17:27623226:C:T	T	C	0.152496	-4.83066e-06	5.78172e-06	0.403433	T	C	0.07021	-4.11e-05	8.95e-06	4.49e-06	T	C	0.1283	0	0	0.001407	91.4	--
	17	17:27623258:C:G	G	C	0.152359	-4.88845e-06	5.78327e-06	0.397958	G	C	0.07021	-4.11e-05	8.95e-06	4.49e-06	C	G	0.8718	0	0	0.001365	91.3	++
	17	17:27624787:C:T	T	C	0.152359	-4.88845e-06	5.78327e-06	0.397958	T	C	0.07021	-4.11e-05	8.95e-06	4.49e-06	T	C	0.1282	0	0	0.001365	91.3	--
	17	17:27625763:T:C	C	T	0.152496	-5.03753e-06	5.7761e-06	0.383135	C	T	0.07021	-4.11e-05	8.95e-06	4.49e-06	T	C	0.8717	0	0	0.001265	91.3	++
	17	17:27625836:C:T	T	C	0.152222	-4.90126e-06	5.78409e-06	0.396789	T	C	0.07021	-4.11e-05	8.95e-06	4.49e-06	T	C	0.1281	0	0	0.001358	91.3	--
	17	17:27629110:C:T	T	C	0.152222	-4.90126e-06	5.78409e-06	0.396789	T	C	0.07021	-4.11e-05	8.95e-06	4.49e-06	T	C	0.1281	0	0	0.001358	91.3	--
	17	17:27632374:G:A	A	G	0.152907	-4.95772e-06	5.77249e-06	0.390422	A	G	0.07021	-4.11e-05	8.95e-06	4.49e-06	A	G	0.1286	0	0	0.001324	91.3	--
	19	19:52061990:G:A	A	G	0.436369	-1.17626e-05	4.21238e-06	0.00523189	G	A	0.463473	2.05e-05	4.58e-06	7.94e-06	A	G	0.4822	0	0	3.532e-07	48.9	--
	20	20:50172020:T:C							C	T	0.277695	-2.28e-05	5.15e-06	9.28e-06
	22	22:32844714:C:T							T	C	0.069311	-4.03e-05	8.94e-06	6.5e-06
	22	22:32845467:C:T							T	C	0.068862	-3.99e-05	8.96e-06	8.38e-06
	22	22:32845727:T:C							C	T	0.069461	-3.96e-05	8.93e-06	9.36e-06
	22	22:32850800:A:G							G	A	0.078892	-4.07e-05	8.39e-06	1.19e-06
	22	22:32851488:C:G							G	C	0.079042	-4.06e-05	8.36e-06	1.25e-06
	22	22:32852458:T:G							G	T	0.078892	-4.09e-05	8.37e-06	1.05e-06
	22	22:32852824:T:G							G	T	0.078892	-4.09e-05	8.37e-06	1.05e-06
	22	22:32852924:T:C							C	T	0.078892	-4.09e-05	8.37e-06	1.05e-06
	22	22:32854857:C:T							T	C	0.078743	-4.04e-05	8.38e-06	1.4e-06

## Sheet: L-HDL-L
	Online supplementary
	GWAS results from mixed linear model association analyses (mlma). SNPs identifed at the suggestive level (1 x 105) in at least one ethnicity. Significant SNPs are shown in bold. Shaded rows represent SNPs not included in the GWAS due to the SNP not being included in the GWAS as a result of failing a previous QC step. Meta-analysis results obtained from a fixed effects inverse variance model in ME…
			South Asians						White Europeans						Meta Analysis
	Chromosome	SNP	A1	A2	Frequency	β estimate	SE	P value	A1	A2	Frequency	β estimate	SE	P value	A1	A2	Frequency	FreqSE	β estimate	SE	P value	I2	Direction
	1	1:183861007:G:A	A	G	0.109053	0.024382	0.00534	4.97e-06
	1	1:183862003:A:G	G	A	0.108779	0.024107	0.005344	6.46e-06
	1	1:183871329:C:T	T	C	0.109053	0.024166	0.005333	5.85e-06
	2	2:51637985:C:T							T	C	0.086078	-0.03001	0.006542	4.49e-06
	2	2:51648736:A:G							G	A	0.095359	-0.02985	0.006266	1.9e-06
	2	2:51653351:A:G	G	A	0.312894	8.87582e-05	0.00365716	0.980637	G	A	0.16497	-0.02273	0.004993	5.28e-06	A	G	0.7388	0.0705	0.0079	0.003	0.007575	92.6	+-
	2	2:51656358:G:C	C	G	0.311385	-0.000538498	0.00366113	0.883065	C	G	0.16482	-0.0224	0.004994	7.25e-06
	2	2:51663416:A:G							G	A	0.163772	-0.0225	0.005001	6.82e-06
	4	4:111440808:T:C	C	T	0.26406	0.00317344	0.00383111	0.407482	C	T	0.418263	-0.01681	0.003699	5.49e-06	T	C	0.6561	0.0771	0.0072	0.0027	0.007061	92.9	+-
	4	4:111453827:C:A	A	C	0.269136	0.00335411	0.00380614	0.378189	A	C	0.418263	-0.01646	0.003697	8.49e-06	A	C	0.3459	0.0745	-0.0068	0.0027	0.009889	92.8	-+
	4	4:111454631:G:A							G	A	0.419012	-0.01657	0.003692	7.18e-06
	5	5:95953610:T:C							C	T	0.119461	-0.02641	0.005663	3.12e-06
	6	6:155350970:C:T							C	T	0.48024	0.016692	0.003709	6.78e-06
	6	6:3095388:T:G	G	T	0.07037	-0.02968	0.006663	8.42e-06	G	T	0.0245509	-0.011657	0.0119939	0.331096	T	G	0.9404	0.0195	0.0254	0.0058	1.266e-05	42	++
	6	6:3097401:A:G	G	A	0.069273	-0.03025	0.006745	7.3e-06	G	A	0.0244012	-0.0121374	0.012028	0.31293	A	G	0.9415	0.0191	0.0259	0.0059	1.056e-05	42	++
	6	6:3099418:A:G	G	A	0.069273	-0.03025	0.006745	7.3e-06	G	A	0.0244012	-0.0121374	0.012028	0.31293	A	G	0.9415	0.0191	0.0259	0.0059	1.056e-05	42	++
	6	6:3099884:C:T	T	C	0.069273	-0.03025	0.006745	7.3e-06	T	C	0.0244012	-0.0121374	0.012028	0.31293	T	C	0.0585	0.0191	-0.0259	0.0059	1.056e-05	42	--
	6	6:3101676:C:G	G	C	0.069273	-0.03025	0.006745	7.3e-06	G	C	0.0244012	-0.0121374	0.012028	0.31293	C	G	0.9415	0.0191	0.0259	0.0059	1.056e-05	42	++
	6	6:86199233:A:G	A	G	0.158162	-0.02124	0.004595	3.77e-06	A	G	0.344311	0.00179098	0.00392927	0.648531	A	G	0.2657	0.0919	-0.0079	0.003	0.007867	93.1	+-
	6	6:86205323:T:G	T	G	0.194513	-0.01956	0.004255	4.31e-06	T	G	0.388024	0.00313677	0.0038137	0.410791	T	G	0.3018	0.0962	-0.007	0.0028	0.01406	93.7	+-
	6	6:86214456:T:G	T	G	0.192455	-0.01936	0.004264	5.63e-06	T	G	0.387575	0.00278075	0.00381912	0.466544	T	G	0.3007	0.097	-0.0071	0.0028	0.01289	93.3	+-
	6	6:86217448:G:T	G	T	0.193553	-0.01946	0.004257	4.84e-06	G	T	0.388323	0.0028391	0.00381755	0.45706	T	G	0.6985	0.0968	0.0071	0.0028	0.01248	93.4	-+
	6	6:86225739:T:C	T	C	0.192181	-0.01944	0.004269	5.25e-06	T	C	0.385329	0.00297092	0.00383099	0.438046	T	C	0.2992	0.096	-0.007	0.0029	0.01373	93.4	+-
	6	6:86229369:C:A	C	A	0.192181	-0.01944	0.004269	5.25e-06	C	A	0.385329	0.00297092	0.00383099	0.438046	A	C	0.7008	0.096	0.007	0.0029	0.01373	93.4	-+
	6	6:86231721:T:A	T	A	0.192181	-0.01944	0.004269	5.25e-06	T	A	0.385329	0.00297092	0.00383099	0.438046	A	T	0.7008	0.096	0.007	0.0029	0.01373	93.4	-+
	6	6:86233397:T:C	T	C	0.192181	-0.01944	0.004269	5.25e-06	T	C	0.385329	0.00297092	0.00383099	0.438046	T	C	0.2992	0.096	-0.007	0.0029	0.01373	93.4	+-
	6	6:86234070:A:G	A	G	0.192181	-0.01944	0.004269	5.25e-06	A	G	0.387874	0.00357914	0.00383012	0.35006	A	G	0.3006	0.0973	-0.0067	0.0029	0.019	93.8	+-
	6	6:86237797:A:G	A	G	0.192181	-0.01944	0.004269	5.25e-06	A	G	0.385329	0.00297092	0.00383099	0.438046	A	G	0.2992	0.096	-0.007	0.0029	0.01373	93.4	+-
	6	6:86240951:A:G	A	G	0.192318	-0.01945	0.004268	5.2e-06	A	G	0.385329	0.00297092	0.00383099	0.438046	A	G	0.2992	0.0959	-0.007	0.0029	0.01363	93.5	+-
	6	6:86241894:T:C	T	C	0.192455	-0.01926	0.004264	6.25e-06	T	C	0.385629	0.00297733	0.00383229	0.437214	T	C	0.2993	0.096	-0.007	0.0029	0.01463	93.4	+-
	6	6:86248460:T:C	T	C	0.192318	-0.01945	0.004268	5.2e-06	T	C	0.385329	0.00309593	0.00383101	0.419019	T	C	0.2992	0.0959	-0.007	0.0029	0.01458	93.5	+-
	6	6:86294947:C:A	A	C	0.192181	-0.01944	0.004269	5.25e-06	A	C	0.38488	0.00337988	0.00382895	0.37739	A	C	0.299	0.0958	-0.0068	0.0029	0.01715	93.7	+-
	6	6:86295858:C:A	A	C	0.192181	-0.01944	0.004269	5.25e-06	A	C	0.385629	0.00293984	0.00383231	0.443011	A	C	0.2993	0.0962	-0.007	0.0029	0.01347	93.4	+-
	6	6:86296788:G:A	A	G	0.192181	-0.01944	0.004269	5.25e-06	A	G	0.38488	0.00337988	0.00382895	0.37739	A	G	0.299	0.0958	-0.0068	0.0029	0.01715	93.7	+-
	6	6:86303091:G:A	A	G	0.192181	-0.01944	0.004269	5.25e-06	A	G	0.38488	0.00337988	0.00382895	0.37739	A	G	0.299	0.0958	-0.0068	0.0029	0.01715	93.7	+-
	6	6:86304625:A:C	C	A	0.192181	-0.01944	0.004269	5.25e-06	C	A	0.38488	0.00337988	0.00382895	0.37739	A	C	0.701	0.0958	0.0068	0.0029	0.01715	93.7	-+
	6	6:86305013:G:A	A	G	0.192181	-0.01944	0.004269	5.25e-06	A	G	0.38488	0.00337988	0.00382895	0.37739	A	G	0.299	0.0958	-0.0068	0.0029	0.01715	93.7	+-
	6	6:86305702:G:A	A	G	0.192181	-0.01944	0.004269	5.25e-06	A	G	0.38488	0.00337988	0.00382895	0.37739	A	G	0.299	0.0958	-0.0068	0.0029	0.01715	93.7	+-
	6	6:86330115:T:C	C	T	0.19273	-0.01951	0.004263	4.72e-06	C	T	0.384731	0.00337477	0.00383075	0.378336	T	C	0.701	0.0955	0.0068	0.0028	0.01623	93.7	-+
	6	6:86330133:G:A	A	G	0.19273	-0.01951	0.004263	4.72e-06	A	G	0.384581	0.0035447	0.00383255	0.355022	A	G	0.2988	0.0954	-0.0068	0.0029	0.01769	93.8	+-
	6	6:86331887:C:T	T	C	0.19273	-0.01951	0.004263	4.72e-06	T	C	0.385479	0.00293758	0.00383163	0.44328	T	C	0.2993	0.0958	-0.0071	0.0028	0.01281	93.5	+-
	6	6:86333029:C:T	T	C	0.19273	-0.01951	0.004263	4.72e-06	T	C	0.38488	0.00337988	0.00382895	0.37739	T	C	0.2991	0.0955	-0.0068	0.0028	0.01633	93.7	+-
	6	6:86336300:T:G	G	T	0.192867	-0.01936	0.004263	5.61e-06	G	T	0.384731	0.00343829	0.00383071	0.369421	T	G	0.701	0.0954	0.0067	0.0028	0.01789	93.7	-+
	6	6:86345039:T:C	C	T	0.193827	-0.0194	0.004257	5.18e-06	C	T	0.38488	0.00337988	0.00382895	0.37739	T	C	0.7006	0.095	0.0068	0.0028	0.01679	93.7	-+
	6	6:86349103:T:C	C	T	0.19369	-0.01932	0.004257	5.68e-06	C	T	0.38488	0.00337988	0.00382895	0.37739	T	C	0.7006	0.0951	0.0068	0.0028	0.01737	93.6	-+
	6	6:86352016:G:A	A	G	0.193553	-0.01933	0.004261	5.72e-06	A	G	0.384581	0.00323352	0.0038301	0.398535	A	G	0.2992	0.095	-0.0068	0.0028	0.01618	93.6	+-
	6	6:86354411:C:T	T	C	0.193827	-0.01925	0.004253	5.99e-06	T	C	0.384581	0.00340721	0.00383249	0.373986	T	C	0.2991	0.0949	-0.0067	0.0028	0.01781	93.6	+-
	6	6:86358247:T:C	C	T	0.19369	-0.01932	0.004257	5.68e-06	C	T	0.384581	0.00340721	0.00383249	0.373986	T	C	0.7009	0.0949	0.0068	0.0028	0.01751	93.6	-+
	6	6:86358984:G:A	A	G	0.19369	-0.01932	0.004257	5.68e-06	A	G	0.384581	0.00340721	0.00383249	0.373986	A	G	0.2991	0.0949	-0.0068	0.0028	0.01751	93.6	+-
	6	6:86360428:A:G	G	A	0.19369	-0.01932	0.004257	5.68e-06	G	A	0.384581	0.00340721	0.00383249	0.373986	A	G	0.7009	0.0949	0.0068	0.0028	0.01751	93.6	-+
	6	6:86368068:C:T	T	C	0.193964	-0.01922	0.004253	6.2e-06	T	C	0.384581	0.00340721	0.00383249	0.373986	T	C	0.2992	0.0948	-0.0067	0.0028	0.01804	93.6	+-
	6	6:86368164:T:C	C	T	0.193964	-0.01922	0.004253	6.2e-06	C	T	0.384581	0.00340721	0.00383249	0.373986	T	C	0.7008	0.0948	0.0067	0.0028	0.01804	93.6	-+
	6	6:86440207:C:A	A	C	0.151989	-0.02119	0.004684	6.09e-06	A	C	0.340719	0.00519935	0.00393768	0.186698	A	C	0.2626	0.093	-0.0057	0.003	0.05738	94.6	+-
	6	6:86440702:T:C	C	T	0.161043	-0.02023	0.004568	9.48e-06	C	T	0.342964	0.00437976	0.00393711	0.265954	T	C	0.7346	0.09	0.0061	0.003	0.0405	94	-+
	6	6:86443019:C:A	A	C	0.16118	-0.02029	0.004563	8.71e-06	A	C	0.342964	0.00437976	0.00393711	0.265954	A	C	0.2654	0.0899	-0.0061	0.003	0.03915	94	+-
	6	6:86443969:C:A	A	C	0.16118	-0.02029	0.004563	8.71e-06	A	C	0.342964	0.00437976	0.00393711	0.265954	A	C	0.2654	0.0899	-0.0061	0.003	0.03915	94	+-
	6	6:86445242:T:A	A	T	0.16118	-0.02029	0.004563	8.71e-06	A	T	0.342964	0.00437976	0.00393711	0.265954	A	T	0.2654	0.0899	-0.0061	0.003	0.03915	94	+-
	6	6:86446868:C:T	T	C	0.161043	-0.02023	0.004568	9.48e-06	T	C	0.342964	0.00437976	0.00393711	0.265954	T	C	0.2654	0.09	-0.0061	0.003	0.0405	94	+-
	6	6:86448499:C:T	T	C	0.161043	-0.02023	0.004568	9.48e-06	T	C	0.342964	0.00437976	0.00393711	0.265954	T	C	0.2654	0.09	-0.0061	0.003	0.0405	94	+-
	6	6:86449698:G:A	A	G	0.151852	-0.02123	0.004685	5.88e-06	A	G	0.341766	0.00546413	0.00393308	0.164749	A	G	0.2633	0.0935	-0.0056	0.003	0.06438	94.7	+-
	6	6:86449827:C:T	T	C	0.161043	-0.02039	0.004555	7.61e-06	T	C	0.34506	0.00565111	0.00392799	0.150242	T	C	0.2666	0.091	-0.0055	0.003	0.06668	94.7	+-
	6	6:86450066:A:C	C	A	0.152263	-0.02098	0.004664	6.82e-06	C	A	0.342964	0.00628772	0.00392891	0.109516	A	C	0.7362	0.094	0.005	0.003	0.09411	95	-+
	6	6:86450842:T:C	C	T	0.16118	-0.02033	0.004554	8.03e-06	C	T	0.34506	0.00565111	0.00392799	0.150242	T	C	0.7334	0.0909	0.0054	0.003	0.0678	94.6	-+
	6	6:86452703:C:T	T	C	0.152263	-0.02098	0.004664	6.82e-06	T	C	0.343114	0.00613606	0.00392943	0.11839	T	C	0.2639	0.094	-0.0051	0.003	0.08837	94.9	+-
	6	6:86454314:C:T	T	C	0.152126	-0.02121	0.004669	5.56e-06	T	C	0.342964	0.00628772	0.00392891	0.109516	T	C	0.2639	0.094	-0.0051	0.003	0.08906	95.1	+-
	6	6:86455070:G:C	C	G	0.152263	-0.02098	0.004664	6.82e-06	C	G	0.342964	0.00628772	0.00392891	0.109516	C	G	0.2638	0.094	-0.005	0.003	0.09411	95	+-
	6	6:86456519:G:C	C	G	0.152263	-0.02098	0.004664	6.82e-06	C	G	0.342964	0.00628772	0.00392891	0.109516	C	G	0.2638	0.094	-0.005	0.003	0.09411	95	+-
	6	6:86457522:T:C	C	T	0.161043	-0.02039	0.004555	7.61e-06	C	T	0.34506	0.00565111	0.00392799	0.150242	T	C	0.7334	0.091	0.0055	0.003	0.06668	94.7	-+
	6	6:86458777:T:G	G	T	0.152126	-0.02121	0.004669	5.56e-06	G	T	0.342964	0.00628772	0.00392891	0.109516	T	G	0.7361	0.094	0.0051	0.003	0.08906	95.1	-+
	6	6:86461799:C:T	T	C	0.161043	-0.02039	0.004555	7.61e-06	T	C	0.34506	0.00565111	0.00392799	0.150242	T	C	0.2666	0.091	-0.0055	0.003	0.06668	94.7	+-
	6	6:86462066:T:G	G	T	0.161043	-0.02039	0.004555	7.61e-06	G	T	0.34506	0.00565111	0.00392799	0.150242	T	G	0.7334	0.091	0.0055	0.003	0.06668	94.7	-+
	6	6:86462654:A:G	G	A	0.161043	-0.02039	0.004555	7.61e-06	G	A	0.34506	0.00565111	0.00392799	0.150242	A	G	0.7334	0.091	0.0055	0.003	0.06668	94.7	-+
	6	6:86466692:C:T	T	C	0.152126	-0.02121	0.004669	5.56e-06	T	C	0.343114	0.00628213	0.00392938	0.109874	T	C	0.2639	0.0941	-0.0051	0.003	0.08878	95.1	+-
	6	6:86467102:G:A	A	G	0.161043	-0.02039	0.004555	7.61e-06	A	G	0.34521	0.0056454	0.00392847	0.150704	A	G	0.2667	0.0911	-0.0055	0.003	0.06646	94.7	+-
	6	6:86467338:C:A	A	C	0.161043	-0.02039	0.004555	7.61e-06	A	C	0.34521	0.0056454	0.00392847	0.150704	A	C	0.2667	0.0911	-0.0055	0.003	0.06646	94.7	+-
	6	6:86471668:G:A	A	G	0.161043	-0.02033	0.004555	8.1e-06	A	G	0.34521	0.0056454	0.00392847	0.150704	A	G	0.2667	0.0911	-0.0054	0.003	0.06774	94.6	+-
	6	6:86471926:G:A	A	G	0.152126	-0.02115	0.004669	5.93e-06	A	G	0.343114	0.00628213	0.00392938	0.109874	A	G	0.2639	0.0941	-0.0051	0.003	0.09034	95.1	+-
	6	6:86472559:T:A	A	T	0.161043	-0.02033	0.004555	8.1e-06	A	T	0.34521	0.0056454	0.00392847	0.150704	A	T	0.2667	0.0911	-0.0054	0.003	0.06774	94.6	+-
	6	6:86473140:C:T	T	C	0.151989	-0.02083	0.00467	8.23e-06	T	C	0.343114	0.00628213	0.00392938	0.109874	T	C	0.2639	0.0942	-0.005	0.003	0.09928	94.9	+-
	6	6:86475718:C:A	A	C	0.161043	-0.02033	0.004555	8.1e-06	A	C	0.34521	0.0056454	0.00392847	0.150704	A	C	0.2667	0.0911	-0.0054	0.003	0.06774	94.6	+-
	6	6:86475976:A:G	G	A	0.152263	-0.02092	0.004664	7.27e-06	G	A	0.343114	0.00628213	0.00392938	0.109874	A	G	0.7361	0.094	0.005	0.003	0.09545	95	-+
	6	6:86476484:G:A	A	G	0.151989	-0.02083	0.00467	8.23e-06	A	G	0.343114	0.00628213	0.00392938	0.109874	A	G	0.2639	0.0942	-0.005	0.003	0.09928	94.9	+-
	6	6:86483595:G:C	C	G	0.152126	-0.0209	0.004665	7.47e-06	C	G	0.344611	0.0059113	0.00392379	0.131932	C	G	0.2649	0.0948	-0.0052	0.003	0.08347	94.8	+-
	6	6:86484448:C:G	G	C	0.152126	-0.0209	0.004665	7.47e-06	G	C	0.344461	0.00573809	0.00392328	0.143584	C	G	0.7352	0.0947	0.0053	0.003	0.07768	94.8	-+
	6	6:86488599:C:G	G	C	0.161728	-0.02012	0.004547	9.61e-06	G	C	0.345958	0.0055739	0.00392304	0.155371	C	G	0.7327	0.0911	0.0054	0.003	0.06956	94.5	-+
	6	6:93102882:G:C	C	G	0.232785	0.00531689	0.00396636	0.180084	C	G	0.15479	-0.02325	0.005175	7e-06	C	G	0.2039	0.0377	-0.0053	0.0031	0.0951	94.8	-+
	6	6:93112511:C:T	T	C	0.231962	0.0050344	0.00397515	0.205346	T	C	0.154641	-0.02328	0.005176	6.88e-06	T	C	0.2033	0.0374	-0.0055	0.0032	0.08273	94.7	-+
	6	6:93116785:C:G	G	C	0.24513	0.00458293	0.00390104	0.240076	G	C	0.19491	-0.02138	0.004681	4.93e-06	C	G	0.7755	0.0247	0.0061	0.003	0.04322	94.5	+-
	6	6:93125263:G:T	T	G	0.245267	0.00434877	0.00390363	0.265266	T	G	0.19476	-0.02142	0.004682	4.78e-06	T	G	0.2246	0.0248	-0.0062	0.003	0.03808	94.4	-+
	6	6:93125582:G:T	T	G	0.245816	0.00439123	0.00390089	0.260292	T	G	0.19476	-0.02142	0.004682	4.78e-06	T	G	0.2249	0.0251	-0.0062	0.003	0.03905	94.4	-+
	6	6:93130169:G:A	A	G	0.245816	0.00467698	0.00389818	0.230223	A	G	0.194461	-0.02152	0.004687	4.42e-06	A	G	0.2248	0.0252	-0.006	0.003	0.04406	94.6	-+
	6	6:93131267:A:G	G	A	0.245816	0.00467698	0.00389818	0.230223	G	A	0.194461	-0.02152	0.004687	4.42e-06	A	G	0.7752	0.0252	0.006	0.003	0.04406	94.6	+-
	6	6:93132651:C:T	T	C	0.245816	0.00467698	0.00389818	0.230223	T	C	0.194611	-0.02149	0.004687	4.55e-06	T	C	0.2249	0.0252	-0.006	0.003	0.04449	94.6	-+
	6	6:93132666:C:T	T	C	0.245816	0.00467698	0.00389818	0.230223	T	C	0.194611	-0.02149	0.004687	4.55e-06	T	C	0.2249	0.0252	-0.006	0.003	0.04449	94.6	-+
	6	6:93134196:C:T	C	T	0.245816	0.00467698	0.00389818	0.230223	C	T	0.19506	-0.02149	0.004681	4.41e-06	T	C	0.775	0.025	0.006	0.003	0.04381	94.6	+-
	6	6:93135486:A:C							A	C	0.194162	-0.02166	0.004688	3.82e-06
	7	7:158069257:G:A	A	G	0.089575	0.026782	0.005956	6.89e-06	A	G	0.0977545	0.000828775	0.00616504	0.893062	A	G	0.0935	0.0041	0.0143	0.0043	0.0008767	89.1	++
	8	8:57845062:T:A							T	A	0.476198	-0.01641	0.003648	6.8e-06
	11	11:56968088:A:G	G	A	0.200274	-0.01873	0.004208	8.56e-06	G	A	0.204491	-0.00194453	0.00453701	0.668219	A	G	0.7978	0.0021	0.011	0.0031	0.0003781	86.4	++
	11	11:56971717:G:A	A	G	0.199177	-0.01881	0.004211	7.9e-06	A	G	0.204042	-0.00182421	0.00454221	0.687969	A	G	0.2014	0.0024	-0.011	0.0031	0.000387	86.7	--
	11	11:56979467:A:G	G	A	0.196708	-0.01903	0.004227	6.75e-06	G	A	0.204491	-0.00194453	0.00453701	0.668219	A	G	0.7997	0.0039	0.0111	0.0031	0.0003357	86.8	++
	11	11:56986252:A:G	G	A	0.196571	-0.01892	0.004224	7.49e-06	G	A	0.20524	-0.0019283	0.00453121	0.670429	A	G	0.7994	0.0043	0.011	0.0031	0.0003617	86.7	++
	12	12:110497378:C:T	T	C	0.151989	0.021058	0.00472	8.15e-06	T	C	0.104491	0.00478629	0.0059727	0.422923	T	C	0.1337	0.0231	0.0148	0.0037	6.409e-05	78.1	++
	12	12:110497518:C:A	A	C	0.151989	0.021058	0.00472	8.15e-06	A	C	0.104491	0.00478629	0.0059727	0.422923	A	C	0.1337	0.0231	0.0148	0.0037	6.409e-05	78.1	++
	12	12:110498432:C:A	A	C	0.151989	0.021058	0.00472	8.15e-06	A	C	0.104491	0.00478629	0.0059727	0.422923	A	C	0.1337	0.0231	0.0148	0.0037	6.409e-05	78.1	++
	12	12:60180964:G:A							G	A	0.332186	-0.01953	0.003917	6.14e-07
	12	12:60187486:T:C							T	C	0.331886	-0.01984	0.003916	4.03e-07
	12	12:60238664:T:G							T	G	0.278743	-0.01848	0.004101	6.61e-06
	13	13:23653701:A:G							G	A	0.123802	-0.02507	0.005445	4.13e-06
	13	13:23654480:G:A							A	G	0.123653	-0.02484	0.005447	5.12e-06
	13	13:23654860:T:C							C	T	0.123653	-0.02484	0.005447	5.12e-06
	13	13:23658567:T:C	C	T	0.145953	-0.00466289	0.00473748	0.32499	C	T	0.14491	-0.02393	0.005106	2.76e-06	T	C	0.8545	0.0005	0.0136	0.0035	9.261e-05	86.9	++
	13	13:23658713:C:T	T	C	0.146228	-0.00482101	0.00474513	0.309634	T	C	0.14506	-0.0243	0.005111	1.99e-06	T	C	0.1457	0.0006	-0.0138	0.0035	6.908e-05	87.2	--
	13	13:23658768:T:C	C	T	0.145542	-0.00473684	0.00474515	0.318159	C	T	0.14491	-0.02393	0.005106	2.76e-06	T	C	0.8548	0.0003	0.0136	0.0035	8.794e-05	86.8	++
	13	13:23659088:A:G							G	A	0.141317	-0.02412	0.005166	3.02e-06
	13	13:80456454:C:T							T	C	0.129491	0.024187	0.005462	9.49e-06
	17	17:27560320:T:C	C	T	0.154458	-0.0036916	0.00464738	0.426998	C	T	0.073653	-0.03182	0.007074	6.85e-06	T	C	0.8699	0.0371	0.0122	0.0039	0.001726	90.9	++
	17	17:27568512:C:T	T	C	0.15583	-0.00400716	0.00463293	0.387077	T	C	0.073952	-0.03262	0.007063	3.86e-06	T	C	0.1312	0.0376	-0.0126	0.0039	0.001129	91.3	--
	17	17:27582578:G:A	A	G	0.153224	-0.00422136	0.00467233	0.366271	A	G	0.071258	-0.03312	0.00718	3.98e-06	A	G	0.1288	0.0375	-0.0128	0.0039	0.001063	91.2	--
	17	17:27591981:T:C	C	T	0.153224	-0.00422136	0.00467233	0.366271	C	T	0.071258	-0.03312	0.00718	3.98e-06	T	C	0.8712	0.0375	0.0128	0.0039	0.001063	91.2	++
	17	17:27595608:T:C	C	T	0.153224	-0.0039953	0.00466762	0.39202	C	T	0.070958	-0.03299	0.007192	4.48e-06	T	C	0.8712	0.0376	0.0126	0.0039	0.001304	91.3	++
	17	17:27609317:G:A	A	G	0.152675	-0.00390712	0.00467748	0.403546	A	G	0.070958	-0.03299	0.007192	4.48e-06	A	G	0.1284	0.0373	-0.0126	0.0039	0.001369	91.3	--
	17	17:27619550:C:T	T	C	0.152675	-0.00390712	0.00467748	0.403546	T	C	0.070958	-0.03299	0.007192	4.48e-06	T	C	0.1284	0.0373	-0.0126	0.0039	0.001369	91.3	--
	17	17:27623226:C:T	T	C	0.152538	-0.00384588	0.0046782	0.411028	T	C	0.07021	-0.03361	0.007238	3.42e-06	T	C	0.1283	0.0375	-0.0126	0.0039	0.001322	91.6	--
	17	17:27623258:C:G	G	C	0.152401	-0.00389259	0.00467945	0.405496	G	C	0.07021	-0.03361	0.007238	3.42e-06	C	G	0.8718	0.0375	0.0127	0.0039	0.001283	91.6	++
	17	17:27624787:C:T	T	C	0.152401	-0.00389259	0.00467945	0.405496	T	C	0.07021	-0.03361	0.007238	3.42e-06	T	C	0.1282	0.0375	-0.0127	0.0039	0.001283	91.6	--
	17	17:27625763:T:C	C	T	0.152538	-0.00401676	0.00467365	0.390092	C	T	0.07021	-0.03361	0.007238	3.42e-06	T	C	0.8717	0.0375	0.0127	0.0039	0.001191	91.5	++
	17	17:27625836:C:T	T	C	0.152263	-0.00390506	0.00468011	0.404058	T	C	0.07021	-0.03361	0.007238	3.42e-06	T	C	0.1281	0.0374	-0.0127	0.0039	0.001273	91.6	--
	17	17:27629110:C:T	T	C	0.152263	-0.00390506	0.00468011	0.404058	T	C	0.07021	-0.03361	0.007238	3.42e-06	T	C	0.1281	0.0374	-0.0127	0.0039	0.001273	91.6	--
	17	17:27632374:G:A	A	G	0.152949	-0.00394396	0.00467073	0.398446	A	G	0.07021	-0.03361	0.007238	3.42e-06	A	G	0.1286	0.0377	-0.0127	0.0039	0.00125	91.6	--
	20	20:50172020:T:C							C	T	0.277844	-0.01854	0.004165	8.48e-06
	22	22:32844714:C:T							T	C	0.069311	-0.03281	0.007227	5.64e-06
	22	22:32845467:C:T							T	C	0.068862	-0.03249	0.007245	7.3e-06
	22	22:32845727:T:C							C	T	0.069461	-0.03222	0.007221	8.15e-06
	22	22:32850800:A:G							G	A	0.078892	-0.03317	0.006782	1.01e-06
	22	22:32851488:C:G							G	C	0.079042	-0.03302	0.006763	1.05e-06
	22	22:32852458:T:G							G	T	0.078892	-0.03327	0.006768	8.88e-07
	22	22:32852824:T:G							G	T	0.078892	-0.03327	0.006768	8.88e-07
	22	22:32852924:T:C							C	T	0.078892	-0.03327	0.006768	8.88e-07
	22	22:32854857:C:T							T	C	0.078743	-0.03291	0.006773	1.18e-06

## Sheet: L-HDL-PL
	Online supplementary
	GWAS results from mixed linear model association analyses (mlma). SNPs identifed at the suggestive level (1 x 105) in at least one ethnicity. Significant SNPs are shown in bold. Shaded rows represent SNPs not included in the GWAS due to the SNP not being included in the GWAS as a result of failing a previous QC step. Meta-analysis results obtained from a fixed effects inverse variance model in ME…
			South Asians						White Europeans						Meta Analysis
	Chromosome	SNP	A1	A2	Frequency	β estimate	SE	P value	A1	A2	Frequency	β estimate	SE	P value	A1	A2	Frequency	FreqSE	β estimate	SE	P value	I2	Direction
	1	1:183861007:G:A	A	G	0.108964	0.015627	0.003398	4.25e-06	A	G	0.227708	0.0041307	0.00279263	0.139102	A	G	0.1798	0.0582	0.0088	0.0022	4.851e-05	85.4	++
	1	1:183862003:A:G	G	A	0.10869	0.015464	0.003401	5.43e-06	G	A	0.228157	0.0042709	0.00278993	0.125812	A	G	0.8199	0.0586	-0.0088	0.0022	4.755e-05	84.6	--
	1	1:183871329:C:T	T	C	0.108964	0.015505	0.003393	4.89e-06	T	C	0.227558	0.00419959	0.00279034	0.132313	T	C	0.1797	0.0582	0.0088	0.0022	4.803e-05	84.9	++
	2	2:239866250:G:A	G	A	0.382812	0.009877	0.00223	9.45e-06	G	A	0.43058	-0.00298486	0.00236672	0.207243	A	G	0.5947	0.0238	-0.0038	0.0016	0.01834	93.6	-+
	2	2:51637985:C:T							T	C	0.0864752	-0.018529	0.00414531	7.82671e-06
	2	2:51648736:A:G							G	A	0.095751	-0.0184485	0.00397127	3.3927e-06
	2	2:51653351:A:G	G	A	0.3125	-0.000121158	0.00232476	0.958436	G	A	0.165021	-0.0148319	0.00316844	2.85303e-06	A	G	0.7391	0.0703	0.0053	0.0019	0.004935	92.9	++
	2	2:51656358:G:C	C	G	0.310992	-0.000440767	0.00232732	0.84978	C	G	0.164871	-0.0146064	0.00316908	4.04525e-06	C	G	0.2598	0.0697	-0.0054	0.0019	0.003967	92.3	--
	2	2:51663416:A:G							G	A	0.163824	-0.01461	0.00317362	4.1531e-06
	3	3:188590446:A:G	G	A	0.494929	0.000845926	0.00214714	0.69359	A	G	0.48444	0.0103252	0.00232574	9.01614e-06	A	G	0.4956	0.0103	0.0043	0.0016	0.006489	92	-+
	6	6:155350970:C:T							C	T	0.480551	0.0109677	0.00235407	3.17708e-06
	6	6:3095388:T:G	G	T	0.070313	-0.02014	0.004239	2.03e-06	G	T	0.0243866	-0.00517814	0.0076346	0.497615	T	G	0.9405	0.0195	0.0166	0.0037	7.359e-06	65.9	++
	6	6:3096739:T:C	C	T	0.069079	-0.02027	0.004295	2.35e-06	C	T	0.024237	-0.00552989	0.00765648	0.470141	T	C	0.9417	0.0191	0.0167	0.0037	7.844e-06	64.5	++
	6	6:3097401:A:G	G	A	0.069216	-0.02063	0.004292	1.54e-06	G	A	0.024237	-0.00552989	0.00765648	0.470141	A	G	0.9415	0.0192	0.017	0.0037	5.469e-06	66.2	++
	6	6:3099418:A:G	G	A	0.069216	-0.02063	0.004292	1.54e-06	G	A	0.024237	-0.00552989	0.00765648	0.470141	A	G	0.9415	0.0192	0.017	0.0037	5.469e-06	66.2	++
	6	6:3099884:C:T	T	C	0.069216	-0.02063	0.004292	1.54e-06	T	C	0.024237	-0.00552989	0.00765648	0.470141	T	C	0.0585	0.0192	-0.017	0.0037	5.469e-06	66.2	--
	6	6:3101676:C:G	G	C	0.069216	-0.02063	0.004292	1.54e-06	G	C	0.024237	-0.00552989	0.00765648	0.470141	C	G	0.9415	0.0192	0.017	0.0037	5.469e-06	66.2	++
	6	6:86199233:A:G	A	G	0.158032	-0.01374	0.002923	2.59e-06	A	G	0.344255	0.00121739	0.00249535	0.625647	A	G	0.2658	0.092	-0.0051	0.0019	0.007341	93.4	-+
	6	6:86205323:T:G	T	G	0.194353	-0.01273	0.002707	2.55e-06	T	G	0.387941	0.00202583	0.00242185	0.402884	T	G	0.3019	0.0962	-0.0045	0.0018	0.012	93.9	-+
	6	6:86214456:T:G	T	G	0.192297	-0.01261	0.002713	3.33e-06	T	G	0.387493	0.00178029	0.00242529	0.462917	T	G	0.3008	0.097	-0.0046	0.0018	0.01076	93.6	-+
	6	6:86217448:G:T	G	T	0.193394	-0.01267	0.002709	2.92e-06	G	T	0.388241	0.00181697	0.00242429	0.453565	T	G	0.6984	0.0968	0.0046	0.0018	0.01045	93.7	+-
	6	6:86225739:T:C	T	C	0.192023	-0.01268	0.002716	3.05e-06	T	C	0.385398	0.00206336	0.00243169	0.396143	T	C	0.2994	0.0961	-0.0045	0.0018	0.01307	93.9	-+
	6	6:86229369:C:A	C	A	0.192023	-0.01268	0.002716	3.05e-06	C	A	0.385398	0.00206336	0.00243169	0.396143	A	C	0.7006	0.0961	0.0045	0.0018	0.01307	93.9	+-
	6	6:86231721:T:A	T	A	0.192023	-0.01268	0.002716	3.05e-06	T	A	0.385398	0.00206336	0.00243169	0.396143	A	T	0.7006	0.0961	0.0045	0.0018	0.01307	93.9	+-
	6	6:86233397:T:C	T	C	0.192023	-0.01268	0.002716	3.05e-06	T	C	0.385398	0.00206336	0.00243169	0.396143	T	C	0.2994	0.0961	-0.0045	0.0018	0.01307	93.9	-+
	6	6:86234070:A:G	A	G	0.192023	-0.01268	0.002716	3.05e-06	A	G	0.387941	0.00243354	0.00243115	0.316836	A	G	0.3008	0.0974	-0.0043	0.0018	0.01789	94.2	-+
	6	6:86237797:A:G	A	G	0.192023	-0.01268	0.002716	3.05e-06	A	G	0.385398	0.00206336	0.00243169	0.396143	A	G	0.2994	0.0961	-0.0045	0.0018	0.01307	93.9	-+
	6	6:86240951:A:G	A	G	0.19216	-0.01269	0.002715	2.95e-06	A	G	0.385398	0.00206336	0.00243169	0.396143	A	G	0.2994	0.096	-0.0045	0.0018	0.01291	93.9	-+
	6	6:86241894:T:C	T	C	0.192297	-0.01258	0.002713	3.55e-06	T	C	0.385697	0.00206094	0.00243252	0.39686	T	C	0.2995	0.0961	-0.0045	0.0018	0.01371	93.8	-+
	6	6:86248460:T:C	T	C	0.19216	-0.01269	0.002715	2.95e-06	T	C	0.385398	0.0021148	0.0024317	0.384477	T	C	0.2994	0.096	-0.0045	0.0018	0.01349	93.9	-+
	6	6:86294947:C:A	A	C	0.192023	-0.01268	0.002716	3.05e-06	A	C	0.384949	0.00230977	0.00243041	0.341927	A	C	0.2992	0.0959	-0.0044	0.0018	0.01617	94.1	-+
	6	6:86295858:C:A	A	C	0.192023	-0.01268	0.002716	3.05e-06	A	C	0.385697	0.00201555	0.00243253	0.407341	A	C	0.2995	0.0963	-0.0045	0.0018	0.01251	93.8	-+
	6	6:86296788:G:A	A	G	0.192023	-0.01268	0.002716	3.05e-06	A	G	0.384949	0.00230977	0.00243041	0.341927	A	G	0.2992	0.0959	-0.0044	0.0018	0.01617	94.1	-+
	6	6:86303091:G:A	A	G	0.192023	-0.01268	0.002716	3.05e-06	A	G	0.384949	0.00230977	0.00243041	0.341927	A	G	0.2992	0.0959	-0.0044	0.0018	0.01617	94.1	-+
	6	6:86304625:A:C	C	A	0.192023	-0.01268	0.002716	3.05e-06	C	A	0.384949	0.00230977	0.00243041	0.341927	A	C	0.7008	0.0959	0.0044	0.0018	0.01617	94.1	+-
	6	6:86305013:G:A	A	G	0.192023	-0.01268	0.002716	3.05e-06	A	G	0.384949	0.00230977	0.00243041	0.341927	A	G	0.2992	0.0959	-0.0044	0.0018	0.01617	94.1	-+
	6	6:86305702:G:A	A	G	0.192023	-0.01268	0.002716	3.05e-06	A	G	0.384949	0.00230977	0.00243041	0.341927	A	G	0.2992	0.0959	-0.0044	0.0018	0.01617	94.1	-+
	6	6:86330115:T:C	C	T	0.192571	-0.01271	0.002712	2.8e-06	C	T	0.3848	0.00231421	0.00243155	0.341227	T	C	0.7009	0.0955	0.0044	0.0018	0.01552	94.1	+-
	6	6:86330133:G:A	A	G	0.192571	-0.01271	0.002712	2.8e-06	A	G	0.38465	0.00241786	0.00243269	0.32027	A	G	0.299	0.0955	-0.0043	0.0018	0.01687	94.2	-+
	6	6:86331887:C:T	T	C	0.192571	-0.01271	0.002712	2.8e-06	T	C	0.385548	0.00201247	0.0024321	0.407977	T	C	0.2995	0.0959	-0.0046	0.0018	0.01197	93.9	-+
	6	6:86333029:C:T	T	C	0.192571	-0.01271	0.002712	2.8e-06	T	C	0.384949	0.00230977	0.00243041	0.341927	T	C	0.2993	0.0956	-0.0044	0.0018	0.01552	94.1	-+
	6	6:86336300:T:G	G	T	0.192708	-0.01261	0.002712	3.31e-06	G	T	0.3848	0.00234385	0.00243152	0.335074	T	G	0.7008	0.0955	0.0043	0.0018	0.01702	94.1	+-
	6	6:86345039:T:C	C	T	0.193668	-0.01262	0.002708	3.15e-06	C	T	0.384949	0.00230977	0.00243041	0.341927	T	C	0.7004	0.0951	0.0044	0.0018	0.01615	94.1	+-
	6	6:86349103:T:C	C	T	0.193531	-0.01258	0.002709	3.39e-06	C	T	0.384949	0.00230977	0.00243041	0.341927	T	C	0.7004	0.0951	0.0043	0.0018	0.01668	94	+-
	6	6:86349570:T:C	C	T	0.20244	-0.01209	0.002666	5.77e-06	C	T	0.393627	0.00186273	0.00242593	0.442581	T	C	0.693	0.0952	0.0045	0.0018	0.01299	93.3	+-
	6	6:86352016:G:A	A	G	0.193394	-0.01258	0.002711	3.45e-06	A	G	0.38465	0.00221448	0.00243113	0.362355	A	G	0.2994	0.0951	-0.0044	0.0018	0.01552	93.9	-+
	6	6:86354411:C:T	T	C	0.193668	-0.01253	0.002706	3.62e-06	T	C	0.38465	0.00232423	0.00243265	0.339359	T	C	0.2993	0.095	-0.0043	0.0018	0.01707	94	-+
	6	6:86358247:T:C	C	T	0.193531	-0.01258	0.002709	3.39e-06	C	T	0.38465	0.00232423	0.00243265	0.339359	T	C	0.7007	0.095	0.0043	0.0018	0.01677	94	+-
	6	6:86358984:G:A	A	G	0.193531	-0.01258	0.002709	3.39e-06	A	G	0.38465	0.00232423	0.00243265	0.339359	A	G	0.2993	0.095	-0.0043	0.0018	0.01677	94	-+
	6	6:86360428:A:G	G	A	0.193531	-0.01258	0.002709	3.39e-06	G	A	0.38465	0.00232423	0.00243265	0.339359	A	G	0.7007	0.095	0.0043	0.0018	0.01677	94	+-
	6	6:86368068:C:T	T	C	0.193805	-0.01254	0.002706	3.58e-06	T	C	0.38465	0.00232423	0.00243265	0.339359	T	C	0.2994	0.0949	-0.0043	0.0018	0.01696	94	-+
	6	6:86368164:T:C	C	T	0.193805	-0.01254	0.002706	3.58e-06	C	T	0.38465	0.00232423	0.00243265	0.339359	T	C	0.7006	0.0949	0.0043	0.0018	0.01696	94	+-
	6	6:86440207:C:A	A	C	0.152001	-0.01339	0.00298	7.06e-06	A	C	0.340814	0.00363772	0.00249938	0.145545	A	C	0.2628	0.093	-0.0034	0.0019	0.07634	94.8	-+
	6	6:86449698:G:A	A	G	0.151864	-0.0134	0.002981	6.98e-06	A	G	0.341861	0.00376387	0.00249646	0.131636	A	G	0.2635	0.0935	-0.0033	0.0019	0.08359	94.9	-+
	6	6:86450066:A:C	C	A	0.152275	-0.01317	0.002967	9.05e-06	C	A	0.343058	0.00431211	0.00249382	0.0837888	A	C	0.7359	0.094	0.0029	0.0019	0.1254	95.1	+-
	6	6:86452703:C:T	T	C	0.152275	-0.01317	0.002967	9.05e-06	T	C	0.343208	0.00420953	0.00249415	0.0914574	T	C	0.2642	0.094	-0.003	0.0019	0.1177	95	-+
	6	6:86454314:C:T	T	C	0.152138	-0.01331	0.00297	7.43e-06	T	C	0.343058	0.00431211	0.00249382	0.0837888	T	C	0.2641	0.094	-0.003	0.0019	0.1193	95.2	-+
	6	6:86455070:G:C	C	G	0.152275	-0.01317	0.002967	9.05e-06	C	G	0.343058	0.00431211	0.00249382	0.0837888	C	G	0.2641	0.094	-0.0029	0.0019	0.1254	95.1	-+
	6	6:86456519:G:C	C	G	0.152275	-0.01317	0.002967	9.05e-06	C	G	0.343058	0.00431211	0.00249382	0.0837888	C	G	0.2641	0.094	-0.0029	0.0019	0.1254	95.1	-+
	6	6:86458777:T:G	G	T	0.152138	-0.01331	0.00297	7.43e-06	G	T	0.343058	0.00431211	0.00249382	0.0837888	T	G	0.7359	0.094	0.003	0.0019	0.1193	95.2	+-
	6	6:86466692:C:T	T	C	0.152138	-0.01331	0.00297	7.43e-06	T	C	0.343208	0.00431775	0.00249412	0.0834216	T	C	0.2642	0.0941	-0.003	0.0019	0.1196	95.2	-+
	6	6:86471926:G:A	A	G	0.152138	-0.01326	0.00297	8.03e-06	A	G	0.343208	0.00431775	0.00249412	0.0834216	A	G	0.2642	0.0941	-0.003	0.0019	0.1222	95.1	-+
	6	6:86475976:A:G	G	A	0.152275	-0.01312	0.002967	9.77e-06	G	A	0.343208	0.00431775	0.00249412	0.0834216	A	G	0.7358	0.094	0.0029	0.0019	0.1284	95.1	+-
	6	6:86483595:G:C	C	G	0.152138	-0.01312	0.002968	9.83e-06	C	G	0.344704	0.00408488	0.00249058	0.100977	C	G	0.2651	0.0948	-0.003	0.0019	0.1129	94.9	-+
	6	6:86484448:C:G	G	C	0.152138	-0.01312	0.002968	9.83e-06	G	C	0.344554	0.00397983	0.00249025	0.110007	C	G	0.7349	0.0947	0.0031	0.0019	0.1059	94.9	+-
	6	6:93102882:G:C	C	G	0.23273	0.00400209	0.00252161	0.112487	C	G	0.155147	-0.0145437	0.00327822	9.14532e-06	C	G	0.2039	0.0375	-0.0029	0.002	0.1479	95	+-
	6	6:93112511:C:T	T	C	0.231908	0.00380592	0.00252719	0.13207	T	C	0.154997	-0.0145419	0.00327896	9.21119e-06	T	C	0.2032	0.0372	-0.003	0.002	0.1299	94.9	+-
	6	6:93116785:C:G	G	C	0.245066	0.00356531	0.00248021	0.150575	G	C	0.195093	-0.0136053	0.00296752	4.54577e-06	C	G	0.7755	0.0246	0.0035	0.0019	0.06618	94.9	-+
	6	6:93125263:G:T	T	G	0.245203	0.00342893	0.00248185	0.167095	T	G	0.194943	-0.0136074	0.00296782	4.54063e-06	T	G	0.2245	0.0247	-0.0036	0.0019	0.05991	94.8	+-
	6	6:93125582:G:T	T	G	0.245751	0.00342588	0.00248011	0.167175	T	G	0.194943	-0.0136074	0.00296782	4.54063e-06	T	G	0.2249	0.025	-0.0036	0.0019	0.06009	94.8	+-
	6	6:93130169:G:A	A	G	0.245751	0.00358511	0.0024784	0.148025	A	G	0.194644	-0.0136482	0.00297133	4.36315e-06	A	G	0.2248	0.0251	-0.0035	0.0019	0.06705	95	+-
	6	6:93131267:A:G	G	A	0.245751	0.00358511	0.0024784	0.148025	G	A	0.194644	-0.0136482	0.00297133	4.36315e-06	A	G	0.7752	0.0251	0.0035	0.0019	0.06705	95	-+
	6	6:93132651:C:T	T	C	0.245751	0.00358511	0.0024784	0.148025	T	C	0.194794	-0.0136461	0.00297103	4.36816e-06	T	C	0.2248	0.0251	-0.0035	0.0019	0.06704	95	+-
	6	6:93132666:C:T	T	C	0.245751	0.00358511	0.0024784	0.148025	T	C	0.194794	-0.0136461	0.00297103	4.36816e-06	T	C	0.2248	0.0251	-0.0035	0.0019	0.06704	95	+-
	6	6:93134196:C:T	C	T	0.245751	0.00358511	0.0024784	0.148025	C	T	0.195242	-0.013664	0.00296724	4.12571e-06	T	C	0.775	0.0249	0.0035	0.0019	0.0655	95	-+
	6	6:93135486:A:C							A	C	0.194345	-0.013791	0.00297195	3.47736e-06
	12	12:110497378:C:T	T	C	0.152001	0.013726	0.003	4.74e-06	T	C	0.105027	0.00396887	0.00378411	0.294259	T	C	0.1339	0.0229	0.01	0.0024	2.266e-05	75.5	++
	12	12:110497518:C:A	A	C	0.152001	0.013726	0.003	4.74e-06	A	C	0.105027	0.00396887	0.00378411	0.294259	A	C	0.1339	0.0229	0.01	0.0024	2.266e-05	75.5	++
	12	12:110498432:C:A	A	C	0.152001	0.013726	0.003	4.74e-06	A	C	0.105027	0.00396887	0.00378411	0.294259	A	C	0.1339	0.0229	0.01	0.0024	2.266e-05	75.5	++
	12	12:60180964:G:A							G	A	0.331987	-0.0118834	0.0024855	1.74332e-06
	12	12:60187486:T:C							T	C	0.331688	-0.0120668	0.00248493	1.19797e-06
	13	13:23653701:A:G							G	A	0.123728	-0.0167722	0.00345611	1.21655e-06
	13	13:23654480:G:A							A	G	0.123579	-0.0166163	0.00345725	1.5382e-06
	13	13:23654860:T:C							C	T	0.123579	-0.0166163	0.00345725	1.5382e-06
	13	13:23655121:T:C							C	T	0.106074	-0.0165413	0.00365123	5.88936e-06
	13	13:23655435:C:T							T	C	0.107121	-0.0165792	0.0036354	5.10315e-06
	13	13:23655579:A:G							G	A	0.125524	-0.0157928	0.00343367	4.23699e-06
	13	13:23655639:G:A							A	G	0.125524	-0.0157928	0.00343367	4.23699e-06
	13	13:23655979:A:G							G	A	0.125075	-0.0156777	0.0034414	5.22282e-06
	13	13:23656658:G:A							A	G	0.125374	-0.0157598	0.00343479	4.46885e-06
	13	13:23657354:C:T							T	C	0.125673	-0.0155117	0.00343267	6.21745e-06
	13	13:23657518:G:A							A	G	0.125823	-0.0155023	0.0034315	6.25294e-06
	13	13:23657548:C:T							T	C	0.125823	-0.0155023	0.0034315	6.25294e-06
	13	13:23657654:A:G							G	A	0.125823	-0.0155023	0.0034315	6.25294e-06
	13	13:23657876:C:T							T	C	0.125524	-0.0157361	0.00343809	4.71712e-06
	13	13:23657913:C:G							G	C	0.125673	-0.0157804	0.00343697	4.40336e-06
	13	13:23658273:G:A							A	G	0.125823	-0.0158043	0.00343591	4.23023e-06
	13	13:23658413:C:T							T	C	0.125823	-0.0158043	0.00343591	4.23023e-06
	13	13:23658423:C:T							T	C	0.125823	-0.0158043	0.00343591	4.23023e-06
	13	13:23658567:T:C	C	T	0.14597	-0.00237864	0.00301363	0.42994	C	T	0.144823	-0.0163548	0.00324089	4.50255e-07	T	C	0.8546	0.0006	0.0089	0.0022	5.959e-05	90	++
	13	13:23658713:C:T	T	C	0.146245	-0.00246621	0.0030185	0.413909	T	C	0.144973	-0.016573	0.00324385	3.23775e-07	T	C	0.1457	0.0006	-0.009	0.0022	4.532e-05	90.1	--
	13	13:23658768:T:C	C	T	0.145559	-0.00243102	0.00301851	0.420605	C	T	0.144823	-0.0163548	0.00324089	4.50255e-07	T	C	0.8548	0.0004	0.0089	0.0022	5.608e-05	89.9	++
	13	13:23659088:A:G							G	A	0.141233	-0.0165037	0.00327913	4.82987e-07
	17	17:27568512:C:T	T	C	0.155702	-0.003445	0.00294745	0.24248	T	C	0.0740575	-0.0203295	0.00448009	5.68615e-06	T	C	0.131	0.0375	-0.0085	0.0025	0.0005195	89.9	--
	17	17:27582578:G:A	A	G	0.153098	-0.00358626	0.00297249	0.227631	A	G	0.0713645	-0.0206432	0.00455444	5.82776e-06	A	G	0.1287	0.0374	-0.0087	0.0025	0.0004874	89.8	--
	17	17:27591981:T:C	C	T	0.153098	-0.00358626	0.00297249	0.227631	C	T	0.0713645	-0.0206432	0.00455444	5.82776e-06	T	C	0.8713	0.0374	0.0087	0.0025	0.0004874	89.8	++
	17	17:27595608:T:C	C	T	0.153098	-0.0034345	0.00296949	0.247437	C	T	0.0710652	-0.0205367	0.00456185	6.73659e-06	T	C	0.8713	0.0375	0.0085	0.0025	0.0006142	89.9	++
	17	17:27609317:G:A	A	G	0.152549	-0.00338843	0.00297583	0.254848	A	G	0.0710652	-0.0205367	0.00456185	6.73659e-06	A	G	0.1282	0.0373	-0.0085	0.0025	0.0006418	89.9	--
	17	17:27619550:C:T	T	C	0.152549	-0.00338843	0.00297583	0.254848	T	C	0.0710652	-0.0205367	0.00456185	6.73659e-06	T	C	0.1282	0.0373	-0.0085	0.0025	0.0006418	89.9	--
	17	17:27623226:C:T	T	C	0.152412	-0.00337526	0.00297628	0.256771	T	C	0.0703172	-0.0207595	0.00459108	6.13451e-06	T	C	0.1281	0.0375	-0.0085	0.0025	0.0006466	90.1	--
	17	17:27623258:C:G	G	C	0.152275	-0.00339545	0.00297709	0.254067	G	C	0.0703172	-0.0207595	0.00459108	6.13451e-06	C	G	0.872	0.0374	0.0085	0.0025	0.000633	90.1	++
	17	17:27624787:C:T	T	C	0.152275	-0.00339545	0.00297709	0.254067	T	C	0.0703172	-0.0207595	0.00459108	6.13451e-06	T	C	0.128	0.0374	-0.0085	0.0025	0.000633	90.1	--
	17	17:27625763:T:C	C	T	0.152412	-0.00345924	0.00297339	0.244667	C	T	0.0703172	-0.0207595	0.00459108	6.13451e-06	T	C	0.8718	0.0375	0.0086	0.0025	0.0005937	90	++
	17	17:27625836:C:T	T	C	0.152138	-0.00340349	0.0029775	0.253009	T	C	0.0703172	-0.0207595	0.00459108	6.13451e-06	T	C	0.1279	0.0374	-0.0085	0.0025	0.0006275	90.1	--
	17	17:27629110:C:T	T	C	0.152138	-0.00340349	0.0029775	0.253009	T	C	0.0703172	-0.0207595	0.00459108	6.13451e-06	T	C	0.1279	0.0374	-0.0085	0.0025	0.0006275	90.1	--
	17	17:27632374:G:A	A	G	0.152823	-0.00343422	0.00297153	0.247801	A	G	0.0703172	-0.0207595	0.00459108	6.13451e-06	A	G	0.1285	0.0376	-0.0085	0.0025	0.00061	90	--
	22	22:32844714:C:T							T	C	0.0694195	-0.0205687	0.00458366	7.21021e-06
	22	22:32845467:C:T							T	C	0.0689707	-0.0203204	0.00459518	9.77437e-06
	22	22:32850800:A:G							G	A	0.0789946	-0.0209726	0.00430185	1.08667e-06
	22	22:32851488:C:G							G	C	0.0791442	-0.0208583	0.00429013	1.16244e-06
	22	22:32852458:T:G							G	T	0.0789946	-0.0210333	0.00429319	9.62149e-07
	22	22:32852824:T:G							G	T	0.0789946	-0.0210333	0.00429319	9.62149e-07
	22	22:32852924:T:C							C	T	0.0789946	-0.0210333	0.00429319	9.62149e-07
	22	22:32854857:C:T							T	C	0.078845	-0.020778	0.00429609	1.32151e-06

## Sheet: L-HDL-C
	Online supplementary
	GWAS results from mixed linear model association analyses (mlma). SNPs identifed at the suggestive level (1 x 105) in at least one ethnicity. Significant SNPs are shown in bold. Shaded rows represent SNPs not included in the GWAS due to the SNP not being included in the GWAS as a result of failing a previous QC step. Meta-analysis results obtained from a fixed effects inverse variance model in ME…
			South Asians						White Europeans						Meta Analysis
	Chromosome	SNP	A1	A2	Frequency	β estimate	SE	P value	A1	A2	Frequency	β estimate	SE	P value	A1	A2	Frequency	FreqSE	β estimate	SE	P value	I2	Direction
	2	2:51648736:A:G							G	A	0.095452	-0.02202	0.004889	6.7e-06
	4	4:111440808:T:C	C	T	0.264544	0.0029051	0.00297849	0.329382	C	T	0.418462	-0.0129	0.002887	7.87e-06	T	C	0.6561	0.0769	0.0052	0.0021	0.01142	93.1	+-
	4	4:111454631:G:A							G	A	0.41921	-0.01276	0.002881	9.54e-06
	4	4:31928635:A:C	C	A	0.226125	0.00138721	0.00312978	0.657601	C	A	0.25374	-0.0145	0.003281	9.98e-06	A	C	0.7607	0.0138	0.0062	0.0023	0.006339	91.9	+-
	5	5:95953610:T:C							C	T	0.11924	-0.02168	0.004425	9.58e-07
	6	6:155350970:C:T							C	T	0.480551	0.012932	0.002896	8e-06
	6	6:80575142:C:T							T	C	0.065979	-0.02565	0.00575	8.18e-06
	6	6:86199233:A:G	A	G	0.158205	-0.01652	0.003576	3.86e-06	A	G	0.344405	0.00184971	0.0030663	0.546351	A	G	0.2655	0.092	-0.0059	0.0023	0.0108	93.4	+-
	6	6:86205323:T:G	T	G	0.194704	-0.01504	0.003311	5.52e-06	T	G	0.388091	0.00282046	0.00297638	0.343326	T	G	0.3017	0.0961	-0.0052	0.0022	0.0197	93.8	+-
	6	6:86214456:T:G	T	G	0.192645	-0.01492	0.003318	6.85e-06	T	G	0.387642	0.0025607	0.00298056	0.390267	T	G	0.3006	0.0969	-0.0052	0.0022	0.01799	93.5	+-
	6	6:86217448:G:T	G	T	0.193743	-0.015	0.003312	5.94e-06	G	T	0.38839	0.00261515	0.00297936	0.380075	T	G	0.6987	0.0968	0.0053	0.0022	0.01748	93.6	-+
	6	6:86225739:T:C	T	C	0.192371	-0.01497	0.003321	6.56e-06	T	C	0.385398	0.00265548	0.00298989	0.374459	T	C	0.299	0.096	-0.0052	0.0022	0.01847	93.6	+-
	6	6:86229369:C:A	C	A	0.192371	-0.01497	0.003321	6.56e-06	C	A	0.385398	0.00265548	0.00298989	0.374459	A	C	0.701	0.096	0.0052	0.0022	0.01847	93.6	-+
	6	6:86231721:T:A	T	A	0.192371	-0.01497	0.003321	6.56e-06	T	A	0.385398	0.00265548	0.00298989	0.374459	A	T	0.701	0.096	0.0052	0.0022	0.01847	93.6	-+
	6	6:86233397:T:C	T	C	0.192371	-0.01497	0.003321	6.56e-06	T	C	0.385398	0.00265548	0.00298989	0.374459	T	C	0.299	0.096	-0.0052	0.0022	0.01847	93.6	+-
	6	6:86234070:A:G	A	G	0.192371	-0.01497	0.003321	6.56e-06	A	G	0.387941	0.00313367	0.00298922	0.294489	A	G	0.3004	0.0972	-0.005	0.0022	0.02532	93.9	+-
	6	6:86237797:A:G	A	G	0.192371	-0.01497	0.003321	6.56e-06	A	G	0.385398	0.00265548	0.00298989	0.374459	A	G	0.299	0.096	-0.0052	0.0022	0.01847	93.6	+-
	6	6:86240951:A:G	A	G	0.192508	-0.01497	0.003321	6.58e-06	A	G	0.385398	0.00265548	0.00298989	0.374459	A	G	0.299	0.0959	-0.0052	0.0022	0.01847	93.6	+-
	6	6:86241894:T:C	T	C	0.192645	-0.01482	0.003318	7.9e-06	T	C	0.385697	0.00266645	0.00299093	0.372654	T	C	0.2992	0.096	-0.0052	0.0022	0.01989	93.5	+-
	6	6:86248460:T:C	T	C	0.192508	-0.01497	0.003321	6.58e-06	T	C	0.385398	0.00278306	0.0029899	0.351947	T	C	0.299	0.0959	-0.0052	0.0022	0.02011	93.7	+-
	6	6:86294947:C:A	A	C	0.192371	-0.01497	0.003321	6.56e-06	A	C	0.384949	0.00298608	0.00298832	0.317673	A	C	0.2988	0.0958	-0.005	0.0022	0.02307	93.8	+-
	6	6:86295858:C:A	A	C	0.192371	-0.01497	0.003321	6.56e-06	A	C	0.385697	0.00266556	0.00299094	0.372815	A	C	0.2991	0.0961	-0.0052	0.0022	0.01855	93.6	+-
	6	6:86296788:G:A	A	G	0.192371	-0.01497	0.003321	6.56e-06	A	G	0.384949	0.00298608	0.00298832	0.317673	A	G	0.2988	0.0958	-0.005	0.0022	0.02307	93.8	+-
	6	6:86303091:G:A	A	G	0.192371	-0.01497	0.003321	6.56e-06	A	G	0.384949	0.00298608	0.00298832	0.317673	A	G	0.2988	0.0958	-0.005	0.0022	0.02307	93.8	+-
	6	6:86304625:A:C	C	A	0.192371	-0.01497	0.003321	6.56e-06	C	A	0.384949	0.00298608	0.00298832	0.317673	A	C	0.7012	0.0958	0.005	0.0022	0.02307	93.8	-+
	6	6:86305013:G:A	A	G	0.192371	-0.01497	0.003321	6.56e-06	A	G	0.384949	0.00298608	0.00298832	0.317673	A	G	0.2988	0.0958	-0.005	0.0022	0.02307	93.8	+-
	6	6:86305702:G:A	A	G	0.192371	-0.01497	0.003321	6.56e-06	A	G	0.384949	0.00298608	0.00298832	0.317673	A	G	0.2988	0.0958	-0.005	0.0022	0.02307	93.8	+-
	6	6:86330115:T:C	C	T	0.19292	-0.01503	0.003317	5.84e-06	C	T	0.3848	0.00297389	0.00298973	0.31988	T	C	0.7012	0.0954	0.0051	0.0022	0.02174	93.8	-+
	6	6:86330133:G:A	A	G	0.19292	-0.01503	0.003317	5.84e-06	A	G	0.38465	0.00311097	0.00299113	0.29831	A	G	0.2987	0.0954	-0.005	0.0022	0.02369	93.9	+-
	6	6:86331887:C:T	T	C	0.19292	-0.01503	0.003317	5.84e-06	T	C	0.385548	0.00266416	0.00299041	0.372981	T	C	0.2992	0.0958	-0.0053	0.0022	0.01767	93.6	+-
	6	6:86333029:C:T	T	C	0.19292	-0.01503	0.003317	5.84e-06	T	C	0.384949	0.00298608	0.00298832	0.317673	T	C	0.2989	0.0955	-0.0051	0.0022	0.02199	93.9	+-
	6	6:86336300:T:G	G	T	0.193057	-0.01492	0.003317	6.86e-06	G	T	0.3848	0.00302921	0.00298971	0.310959	T	G	0.7011	0.0954	0.005	0.0022	0.02389	93.8	-+
	6	6:86345039:T:C	C	T	0.194018	-0.01496	0.003312	6.3e-06	C	T	0.384949	0.00298608	0.00298832	0.317673	T	C	0.7007	0.095	0.0051	0.0022	0.02237	93.8	-+
	6	6:86349103:T:C	C	T	0.19388	-0.01489	0.003312	6.98e-06	C	T	0.384949	0.00298608	0.00298832	0.317673	T	C	0.7008	0.095	0.005	0.0022	0.02322	93.8	-+
	6	6:86352016:G:A	A	G	0.193743	-0.0149	0.003316	6.95e-06	A	G	0.38465	0.00288277	0.00298921	0.334851	A	G	0.2991	0.0949	-0.0051	0.0022	0.02189	93.7	+-
	6	6:86354411:C:T	T	C	0.194018	-0.01484	0.003309	7.34e-06	T	C	0.38465	0.00300915	0.00299111	0.3144	T	C	0.2989	0.0948	-0.005	0.0022	0.02376	93.8	+-
	6	6:86358247:T:C	C	T	0.19388	-0.01489	0.003312	6.98e-06	C	T	0.38465	0.00300915	0.00299111	0.3144	T	C	0.701	0.0949	0.005	0.0022	0.02341	93.8	-+
	6	6:86358984:G:A	A	G	0.19388	-0.01489	0.003312	6.98e-06	A	G	0.38465	0.00300915	0.00299111	0.3144	A	G	0.299	0.0949	-0.005	0.0022	0.02341	93.8	+-
	6	6:86360428:A:G	G	A	0.19388	-0.01489	0.003312	6.98e-06	G	A	0.38465	0.00300915	0.00299111	0.3144	A	G	0.701	0.0949	0.005	0.0022	0.02341	93.8	-+
	6	6:86368068:C:T	T	C	0.194155	-0.0148	0.003309	7.78e-06	T	C	0.38465	0.00300915	0.00299111	0.3144	T	C	0.299	0.0948	-0.005	0.0022	0.02426	93.7	+-
	6	6:86368164:T:C	C	T	0.194155	-0.0148	0.003309	7.78e-06	C	T	0.38465	0.00300915	0.00299111	0.3144	T	C	0.701	0.0948	0.005	0.0022	0.02426	93.7	-+
	6	6:86440207:C:A	A	C	0.152168	-0.01635	0.003645	7.26e-06	A	C	0.340814	0.00441367	0.00307536	0.151238	A	C	0.2624	0.093	-0.0042	0.0024	0.07255	94.7	+-
	6	6:86443019:C:A	A	C	0.161361	-0.01574	0.00355	9.3e-06	A	C	0.343058	0.00376586	0.00307489	0.220683	A	C	0.2652	0.0899	-0.0046	0.0023	0.04803	94.2	+-
	6	6:86443969:C:A	A	C	0.161361	-0.01574	0.00355	9.3e-06	A	C	0.343058	0.00376586	0.00307489	0.220683	A	C	0.2652	0.0899	-0.0046	0.0023	0.04803	94.2	+-
	6	6:86445242:T:A	A	T	0.161361	-0.01574	0.00355	9.3e-06	A	T	0.343058	0.00376586	0.00307489	0.220683	A	T	0.2652	0.0899	-0.0046	0.0023	0.04803	94.2	+-
	6	6:86449698:G:A	A	G	0.152031	-0.01639	0.003646	6.91e-06	A	G	0.341712	0.00446245	0.00307139	0.146249	A	G	0.263	0.0935	-0.0042	0.0023	0.07426	94.8	+-
	6	6:86449827:C:T	T	C	0.161224	-0.01591	0.003544	7.18e-06	T	C	0.345003	0.00458256	0.00306742	0.13519	T	C	0.2663	0.0909	-0.0042	0.0023	0.07055	94.8	+-
	6	6:86450066:A:C	C	A	0.152442	-0.01631	0.003629	6.97e-06	C	A	0.342908	0.00508765	0.00306817	0.0972758	A	C	0.7365	0.0939	0.0038	0.0023	0.102	95.1	-+
	6	6:86450842:T:C	C	T	0.161361	-0.01586	0.003543	7.58e-06	C	T	0.345003	0.00458256	0.00306742	0.13519	T	C	0.7337	0.0909	0.0042	0.0023	0.07177	94.7	-+
	6	6:86452703:C:T	T	C	0.152442	-0.01631	0.003629	6.97e-06	T	C	0.343058	0.00497346	0.00306856	0.105065	T	C	0.2636	0.094	-0.0039	0.0023	0.09606	95	+-
	6	6:86454314:C:T	T	C	0.152305	-0.01649	0.003633	5.68e-06	T	C	0.342908	0.00508765	0.00306817	0.0972758	T	C	0.2636	0.094	-0.0039	0.0023	0.09656	95.1	+-
	6	6:86455070:G:C	C	G	0.152442	-0.01631	0.003629	6.97e-06	C	G	0.342908	0.00508765	0.00306817	0.0972758	C	G	0.2635	0.0939	-0.0038	0.0023	0.102	95.1	+-
	6	6:86456519:G:C	C	G	0.152442	-0.01631	0.003629	6.97e-06	C	G	0.342908	0.00508765	0.00306817	0.0972758	C	G	0.2635	0.0939	-0.0038	0.0023	0.102	95.1	+-
	6	6:86457522:T:C	C	T	0.161224	-0.01591	0.003544	7.18e-06	C	T	0.345003	0.00458256	0.00306742	0.13519	T	C	0.7337	0.0909	0.0042	0.0023	0.07055	94.8	-+
	6	6:86458777:T:G	G	T	0.152305	-0.01649	0.003633	5.68e-06	G	T	0.342908	0.00508765	0.00306817	0.0972758	T	G	0.7364	0.094	0.0039	0.0023	0.09656	95.1	-+
	6	6:86461799:C:T	T	C	0.161224	-0.01591	0.003544	7.18e-06	T	C	0.345003	0.00458256	0.00306742	0.13519	T	C	0.2663	0.0909	-0.0042	0.0023	0.07055	94.8	+-
	6	6:86462066:T:G	G	T	0.161224	-0.01591	0.003544	7.18e-06	G	T	0.345003	0.00458256	0.00306742	0.13519	T	G	0.7337	0.0909	0.0042	0.0023	0.07055	94.8	-+
	6	6:86462654:A:G	G	A	0.161224	-0.01591	0.003544	7.18e-06	G	A	0.345003	0.00458256	0.00306742	0.13519	A	G	0.7337	0.0909	0.0042	0.0023	0.07055	94.8	-+
	6	6:86466692:C:T	T	C	0.152305	-0.01649	0.003633	5.68e-06	T	C	0.343058	0.00507209	0.00306854	0.0983447	T	C	0.2636	0.094	-0.0039	0.0023	0.0957	95.1	+-
	6	6:86467102:G:A	A	G	0.161224	-0.01591	0.003544	7.18e-06	A	G	0.345153	0.00456691	0.0030678	0.136578	A	G	0.2664	0.091	-0.0042	0.0023	0.06989	94.8	+-
	6	6:86467338:C:A	A	C	0.161224	-0.01591	0.003544	7.18e-06	A	C	0.345153	0.00456691	0.0030678	0.136578	A	C	0.2664	0.091	-0.0042	0.0023	0.06989	94.8	+-
	6	6:86471668:G:A	A	G	0.161224	-0.01586	0.003544	7.63e-06	A	G	0.345153	0.00456691	0.0030678	0.136578	A	G	0.2664	0.091	-0.0042	0.0023	0.07133	94.7	+-
	6	6:86471926:G:A	A	G	0.152305	-0.01644	0.003633	6.04e-06	A	G	0.343058	0.00507209	0.00306854	0.0983447	A	G	0.2636	0.094	-0.0039	0.0023	0.09749	95.1	+-
	6	6:86472559:T:A	A	T	0.161224	-0.01586	0.003544	7.63e-06	A	T	0.345153	0.00456691	0.0030678	0.136578	A	T	0.2664	0.091	-0.0042	0.0023	0.07133	94.7	+-
	6	6:86473140:C:T	T	C	0.152168	-0.01617	0.003634	8.63e-06	T	C	0.343058	0.00507209	0.00306854	0.0983447	T	C	0.2636	0.0941	-0.0038	0.0023	0.1079	95	+-
	6	6:86475718:C:A	A	C	0.161224	-0.01586	0.003544	7.63e-06	A	C	0.345153	0.00456691	0.0030678	0.136578	A	C	0.2664	0.091	-0.0042	0.0023	0.07133	94.7	+-
	6	6:86475976:A:G	G	A	0.152442	-0.01626	0.003629	7.41e-06	G	A	0.343058	0.00507209	0.00306854	0.0983447	A	G	0.7364	0.094	0.0038	0.0023	0.1029	95	-+
	6	6:86476484:G:A	A	G	0.152168	-0.01617	0.003634	8.63e-06	A	G	0.343058	0.00507209	0.00306854	0.0983447	A	G	0.2636	0.0941	-0.0038	0.0023	0.1079	95	+-
	6	6:86483595:G:C	C	G	0.152305	-0.01622	0.00363	7.91e-06	C	G	0.344554	0.0048099	0.00306415	0.116477	C	G	0.2646	0.0948	-0.0039	0.0023	0.09243	94.9	+-
	6	6:86484448:C:G	G	C	0.152305	-0.01622	0.00363	7.91e-06	G	C	0.344405	0.00467329	0.00306376	0.127172	C	G	0.7355	0.0947	0.004	0.0023	0.0861	94.8	-+
	6	6:86488599:C:G	G	C	0.16191	-0.01564	0.003538	9.8e-06	G	C	0.345901	0.00451357	0.00306356	0.140667	C	G	0.7329	0.0911	0.0041	0.0023	0.07509	94.6	-+
	6	6:93102882:G:C	C	G	0.232574	0.00417204	0.00308405	0.176126	C	G	0.154698	-0.01802	0.00404	8.24e-06	C	G	0.2039	0.0376	-0.004	0.0025	0.1028	94.8	-+
	6	6:93112511:C:T	T	C	0.231751	0.00395471	0.00309091	0.200733	T	C	0.154548	-0.01804	0.004041	8.04e-06	T	C	0.2033	0.0373	-0.0042	0.0025	0.0899	94.6	-+
	6	6:93116785:C:G	G	C	0.244923	0.00343819	0.00303318	0.256993	G	C	0.194943	-0.01642	0.003654	7.05e-06	C	G	0.7755	0.0246	0.0047	0.0023	0.04572	94.3	+-
	6	6:93125263:G:T	T	G	0.24506	0.00324589	0.00303519	0.284882	T	G	0.194794	-0.01646	0.003655	6.69e-06	T	G	0.2245	0.0247	-0.0048	0.0023	0.03994	94.2	-+
	6	6:93125582:G:T	T	G	0.245609	0.00329649	0.00303305	0.2771	T	G	0.194794	-0.01646	0.003655	6.69e-06	T	G	0.2249	0.025	-0.0048	0.0023	0.0414	94.2	-+
	6	6:93130169:G:A	A	G	0.245609	0.00354763	0.00303095	0.241813	A	G	0.194494	-0.01657	0.003659	5.94e-06	A	G	0.2248	0.0251	-0.0046	0.0023	0.04687	94.4	-+
	6	6:93131267:A:G	G	A	0.245609	0.00354763	0.00303095	0.241813	G	A	0.194494	-0.01657	0.003659	5.94e-06	A	G	0.7752	0.0251	0.0046	0.0023	0.04687	94.4	+-
	6	6:93132651:C:T	T	C	0.245609	0.00354763	0.00303095	0.241813	T	C	0.194644	-0.01653	0.003659	6.26e-06	T	C	0.2249	0.025	-0.0046	0.0023	0.04765	94.4	-+
	6	6:93132666:C:T	T	C	0.245609	0.00354763	0.00303095	0.241813	T	C	0.194644	-0.01653	0.003659	6.26e-06	T	C	0.2249	0.025	-0.0046	0.0023	0.04765	94.4	-+
	6	6:93134196:C:T	C	T	0.245609	0.00354763	0.00303095	0.241813	C	T	0.195093	-0.01649	0.003654	6.39e-06	T	C	0.775	0.0248	0.0046	0.0023	0.04767	94.4	+-
	6	6:93135486:A:C							A	C	0.194195	-0.01662	0.00366	5.56e-06
	7	7:158069257:G:A	A	G	0.089462	0.021134	0.004632	5.05e-06	A	G	0.0978456	0.00181343	0.00481139	0.706245	A	G	0.0935	0.0042	0.0118	0.0033	0.0003877	88.1	++
	7	7:36463335:A:G							A	G	0.469031	0.012901	0.002865	6.71e-06
	7	7:36464536:G:C							G	C	0.469031	0.012901	0.002865	6.71e-06
	7	7:36465570:T:C							T	C	0.469031	0.012901	0.002865	6.71e-06
	7	7:36466043:T:C	T	C	0.393661	0.0017675	0.00270023	0.512742	T	C	0.469031	0.012901	0.002865	6.71e-06	T	C	0.4291	0.0376	0.007	0.002	0.0003641	87.5	++
	7	7:36467441:A:G							G	A	0.456912	0.013111	0.002887	5.58e-06
	7	7:36468539:A:C							A	C	0.469031	0.012901	0.002865	6.71e-06
	8	8:57845062:T:A							T	A	0.476212	-0.01321	0.002845	3.41e-06
	11	11:56950264:A:G	A	G	0.193332	-0.01473	0.003316	8.85e-06	A	G	0.203471	-0.000772553	0.00354424	0.827449	A	G	0.1981	0.0051	-0.0082	0.0024	0.0006922	87.9	--
	11	11:56951765:A:C	A	C	0.193469	-0.01465	0.003316	9.91e-06	A	C	0.203022	-0.000507414	0.003545	0.886184	A	C	0.1979	0.0048	-0.0081	0.0024	0.0008866	88.2	--
	11	11:56952955:T:A	T	A	0.193606	-0.01466	0.003315	9.73e-06	T	A	0.20377	-0.000780346	0.00354045	0.825553	A	T	0.8016	0.0051	0.0082	0.0024	0.0007281	87.8	++
	11	11:56955091:T:C	C	T	0.193469	-0.01475	0.003316	8.69e-06	C	T	0.203471	-0.000602799	0.00354091	0.864823	T	C	0.8019	0.005	0.0081	0.0024	0.0007708	88.2	++
	11	11:56955677:G:A	A	G	0.193469	-0.01475	0.003316	8.69e-06	A	G	0.203022	-0.000507414	0.003545	0.886184	A	G	0.1979	0.0048	-0.0081	0.0024	0.0008191	88.4	--
	11	11:56968088:A:G	G	A	0.200055	-0.01479	0.003275	6.33e-06	G	A	0.204817	-0.00130641	0.00354162	0.712221	A	G	0.7977	0.0024	0.0086	0.0024	0.0003623	87.2	++
	11	11:56971717:G:A	A	G	0.198957	-0.01485	0.003277	5.89e-06	A	G	0.204369	-0.0012126	0.00354569	0.732357	A	G	0.2015	0.0027	-0.0086	0.0024	0.0003708	87.5	--
	11	11:56979467:A:G	G	A	0.196487	-0.01498	0.00329	5.25e-06	G	A	0.204817	-0.00130641	0.00354162	0.712221	A	G	0.7997	0.0042	0.0086	0.0024	0.0003345	87.5	++
	11	11:56986252:A:G	G	A	0.19635	-0.01489	0.003287	5.87e-06	G	A	0.205566	-0.00131176	0.00353706	0.710741	A	G	0.7994	0.0046	0.0086	0.0024	0.0003559	87.4	++
	12	12:60180964:G:A							G	A	0.332136	-0.01536	0.003057	5.03e-07
	12	12:60187486:T:C							T	C	0.331837	-0.01561	0.003057	3.28e-07
	12	12:60238664:T:G							T	G	0.278725	-0.01472	0.003202	4.25e-06
	15	15:100807251:G:A							A	G	0.064034	-0.02605	0.005889	9.74e-06
	15	15:100839894:T:C							C	T	0.058947	-0.02735	0.006171	9.35e-06
	15	15:100841019:T:C							C	T	0.058947	-0.02735	0.006171	9.35e-06
	15	15:100841575:G:A							A	G	0.058947	-0.02735	0.006171	9.35e-06
	17	17:27560320:T:C	C	T	0.154363	-0.0032028	0.00361346	0.375427	C	T	0.073459	-0.02586	0.005528	2.9e-06	T	C	0.8699	0.0371	0.01	0.003	0.0009619	91.5	++
	17	17:27568512:C:T	T	C	0.155735	-0.00331494	0.00360229	0.357451	T	C	0.073758	-0.02644	0.005519	1.67e-06	T	C	0.1312	0.0375	-0.0102	0.003	0.0007012	91.9	--
	17	17:27582578:G:A	A	G	0.153128	-0.00349637	0.00363297	0.33585	A	G	0.071065	-0.02677	0.005611	1.84e-06	A	G	0.1289	0.0374	-0.0104	0.003	0.0006717	91.8	--
	17	17:27591981:T:C	C	T	0.153128	-0.00349637	0.00363297	0.33585	C	T	0.071065	-0.02677	0.005611	1.84e-06	T	C	0.8711	0.0374	0.0104	0.003	0.0006717	91.8	++
	17	17:27595608:T:C	C	T	0.153128	-0.00333534	0.0036293	0.358094	C	T	0.070766	-0.02671	0.00562	2.01e-06	T	C	0.8711	0.0375	0.0102	0.003	0.0008072	91.8	++
	17	17:27609317:G:A	A	G	0.15258	-0.00326625	0.00363693	0.369143	A	G	0.070766	-0.02671	0.00562	2.01e-06	A	G	0.1284	0.0373	-0.0102	0.0031	0.0008496	91.8	--
	17	17:27619550:C:T	T	C	0.15258	-0.00326625	0.00363693	0.369143	T	C	0.070766	-0.02671	0.00562	2.01e-06	T	C	0.1284	0.0373	-0.0102	0.0031	0.0008496	91.8	--
	17	17:27623226:C:T	T	C	0.152442	-0.00322682	0.00363748	0.375023	T	C	0.070018	-0.0273	0.005657	1.4e-06	T	C	0.1283	0.0375	-0.0103	0.0031	0.0007902	92.2	--
	17	17:27623258:C:G	G	C	0.152305	-0.00327139	0.00363845	0.368591	G	C	0.070018	-0.0273	0.005657	1.4e-06	C	G	0.8718	0.0374	0.0103	0.0031	0.0007606	92.2	++
	17	17:27624787:C:T	T	C	0.152305	-0.00327139	0.00363845	0.368591	T	C	0.070018	-0.0273	0.005657	1.4e-06	T	C	0.1282	0.0374	-0.0103	0.0031	0.0007606	92.2	--
	17	17:27625763:T:C	C	T	0.152442	-0.00338226	0.00363394	0.351987	C	T	0.070018	-0.0273	0.005657	1.4e-06	T	C	0.8716	0.0375	0.0104	0.0031	0.0006955	92.1	++
	17	17:27625836:C:T	T	C	0.152168	-0.00328107	0.00363897	0.367244	T	C	0.070018	-0.0273	0.005657	1.4e-06	T	C	0.1281	0.0374	-0.0103	0.0031	0.0007541	92.2	--
	17	17:27629110:C:T	T	C	0.152168	-0.00328107	0.00363897	0.367244	T	C	0.070018	-0.0273	0.005657	1.4e-06	T	C	0.1281	0.0374	-0.0103	0.0031	0.0007541	92.2	--
	17	17:27632374:G:A	A	G	0.152854	-0.00329735	0.00363168	0.363908	A	G	0.070018	-0.0273	0.005657	1.4e-06	A	G	0.1287	0.0377	-0.0103	0.0031	0.0007485	92.2	--
	21	21:47335887:T:C	C	T	0.05461	0.026207	0.005801	6.25e-06	C	T	0.0900658	-0.00655972	0.00499247	0.188873	T	C	0.925	0.0175	-0.0074	0.0038	0.05105	94.5	+-
	22	22:32844714:C:T							T	C	0.06927	-0.02522	0.005642	7.85e-06
	22	22:32850800:A:G							G	A	0.078845	-0.02544	0.005294	1.54e-06
	22	22:32851488:C:G							G	C	0.078995	-0.02536	0.00528	1.56e-06
	22	22:32852458:T:G							G	T	0.078845	-0.02552	0.005284	1.36e-06
	22	22:32852824:T:G							G	T	0.078845	-0.02552	0.005284	1.36e-06
	22	22:32852924:T:C							C	T	0.078845	-0.02552	0.005284	1.36e-06
	22	22:32854857:C:T							T	C	0.078695	-0.02528	0.005287	1.75e-06

## Sheet: L-HDL-CE
	Online supplementary
	GWAS results from mixed linear model association analyses (mlma). SNPs identifed at the suggestive level (1 x 105) in at least one ethnicity. Significant SNPs are shown in bold. Shaded rows represent SNPs not included in the GWAS due to the SNP not being included in the GWAS as a result of failing a previous QC step. Meta-analysis results obtained from a fixed effects inverse variance model in ME…
			South Asians						White Europeans						Meta Analysis
	Chromosome	SNP	A1	A2	Frequency	β estimate	SE	P value	A1	A2	Frequency	β estimate	SE	P value	A1	A2	Frequency	FreqSE	β estimate	SE	P value	I2	Direction
	1	1:183861007:G:A	A	G	0.109131	0.015876	0.00359	9.78e-06	A	G	0.227708	0.00425337	0.00296602	0.151563	A	G	0.1796	0.0582	0.009	0.0023	8.774e-05	83.9	++
	2	2:51648736:A:G							G	A	0.095452	-0.01899	0.00422	6.83e-06
	4	4:111440808:T:C	C	T	0.264327	0.0023259	0.00257629	0.366627	C	T	0.418462	-0.01117	0.002492	7.37e-06	T	C	0.656	0.077	0.0046	0.0018	0.009484	92.9	+-
	4	4:111454631:G:A							G	A	0.41921	-0.01105	0.002487	8.93e-06
	5	5:95953610:T:C							C	T	0.11924	-0.01872	0.00382	9.57e-07
	6	6:155350970:C:T							C	T	0.480551	0.011169	0.0025	7.92e-06
	6	6:80575142:C:T							T	C	0.065979	-0.02211	0.004964	8.42e-06
	6	6:93102882:G:C	C	G	0.232657	0.00369451	0.0026676	0.166066	C	G	0.154698	-0.01552	0.003488	8.55e-06	C	G	0.2039	0.0376	-0.0034	0.0021	0.1089	94.8	-+
	6	6:93112511:C:T	T	C	0.231834	0.0035091	0.00267352	0.189337	T	C	0.154548	-0.01555	0.003489	8.33e-06	T	C	0.2032	0.0373	-0.0035	0.0021	0.09512	94.7	-+
	6	6:93116785:C:G	G	C	0.244996	0.00304099	0.00262365	0.246428	G	C	0.194943	-0.01415	0.003155	7.28e-06	C	G	0.7755	0.0246	0.004	0.002	0.0481	94.3	+-
	6	6:93125263:G:T	T	G	0.245133	0.00287478	0.00262539	0.273519	T	G	0.194794	-0.01419	0.003155	6.91e-06	T	G	0.2245	0.0248	-0.0041	0.002	0.04183	94.2	-+
	6	6:93125582:G:T	T	G	0.245681	0.00291898	0.00262354	0.265876	T	G	0.194794	-0.01419	0.003155	6.91e-06	T	G	0.2249	0.025	-0.0041	0.002	0.04336	94.2	-+
	6	6:93130169:G:A	A	G	0.245681	0.00313553	0.00262172	0.231704	A	G	0.194494	-0.01429	0.003159	6.11e-06	A	G	0.2248	0.0252	-0.004	0.002	0.049	94.4	-+
	6	6:93131267:A:G	G	A	0.245681	0.00313553	0.00262172	0.231704	G	A	0.194494	-0.01429	0.003159	6.11e-06	A	G	0.7752	0.0252	0.004	0.002	0.049	94.4	+-
	6	6:93132651:C:T	T	C	0.245681	0.00313553	0.00262172	0.231704	T	C	0.194644	-0.01425	0.003158	6.44e-06	T	C	0.2249	0.0251	-0.004	0.002	0.04975	94.4	-+
	6	6:93132666:C:T	T	C	0.245681	0.00313553	0.00262172	0.231704	T	C	0.194644	-0.01425	0.003158	6.44e-06	T	C	0.2249	0.0251	-0.004	0.002	0.04975	94.4	-+
	6	6:93134196:C:T	C	T	0.245681	0.00313553	0.00262172	0.231704	C	T	0.195093	-0.01422	0.003154	6.56e-06	T	C	0.775	0.0249	0.004	0.002	0.04973	94.4	+-
	6	6:93135486:A:C							A	C	0.194195	-0.01433	0.003159	5.72e-06
	7	7:158069257:G:A	A	G	0.089526	0.01847	0.004005	3.99e-06	A	G	0.0979335	0.000365607	0.00175723	0.835183	A	G	0.0966	0.0031	0.0033	0.0016	0.04101	94.2	++
	7	7:36463335:A:G							A	G	0.469031	0.011152	0.002473	6.53e-06
	7	7:36464536:G:C							G	C	0.469031	0.011152	0.002473	6.53e-06
	7	7:36465570:T:C							T	C	0.469031	0.011152	0.002473	6.53e-06
	7	7:36466043:T:C	T	C	0.393885	0.00174751	0.00233527	0.454273	T	C	0.469031	0.011152	0.002473	6.53e-06	T	C	0.4293	0.0375	0.0062	0.0017	0.0002725	86.9	++
	7	7:36467441:A:G							G	A	0.456912	0.011334	0.002492	5.41e-06
	7	7:36468539:A:C							A	C	0.469031	0.011152	0.002473	6.53e-06
	8	8:141169168:G:A	A	G	0.134768	0.014819	0.003349	9.64e-06	A	G	0.225913	0.00402596	0.00299088	0.178278	A	G	0.1855	0.0453	0.0088	0.0022	7.769e-05	82.7	++
	8	8:57845062:T:A							T	A	0.476212	-0.01137	0.002456	3.65e-06
	11	11:56968088:A:G	G	A	0.200165	-0.01257	0.00283	8.93e-06	G	A	0.204817	-0.00117118	0.00305738	0.70167	A	G	0.7977	0.0023	0.0073	0.0021	0.0004318	86.6	++
	11	11:56971717:G:A	A	G	0.199068	-0.01262	0.002832	8.32e-06	A	G	0.204369	-0.00109555	0.00306089	0.720405	A	G	0.2015	0.0026	-0.0073	0.0021	0.0004414	86.9	--
	11	11:56979467:A:G	G	A	0.1966	-0.01273	0.002843	7.52e-06	G	A	0.204817	-0.00117118	0.00305738	0.70167	A	G	0.7996	0.0041	0.0074	0.0021	0.0004003	87	++
	11	11:56986252:A:G	G	A	0.196463	-0.01266	0.002841	8.35e-06	G	A	0.205566	-0.00117901	0.00305344	0.699403	A	G	0.7993	0.0045	0.0073	0.0021	0.0004227	86.8	++
	12	12:60180964:G:A							G	A	0.332136	-0.01325	0.002639	5.14e-07
	12	12:60187486:T:C							T	C	0.331837	-0.01347	0.002639	3.34e-07
	12	12:60238664:T:G							T	G	0.278725	-0.01269	0.002764	4.43e-06
	15	15:100807251:G:A							A	G	0.064034	-0.02261	0.005084	8.67e-06
	15	15:100839894:T:C							C	T	0.058947	-0.02373	0.005327	8.4e-06
	15	15:100841019:T:C							C	T	0.058947	-0.02373	0.005327	8.4e-06
	15	15:100841575:G:A							A	G	0.058947	-0.02373	0.005327	8.4e-06
	17	17:27560320:T:C	C	T	0.154236	-0.00299899	0.00312591	0.337359	C	T	0.073459	-0.02241	0.004772	2.64e-06	T	C	0.87	0.037	0.0088	0.0026	0.000736	91.4	++
	17	17:27568512:C:T	T	C	0.155607	-0.00309372	0.00311623	0.320819	T	C	0.073758	-0.02291	0.004764	1.51e-06	T	C	0.1311	0.0375	-0.009	0.0026	0.0005336	91.7	--
	17	17:27582578:G:A	A	G	0.153002	-0.00325127	0.00314277	0.300892	A	G	0.071065	-0.02321	0.004844	1.65e-06	A	G	0.1287	0.0374	-0.0092	0.0026	0.0005094	91.6	--
	17	17:27591981:T:C	C	T	0.153002	-0.00325127	0.00314277	0.300892	C	T	0.071065	-0.02321	0.004844	1.65e-06	T	C	0.8713	0.0374	0.0092	0.0026	0.0005094	91.6	++
	17	17:27595608:T:C	C	T	0.153002	-0.00310993	0.0031396	0.321906	C	T	0.070766	-0.02317	0.004852	1.8e-06	T	C	0.8713	0.0375	0.009	0.0026	0.0006128	91.7	++
	17	17:27609317:G:A	A	G	0.152454	-0.00305245	0.00314621	0.331947	A	G	0.070766	-0.02317	0.004852	1.8e-06	A	G	0.1283	0.0373	-0.009	0.0026	0.0006445	91.7	--
	17	17:27619550:C:T	T	C	0.152454	-0.00305245	0.00314621	0.331947	T	C	0.070766	-0.02317	0.004852	1.8e-06	T	C	0.1283	0.0373	-0.009	0.0026	0.0006445	91.7	--
	17	17:27623226:C:T	T	C	0.152317	-0.00301338	0.00314669	0.338246	T	C	0.070018	-0.02369	0.004883	1.22e-06	T	C	0.1282	0.0375	-0.0091	0.0026	0.000597	92.1	--
	17	17:27623258:C:G	G	C	0.15218	-0.00305287	0.00314753	0.332084	G	C	0.070018	-0.02369	0.004883	1.22e-06	C	G	0.8719	0.0374	0.0091	0.0026	0.0005737	92.1	++
	17	17:27624787:C:T	T	C	0.15218	-0.00305287	0.00314753	0.332084	T	C	0.070018	-0.02369	0.004883	1.22e-06	T	C	0.1281	0.0374	-0.0091	0.0026	0.0005737	92.1	--
	17	17:27625763:T:C	C	T	0.152317	-0.00315197	0.00314362	0.316027	C	T	0.070018	-0.02369	0.004883	1.22e-06	T	C	0.8718	0.0375	0.0092	0.0026	0.0005219	92	++
	17	17:27625836:C:T	T	C	0.152043	-0.00306105	0.00314798	0.330858	T	C	0.070018	-0.02369	0.004883	1.22e-06	T	C	0.128	0.0374	-0.0091	0.0026	0.0005689	92.1	--
	17	17:27629110:C:T	T	C	0.152043	-0.00306105	0.00314798	0.330858	T	C	0.070018	-0.02369	0.004883	1.22e-06	T	C	0.128	0.0374	-0.0091	0.0026	0.0005689	92.1	--
	17	17:27632374:G:A	A	G	0.152728	-0.0030778	0.00314166	0.327248	A	G	0.070018	-0.02369	0.004883	1.22e-06	A	G	0.1285	0.0376	-0.0091	0.0026	0.0005629	92.1	--
	21	21:47335887:T:C	C	T	0.054565	0.022388	0.005018	8.15e-06	C	T	0.0900658	-0.00563975	0.00430985	0.190679	T	C	0.925	0.0175	-0.0063	0.0033	0.05559	94.4	+-
	22	22:32844714:C:T							T	C	0.06927	-0.02173	0.004871	8.18e-06
	22	22:32850800:A:G							G	A	0.078845	-0.02192	0.00457	1.61e-06
	22	22:32851488:C:G							G	C	0.078995	-0.02186	0.004558	1.63e-06
	22	22:32852458:T:G							G	T	0.078845	-0.02198	0.004561	1.44e-06
	22	22:32852824:T:G							G	T	0.078845	-0.02198	0.004561	1.44e-06
	22	22:32852924:T:C							C	T	0.078845	-0.02198	0.004561	1.44e-06
	22	22:32854857:C:T							T	C	0.078695	-0.02178	0.004564	1.84e-06

## Sheet: L-HDL-FC
	Online supplementary
	GWAS results from mixed linear model association analyses (mlma). SNPs identifed at the suggestive level (1 x 105) in at least one ethnicity. Significant SNPs are shown in bold. Shaded rows represent SNPs not included in the GWAS due to the SNP not being included in the GWAS as a result of failing a previous QC step. Meta-analysis results obtained from a fixed effects inverse variance model in ME…
			South Asians						White European						Meta Analysis
	Chromosome	SNP	A1	A2	Frequency	β estimate	SE	P value	A1	A2	Frequency	β estimate	SE	P value	A1	A2	Frequency	FreqSE	β estimate	SE	P value	I2	Direction
	1	1:183861007:G:A	A	G	0.109131	0.006916	0.001531	6.25e-06	A	G	0.227763	0.0017495	0.00125502	0.163318	A	G	0.1801	0.0582	0.0038	0.001	8.085e-05	85.3	++
	1	1:183862003:A:G	G	A	0.108857	0.006837	0.001532	8.1e-06	G	A	0.228212	0.00180672	0.00125381	0.149588	A	G	0.8197	0.0585	-0.0038	0.001	8.093e-05	84.5	--
	1	1:183871329:C:T	T	C	0.109131	0.006851	0.001529	7.41e-06	T	C	0.227613	0.00176325	0.00125399	0.159693	T	C	0.18	0.0581	0.0038	0.001	8.543e-05	84.9	++
	2	2:239866250:G:A	G	A	0.382917	0.004583	0.001006	5.16e-06	G	A	0.430818	-0.000850188	0.00106223	0.423488	A	G	0.5944	0.0239	-0.002	0.0007	0.005827	92.7	+-
	2	2:51648736:A:G							G	A	0.095538	-0.00835	0.001786	2.91e-06
	3	3:70493219:A:C							C	A	0.2941	0.005202	0.001169	8.62e-06
	4	4:31904396:C:G	G	C	0.222375	-0.000136398	0.00116454	0.90676	G	C	0.250973	-0.00535	0.0012	8.36e-06	C	G	0.7638	0.0143	0.0027	0.0008	0.001429	89.7	++
	4	4:31906484:C:G	G	C	0.224705	7.00165e-05	0.00115641	0.95172	G	C	0.251872	-0.00533	0.0012	8.99e-06	C	G	0.7622	0.0136	0.0025	0.0008	0.002377	90.5	+-
	4	4:31906506:T:C	C	T	0.224705	7.00165e-05	0.00115641	0.95172	C	T	0.252022	-0.00535	0.0012	8.45e-06	T	C	0.7621	0.0136	0.0025	0.0008	0.002288	90.5	+-
	4	4:31907620:T:C	C	T	0.224842	6.25093e-05	0.00115638	0.956891	C	T	0.251872	-0.00533	0.0012	8.99e-06	T	C	0.7621	0.0135	0.0025	0.0008	0.002341	90.4	+-
	4	4:31907971:G:A	A	G	0.225117	6.33028e-05	0.00115632	0.956341	A	G	0.251872	-0.00533	0.0012	8.99e-06	A	G	0.238	0.0134	-0.0025	0.0008	0.002346	90.5	-+
	4	4:31910287:T:C	C	T	0.225117	6.33028e-05	0.00115632	0.956341	C	T	0.252171	-0.00532	0.001199	9.04e-06	T	C	0.7618	0.0135	0.0025	0.0008	0.00236	90.4	+-
	4	4:31912916:G:A	A	G	0.225117	6.33028e-05	0.00115632	0.956341	A	G	0.251872	-0.00533	0.0012	8.99e-06	A	G	0.238	0.0134	-0.0025	0.0008	0.002346	90.5	-+
	4	4:31915312:C:T	T	C	0.224979	0.000133231	0.00115637	0.908274	T	C	0.252171	-0.00532	0.001199	9.04e-06	T	C	0.2381	0.0136	-0.0025	0.0008	0.002723	90.7	-+
	4	4:31916170:A:T	T	A	0.224979	0.000133231	0.00115637	0.908274	T	A	0.251872	-0.00533	0.0012	8.99e-06	A	T	0.7621	0.0134	0.0025	0.0008	0.002707	90.7	+-
	4	4:31925328:A:G	G	A	0.226213	0.000519304	0.00115427	0.652785	G	A	0.25322	-0.00539	0.001199	7.11e-06	A	G	0.7608	0.0135	0.0023	0.0008	0.005209	92.1	+-
	4	4:31925874:C:T	T	C	0.226213	0.000519304	0.00115427	0.652785	T	C	0.25322	-0.00539	0.001199	7.11e-06	T	C	0.2392	0.0135	-0.0023	0.0008	0.005209	92.1	-+
	4	4:31926820:G:A	A	G	0.226213	0.000519304	0.00115427	0.652785	A	G	0.253519	-0.00538	0.001199	7.15e-06	A	G	0.2393	0.0136	-0.0023	0.0008	0.005303	92	-+
	4	4:31927484:A:G	G	A	0.226213	0.000519304	0.00115427	0.652785	G	A	0.253519	-0.00538	0.001199	7.15e-06	A	G	0.7607	0.0136	0.0023	0.0008	0.005303	92	+-
	4	4:31927635:T:C	C	T	0.226213	0.000519304	0.00115427	0.652785	C	T	0.25322	-0.00539	0.001199	7.11e-06	T	C	0.7608	0.0135	0.0023	0.0008	0.005209	92.1	+-
	4	4:31928635:A:C	C	A	0.226076	0.00049081	0.00115434	0.6707	C	A	0.253819	-0.00546	0.001199	5.22e-06	A	C	0.7606	0.0139	0.0024	0.0008	0.004346	92.2	+-
	4	4:31929909:C:T	T	C	0.224294	0.000370968	0.00115655	0.748398	T	C	0.25277	-0.00534	0.0012	8.61e-06	T	C	0.238	0.0142	-0.0024	0.0008	0.004275	91.5	-+
	4	4:31932720:C:T	T	C	0.224157	0.000319912	0.00115748	0.782251	T	C	0.25307	-0.00534	0.001199	8.65e-06	T	C	0.2381	0.0144	-0.0024	0.0008	0.003799	91.3	-+
	5	5:95953610:T:C							C	T	0.118898	-0.00746	0.00162	4.09e-06
	6	6:119063572:A:T							A	T	0.107218	0.00748	0.001687	9.27e-06
	6	6:119064649:G:A							G	A	0.107218	0.00748	0.001687	9.27e-06
	6	6:155350970:C:T							C	T	0.480383	0.004812	0.001059	5.48e-06
	6	6:93135486:A:C							A	C	0.19437	-0.00593	0.001337	9.29e-06
	7	7:158069257:G:A	A	G	0.089526	0.007872	0.001708	4.07e-06	A	G	0.0979335	0.000365607	0.00175723	0.835183	A	G	0.0936	0.0042	0.0042	0.0012	0.0005607	89.3	++
	7	7:36463335:A:G							A	G	0.469152	0.004631	0.001047	9.65e-06
	7	7:36464536:G:C							G	C	0.469152	0.004631	0.001047	9.65e-06
	7	7:36465570:T:C							T	C	0.469152	0.004631	0.001047	9.65e-06
	7	7:36466043:T:C	T	C	0.393885	0.000722876	0.000995942	0.467948	T	C	0.469152	0.004631	0.001047	9.65e-06	T	C	0.4296	0.0376	0.0026	0.0007	0.000351	86.3	++
	7	7:36467441:A:G							G	A	0.457023	0.004726	0.001054	7.4e-06
	7	7:36468539:A:C							A	C	0.469152	0.004631	0.001047	9.65e-06
	8	8:141160226:C:T	T	C	0.135728	0.00634	0.001427	8.9e-06	T	C	0.228811	0.00171342	0.00125927	0.173627	T	C	0.1881	0.0462	0.0037	0.0009	7.497e-05	83.1	++
	8	8:141167677:C:T	T	C	0.135317	0.006354	0.001425	8.25e-06	T	C	0.225666	0.00190612	0.00126579	0.132098	T	C	0.1858	0.0449	0.0039	0.0009	4.369e-05	81.6	++
	8	8:141169168:G:A	A	G	0.134631	0.006401	0.001429	7.46e-06	A	G	0.225816	0.00185083	0.00126574	0.143671	A	G	0.1857	0.0453	0.0039	0.0009	4.811e-05	82.4	++
	8	8:57845062:T:A							T	A	0.475891	-0.00465	0.00104	7.65e-06
	12	12:60180964:G:A							G	A	0.332135	-0.00539	0.001117	1.41e-06
	12	12:60187486:T:C							T	C	0.331836	-0.00549	0.001117	8.97e-07
	12	12:60238664:T:G							T	G	0.278676	-0.00518	0.00117	9.56e-06
	13	13:23658567:T:C	C	T	0.145873	-0.00139876	0.00135882	0.303295	C	T	0.144954	-0.00644	0.001456	9.57e-06	T	C	0.8546	0.0005	0.0037	0.001	0.000163	84.4	++
	13	13:23658713:C:T	T	C	0.146148	-0.00144782	0.00136101	0.287424	T	C	0.145103	-0.00652	0.001457	7.58e-06	T	C	0.1457	0.0005	-0.0038	0.001	0.0001271	84.5	--
	13	13:23658768:T:C	C	T	0.145462	-0.00141661	0.00136101	0.297943	C	T	0.144954	-0.00644	0.001456	9.57e-06	T	C	0.8548	0.0003	0.0038	0.001	0.0001563	84.3	++
	17	17:27560320:T:C	C	T	0.154648	-0.00131741	0.00133125	0.322365	C	T	0.073525	-0.00963	0.002019	1.82e-06	T	C	0.8699	0.0373	0.0038	0.0011	0.000557	91.5	++
	17	17:27568512:C:T	T	C	0.156019	-0.00130061	0.00132709	0.327064	T	C	0.073825	-0.00986	0.002016	1.01e-06	T	C	0.1312	0.0377	-0.0039	0.0011	0.0004518	92	--
	17	17:27582578:G:A	A	G	0.153414	-0.00139725	0.00133831	0.296464	A	G	0.071129	-0.01004	0.002049	9.59e-07	A	G	0.1288	0.0377	-0.004	0.0011	0.00038	92	--
	17	17:27591981:T:C	C	T	0.153414	-0.00139725	0.00133831	0.296464	C	T	0.071129	-0.01004	0.002049	9.59e-07	T	C	0.8712	0.0377	0.004	0.0011	0.00038	92	++
	17	17:27595608:T:C	C	T	0.153414	-0.00133569	0.00133696	0.31777	C	T	0.07083	-0.01001	0.002053	1.09e-06	T	C	0.8712	0.0378	0.0039	0.0011	0.0004689	92	++
	17	17:27609317:G:A	A	G	0.152865	-0.00130136	0.00133983	0.331405	A	G	0.07083	-0.01001	0.002053	1.09e-06	A	G	0.1284	0.0375	-0.0039	0.0011	0.0005049	92.1	--
	17	17:27619550:C:T	T	C	0.152865	-0.00130136	0.00133983	0.331405	T	C	0.07083	-0.01001	0.002053	1.09e-06	T	C	0.1284	0.0375	-0.0039	0.0011	0.0005049	92.1	--
	17	17:27623226:C:T	T	C	0.152728	-0.00129755	0.00134002	0.332893	T	C	0.070081	-0.01018	0.002066	8.28e-07	T	C	0.1283	0.0377	-0.0039	0.0011	0.0004764	92.3	--
	17	17:27623258:C:G	G	C	0.152591	-0.00131036	0.00134039	0.328276	G	C	0.070081	-0.01018	0.002066	8.28e-07	C	G	0.8719	0.0377	0.0039	0.0011	0.0004619	92.3	++
	17	17:27624787:C:T	T	C	0.152591	-0.00131036	0.00134039	0.328276	T	C	0.070081	-0.01018	0.002066	8.28e-07	T	C	0.1281	0.0377	-0.0039	0.0011	0.0004619	92.3	--
	17	17:27625763:T:C	C	T	0.152728	-0.00134567	0.00133873	0.314807	C	T	0.070081	-0.01018	0.002066	8.28e-07	T	C	0.8717	0.0377	0.004	0.0011	0.0004266	92.2	++
	17	17:27625836:C:T	T	C	0.152454	-0.00131102	0.00134057	0.328098	T	C	0.070081	-0.01018	0.002066	8.28e-07	T	C	0.128	0.0376	-0.0039	0.0011	0.0004609	92.3	--
	17	17:27629110:C:T	T	C	0.152454	-0.00131102	0.00134057	0.328098	T	C	0.070081	-0.01018	0.002066	8.28e-07	T	C	0.128	0.0376	-0.0039	0.0011	0.0004609	92.3	--
	17	17:27632374:G:A	A	G	0.15314	-0.0013245	0.00133789	0.322178	A	G	0.070081	-0.01018	0.002066	8.28e-07	A	G	0.1286	0.0379	-0.0039	0.0011	0.0004493	92.3	--
	22	22:32840226:G:T							T	G	0.068733	-0.00921	0.002068	8.37e-06
	22	22:32844714:C:T							T	C	0.069332	-0.00944	0.002061	4.62e-06
	22	22:32845467:C:T							T	C	0.068883	-0.00934	0.002066	6.18e-06
	22	22:32845727:T:C							C	T	0.069482	-0.00926	0.002059	6.84e-06
	22	22:32850800:A:G							G	A	0.078916	-0.00936	0.001934	1.28e-06
	22	22:32851488:C:G							G	C	0.079066	-0.00934	0.001928	1.29e-06
	22	22:32852458:T:G							G	T	0.078916	-0.0094	0.00193	1.1e-06
	22	22:32852824:T:G							G	T	0.078916	-0.0094	0.00193	1.1e-06
	22	22:32852924:T:C							C	T	0.078916	-0.0094	0.00193	1.1e-06
	22	22:32854857:C:T							T	C	0.078766	-0.00931	0.001931	1.44e-06

## Sheet: L-HDL-TG
	Online supplementary
	GWAS results from mixed linear model association analyses (mlma). SNPs identifed at the suggestive level (1 x 105) in at least one ethnicity. Significant SNPs are shown in bold. Shaded rows represent SNPs not included in the GWAS due to the SNP not being included in the GWAS as a result of failing a previous QC step. Meta-analysis results obtained from a fixed effects inverse variance model in ME…
			South Asians						White European						Meta Analysis
	Chromosome	SNP	A1	A2	Frequency	β estimate	SE	P value	A1	A2	Frequency	β estimate	SE	P value	A1	A2	Frequency	FreqSE	β estimate	SE	P value	I2	Direction
	1	1:9706567:G:A	A	G	0.190764	0.003747	0.000839	8.05e-06	A	G	0.146767	0.000950853	0.0010144	0.348574	A	G	0.1729	0.0216	0.0026	0.0006	5.371e-05	77.8	++
	2	2:168759844:G:A	A	G	0.267042	-0.00102841	0.000748087	0.169218	A	G	0.227669	0.003845	0.00085	6.09e-06	A	G	0.2499	0.0195	0.0011	0.0006	0.05039	94.6	+-
	3	3:103811750:A:G	G	A	0.152831	-0.00413	0.000926	8.39e-06	G	A	0.13985	-0.000619115	0.00105002	0.555445	A	G	0.8528	0.0064	0.0026	0.0007	0.0001877	84.1	++
	3	3:194215878:C:T	T	C	0.159841	-4.85707e-05	0.000919217	0.95786	T	C	0.070827	-0.00661	0.001416	3.07e-06	T	C	0.1335	0.0407	-0.002	0.0008	0.009707	93.4	--
	3	3:194218647:A:T	T	A	0.159566	-0.000236569	0.000921414	0.797375	T	A	0.069173	-0.00643	0.001428	6.8e-06	A	T	0.867	0.0412	0.0021	0.0008	0.007873	92.5	++
	3	3:194224668:A:G	G	A	0.156405	-0.000240686	0.000926341	0.794999	G	A	0.068571	-0.0065	0.001437	6.02e-06	A	G	0.8694	0.04	0.0021	0.0008	0.007597	92.5	++
	4	4:111445587:A:G	G	A	0.457806	-4.95136e-05	0.000675234	0.941545	A	G	0.45218	0.003276	0.000734	8.04e-06	A	G	0.5009	0.0449	0.0015	0.0005	0.0021	90.4	++
	7	7:146540777:G:C							C	G	0.209774	0.004123	0.000882	2.93e-06
	7	7:146540782:G:A							A	G	0.209925	0.0041	0.000881	3.24e-06
	7	7:146544492:C:T							T	C	0.211579	0.004125	0.00088	2.78e-06
	7	7:146547093:C:T							T	C	0.21188	0.004109	0.000879	2.98e-06
	11	11:78781469:A:G	G	A	0.303189	0.000217845	0.000711575	0.759494	G	A	0.378496	-0.00341	0.000755	6.36e-06	A	G	0.6614	0.0376	0.0015	0.0005	0.004041	91.8	+-
	12	12:16674711:C:T							T	C	0.316842	0.003579	0.00078	4.44e-06
	12	12:16675898:A:C							C	A	0.317293	0.003618	0.00078	3.5e-06
	12	12:16676317:G:A							A	G	0.316992	0.003663	0.000779	2.59e-06
	12	12:16677532:C:T							T	C	0.316541	0.00365	0.00078	2.89e-06
	12	12:16680957:G:T							T	G	0.315789	0.003531	0.000779	5.77e-06
	12	12:60180964:G:A							G	A	0.331278	-0.00348	0.000776	7.15e-06
	12	12:60187486:T:C							T	C	0.330977	-0.00355	0.000775	4.67e-06
	13	13:80411823:T:C	C	T	0.126031	-0.00110892	0.00101194	0.273149	C	T	0.130376	0.004743	0.001074	9.97e-06	T	C	0.8719	0.0022	-0.0016	0.0007	0.02569	93.6	-+
	13	13:80450453:A:G							G	A	0.130827	0.004876	0.001073	5.47e-06
	13	13:80450524:G:A							A	G	0.130677	0.004895	0.001074	5.21e-06
	13	13:80452772:G:A							G	A	0.130827	0.004874	0.001073	5.52e-06
	13	13:80453102:C:T							C	T	0.130677	0.004893	0.001074	5.26e-06
	13	13:80454536:A:G							A	G	0.130677	0.004893	0.001074	5.26e-06
	13	13:80456018:G:C							C	G	0.132932	0.004945	0.001067	3.56e-06
	13	13:80456454:C:T							T	C	0.129925	0.00515	0.001079	1.81e-06
	14	14:57503636:T:C							C	T	0.060301	-0.00723	0.001551	3.11e-06
	15	15:57817050:G:A	A	G	0.267455	0.000464899	0.000741532	0.530696	A	G	0.417143	0.003415	0.00074	3.9e-06	A	G	0.3425	0.0748	0.0019	0.0005	0.0002077	87.4	++
	15	15:57828311:T:C	C	T	0.268142	0.000364321	0.000739678	0.622337	C	T	0.419549	0.003283	0.00074	9.15e-06	T	C	0.6562	0.0757	-0.0018	0.0005	0.0004926	87.1	--
	17	17:45346489:A:G	G	A	0.269241	0.003332	0.000745	7.78e-06	G	A	0.265564	-0.000260132	0.000828642	0.753577	A	G	0.7324	0.0018	-0.0017	0.0006	0.001833	90.4	+-
	17	17:45347533:G:A	A	G	0.269241	0.003332	0.000745	7.78e-06	A	G	0.265564	-0.000260132	0.000828642	0.753577	A	G	0.2676	0.0018	0.0017	0.0006	0.001833	90.4	-+
	17	17:45347892:C:G	G	C	0.269241	0.003332	0.000745	7.78e-06	G	C	0.265564	-0.000260132	0.000828642	0.753577	C	G	0.7324	0.0018	-0.0017	0.0006	0.001833	90.4	+-
	17	17:45348021:T:C	C	T	0.269241	0.003332	0.000745	7.78e-06	C	T	0.265564	-0.000260132	0.000828642	0.753577	T	C	0.7324	0.0018	-0.0017	0.0006	0.001833	90.4	+-
	17	17:45348203:G:A	A	G	0.269241	0.003332	0.000745	7.78e-06	A	G	0.265564	-0.000260132	0.000828642	0.753577	A	G	0.2676	0.0018	0.0017	0.0006	0.001833	90.4	-+
	17	17:60782472:G:A							A	G	0.393684	0.003381	0.000739	4.79e-06
	17	17:60784085:C:T	T	C	0.277488	-0.00014754	0.000752648	0.844589	T	C	0.338045	0.003579	0.000764	2.79e-06	T	C	0.3073	0.0303	0.0017	0.0005	0.001644	91.7	+-
	17	17:60786493:C:T	T	C	0.278999	-0.000155331	0.000749925	0.835909	T	C	0.34406	0.003445	0.00076	5.89e-06	T	C	0.3111	0.0325	0.0016	0.0005	0.002395	91.2	+-
	17	17:60787153:C:T	T	C	0.278862	-0.000160533	0.000749895	0.830489	T	C	0.34391	0.003433	0.00076	6.34e-06	T	C	0.311	0.0325	0.0016	0.0005	0.002526	91.2	+-
