# Supplementary material for: Metabolic drivers of dysglycemia in pregnancy: ethnic-specific GWAS of 146 metabolites and 1-sample Mendelian randomization analyses in a UK multi-ethnic birth cohort
Source: Front Endocrinol (Lausanne). 2023 May 15;14:1157416. doi: 10.3389/fendo.2023.1157416 (PMC10225646; doi:10.3389/fendo.2023.1157416)
Supplement: Supplementary file 1 [file DataSheet_1.zip › Supplementary Excel. GWAS results/M-LDL.xlsx]

## Sheet: M-LDL-P
	Online supplementary
	GWAS results from mixed linear model association analyses (mlma). SNPs identifed at the suggestive level (1 x 105) in at least one ethnicity. Significant SNPs are shown in bold. Shaded rows represent SNPs not included in the GWAS due to the SNP not being included in the GWAS as a result of failing a previous QC step. Meta-analysis results obtained from a fixed effects inverse variance model in ME…
			South Asians						White Europeans						Meta Analysis
	Chromosome	SNP	A1	A2	Frequency	β estimate	SE	P value	A1	A2	Frequency	β estimate	SE	P value	A1	A2	Frequency	FreqSE	β estimate	SE	P value	I2	Direction
	1	1:5142406:G:A	A	G	0.450675	1.46659e-06	1.24678e-06	0.239477	A	G	0.304506	6.22e-06	1.4e-06	9.38e-06	A	G	0.3858	0.0726	0	0	0.0001249	84.4	++
	4	4:149423312:A:G	A	G	0.449848	-5.65e-06	1.26e-06	7.8e-06	A	G	0.465074	-1.57943e-06	1.29792e-06	0.223647	A	G	0.4572	0.0076	0	0	4.787e-05	80.2	--
	4	4:149427788:T:G	T	G	0.449986	-5.64e-06	1.26e-06	8.11e-06	T	G	0.465376	-1.61291e-06	1.29937e-06	0.214494	T	G	0.4574	0.0077	0	0	4.579e-05	79.8	--
	4	4:149433978:G:C	G	C	0.449986	-5.64e-06	1.26e-06	8.11e-06	G	C	0.465679	-1.54744e-06	1.29926e-06	0.233647	C	G	0.5424	0.0078	0	0	5.254e-05	80.4	++
	4	4:149435031:T:G	T	G	0.449986	-5.64e-06	1.26e-06	8.11e-06	T	G	0.465679	-1.54744e-06	1.29926e-06	0.233647	T	G	0.4576	0.0078	0	0	5.254e-05	80.4	--
	4	4:149435566:G:A	G	A	0.449986	-5.64e-06	1.26e-06	8.11e-06	G	A	0.465679	-1.54744e-06	1.29926e-06	0.233647	A	G	0.5424	0.0078	0	0	5.254e-05	80.4	++
	4	4:149435731:C:T	T	C	0.449986	-5.64e-06	1.26e-06	8.11e-06	T	C	0.465528	-1.49954e-06	1.2997e-06	0.2486	T	C	0.4575	0.0078	0	0	5.888e-05	80.9	--
	4	4:149437061:G:T	G	T	0.449986	-5.64e-06	1.26e-06	8.11e-06	G	T	0.465679	-1.54744e-06	1.29926e-06	0.233647	T	G	0.5424	0.0078	0	0	5.254e-05	80.4	++
	4	4:149442015:T:C	T	C	0.449848	-5.62e-06	1.26e-06	8.57e-06	T	C	0.465679	-1.54744e-06	1.29926e-06	0.233647	T	C	0.4575	0.0079	0	0	5.516e-05	80.2	--
	7	7:109792609:G:C	C	G	0.240424	2.3817e-07	1.46428e-06	0.870791	C	G	0.366344	-6e-06	1.35e-06	9.45e-06	C	G	0.3083	0.0628	0	0	0.001619	89.8	-+
	7	7:109794077:T:C							C	T	0.366193	-6.13e-06	1.36e-06	6.18e-06
	7	7:8147064:T:C							C	T	0.073178	-1.15e-05	2.49e-06	3.76e-06
	9	9:92507497:G:A							A	G	0.428939	-5.85e-06	1.32e-06	9.04e-06
	13	13:40751635:C:T	T	C	0.163819	7.61e-06	1.7e-06	7.77e-06	T	C	0.179317	-2.99145e-06	1.70549e-06	0.079428	T	C	0.1715	0.0077	0	0	0.05216	94.8	-+
	13	13:40753781:G:A	A	G	0.164784	7.61e-06	1.7e-06	7.38e-06	A	G	0.180224	-2.94605e-06	1.70225e-06	0.0835095	A	G	0.1725	0.0077	0	0	0.05259	94.8	-+
	13	13:40754324:T:C	C	T	0.16313	7.56e-06	1.71e-06	9.18e-06	C	T	0.180224	-2.94605e-06	1.70225e-06	0.0835095	T	C	0.8283	0.0085	0	0	0.05925	94.7	+-
	13	13:40755641:A:G	G	A	0.164784	7.63e-06	1.7e-06	6.89e-06	G	A	0.180677	-3.17485e-06	1.69804e-06	0.0615232	A	G	0.8273	0.0079	0	0	0.06358	95	+-
	13	13:40756022:T:G	G	T	0.16313	7.56e-06	1.71e-06	9.18e-06	G	T	0.180073	-3.00193e-06	1.7025e-06	0.0778583	T	G	0.8283	0.0085	0	0	0.06211	94.8	+-
	13	13:40762598:C:G	G	C	0.169744	7.75e-06	1.67e-06	3.38e-06	G	C	0.189295	-2.78573e-06	1.66201e-06	0.0937143	C	G	0.8204	0.0098	0	0	0.03756	95	+-

## Sheet: M-LDL-L
	Online supplementary
	GWAS results from mixed linear model association analyses (mlma). SNPs identifed at the suggestive level (1 x 105) in at least one ethnicity. Significant SNPs are shown in bold. Shaded rows represent SNPs not included in the GWAS due to the SNP not being included in the GWAS as a result of failing a previous QC step. Meta-analysis results obtained from a fixed effects inverse variance model in ME…
			South Asians						White Europeans						Meta Analysis
	Chromosome	SNP	A1	A2	Frequency	β estimate	SE	P value	A1	A2	Frequency	β estimate	SE	P value	A1	A2	Frequency	FreqSE	β estimate	SE	P value	I2	Direction
	1	1:5142406:G:A	A	G	0.450675	1.46659e-06	1.24678e-06	0.239477	A	G	0.30423	0.014803	0.003179	3.22e-06	A	G	0.4507	0.0001	0	0	0.2389	95.4	++
	1	1:5142426:T:C	C	T	0.450813	1.47966e-06	1.24637e-06	0.23516	C	T	0.304532	0.014746	0.00318	3.53e-06	T	C	0.5492	0.0001	0	0	0.2357	95.3	--
	1	1:5142552:T:G	G	T	0.451088	1.50746e-06	1.24626e-06	0.226438	G	T	0.303927	0.014573	0.003181	4.62e-06	T	G	0.5489	0.0001	0	0	0.2264	95.2	--
	1	1:5142818:T:C							C	T	0.32432	0.013831	0.00313	9.9e-06
	4	4:149423312:A:G	A	G	0.449697	-0.01291	0.002847	5.74e-06	A	G	0.464955	-0.00330546	0.00294065	0.260989	A	G	0.4571	0.0076	-0.0083	0.002	5.35e-05	81.8	--
	4	4:149427788:T:G	T	G	0.449835	-0.01289	0.002847	5.98e-06	T	G	0.465257	-0.00338079	0.00294393	0.250806	T	G	0.4573	0.0077	-0.0083	0.002	5.058e-05	81.5	--
	4	4:149433978:G:C	G	C	0.449835	-0.01289	0.002847	5.98e-06	G	C	0.465559	-0.00323454	0.00294368	0.271851	C	G	0.5426	0.0079	0.0082	0.002	5.86e-05	82	++
	4	4:149435031:T:G	T	G	0.449835	-0.01289	0.002847	5.98e-06	T	G	0.465559	-0.00323454	0.00294368	0.271851	T	G	0.4574	0.0079	-0.0082	0.002	5.86e-05	82	--
	4	4:149435566:G:A	G	A	0.449835	-0.01289	0.002847	5.98e-06	G	A	0.465559	-0.00323454	0.00294368	0.271851	A	G	0.5426	0.0079	0.0082	0.002	5.86e-05	82	++
	4	4:149435731:C:T	T	C	0.449835	-0.01289	0.002847	5.98e-06	T	C	0.465408	-0.00311995	0.00294469	0.289364	T	C	0.4574	0.0078	-0.0082	0.002	6.567e-05	82.4	--
	4	4:149437061:G:T	G	T	0.449835	-0.01289	0.002847	5.98e-06	G	T	0.465559	-0.00323454	0.00294368	0.271851	T	G	0.5426	0.0079	0.0082	0.002	5.86e-05	82	++
	4	4:149442015:T:C	T	C	0.449697	-0.01285	0.002847	6.32e-06	T	C	0.465559	-0.00323454	0.00294368	0.271851	T	C	0.4574	0.0079	-0.0082	0.002	6.116e-05	81.9	--
	7	7:8147064:T:C							C	T	0.072961	-0.02513	0.00564	8.36e-06
	9	9:92507497:G:A							A	G	0.429003	-0.0132	0.002986	9.82e-06
	13	13:40751635:C:T	T	C	0.163864	0.017176	0.003835	7.52e-06	T	C	0.179003	-0.00610466	0.00386296	0.114037	T	C	0.1714	0.0076	0.0056	0.0027	0.03892	94.5	-+
	13	13:40753781:G:A	A	G	0.164829	0.017166	0.003827	7.28e-06	A	G	0.179909	-0.00600685	0.00385561	0.119244	A	G	0.1723	0.0075	0.0057	0.0027	0.03698	94.5	-+
	13	13:40754324:T:C	C	T	0.163175	0.017046	0.003843	9.18e-06	C	T	0.179909	-0.00600685	0.00385561	0.119244	T	C	0.8285	0.0084	-0.0056	0.0027	0.04118	94.4	+-
	13	13:40755641:A:G	G	A	0.164829	0.017209	0.003823	6.77e-06	G	A	0.180363	-0.00653132	0.00384605	0.0894723	A	G	0.8275	0.0078	-0.0054	0.0027	0.046	94.8	+-
	13	13:40756022:T:G	G	T	0.163175	0.017046	0.003843	9.18e-06	G	T	0.179758	-0.00613352	0.00385615	0.111704	T	G	0.8286	0.0083	-0.0055	0.0027	0.04349	94.5	+-
	13	13:40762598:C:G	G	C	0.169653	0.017241	0.003758	4.49e-06	G	C	0.188973	-0.00565629	0.00376435	0.132944	C	G	0.8207	0.0097	-0.0058	0.0027	0.02887	94.6	+-

## Sheet: M-LDL-PL
	Online supplementary
	GWAS results from mixed linear model association analyses (mlma). SNPs identifed at the suggestive level (1 x 105) in at least one ethnicity. Significant SNPs are shown in bold. Shaded rows represent SNPs not included in the GWAS due to the SNP not being included in the GWAS as a result of failing a previous QC step. Meta-analysis results obtained from a fixed effects inverse variance model in ME…
			South Asians						White European						Meta Analysis
	Chromosome	SNP	A1	A2	Frequency	β estimate	SE	P value	A1	A2	Frequency	β estimate	SE	P value	A1	A2	Frequency	FreqSE	β estimate	SE	P value	I2	Direction
	1	1:5142406:G:A	A	G	0.451431	0.00135547	0.00107678	0.208098	A	G	0.30423	0.014803	0.003179	3.22e-06	A	G	0.4363	0.0447	0.0027	0.001	0.007228	93.8	++
	1	1:5142426:T:C	C	T	0.451569	0.00136304	0.00107644	0.205424	C	T	0.304532	0.014746	0.00318	3.53e-06	T	C	0.5635	0.0447	-0.0027	0.001	0.007227	93.7	--
	1	1:5142552:T:G	G	T	0.451844	0.00137018	0.00107633	0.203014	G	T	0.303927	0.014573	0.003181	4.62e-06	T	G	0.5634	0.0449	-0.0027	0.001	0.007491	93.5	--
	1	1:5142818:T:C							C	T	0.32432	0.013831	0.00313	9.9e-06
	4	4:149423312:A:G	A	G	0.449697	-0.01291	0.002847	5.74e-06	A	G	0.464955	-0.00330546	0.00294065	0.260989	A	G	0.4571	0.0076	-0.0083	0.002	5.35e-05	81.8	--
	4	4:149427788:T:G	T	G	0.449835	-0.01289	0.002847	5.98e-06	T	G	0.465257	-0.00338079	0.00294393	0.250806	T	G	0.4573	0.0077	-0.0083	0.002	5.058e-05	81.5	--
	4	4:149433978:G:C	G	C	0.449835	-0.01289	0.002847	5.98e-06	G	C	0.465559	-0.00323454	0.00294368	0.271851	C	G	0.5426	0.0079	0.0082	0.002	5.86e-05	82	++
	4	4:149435031:T:G	T	G	0.449835	-0.01289	0.002847	5.98e-06	T	G	0.465559	-0.00323454	0.00294368	0.271851	T	G	0.4574	0.0079	-0.0082	0.002	5.86e-05	82	--
	4	4:149435566:G:A	G	A	0.449835	-0.01289	0.002847	5.98e-06	G	A	0.465559	-0.00323454	0.00294368	0.271851	A	G	0.5426	0.0079	0.0082	0.002	5.86e-05	82	++
	4	4:149435731:C:T	T	C	0.449835	-0.01289	0.002847	5.98e-06	T	C	0.465408	-0.00311995	0.00294469	0.289364	T	C	0.4574	0.0078	-0.0082	0.002	6.567e-05	82.4	--
	4	4:149437061:G:T	G	T	0.449835	-0.01289	0.002847	5.98e-06	G	T	0.465559	-0.00323454	0.00294368	0.271851	T	G	0.5426	0.0079	0.0082	0.002	5.86e-05	82	++
	4	4:149442015:T:C	T	C	0.449697	-0.01285	0.002847	6.32e-06	T	C	0.465559	-0.00323454	0.00294368	0.271851	T	C	0.4574	0.0079	-0.0082	0.002	6.116e-05	81.9	--
	7	7:8147064:T:C							C	T	0.072961	-0.02513	0.00564	8.36e-06
	9	9:92507497:G:A							A	G	0.429003	-0.0132	0.002986	9.82e-06
	13	13:40751635:C:T	T	C	0.163864	0.017176	0.003835	7.52e-06	T	C	0.179003	-0.00610466	0.00386296	0.114037	T	C	0.1714	0.0076	0.0056	0.0027	0.03892	94.5	-+
	13	13:40753781:G:A	A	G	0.164829	0.017166	0.003827	7.28e-06	A	G	0.179909	-0.00600685	0.00385561	0.119244	A	G	0.1723	0.0075	0.0057	0.0027	0.03698	94.5	-+
	13	13:40754324:T:C	C	T	0.163175	0.017046	0.003843	9.18e-06	C	T	0.179909	-0.00600685	0.00385561	0.119244	T	C	0.8285	0.0084	-0.0056	0.0027	0.04118	94.4	+-
	13	13:40755641:A:G	G	A	0.164829	0.017209	0.003823	6.77e-06	G	A	0.180363	-0.00653132	0.00384605	0.0894723	A	G	0.8275	0.0078	-0.0054	0.0027	0.046	94.8	+-
	13	13:40756022:T:G	G	T	0.163175	0.017046	0.003843	9.18e-06	G	T	0.179758	-0.00613352	0.00385615	0.111704	T	G	0.8286	0.0083	-0.0055	0.0027	0.04349	94.5	+-
	13	13:40762598:C:G	G	C	0.169653	0.017241	0.003758	4.49e-06	G	C	0.188973	-0.00565629	0.00376435	0.132944	C	G	0.8207	0.0097	-0.0058	0.0027	0.02887	94.6	+-

## Sheet: M-LDL-C
	Online supplementary
	GWAS results from mixed linear model association analyses (mlma). SNPs identifed at the suggestive level (1 x 105) in at least one ethnicity. Significant SNPs are shown in bold. Shaded rows represent SNPs not included in the GWAS due to the SNP not being included in the GWAS as a result of failing a previous QC step. Meta-analysis results obtained from a fixed effects inverse variance model in ME…
			South Asians						White Europeans						Meta Analysis
	Chromosome	SNP	A1	A2	Frequency	β estimate	SE	P value	A1	A2	Frequency	β estimate	SE	P value	A1	A2	Frequency	FreqSE	β estimate	SE	P value	I2	Direction
	1	1:5142406:G:A	A	G	0.450662	0.003392	0.002613	0.194383	A	G	0.304262	0.013787	0.002945	2.86e-06	A	G	0.3862	0.0727	0.008	0.002	4.541e-05	85.7	++
	1	1:5142426:T:C	C	T	0.450799	0.003428	0.002613	0.189503	C	T	0.304565	0.013737	0.002946	3.11e-06	T	C	0.6136	0.0726	-0.008	0.002	4.59e-05	85.4	--
	1	1:5142552:T:G	G	T	0.451075	0.003529	0.002612	0.176752	G	T	0.30396	0.013576	0.002947	4.09e-06	T	G	0.6136	0.073	-0.0079	0.002	4.769e-05	84.6	--
	4	4:149423312:A:G	A	G	0.449421	-0.01181	0.002649	8.24e-06	A	G	0.464782	-0.00352682	0.00272341	0.19532	A	G	0.4569	0.0077	-0.0078	0.0019	4.153e-05	79	--
	4	4:149427788:T:G	T	G	0.449559	-0.01179	0.00265	8.63e-06	T	G	0.465085	-0.00359991	0.00272644	0.186711	T	G	0.4571	0.0078	-0.0078	0.0019	3.946e-05	78.4	--
	4	4:149433978:G:C	G	C	0.449559	-0.01179	0.00265	8.63e-06	G	C	0.465387	-0.00346912	0.00272621	0.203193	C	G	0.5428	0.0079	0.0077	0.0019	4.558e-05	79.1	++
	4	4:149435031:T:G	T	G	0.449559	-0.01179	0.00265	8.63e-06	T	G	0.465387	-0.00346912	0.00272621	0.203193	T	G	0.4572	0.0079	-0.0077	0.0019	4.558e-05	79.1	--
	4	4:149435566:G:A	G	A	0.449559	-0.01179	0.00265	8.63e-06	G	A	0.465387	-0.00346912	0.00272621	0.203193	A	G	0.5428	0.0079	0.0077	0.0019	4.558e-05	79.1	++
	4	4:149435731:C:T	T	C	0.449559	-0.01179	0.00265	8.63e-06	T	C	0.465236	-0.00333023	0.00272714	0.222033	T	C	0.4572	0.0078	-0.0077	0.0019	5.305e-05	79.8	--
	4	4:149437061:G:T	G	T	0.449559	-0.01179	0.00265	8.63e-06	G	T	0.465387	-0.00346912	0.00272621	0.203193	T	G	0.5428	0.0079	0.0077	0.0019	4.558e-05	79.1	++
	4	4:149442015:T:C	T	C	0.449421	-0.01176	0.002649	9.06e-06	T	C	0.465387	-0.00346912	0.00272621	0.203193	T	C	0.4572	0.008	-0.0077	0.0019	4.688e-05	79	--
	7	7:8147064:T:C							C	T	0.072854	-0.02509	0.005229	1.6e-06
	10	10:73533522:A:G							G	A	0.058495	-0.02713	0.005923	4.65e-06
	13	13:39233667:T:A							A	T	0.297158	-0.01311	0.002964	9.77e-06
	13	13:39234436:A:T							A	T	0.297158	-0.01311	0.002964	9.77e-06
	13	13:39235116:A:G							G	A	0.254232	-0.01365	0.003088	9.89e-06
	13	13:39241193:A:G							G	A	0.254232	-0.01365	0.003088	9.89e-06
	13	13:39250862:G:A							G	A	0.280985	-0.01349	0.003009	7.34e-06
	13	13:39256023:C:T							T	C	0.254988	-0.01374	0.003086	8.5e-06
	13	13:39260130:A:G							G	A	0.254988	-0.01374	0.003086	8.5e-06
	13	13:39261151:T:G							T	G	0.281288	-0.01358	0.003005	6.2e-06
	13	13:39264690:T:C							C	T	0.256348	-0.01374	0.003084	8.41e-06

## Sheet: M-LDL-CE
	Online supplementary
	GWAS results from mixed linear model association analyses (mlma). SNPs identifed at the suggestive level (1 x 105) in at least one ethnicity. Significant SNPs are shown in bold. Shaded rows represent SNPs not included in the GWAS due to the SNP not being included in the GWAS as a result of failing a previous QC step. Meta-analysis results obtained from a fixed effects inverse variance model in ME…
			South Asians						White Europeans						Meta Analysis
	Chromosome	SNP	A1	A2	Frequency	β estimate	SE	P value	A1	A2	Frequency	β estimate	SE	P value	A1	A2	Frequency	FreqSE	β estimate	SE	P value	I2	Direction
	1	1:5142406:G:A	A	G	0.450662	0.00398431	0.003295	0.226587	A	G	0.304328	0.013195	0.002826	3.02e-06	A	G	0.3663	0.0723	0.0093	0.0021	1.482e-05	77.8	++
	1	1:5142426:T:C	C	T	0.450799	0.0040311	0.00329392	0.221028	C	T	0.304631	0.013146	0.002826	3.3e-06	T	C	0.6334	0.0722	-0.0093	0.0021	1.509e-05	77.3	--
	1	1:5142552:T:G	G	T	0.451075	0.00415235	0.00329362	0.207407	G	T	0.304025	0.012989	0.002827	4.35e-06	T	G	0.6336	0.0727	-0.0092	0.0021	1.651e-05	75.9	--
	7	7:8147064:T:C							C	T	0.072942	-0.02414	0.005015	1.48e-06
	10	10:73533522:A:G							G	A	0.058565	-0.02617	0.005679	4.08e-06
	13	13:39233667:T:A							A	T	0.297367	-0.01258	0.002844	9.73e-06
	13	13:39234436:A:T							A	T	0.297367	-0.01258	0.002844	9.73e-06
	13	13:39235116:A:G							G	A	0.254389	-0.01311	0.002962	9.67e-06
	13	13:39241193:A:G							G	A	0.254389	-0.01311	0.002962	9.67e-06
	13	13:39250862:G:A							G	A	0.281174	-0.01291	0.002886	7.72e-06
	13	13:39256023:C:T							T	C	0.255145	-0.0132	0.00296	8.23e-06
	13	13:39260130:A:G							G	A	0.255145	-0.0132	0.00296	8.23e-06
	13	13:39261151:T:G							T	G	0.281477	-0.01299	0.002882	6.57e-06
	13	13:39264690:T:C							C	T	0.256507	-0.01322	0.002958	7.85e-06

## Sheet: M-LDL-FC
	Online supplementary
	GWAS results from mixed linear model association analyses (mlma). SNPs identifed at the suggestive level (1 x 105) in at least one ethnicity. Significant SNPs are shown in bold. Shaded rows represent SNPs not included in the GWAS due to the SNP not being included in the GWAS as a result of failing a previous QC step. Meta-analysis results obtained from a fixed effects inverse variance model in ME…
			South Asians						White Europeans						Meta Analysis
	Chromosome	SNP	A1	A2	Frequency	β estimate	SE	P value	A1	A2	Frequency	β estimate	SE	P value	A1	A2	Frequency	FreqSE	β estimate	SE	P value	I2	Direction
	1	1:5142406:G:A	A	G	0.451156	0.00118585	0.000932062	0.20327	A	G	0.304354	0.004843	0.00105	3.97e-06	A	G	0.3865	0.0729	0.0028	0.0007	5.984e-05	85.3	++
	1	1:5142426:T:C	C	T	0.451293	0.00119524	0.000931757	0.199569	C	T	0.304657	0.004829	0.00105	4.22e-06	T	C	0.6133	0.0728	-0.0028	0.0007	6.02e-05	85.1	--
	1	1:5142552:T:G	G	T	0.451569	0.00122147	0.000931672	0.189841	G	T	0.304052	0.004775	0.00105	5.45e-06	T	G	0.6134	0.0732	-0.0028	0.0007	6.363e-05	84.4	--
	4	4:149423312:A:G	A	G	0.449092	-0.00437	0.000945	3.85e-06	A	G	0.464621	-0.00115003	0.000970022	0.235791	A	G	0.4567	0.0078	-0.0028	0.0007	3.478e-05	82.3	--
	4	4:149427788:T:G	T	G	0.449229	-0.00436	0.000946	4.01e-06	T	G	0.464923	-0.00116069	0.000971102	0.231997	T	G	0.4569	0.0078	-0.0028	0.0007	3.544e-05	82	--
	4	4:149433978:G:C	G	C	0.449229	-0.00436	0.000946	4.01e-06	G	C	0.465225	-0.00111289	0.000971019	0.251753	C	G	0.543	0.008	0.0028	0.0007	4.114e-05	82.6	++
	4	4:149435031:T:G	T	G	0.449229	-0.00436	0.000946	4.01e-06	T	G	0.465225	-0.00111289	0.000971019	0.251753	T	G	0.457	0.008	-0.0028	0.0007	4.114e-05	82.6	--
	4	4:149435566:G:A	G	A	0.449229	-0.00436	0.000946	4.01e-06	G	A	0.465225	-0.00111289	0.000971019	0.251753	A	G	0.543	0.008	0.0028	0.0007	4.114e-05	82.6	++
	4	4:149435731:C:T	T	C	0.449229	-0.00436	0.000946	4.01e-06	T	C	0.465074	-0.00107246	0.000971353	0.269557	T	C	0.4569	0.0079	-0.0028	0.0007	4.659e-05	83	--
	4	4:149437061:G:T	G	T	0.449229	-0.00436	0.000946	4.01e-06	G	T	0.465225	-0.00111289	0.000971019	0.251753	T	G	0.543	0.008	0.0028	0.0007	4.114e-05	82.6	++
	4	4:149442015:T:C	T	C	0.449092	-0.00435	0.000945	4.26e-06	T	C	0.465225	-0.00111289	0.000971019	0.251753	T	C	0.4569	0.0081	-0.0028	0.0007	4.164e-05	82.5	--
	7	7:8147064:T:C							C	T	0.073027	-0.00829	0.00186	8.36e-06
	9	9:84353677:G:A							A	G	0.090112	0.007793	0.001705	4.89e-06
	9	9:84373790:T:C							C	T	0.089658	0.007575	0.001705	8.91e-06
	10	10:73533522:A:G							G	A	0.058059	-0.00936	0.002116	9.74e-06
	10	10:88081937:G:A	G	A	0.1347	0.006065	0.001363	8.6e-06	G	A	0.11899	-0.00283808	0.00149492	0.0576324	A	G	0.8724	0.0078	-0.002	0.001	0.04453	94.8	+-
	13	13:19595334:A:G							G	A	0.052616	-0.00984	0.002192	7.19e-06

## Sheet: M-LDL-TG
	Online supplementary
	GWAS results from mixed linear model association analyses (mlma). SNPs identifed at the suggestive level (1 x 105) in at least one ethnicity. Significant SNPs are shown in bold. Shaded rows represent SNPs not included in the GWAS due to the SNP not being included in the GWAS as a result of failing a previous QC step. Meta-analysis results obtained from a fixed effects inverse variance model in ME…
			South Asians						White Europeans						Meta Analysis
	Chromosome	SNP	A1	A2	Frequency	β estimate	SE	P value	A1	A2	Frequency	β estimate	SE	P value	A1	A2	Frequency	FreqSE	β estimate	SE	P value	I2	Direction
	2	2:21214832:G:A	A	G	0.115438	-0.00504	0.001113	5.92e-06	A	G	0.0719033	-0.00136093	0.00148	0.357809	A	G	0.0997	0.0209	-0.0037	0.0009	3.022e-05	74.7	--
	2	2:21239661:T:C	C	T	0.125242	-0.00478	0.001073	8.28e-06	C	T	0.0827795	-0.00185994	0.00139254	0.181665	T	C	0.8906	0.0205	0.0037	0.0008	1.399e-05	63.8	++
	3	3:14880436:C:T							T	C	0.08006	0.006397	0.001413	5.93e-06
	3	3:14918691:C:T							T	C	0.080212	0.006193	0.0014	9.75e-06
	5	5:118908168:G:A	G	A	0.202706	-0.000156366	0.000883517	0.859523	G	A	0.289124	0.00401	0.000853	2.58e-06	A	G	0.7526	0.0432	-0.002	0.0006	0.001118	91.3	-+
	5	5:118915821:T:G							T	G	0.274169	0.004063	0.000864	2.56e-06
	5	5:118916159:A:C							A	C	0.273112	0.003932	0.000868	5.96e-06
	5	5:118930158:C:T							C	T	0.334743	0.003676	0.000818	7e-06
	5	5:118931912:C:T	C	T	0.294118	0.000568489	0.000779412	0.465768	C	T	0.331722	0.003677	0.000818	7.02e-06	T	C	0.688	0.0188	-0.002	0.0006	0.0002846	86.8	--
	5	5:166017077:C:T	T	C	0.173433	0.000227764	0.000944813	0.809503	T	C	0.125378	-0.00511	0.001153	9.53e-06	T	C	0.1541	0.0236	-0.0019	0.0007	0.008727	92.2	-+
	5	5:166017204:G:A	A	G	0.173433	0.000227764	0.000944813	0.809503	A	G	0.125378	-0.00511	0.001153	9.53e-06	A	G	0.1541	0.0236	-0.0019	0.0007	0.008727	92.2	-+
	7	7:20282736:C:T	T	C	0.256697	0.000464295	0.000812775	0.567832	T	C	0.262538	-0.00409	0.000887	3.95e-06	T	C	0.2594	0.0029	-0.0016	0.0006	0.00706	93	-+
	7	7:20283813:A:T							T	A	0.261934	-0.00404	0.000889	5.42e-06
	7	7:20284577:C:G							G	C	0.366465	-0.00389	0.00081	1.57e-06
	7	7:20301141:A:G							G	A	0.343505	-0.00371	0.000812	4.73e-06
	7	7:20302288:T:C							C	T	0.336556	-0.00381	0.000816	3.04e-06
	7	7:20302788:C:G							G	C	0.335498	-0.00381	0.000817	3.17e-06
	7	7:20305309:C:G							G	C	0.332175	-0.0037	0.000819	6.45e-06
	7	7:20307993:G:T							T	G	0.331722	-0.00365	0.00082	8.46e-06
	7	7:20308152:C:T							T	C	0.332024	-0.00368	0.00082	7.32e-06
	7	7:20309636:T:C							C	T	0.331873	-0.00368	0.00082	7.06e-06
	7	7:20310974:C:T							T	C	0.317372	-0.00396	0.000828	1.73e-06
	7	7:20314010:T:A							A	T	0.334743	-0.00364	0.000818	8.53e-06
	7	7:20314716:A:T							T	A	0.334743	-0.00364	0.000818	8.53e-06
	7	7:20315189:T:G							G	T	0.334441	-0.00362	0.000818	9.85e-06
	7	7:20315214:A:G							G	A	0.334894	-0.00363	0.000818	8.84e-06
	7	7:20315690:G:A							A	G	0.332779	-0.0037	0.00082	6.52e-06
	7	7:20316360:G:A							A	G	0.332628	-0.00368	0.00082	7.1e-06
	7	7:20335554:G:T							T	G	0.374924	-0.00351	0.000793	9.59e-06
	9	9:20801654:G:A	A	G	0.198012	0.004019	0.000904	8.78e-06	A	G	0.240785	0.000778664	0.000897269	0.385496	A	G	0.2196	0.0214	0.0024	0.0006	0.0001784	84.5	++
	9	9:20811311:C:T	T	C	0.197459	0.00402	0.000906	9.11e-06	T	C	0.241088	0.000758553	0.000895766	0.397095	T	C	0.2195	0.0218	0.0024	0.0006	0.0001978	84.7	++
	9	9:20811421:A:G	G	A	0.197459	0.00402	0.000906	9.11e-06	G	A	0.241088	0.000758553	0.000895766	0.397095	A	G	0.7805	0.0218	-0.0024	0.0006	0.0001978	84.7	--
	9	9:20811573:A:C	C	A	0.197459	0.00402	0.000906	9.11e-06	C	A	0.241088	0.000744562	0.000895766	0.40586	A	C	0.7805	0.0218	-0.0024	0.0006	0.0002067	84.9	--
	9	9:20812056:T:A	A	T	0.197874	0.004029	0.000906	8.67e-06	A	T	0.241692	0.000697752	0.00089498	0.43561	A	T	0.2201	0.0219	0.0023	0.0006	0.0002334	85.4	++
	9	9:20822194:T:A	A	T	0.198012	0.004058	0.000903	7.05e-06	A	T	0.247432	0.000655905	0.000886	0.459119	A	T	0.2232	0.0247	0.0023	0.0006	0.0002371	86.2	++
	9	9:78291349:G:A							A	G	0.105891	0.005534	0.001248	9.25e-06
	9	9:81135377:C:T							T	C	0.133988	-0.00501	0.001128	9.05e-06
	9	9:87175095:G:A							A	G	0.063897	0.007549	0.001588	2e-06
	9	9:87203463:G:A							A	G	0.056949	0.008194	0.00167	9.24e-07
	13	13:23970194:A:G							A	G	0.2929	-0.00391	0.000846	3.8e-06
	13	13:23978266:C:T							C	T	0.280363	-0.00378	0.000852	9e-06
	13	13:76254914:A:T							A	T	0.164955	-0.00463	0.00103	6.93e-06
	18	18:59605800:G:A	G	A	0.344518	-0.00335	0.00075	8.23e-06	G	A	0.351208	0.000755291	0.000798206	0.344028	A	G	0.6523	0.0033	0.0014	0.0005	0.009128	92.9	-+
	21	21:22272322:G:A							G	A	0.475529	0.003568	0.000772	3.81e-06
	21	21:22273437:G:A							G	A	0.47568	0.003572	0.000772	3.67e-06
	21	21:22280928:C:T							C	T	0.464199	0.003475	0.000776	7.58e-06
