# Supplementary material for: Metabolic drivers of dysglycemia in pregnancy: ethnic-specific GWAS of 146 metabolites and 1-sample Mendelian randomization analyses in a UK multi-ethnic birth cohort
Source: Front Endocrinol (Lausanne). 2023 May 15;14:1157416. doi: 10.3389/fendo.2023.1157416 (PMC10225646; doi:10.3389/fendo.2023.1157416)
Supplement: Supplementary file 1 [file DataSheet_1.zip › Supplementary Excel. GWAS results/L-LDL.xlsx]

## Sheet: L-LDL-P
	Online supplementary
	GWAS results from mixed linear model association analyses (mlma). SNPs identifed at the suggestive level (1 x 105) in at least one ethnicity. Significant SNPs are shown in bold. Shaded rows represent SNPs not included in the GWAS due to the SNP not being included in the GWAS as a result of failing a previous QC step. Meta-analysis results obtained from a fixed effects inverse variance model in ME…
			South Asians						White Europeans						Meta Analysis
	Chromosome	SNP	A1	A2	Frequency	β estimate	SE	P value	A1	A2	Frequency	β estimate	SE	P value	A1	A2	Frequency	FreqSE	β estimate	SE	P value	I2	Direction
	1	1:5142406:G:A	A	G	0.450964	1.64976e-06	1.32009e-06	0.211395	A	G	0.304203	6.64731e-06	1.48844e-06	7.97156e-06	A	G	0.3864	0.0728	0	0	9.812e-05	84.1	++
	1	1:5142426:T:C	C	T	0.451102	1.66355e-06	1.31966e-06	0.207455	C	T	0.304506	6.61367e-06	1.48865e-06	8.88266e-06	T	C	0.6134	0.0728	0	0	0.0001032	83.8	--
	2	2:125430865:T:G	G	T	0.12865	2.82775e-07	2.00778e-06	0.887997	G	T	0.202298	7.5442e-06	1.70538e-06	9.69895e-06	T	G	0.8286	0.0363	0	0	0.0005613	86.8	--
	2	2:125431103:G:T	T	G	0.128512	1.55474e-07	2.00839e-06	0.938296	T	G	0.202298	7.5442e-06	1.70538e-06	9.69895e-06	T	G	0.1713	0.0364	0	0	0.0006535	87.2	++
	7	7:109794077:T:C							C	T	0.366042	-6.40979e-06	1.43947e-06	8.47287e-06
	7	7:8147064:T:C							C	T	0.0731781	-1.21041e-05	2.63801e-06	4.46799e-06
	13	13:40751635:C:T	T	C	0.163774	8.08383e-06	1.8019e-06	7.24762e-06	T	C	0.179468	-3.09142e-06	1.80775e-06	0.0872488	T	C	0.1716	0.0078	0	0	0.04781	94.8	-+
	13	13:40753781:G:A	A	G	0.164738	8.06119e-06	1.79801e-06	7.34611e-06	A	G	0.180375	-3.0351e-06	1.80432e-06	0.092544	A	G	0.1726	0.0078	0	0	0.0486	94.7	-+
	13	13:40754324:T:C	C	T	0.163085	8.05468e-06	1.80535e-06	8.13675e-06	C	T	0.180375	-3.0351e-06	1.80432e-06	0.092544	T	C	0.8282	0.0086	0	0	0.05255	94.7	+-
	13	13:40755641:A:G	G	A	0.164738	8.10984e-06	1.79629e-06	6.33824e-06	G	A	0.180829	-3.27327e-06	1.79986e-06	0.0689681	A	G	0.8272	0.008	0	0	0.05726	95	+-
	13	13:40756022:T:G	G	T	0.163085	8.05468e-06	1.80535e-06	8.13675e-06	G	T	0.180224	-3.09695e-06	1.80458e-06	0.086133	T	G	0.8283	0.0086	0	0	0.0555	94.8	+-
	13	13:40762598:C:G	G	C	0.169559	8.08918e-06	1.76567e-06	4.61956e-06	G	C	0.189447	-2.84872e-06	1.76171e-06	0.105875	C	G	0.8204	0.0099	0	0	0.03803	94.8	+-
	14	14:101477985:A:T							T	A	0.302086	-6.63173e-06	1.49907e-06	9.69365e-06

## Sheet: L-LDL-L
	Online supplementary
	GWAS results from mixed linear model association analyses (mlma). SNPs identifed at the suggestive level (1 x 105) in at least one ethnicity. Significant SNPs are shown in bold. Shaded rows represent SNPs not included in the GWAS due to the SNP not being included in the GWAS as a result of failing a previous QC step. Meta-analysis results obtained from a fixed effects inverse variance model in ME…
			South Asians						White Europeans						Meta Analysis
	Chromosome	SNP	A1	A2	Frequency	β estimate	SE	P value	A1	A2	Frequency	β estimate	SE	P value	A1	A2	Frequency	FreqSE	β estimate	SE	P value	I2	Direction
	1	1:5142406:G:A	A	G	0.450826	0.00434614	0.00355422	0.221401	A	G	0.304111	0.0186315	0.00400643	3.31314e-06	A	G	0.3862	0.0728	0.0106	0.0027	6.311e-05	85.9	++
	1	1:5142426:T:C	C	T	0.450964	0.00438545	0.00355307	0.217102	C	T	0.304414	0.0185423	0.00400699	3.70105e-06	T	C	0.6135	0.0727	-0.0106	0.0027	6.507e-05	85.7	--
	1	1:5142552:T:G	G	T	0.45124	0.00445926	0.00355273	0.209419	G	T	0.303809	0.018319	0.00400862	4.87959e-06	T	G	0.6136	0.0732	-0.0106	0.0027	7.175e-05	85.1	--
	4	4:149423312:A:G	A	G	0.449587	-0.016119	0.00359944	7.52805e-06	A	G	0.464933	-0.00402703	0.00370546	0.277132	A	G	0.457	0.0077	-0.0102	0.0026	7.205e-05	81.7	--
	4	4:149427788:T:G	T	G	0.449725	-0.0160933	0.00360022	7.8192e-06	T	G	0.465236	-0.00411976	0.00370958	0.266753	T	G	0.4572	0.0078	-0.0103	0.0026	6.856e-05	81.4	--
	4	4:149433978:G:C	G	C	0.449725	-0.0160933	0.00360022	7.8192e-06	G	C	0.465538	-0.0039419	0.00370927	0.287911	C	G	0.5426	0.0079	0.0102	0.0026	7.888e-05	81.9	++
	4	4:149435031:T:G	T	G	0.449725	-0.0160933	0.00360022	7.8192e-06	T	G	0.465538	-0.0039419	0.00370927	0.287911	T	G	0.4574	0.0079	-0.0102	0.0026	7.888e-05	81.9	--
	4	4:149435566:G:A	G	A	0.449725	-0.0160933	0.00360022	7.8192e-06	G	A	0.465538	-0.0039419	0.00370927	0.287911	A	G	0.5426	0.0079	0.0102	0.0026	7.888e-05	81.9	++
	4	4:149435731:C:T	T	C	0.449725	-0.0160933	0.00360022	7.8192e-06	T	C	0.465387	-0.00381133	0.00371054	0.304344	T	C	0.4573	0.0078	-0.0101	0.0026	8.73e-05	82.3	--
	4	4:149437061:G:T	G	T	0.449725	-0.0160933	0.00360022	7.8192e-06	G	T	0.465538	-0.0039419	0.00370927	0.287911	T	G	0.5426	0.0079	0.0102	0.0026	7.888e-05	81.9	++
	4	4:149442015:T:C	T	C	0.449587	-0.0160452	0.00359943	8.2847e-06	T	C	0.465538	-0.0039419	0.00370927	0.287911	T	C	0.4573	0.008	-0.0102	0.0026	8.177e-05	81.8	--
	7	7:109794077:T:C							C	T	0.365629	-0.0171543	0.0038759	9.60506e-06
	7	7:8147064:T:C							C	T	0.0730048	-0.032248	0.00710717	5.69562e-06
	9	9:92507497:G:A							A	G	0.428809	-0.016699	0.00376125	9.00667e-06
	13	13:39261151:T:G							T	G	0.28159	-0.0181686	0.00408722	8.77979e-06
	13	13:40762598:C:G	G	C	0.169421	0.0213476	0.00475608	7.17327e-06	G	C	0.189238	-0.00762066	0.00474309	0.108123	C	G	0.8206	0.0099	-0.0068	0.0034	0.04217	94.6	+-
	14	14:101477985:A:T							T	A	0.302146	-0.0180707	0.00403532	7.52979e-06

## Sheet: L-LDL-PL
	Online supplementary
	GWAS results from mixed linear model association analyses (mlma). SNPs identifed at the suggestive level (1 x 105) in at least one ethnicity. Significant SNPs are shown in bold. Shaded rows represent SNPs not included in the GWAS due to the SNP not being included in the GWAS as a result of failing a previous QC step. Meta-analysis results obtained from a fixed effects inverse variance model in ME…
			South Asians						White Europeans						Meta Analysis
	Chromosome	SNP	A1	A2	Frequency	β estimate	SE	P value	A1	A2	Frequency	β estimate	SE	P value	A1	A2	Frequency	FreqSE	β estimate	SE	P value	I2	Direction
	1	1:5142406:G:A	A	G	0.450991	0.00203813	0.00148926	0.171141	A	G	0.304025	0.00798211	0.00167066	1.77201e-06	A	G	0.3859	0.073	0.0047	0.0011	2.659e-05	85.8	++
	1	1:5142426:T:C	C	T	0.451129	0.00205575	0.00148878	0.16733	C	T	0.304328	0.00794202	0.0016709	2.0027e-06	T	C	0.6138	0.0729	-0.0047	0.0011	2.753e-05	85.5	--
	1	1:5142552:T:G	G	T	0.451404	0.00209272	0.00148864	0.159785	G	T	0.303723	0.0078507	0.00167157	2.64541e-06	T	G	0.6139	0.0733	-0.0046	0.0011	3.001e-05	84.9	--
	1	1:5142784:A:G							G	A	0.305236	0.00746991	0.00167058	7.76931e-06
	1	1:5142818:T:C							C	T	0.324153	0.00739297	0.00164449	6.93713e-06
	4	4:149423312:A:G	A	G	0.449615	-0.00669617	0.00150895	9.09576e-06	A	G	0.465194	-0.00162822	0.00154449	0.291785	A	G	0.4572	0.0078	-0.0042	0.0011	9.195e-05	81.8	--
	4	4:149427788:T:G	T	G	0.449752	-0.00668484	0.00150928	9.46022e-06	T	G	0.465496	-0.00167419	0.00154621	0.278911	T	G	0.4574	0.0079	-0.0042	0.0011	8.643e-05	81.4	--
	4	4:149433978:G:C	G	C	0.449752	-0.00668484	0.00150928	9.46022e-06	G	C	0.465799	-0.00159808	0.00154608	0.301308	C	G	0.5424	0.008	0.0042	0.0011	9.966e-05	82	++
	4	4:149435031:T:G	T	G	0.449752	-0.00668484	0.00150928	9.46022e-06	T	G	0.465799	-0.00159808	0.00154608	0.301308	T	G	0.4576	0.008	-0.0042	0.0011	9.966e-05	82	--
	4	4:149435566:G:A	G	A	0.449752	-0.00668484	0.00150928	9.46022e-06	G	A	0.465799	-0.00159808	0.00154608	0.301308	A	G	0.5424	0.008	0.0042	0.0011	9.966e-05	82	++
	4	4:149435731:C:T	T	C	0.449752	-0.00668484	0.00150928	9.46022e-06	T	C	0.465648	-0.00153808	0.00154661	0.319989	T	C	0.4575	0.0079	-0.0042	0.0011	0.0001113	82.4	--
	4	4:149437061:G:T	G	T	0.449752	-0.00668484	0.00150928	9.46022e-06	G	T	0.465799	-0.00159808	0.00154608	0.301308	T	G	0.5424	0.008	0.0042	0.0011	9.966e-05	82	++
	7	7:8147064:T:C							T	C	0.465799	-0.00159808	0.00154608	0.301308
	9	9:92506317:C:T							T	C	0.428723	-0.00692458	0.00156696	9.91077e-06
	9	9:92507497:G:A							A	G	0.42842	-0.00699655	0.00156821	8.139e-06
	10	10:73533522:A:G							G	A	0.0585654	-0.0148904	0.00335576	9.11093e-06
	13	13:39250862:G:A							G	A	0.281326	-0.00762389	0.00170565	7.82961e-06
	13	13:39261151:T:G							T	G	0.281628	-0.00767699	0.00170332	6.57247e-06
	13	13:40762598:C:G	G	C	0.169466	0.0088247	0.00199315	9.53269e-06	G	C	0.189165	-0.00291839	0.00197694	0.139885	C	G	0.8206	0.0098	-0.0029	0.0014	0.03847	94.3	+-
	13	13:49321392:C:A							A	C	0.0750605	0.0132366	0.00295039	7.24431e-06

## Sheet: L-LDL-C
	Online supplementary
	GWAS results from mixed linear model association analyses (mlma). SNPs identifed at the suggestive level (1 x 105) in at least one ethnicity. Significant SNPs are shown in bold. Shaded rows represent SNPs not included in the GWAS due to the SNP not being included in the GWAS as a result of failing a previous QC step. Meta-analysis results obtained from a fixed effects inverse variance model in ME…
			South Asians						White Europeans						Meta Analysis
	Chromosome	SNP	A1	A2	Frequency	β estimate	SE	P value	A1	A2	Frequency	β estimate	SE	P value	A1	A2	Frequency	FreqSE	β estimate	SE	P value	I2	Direction
	1	1:5142406:G:A	A	G	0.450924	0.00393148	0.00316519	0.2142	A	G	0.304354	0.0171421	0.00357491	1.62576e-06	A	G	0.3865	0.0727	0.0097	0.0024	3.98e-05	86.9	++
	1	1:5142426:T:C	C	T	0.451061	0.00397228	0.00316415	0.209334	C	T	0.304657	0.017065	0.0035754	1.81611e-06	T	C	0.6132	0.0727	-0.0097	0.0024	4.074e-05	86.7	--
	1	1:5142552:T:G	G	T	0.451337	0.00406996	0.00316386	0.198307	G	T	0.304052	0.0168646	0.00357686	2.41816e-06	T	G	0.6133	0.0731	-0.0097	0.0024	4.363e-05	86.1	--
	1	1:5142784:A:G							G	A	0.305413	0.0158968	0.00357458	8.70051e-06
	1	1:5142818:T:C							C	T	0.324312	0.0157114	0.00351894	8.0135e-06
	4	4:149423312:A:G	A	G	0.449407	-0.0144807	0.00320604	6.28085e-06	A	G	0.465225	-0.00362201	0.00330542	0.273176	A	G	0.4571	0.0079	-0.0092	0.0023	6.2e-05	82	--
	4	4:149427788:T:G	T	G	0.449545	-0.0144532	0.00320673	6.57076e-06	T	G	0.465528	-0.00370175	0.0033091	0.263286	T	G	0.4573	0.008	-0.0092	0.0023	5.94e-05	81.6	--
	4	4:149433978:G:C	G	C	0.449545	-0.0144532	0.00320673	6.57076e-06	G	C	0.46583	-0.00354577	0.00330882	0.283894	C	G	0.5426	0.0081	0.0092	0.0023	6.824e-05	82.2	++
	4	4:149435031:T:G	T	G	0.449545	-0.0144532	0.00320673	6.57076e-06	T	G	0.46583	-0.00354577	0.00330882	0.283894	T	G	0.4574	0.0081	-0.0092	0.0023	6.824e-05	82.2	--
	4	4:149435566:G:A	G	A	0.449545	-0.0144532	0.00320673	6.57076e-06	G	A	0.46583	-0.00354577	0.00330882	0.283894	A	G	0.5426	0.0081	0.0092	0.0023	6.824e-05	82.2	++
	4	4:149435731:C:T	T	C	0.449545	-0.0144532	0.00320673	6.57076e-06	T	C	0.465679	-0.00340302	0.00330996	0.303895	T	C	0.4574	0.0081	-0.0091	0.0023	7.734e-05	82.6	--
	4	4:149437061:G:T	G	T	0.449545	-0.0144532	0.00320673	6.57076e-06	G	T	0.46583	-0.00354577	0.00330882	0.283894	T	G	0.5426	0.0081	0.0092	0.0023	6.824e-05	82.2	++
	4	4:149442015:T:C	T	C	0.449407	-0.014412	0.00320602	6.94715e-06	T	C	0.46583	-0.00354577	0.00330882	0.283894	T	C	0.4574	0.0082	-0.0092	0.0023	7.065e-05	82	--
	7	7:109794077:T:C							C	T	0.365588	-0.0153253	0.0034579	9.33766e-06
	7	7:8147064:T:C							C	T	0.0728757	-0.0300668	0.00634562	2.1563e-06
	10	10:73533522:A:G							G	A	0.0585122	-0.0319294	0.00718731	8.89331e-06
	13	13:39250862:G:A							G	A	0.281222	-0.0164933	0.00365178	6.28706e-06
	13	13:39261151:T:G							T	G	0.281524	-0.0166055	0.00364679	5.27688e-06

## Sheet: L-LDL-CE
	Online supplementary
	GWAS results from mixed linear model association analyses (mlma). SNPs identifed at the suggestive level (1 x 105) in at least one ethnicity. Significant SNPs are shown in bold. Shaded rows represent SNPs not included in the GWAS due to the SNP not being included in the GWAS as a result of failing a previous QC step. Meta-analysis results obtained from a fixed effects inverse variance model in ME…
			South Asians						White Europeans						Meta Analysis
	Chromosome	SNP	A1	A2	Frequency	β estimate	SE	P value	A1	A2	Frequency	β estimate	SE	P value	A1	A2	Frequency	FreqSE	β estimate	SE	P value	I2	Direction
	1	1:5142406:G:A	A	G	0.450799	0.00361945	0.00282736	0.200493	A	G	0.304446	0.0152929	0.0031934	1.67697e-06	A	G	0.3865	0.0726	0.0087	0.0021	3.581e-05	86.7	++
	1	1:5142426:T:C	C	T	0.450937	0.00365494	0.00282644	0.195967	C	T	0.304749	0.0152209	0.00319383	1.88176e-06	T	C	0.6133	0.0726	-0.0087	0.0021	3.68e-05	86.4	--
	1	1:5142552:T:G	G	T	0.451213	0.00373667	0.00282618	0.186113	G	T	0.304144	0.0150403	0.00319514	2.51089e-06	T	G	0.6133	0.073	-0.0087	0.0021	3.973e-05	85.8	--
	1	1:5142784:A:G							G	A	0.305505	0.0141824	0.00319312	8.93151e-06
	1	1:5142818:T:C							C	T	0.32441	0.0140772	0.00314337	7.52174e-06
	4	4:149423312:A:G	A	G	0.449421	-0.0129793	0.00286431	5.86029e-06	A	G	0.465064	-0.00292041	0.00294948	0.322103
	4	4:149427788:T:G	T	G	0.449559	-0.012955	0.00286493	6.12775e-06	T	G	0.465366	-0.00299076	0.00295276	0.311122	T	G	0.4572	0.0079	-0.0081	0.0021	7.792e-05	83	--
	4	4:149433978:G:C	G	C	0.449559	-0.012955	0.00286493	6.12775e-06	G	C	0.465668	-0.00284662	0.0029525	0.334978	C	G	0.5426	0.0081	0.0081	0.0021	8.978e-05	83.4	++
	4	4:149435031:T:G	T	G	0.449559	-0.012955	0.00286493	6.12775e-06	T	G	0.465668	-0.00284662	0.0029525	0.334978	T	G	0.4574	0.0081	-0.0081	0.0021	8.978e-05	83.4	--
	4	4:149435566:G:A	G	A	0.449559	-0.012955	0.00286493	6.12775e-06	G	A	0.465668	-0.00284662	0.0029525	0.334978	A	G	0.5426	0.0081	0.0081	0.0021	8.978e-05	83.4	++
	4	4:149435731:C:T	T	C	0.449559	-0.012955	0.00286493	6.12775e-06	T	C	0.465517	-0.0027233	0.00295353	0.356503	T	C	0.4573	0.008	-0.008	0.0021	0.0001012	83.8	--
	4	4:149437061:G:T	G	T	0.449559	-0.012955	0.00286493	6.12775e-06	G	T	0.465668	-0.00284662	0.0029525	0.334978	T	G	0.5426	0.0081	0.0081	0.0021	8.978e-05	83.4	++
	4	4:149442015:T:C	T	C	0.449421	-0.0129187	0.0028643	6.475e-06	T	C	0.465668	-0.00284662	0.0029525	0.334978	T	C	0.4573	0.0081	-0.008	0.0021	9.285e-05	83.3	--
	7	7:8147064:T:C							C	T	0.073049	-0.025942	0.00565977	4.571e-06
	9	9:92506317:C:T							T	C	0.428917	-0.0134344	0.00299573	7.30829e-06
	9	9:92507497:G:A							A	G	0.428615	-0.0135829	0.00299811	5.88479e-06
	13	13:39250862:G:A							G	A	0.281004	-0.0147505	0.00325951	6.02835e-06
	13	13:39256023:C:T							T	C	0.255142	-0.0147849	0.00334318	9.76123e-06
	13	13:39260130:A:G							G	A	0.255142	-0.0147849	0.00334318	9.76123e-06
	13	13:39261151:T:G							T	G	0.281307	-0.0148499	0.00325505	5.0639e-06
	13	13:39264690:T:C							C	T	0.256503	-0.0147781	0.00334082	9.71153e-06

## Sheet: L-LDL-FC
	Online supplementary
	GWAS results from mixed linear model association analyses (mlma). SNPs identifed at the suggestive level (1 x 105) in at least one ethnicity. Significant SNPs are shown in bold. Shaded rows represent SNPs not included in the GWAS due to the SNP not being included in the GWAS as a result of failing a previous QC step. Meta-analysis results obtained from a fixed effects inverse variance model in ME…
			South Asians						White Europeans						Meta Analysis
	Chromosome	SNP	A1	A2	Frequency	β estimate	SE	P value	A1	A2	Frequency	β estimate	SE	P value	A1	A2	Frequency	FreqSE	β estimate	SE	P value	I2	Direction
	1	1:5142406:G:A	A	G	0.450799	0.00361945	0.00282736	0.200493	A	G	0.303771	0.00776879	0.00166451	3.05164e-06	A	G	0.3416	0.0643	0.0067	0.0014	2.99e-06	37.5	++
	1	1:5142426:T:C	C	T	0.450937	0.00365494	0.00282644	0.195967	C	T	0.304072	0.00773622	0.00166476	3.36706e-06	T	C	0.6581	0.0642	-0.0067	0.0014	3.156e-06	35.4	--
	1	1:5142552:T:G	G	T	0.451213	0.00373667	0.00282618	0.186113	G	T	0.303469	0.00764405	0.00166542	4.43562e-06	T	G	0.6585	0.0646	-0.0066	0.0014	3.735e-06	29.5	--
	7	7:8147064:T:C							C	T	0.072549	-0.0135728	0.00295649	4.41444e-06

## Sheet: L-LDL-TG
	Online supplementary
	GWAS results from mixed linear model association analyses (mlma). SNPs identifed at the suggestive level (1 x 105) in at least one ethnicity. Significant SNPs are shown in bold. Shaded rows represent SNPs not included in the GWAS due to the SNP not being included in the GWAS as a result of failing a previous QC step. Meta-analysis results obtained from a fixed effects inverse variance model in ME…
			South Asians						White Europeans						Meta Analysis
	Chromosome	SNP	A1	A2	Frequency	β estimate	SE	P value	A1	A2	Frequency	β estimate	SE	P value	A1	A2	Frequency	FreqSE	β estimate	SE	P value	I2	Direction
	2	2:21214832:G:A	A	G	0.115438	-0.0070564	0.00157891	7.85322e-06	A	G	0.0719033	-0.00229754	0.00209243	0.272194	A	G	0.0996	0.0209	-0.0053	0.0013	2.349e-05	69.7	--
	2	2:3838080:G:A	A	G	0.187103	-0.000475585	0.00127893	0.709995	A	G	0.106193	0.00795608	0.00177423	7.31714e-06	A	G	0.1594	0.0384	0.0024	0.001	0.02033	93.3	-+
	2	2:3838425:G:A	A	G	0.187103	-0.000475585	0.00127893	0.709995	A	G	0.106193	0.00795608	0.00177423	7.31714e-06	A	G	0.1594	0.0384	0.0024	0.001	0.02033	93.3	-+
	2	2:3839093:A:G	G	A	0.186965	-0.000511936	0.00127907	0.688978	G	A	0.106193	0.00795608	0.00177423	7.31714e-06	A	G	0.8407	0.0383	-0.0024	0.001	0.02158	93.3	+-
	2	2:3839216:A:G	G	A	0.186689	-0.000571078	0.00128154	0.655874	G	A	0.106193	0.00795608	0.00177423	7.31714e-06	A	G	0.8409	0.0382	-0.0024	0.001	0.02354	93.4	+-
	2	2:3839523:C:T	T	C	0.186965	-0.000511936	0.00127907	0.688978	T	C	0.106193	0.00795608	0.00177423	7.31714e-06	T	C	0.1593	0.0383	0.0024	0.001	0.02158	93.3	-+
	2	2:3841136:C:T	T	C	0.186827	-0.000719745	0.0012814	0.574331	T	C	0.106344	0.00803064	0.00177341	5.94404e-06	T	C	0.1592	0.0382	0.0023	0.001	0.02804	93.7	-+
	2	2:3850305:A:C	C	A	0.186965	-0.000566831	0.00128016	0.657925	C	A	0.106344	0.00803064	0.00177341	5.94404e-06	A	C	0.8407	0.0383	-0.0024	0.001	0.02194	93.5	+-
	2	2:3850385:C:T	T	C	0.187103	-0.000557979	0.00127893	0.662628	T	C	0.106344	0.00803064	0.00177341	5.94404e-06	T	C	0.1595	0.0383	0.0024	0.001	0.02174	93.5	-+
	2	2:3852264:G:A							A	G	0.106193	0.00789244	0.00177423	8.65206e-06
	5	5:118908168:G:A	G	A	0.202706	-5.12115e-06	0.00125276	0.996738	G	A	0.288973	0.00567495	0.00120593	2.52782e-06	A	G	0.7525	0.0431	-0.0029	0.0009	0.0007054	90.6	+-
	5	5:118915821:T:G							T	G	0.273867	0.00560457	0.00122124	4.44873e-06
	5	5:118916159:A:C							A	C	0.27281	0.00544617	0.00122752	9.13398e-06
	5	5:118930158:C:T							C	T	0.334441	0.00524445	0.00115627	5.74171e-06
	5	5:118931912:C:T	C	T	0.29398	0.00108	0.001105	0.328838	C	T	0.33142	0.00521047	0.00115681	6.66276e-06	T	C	0.6882	0.0187	-0.0031	0.0008	0.0001346	85	--
	5	5:166017077:C:T	T	C	0.173709	0.00047	0.001339	0.72543	T	C	0.125227	-0.00732991	0.00163093	6.97991e-06	T	C	0.1542	0.0238	-0.0027	0.001	0.009864	92.7	+-
	5	5:166017204:G:A	A	G	0.173709	0.00047	0.001339	0.72543	A	G	0.125227	-0.00732991	0.00163093	6.97991e-06	A	G	0.1542	0.0238	-0.0027	0.001	0.009864	92.7	+-
	7	7:20282736:C:T	T	C	0.256697	0.000706	0.001152	0.540039	T	C	0.262538	-0.00565927	0.00125459	6.45707e-06	T	C	0.2594	0.0029	-0.0022	0.0008	0.009336	92.8	+-
	7	7:20283813:A:T							T	A	0.261934	-0.00556653	0.00125652	9.41842e-06
	7	7:20284577:C:G							G	C	0.366465	-0.00532466	0.00114505	3.3167e-06
	7	7:20300948:C:T							T	C	0.13142	-0.00708502	0.00160286	9.85969e-06
	7	7:20301141:A:G							G	A	0.343505	-0.005083	0.00114743	9.42724e-06
	7	7:20302288:T:C							C	T	0.336556	-0.00526268	0.00115345	5.0535e-06
	7	7:20302788:C:G							G	C	0.335498	-0.00525047	0.00115487	5.45738e-06
	7	7:20310974:C:T							T	C	0.317372	-0.00546188	0.00117071	3.07927e-06
	9	9:11986462:A:T	T	A	0.0502624	0.0022779	0.00228416	0.318638	T	A	0.0607251	0.0101028	0.00228031	9.40441e-06	A	T	0.9445	0.0052	-0.0062	0.0016	0.000123	83	--
	9	9:20801654:G:A	A	G	0.198012	0.00575521	0.00128194	7.1408e-06	A	G	0.240483	0.00126139	0.00126855	0.320047	A	G	0.2195	0.0212	0.0035	0.0009	0.0001113	83.9	++
	9	9:20802671:A:G	G	A	0.19815	0.00572419	0.00128183	7.98272e-06	G	A	0.24139	0.00118496	0.00126635	0.349411	A	G	0.78	0.0216	-0.0034	0.0009	0.0001423	84.2	--
	9	9:20811311:C:T	T	C	0.197459	0.00576469	0.00128462	7.20781e-06	T	C	0.240785	0.00123863	0.00126642	0.328045	T	C	0.2194	0.0217	0.0035	0.0009	0.0001196	84.1	++
	9	9:20811421:A:G	G	A	0.197459	0.00576469	0.00128462	7.20781e-06	G	A	0.240785	0.00123863	0.00126642	0.328045	A	G	0.7806	0.0217	-0.0035	0.0009	0.0001196	84.1	--
	9	9:20811573:A:C	C	A	0.197459	0.00576469	0.00128462	7.20781e-06	C	A	0.240785	0.00121818	0.00126642	0.336095	A	C	0.7806	0.0217	-0.0035	0.0009	0.0001254	84.3	--
	9	9:20812056:T:A	A	T	0.197874	0.00578027	0.00128427	6.76969e-06	A	T	0.24139	0.0011393	0.00126531	0.367899	A	T	0.22	0.0218	0.0034	0.0009	0.0001446	84.9	++
	9	9:20822194:T:A	A	T	0.198012	0.00580753	0.00128084	5.78334e-06	A	T	0.246979	0.000997354	0.00125259	0.425897	A	T	0.223	0.0245	0.0033	0.0009	0.0001844	86.1	++
	9	9:87175095:G:A							A	G	0.0637462	0.0108606	0.00224754	1.35022e-06
	9	9:87203463:G:A							A	G	0.0567976	0.011991	0.0023633	3.8985e-07
	13	13:23970194:A:G							A	G	0.293656	-0.00545503	0.00119481	4.98084e-06
	21	21:22272322:G:A							G	A	0.475529	0.00498691	0.0010914	4.89374e-06
	21	21:22273437:G:A							G	A	0.47568	0.00499399	0.00109103	4.70989e-06
