# Supplementary material for: Metabolic drivers of dysglycemia in pregnancy: ethnic-specific GWAS of 146 metabolites and 1-sample Mendelian randomization analyses in a UK multi-ethnic birth cohort
Source: Front Endocrinol (Lausanne). 2023 May 15;14:1157416. doi: 10.3389/fendo.2023.1157416 (PMC10225646; doi:10.3389/fendo.2023.1157416)
Supplement: Supplementary file 1 [file DataSheet_1.zip › Supplementary Excel. GWAS results/Lipoprotein Density .xlsx]

## Sheet: VLDL_D
	Online supplementary
	GWAS results from mixed linear model association analyses (mlma). SNPs identifed at the suggestive level (1 x 105) in at least one ethnicity. Significant SNPs are shown in bold. Shaded rows represent SNPs not included in the GWAS due to the SNP not being included in the GWAS as a result of failing a previous QC step. Meta-analysis results obtained from a fixed effects inverse variance model in ME…
			South Asians						White Europeans						Meta Analysis
	Chromosome	SNP	A1	A2	Frequency	β estimate	SE	P value	A1	A2	Frequency	β estimate	SE	P value	A1	A2	Frequency	FreqSE	β estimate	SE	P value	I2	Direction
	6	6:33667660:C:T	T	C	0.0163282	0.00138623	0.00717443	0.84678	T	C	0.054269	-0.00664	0.001422	3.02e-06	T	C	0.0528	-0.0063	0.0014	5.551e-06	17	-+
	6	6:33683068:A:T	T	A	0.018112	0.00168237	0.00684105	0.805742	T	A	0.054871	-0.00645	0.001415	5.09e-06	A	T	0.9466	0.0061	0.0014	1.015e-05	26.2	+-
	6	6:33683548:A:G	G	A	0.018112	0.00168237	0.00684105	0.805742	G	A	0.05472	-0.00629	0.001417	9e-06	A	G	0.9468	0.006	0.0014	1.733e-05	23.2	+-
	6	6:33692368:T:C	C	T	0.0208562	0.00428917	0.00641204	0.503544	C	T	0.056073	-0.0063	0.001398	6.61e-06	T	C	0.9455	0.0058	0.0014	2.04e-05	61.6	+-
	8	8:129262075:T:G	G	T	0.245335	0.000978078	0.00211622	0.643951	G	T	0.26383	-0.00324	0.000714	5.64e-06	T	G	0.7381	0.0028	0.0007	3.297e-05	72	+-
	8	8:129263221:T:C	C	T	0.245472	0.00129193	0.00211621	0.541536	C	T	0.26383	-0.00325	0.000714	5.31e-06	T	C	0.738	0.0028	0.0007	3.825e-05	75.8	+-
	9	9:130094195:G:T	T	G	0.247805	0.009338	0.002113	9.93e-06	T	G	0.309982	0.000759281	0.000679378	0.263733	T	G	0.3042	0.0016	0.0006	0.01566	93.3	++
	9	9:130096344:T:A	A	T	0.247805	0.009338	0.002113	9.93e-06	A	T	0.310884	0.000831108	0.000677853	0.220165	A	T	0.305	0.0016	0.0006	0.01182	93.2	++
	9	9:130096378:G:C	C	G	0.247805	0.009338	0.002113	9.93e-06	C	G	0.311034	0.000814652	0.000677909	0.229475	C	G	0.3051	0.0016	0.0006	0.01262	93.2	++
	9	9:130101423:A:G	G	A	0.260977	0.009358	0.002076	6.55e-06	G	A	0.328924	0.000728981	0.000669101	0.275937	A	G	0.6775	-0.0015	0.0006	0.01553	93.6	--
	9	9:130106778:C:T	T	C	0.24753	0.009468	0.00211	7.22e-06	T	C	0.310734	0.000648554	0.000678726	0.339302	T	C	0.3048	0.0015	0.0006	0.02239	93.7	++
	10	10:116168945:G:A	A	G	0.0953622	0.000251264	0.00305562	0.934464	A	G	0.080427	-0.00533	0.001172	5.33e-06	A	G	0.0823	-0.0046	0.0011	2.479e-05	65.6	-+
	10	10:116169841:T:C	C	T	0.0959111	0.000410203	0.00304538	0.892852	C	T	0.080728	-0.00534	0.00117	4.97e-06	T	C	0.9173	0.0046	0.0011	2.529e-05	67.8	+-
	10	10:116170396:G:C	C	G	0.099067	0.000238978	0.00300535	0.936621	C	G	0.080878	-0.00524	0.001172	7.76e-06	C	G	0.0833	-0.0045	0.0011	3.525e-05	65.3	-+
	10	10:116170950:T:C	C	T	0.0987925	0.000458318	0.00301227	0.879068	C	T	0.080878	-0.00524	0.001172	7.76e-06	T	C	0.9168	0.0045	0.0011	3.93e-05	67.8	+-
	10	10:116172486:C:T	T	C	0.0986553	-1.50652e-05	0.00300934	0.996006	T	C	0.080878	-0.00524	0.001172	7.76e-06	T	C	0.0832	-0.0046	0.0011	3.073e-05	61.8	--
	10	10:116177218:A:T	T	A	0.0989297	-4.99181e-05	0.00300668	0.986754	T	A	0.081028	-0.00524	0.001171	7.66e-06	A	T	0.9166	0.0046	0.0011	2.97e-05	61.3	++
	10	10:116183647:G:A	A	G	0.099067	-0.000248257	0.00300531	0.934165	A	G	0.080728	-0.00524	0.001172	7.78e-06	A	G	0.0831	-0.0046	0.0011	2.723e-05	58.2	--
	10	10:116184528:G:A							A	G	0.080728	-0.00524	0.001172	7.78e-06
	10	10:116185668:C:A							A	C	0.080427	-0.00541	0.001174	4.08e-06
	10	10:116190000:C:T							T	C	0.080878	-0.00528	0.001176	7.28e-06
	10	10:116191799:A:C							C	A	0.080728	-0.00529	0.001177	7.02e-06
	10	10:116209670:G:A							A	G	0.079224	-0.00561	0.001191	2.47e-06
	10	10:116224299:C:T							T	C	0.079375	-0.00565	0.00119	2.01e-06
	10	10:116226151:T:C							C	T	0.080126	-0.00538	0.001185	5.76e-06
	10	10:116227321:A:C							C	A	0.079224	-0.00533	0.001191	7.56e-06
	10	10:132162712:G:A							A	G	0.146723	-0.00394	0.000887	8.65e-06
	10	10:132190590:G:A	A	G	0.177689	-0.00206367	0.00234276	0.378389	A	G	0.243235	-0.00329	0.000744	9.78e-06	A	G	0.2372	-0.0032	0.0007	7.421e-06	0	--
	10	10:132192411:C:T	T	C	0.177689	-0.00206367	0.00234276	0.378389	T	C	0.243235	-0.00329	0.000744	9.78e-06	T	C	0.2372	-0.0032	0.0007	7.421e-06	0	--
	10	10:26438411:G:A	A	G	0.174808	0.010795	0.002398	6.73e-06	A	G	0.266085	0.00133306	0.000718486	0.0635431	A	G	0.2586	0.0021	0.0007	0.002145	93	++
	10	10:9005274:T:C	C	T	0.239435	0.001517	0.00214812	0.480064	C	T	0.371768	-0.00319	0.00066	1.28e-06	T	C	0.6396	0.0028	0.0006	1.021e-05	77.2	+-
	10	10:9011017:A:G	G	A	0.225165	0.00200635	0.00219176	0.35998	G	A	0.367559	-0.00322	0.000662	1.12e-06	A	G	0.6443	0.0028	0.0006	1.125e-05	80.8	+-
	10	10:9013778:A:G	A	G	0.213502	0.00318902	0.00223205	0.153079	A	G	0.35914	-0.0031	0.000666	3.26e-06	A	G	0.3472	-0.0026	0.0006	5.082e-05	86.3	-+
	10	10:9013900:G:A							G	A	0.361545	-0.00305	0.000664	4.44e-06
	14	14:101740115:G:A	A	G	0.105104	0.00188228	0.00296456	0.525477	A	G	0.142664	0.004222	0.000904	3.02e-06	A	G	0.1395	0.004	0.0009	3.28e-06	0	++
	14	14:101740310:T:C							C	T	0.142814	0.004199	0.000904	3.4e-06
	14	14:101741895:C:T	T	C	0.105104	0.00188228	0.00296456	0.525477	T	C	0.142664	0.004222	0.000904	3.02e-06	T	C	0.1395	0.004	0.0009	3.28e-06	0	++
	14	14:101742314:A:T	T	A	0.105104	0.00188228	0.00296456	0.525477	T	A	0.142664	0.004222	0.000904	3.02e-06	A	T	0.8605	-0.004	0.0009	3.28e-06	0	--
	14	14:101742357:C:A	A	C	0.105104	0.00188228	0.00296456	0.525477	A	C	0.142664	0.004222	0.000904	3.02e-06	A	C	0.1395	0.004	0.0009	3.28e-06	0	++
	14	14:101742781:A:G	G	A	0.105104	0.00188228	0.00296456	0.525477	G	A	0.142664	0.004222	0.000904	3.02e-06	A	G	0.8605	-0.004	0.0009	3.28e-06	0	--
	14	14:101743391:G:A	A	G	0.104967	0.00159903	0.00296996	0.590299	A	G	0.142514	0.004153	0.000904	4.4e-06	A	G	0.1393	0.0039	0.0009	5.321e-06	0	++
	14	14:101744089:G:C	C	G	0.10579	0.00172334	0.00295846	0.560222	C	G	0.142664	0.004133	0.000904	4.85e-06	C	G	0.1395	0.0039	0.0009	5.557e-06	0	++
	16	16:28139077:G:A							A	G	0.254059	0.003272	0.000731	7.58e-06
	16	16:7336322:T:C							T	C	0.11831	-0.0045	0.000981	4.57e-06
	18	18:60706188:T:C	T	C	0.43949	0.00818	0.001838	8.57e-06	C	T	0.457456	0.000436383	0.000647307	0.500215	T	C	0.5312	0.0005	0.0006	0.3995	94.9	-+
	18	18:60706602:A:G	A	G	0.439352	0.008155	0.001838	9.11e-06	G	A	0.457456	0.000436383	0.000647307	0.500215	A	G	0.5312	0.0005	0.0006	0.402	94.9	-+
	18	18:60706932:A:G	A	G	0.43949	0.00818	0.001838	8.57e-06	G	A	0.457456	0.000436383	0.000647307	0.500215	A	G	0.5312	0.0005	0.0006	0.3995	94.9	-+
	18	18:60707555:A:G	A	G	0.43949	0.00818	0.001838	8.57e-06	G	A	0.457456	0.000436383	0.000647307	0.50021	A	G	0.5312	0.0005	0.0006	0.3995	94.9	-+
	18	18:60708523:G:C	G	C	0.43949	0.00818	0.001838	8.57e-06	C	G	0.457456	0.000436383	0.000647307	0.500215	C	G	0.4688	-0.0005	0.0006	0.3995	94.9	+-
	18	18:60708726:A:G	A	G	0.43949	0.00818	0.001838	8.57e-06	G	A	0.457456	0.000436383	0.000647307	0.500215	A	G	0.5312	0.0005	0.0006	0.3995	94.9	-+
	18	18:60710313:T:C	T	C	0.43949	0.008157	0.001837	8.99e-06	C	T	0.457456	0.000436383	0.000647307	0.500215	T	C	0.5312	0.0005	0.0006	0.401	94.9	-+
	18	18:60713833:C:G	C	G	0.441822	0.008122	0.001833	9.35e-06	G	C	0.457456	0.000463496	0.000646903	0.473692	C	G	0.5314	0.0005	0.0006	0.4243	94.9	-+
	18	18:60721117:T:A	T	A	0.442097	0.008198	0.001831	7.61e-06	A	T	0.458509	0.000483615	0.000647272	0.454967	A	T	0.4696	-0.0005	0.0006	0.4308	95	+-
	18	18:60723787:T:C	T	C	0.441959	0.008177	0.001833	8.17e-06	C	T	0.458058	0.00048111	0.000647171	0.457237	T	C	0.5309	0.0005	0.0006	0.4329	95	-+
	18	18:60733573:G:A	G	A	0.444704	0.008428	0.001827	3.98e-06	A	G	0.458659	0.000527926	0.00064744	0.414841	A	G	0.4694	-0.0005	0.0006	0.44	95.3	+-
	18	18:60737480:A:G	A	G	0.443743	0.008267	0.001827	6.01e-06	G	A	0.458659	0.000527926	0.00064744	0.41484	A	G	0.5305	0.0005	0.0006	0.4576	95.1	-+
	18	18:60739186:T:C	T	C	0.443743	0.008197	0.001827	7.27e-06	C	T	0.458809	0.000531098	0.000647609	0.41216	T	C	0.5303	0.0004	0.0006	0.4678	95.1	-+
	18	18:60739250:T:C	T	C	0.443743	0.008197	0.001827	7.27e-06	C	T	0.458809	0.000531098	0.000647609	0.412165	T	C	0.5303	0.0004	0.0006	0.4678	95.1	-+
	22	22:27451441:C:A							A	C	0.080427	-0.0053	0.001174	6.19e-06

## Sheet: LDL_D
	Online supplementary
	GWAS results from mixed linear model association analyses (mlma). SNPs identifed at the suggestive level (1 x 105) in at least one ethnicity. Significant SNPs are shown in bold. Shaded rows represent SNPs not included in the GWAS due to the SNP not being included in the GWAS as a result of failing a previous QC step. Meta-analysis results obtained from a fixed effects inverse variance model in ME…
			South Asians						White Europeans						Meta Analysis
	Chromosome	SNP	A1	A2	Frequency	β estimate	SE	P value	A1	A2	Frequency	β estimate	SE	P value	A1	A2	Frequency	FreqSE	β estimate	SE	P value	I2	Direction
	2	2:67795200:G:A							A	G	0.267471	-0.00648	0.001463	9.56e-06
	6	6:138501400:C:T	T	C	0.110621	-0.00922	0.002046	6.52e-06	T	C	0.0905999	-0.000916275	0.00227468	0.687085	T	C	0.1017	0.01	-0.0055	0.0015	0.0002948	86.4	--
	6	6:138509380:G:A	A	G	0.103586	-0.00961	0.002101	4.75e-06	T	C	0.0905999	-0.000916275	0.00227468	0.68708	T	C	0.0976	0.0065	-0.0056	0.0015	0.0002798	87.3	--
	6	6:138516298:T:C	C	T	0.111034	-0.00903	0.002038	9.47e-06	A	G	0.0831787	-0.00042752	0.0023692	0.8568	A	G	0.5463	0.3984	0.005	0.0015	0.00119	89.1	-+
	6	6:138539960:G:A	A	G	0.109241	-0.00968	0.002056	2.51e-06	A	G	0.0810142	-0.00107773	0.00240239	0.653714	A	G	0.0973	0.0139	-0.006	0.0016	0.0001094	86.5	--
	6	6:138540518:A:C	C	A	0.109931	-0.0098	0.002052	1.78e-06	C	A	0.081478	-0.00102417	0.00239228	0.66856	A	C	0.9021	0.0141	0.0061	0.0016	9.473e-05	87.1	++
	6	6:138544283:T:C	C	T	0.109103	-0.00983	0.002057	1.77e-06	C	T	0.081478	-0.00102417	0.00239228	0.668569	T	C	0.9026	0.0137	0.0061	0.0016	9.516e-05	87.2	++
	6	6:138549270:A:C	C	A	0.108552	-0.0095	0.00206	3.97e-06	C	A	0.0811688	-0.00108399	0.00239565	0.65092	A	C	0.9031	0.0135	0.0059	0.0016	0.0001496	85.9	++
	6	6:138549368:A:C	C	A	0.10869	-0.00949	0.002059	4.06e-06	C	A	0.0811688	-0.00108399	0.00239565	0.65092	A	C	0.903	0.0136	0.0059	0.0016	0.0001504	85.9	++
	6	6:138549809:C:T	T	C	0.10869	-0.00949	0.002059	4.06e-06	T	C	0.0811688	-0.00108399	0.00239565	0.65092	T	C	0.097	0.0136	-0.0059	0.0016	0.0001504	85.9	--
	6	6:138551302:C:T	T	C	0.109655	-0.00989	0.002054	1.48e-06	T	C	0.081478	-0.00065151	0.00239223	0.785358	T	C	0.0977	0.0139	-0.006	0.0016	0.0001278	88.4	--
	6	6:138560881:C:T	T	C	0.110069	-0.00917	0.002051	7.84e-06	T	C	0.0813234	-0.001102	0.00239397	0.64528	T	C	0.0979	0.0142	-0.0058	0.0016	0.0002201	84.7	--
	6	6:138560948:A:G	G	A	0.110207	-0.00919	0.002051	7.43e-06	G	A	0.0816327	-0.00067007	0.00239056	0.779249	A	G	0.9019	0.0141	0.0056	0.0016	0.0003394	86.3	++
	6	6:138563975:C:T	T	C	0.110069	-0.00933	0.002051	5.39e-06	T	C	0.0816327	-0.00067007	0.00239056	0.779249	T	C	0.098	0.0141	-0.0057	0.0016	0.000278	86.8	--
	6	6:138575325:A:G	G	A	0.110621	-0.00905	0.002043	9.37e-06	G	A	0.0845702	-0.00101402	0.0023548	0.666745	A	G	0.9006	0.0129	0.0056	0.0015	0.0002854	84.9	++
	6	6:8533784:G:A							G	A	0.270099	0.006449	0.001459	9.94e-06
	6	6:8535596:C:G							C	G	0.270099	0.006449	0.001459	9.94e-06
	6	6:8553118:T:C	T	C	0.337379	0.000435206	0.00136085	0.749117	T	C	0.339208	0.006176	0.001361	5.65e-06	T	C	0.3383	0.0009	0.0033	0.001	0.0005932	88.8	++
	6	6:8558497:C:T	C	T	0.337517	0.000402023	0.00136099	0.767696	C	T	0.339208	0.006176	0.001361	5.65e-06	T	C	0.6616	0.0008	-0.0033	0.001	0.0006318	88.9	--
	6	6:8559060:T:G	T	G	0.337517	0.000402023	0.00136099	0.767696	T	G	0.339208	0.006176	0.001361	5.65e-06	T	G	0.3384	0.0008	0.0033	0.001	0.0006318	88.9	++
	6	6:8560888:T:G	T	G	0.337517	0.000402023	0.00136099	0.767696	T	G	0.339208	0.006176	0.001361	5.65e-06	T	G	0.3384	0.0008	0.0033	0.001	0.0006318	88.9	++
	6	6:8561740:C:T	C	T	0.337517	0.000402023	0.00136099	0.767696	C	T	0.339208	0.006176	0.001361	5.65e-06	T	C	0.6616	0.0008	-0.0033	0.001	0.0006318	88.9	--
	6	6:8561815:C:A	C	A	0.337517	0.000402023	0.00136099	0.767696	C	A	0.339208	0.006176	0.001361	5.65e-06	A	C	0.6616	0.0008	-0.0033	0.001	0.0006318	88.9	--
	6	6:8703696:A:T	T	A	0.312966	0.00117755	0.00138299	0.394515	T	A	0.33658	0.006094	0.001369	8.52e-06	A	T	0.6751	0.0118	-0.0037	0.001	0.0001682	84.3	--
	6	6:8704523:T:C	C	T	0.312966	0.00117755	0.00138299	0.394515	C	T	0.33658	0.006082	0.00137	9.01e-06	T	C	0.6751	0.0118	-0.0037	0.001	0.0001746	84.2	--
	6	6:8705316:G:A	A	G	0.312966	0.00117755	0.00138299	0.394515	A	G	0.33658	0.006082	0.00137	9.01e-06	A	G	0.3249	0.0118	0.0037	0.001	0.0001746	84.2	++
	6	6:8706005:G:A	A	G	0.312966	0.00117755	0.00138299	0.394515	A	G	0.33658	0.006171	0.00137	6.64e-06	A	G	0.3249	0.0118	0.0037	0.001	0.0001451	84.8	++
	6	6:8711736:G:A	A	G	0.312414	0.00117712	0.00138596	0.395703	A	G	0.336425	0.006065	0.00137	9.52e-06	A	G	0.3246	0.012	0.0036	0.001	0.00018	84.1	++
	6	6:8717384:C:T							T	C	0.336116	0.00623	0.00137	5.46e-06
	7	7:3208316:A:G	G	A	0.097931	0.009677	0.002174	8.56e-06	G	A	0.177025	0.00213216	0.0017142	0.213564	A	G	0.8533	0.0385	-0.005	0.0013	0.0001894	86.5	--
	7	7:3208899:C:T	T	C	0.097931	0.009677	0.002174	8.56e-06	T	C	0.176871	0.00216147	0.00171448	0.207413	T	C	0.1466	0.0384	0.005	0.0013	0.0001795	86.4	++
	7	7:3209878:T:C	C	T	0.097793	0.009611	0.002175	9.94e-06	C	T	0.17718	0.00220137	0.00171394	0.199003	T	C	0.8532	0.0386	-0.005	0.0013	0.0001812	86	--
	8	8:141551407:G:A	A	G	0.238621	0.007216	0.001526	2.26e-06	A	G	0.26376	0.00122148	0.00147417	0.407339	A	G	0.2516	0.0126	0.0041	0.0011	0.0001039	87.5	++
	8	8:81842065:T:G	G	T	0.203034	0.007146	0.001607	8.72e-06	G	T	0.075603	0.000225431	0.00246005	0.926987	T	G	0.8351	0.0583	-0.0051	0.0013	0.0001613	82	--
	8	8:81842863:C:T	T	C	0.203034	0.007146	0.001607	8.72e-06	T	C	0.075603	0.000225431	0.00246005	0.926987	T	C	0.1649	0.0583	0.0051	0.0013	0.0001613	82	++
	8	8:81843186:T:C	C	T	0.203034	0.007146	0.001607	8.72e-06	C	T	0.075603	0.000225431	0.00246005	0.926987	T	C	0.8351	0.0583	-0.0051	0.0013	0.0001613	82	--
	8	8:81845567:A:G	G	A	0.202759	0.007197	0.001607	7.54e-06	G	A	0.0757576	0.000189568	0.00245819	0.938531	A	G	0.8353	0.0582	-0.0051	0.0013	0.0001502	82.4	--
	8	8:81846130:G:A	A	G	0.203724	0.007151	0.001604	8.23e-06	A	G	0.0765306	0.000429958	0.00244899	0.860635	A	G	0.1655	0.0583	0.0051	0.0013	0.0001304	81	++
	9	9:105114079:A:C	C	A	0.276276	-0.00713	0.001462	1.08e-06	C	A	0.340136	-0.00142429	0.00136587	0.297055	A	C	0.6896	0.0319	0.0041	0.001	4.29e-05	87.7	++
	9	9:105114367:A:G	G	A	0.276276	-0.0073	0.00146	5.61e-07	G	A	0.340754	-0.00138697	0.0013656	0.309794	A	G	0.6893	0.0322	0.0041	0.001	3.221e-05	88.6	++
	9	9:105115334:T:C	C	T	0.276138	-0.0073	0.00146	5.72e-07	C	T	0.340754	-0.0013669	0.00136559	0.316846	T	C	0.6894	0.0322	0.0041	0.001	3.376e-05	88.6	++
	9	9:105116007:T:A	A	T	0.276138	-0.0073	0.00146	5.72e-07	A	T	0.340754	-0.0013669	0.00136559	0.31684	A	T	0.3106	0.0322	-0.0041	0.001	3.376e-05	88.6	--
	9	9:105119404:T:G	G	T	0.277103	-0.00719	0.001456	7.82e-07	G	T	0.341064	-0.00142014	0.00136407	0.297826	T	G	0.6888	0.0319	0.0041	0.001	3.535e-05	88	++
	9	9:105120673:A:G	G	A	0.276414	-0.00724	0.001458	6.7e-07	G	A	0.341218	-0.00140429	0.00136423	0.303309	A	G	0.689	0.0323	0.0041	0.001	3.407e-05	88.3	++
	9	9:105122350:T:G	G	T	0.276	-0.00712	0.001458	1.02e-06	G	T	0.341218	-0.00153142	0.00136424	0.26163	T	G	0.6892	0.0325	0.0041	0.001	3.236e-05	87.2	++
	9	9:105122814:G:A	A	G	0.276552	-0.00717	0.001458	8.74e-07	A	G	0.341218	-0.00153142	0.00136424	0.26163	A	G	0.311	0.0323	-0.0042	0.001	2.92e-05	87.5	--
	9	9:105124832:C:T	T	C	0.276414	-0.00716	0.001458	8.9e-07	T	C	0.341218	-0.00153142	0.00136424	0.26163	T	C	0.311	0.0323	-0.0042	0.001	2.981e-05	87.4	--
	9	9:105128818:T:C	C	T	0.276552	-0.00717	0.001458	8.74e-07	C	T	0.340909	-0.00152677	0.00136575	0.263611	T	C	0.6892	0.0321	0.0042	0.001	2.943e-05	87.5	++
	9	9:105132754:C:G	G	C	0.276414	-0.00724	0.001457	6.73e-07	G	C	0.340291	-0.00156755	0.00136692	0.251474	C	G	0.6896	0.0319	0.0042	0.001	2.273e-05	87.6	++
	9	9:105144010:T:C	C	T	0.281793	-0.00648	0.001444	7.18e-06	C	T	0.349876	-0.00115324	0.0013603	0.396558	T	C	0.6821	0.034	0.0037	0.001	0.0002206	86.1	++
	9	9:105146747:C:A	A	C	0.281793	-0.00648	0.001444	7.18e-06	A	C	0.349567	-0.00116943	0.00136177	0.390475	A	C	0.3177	0.0338	-0.0037	0.001	0.0002126	86	--
	9	9:105146951:C:G	G	C	0.281793	-0.00648	0.001444	7.18e-06	G	C	0.349722	-0.00118534	0.00136103	0.383802	C	G	0.6822	0.0339	0.0037	0.001	0.0002058	86	++
	9	9:105147065:C:A	A	C	0.281793	-0.00648	0.001444	7.18e-06	A	C	0.349722	-0.00118534	0.00136103	0.383802	A	C	0.3178	0.0339	-0.0037	0.001	0.0002058	86	--
	9	9:105147096:A:G	G	A	0.281793	-0.00648	0.001444	7.18e-06	G	A	0.349722	-0.00118534	0.00136103	0.383802	A	G	0.6822	0.0339	0.0037	0.001	0.0002058	86	++
	9	9:105147364:C:G	G	C	0.281655	-0.00647	0.001444	7.29e-06	G	C	0.349567	-0.00116943	0.00136177	0.390475	C	G	0.6824	0.0339	0.0037	0.001	0.0002166	86	++
	9	9:105147415:A:G	G	A	0.281793	-0.00648	0.001444	7.18e-06	G	A	0.349722	-0.00118534	0.00136103	0.383802	A	G	0.6822	0.0339	0.0037	0.001	0.0002058	86	++
	9	9:105148837:T:C	C	T	0.281655	-0.00647	0.001444	7.29e-06	C	T	0.349722	-0.00113731	0.00136103	0.403367	T	C	0.6823	0.034	0.0036	0.001	0.000232	86.2	++
	9	9:105151404:A:G	G	A	0.281517	-0.00653	0.001443	5.92e-06	G	A	0.348485	-0.00116605	0.00136141	0.39172	A	G	0.6831	0.0334	0.0037	0.001	0.0001927	86.3	++
	9	9:105151710:C:T	T	C	0.275862	-0.00681	0.001454	2.83e-06	T	C	0.337972	-0.00145595	0.00136913	0.287592	T	C	0.3088	0.031	-0.004	0.001	6.748e-05	86.1	--
	9	9:105152047:C:T	T	C	0.271172	-0.00682	0.001464	3.19e-06	T	C	0.337817	-0.00144003	0.00136989	0.293169	T	C	0.3067	0.0332	-0.004	0.001	7.8e-05	86.1	--
	9	9:105152132:G:A	A	G	0.271172	-0.00682	0.001464	3.19e-06	A	G	0.338281	-0.00147244	0.00136851	0.281954	A	G	0.307	0.0335	-0.004	0.001	7.273e-05	86	--
	10	10:63023803:G:A							A	G	0.159091	0.008118	0.001797	6.26e-06
	12	12:128590748:A:G							G	A	0.18522	0.007551	0.001679	6.9e-06
	12	12:128591492:A:G							G	A	0.18522	0.007447	0.001679	9.24e-06
	12	12:128592232:T:C							C	T	0.189703	0.007737	0.001658	3.07e-06
	16	16:89654800:C:T							T	C	0.265461	-0.00662	0.001467	6.29e-06

## Sheet: HDL_D
	Online supplementary
	GWAS results from mixed linear model association analyses (mlma). SNPs identifed at the suggestive level (1 x 105) in at least one ethnicity. Significant SNPs are shown in bold. Shaded rows represent SNPs not included in the GWAS due to the SNP not being included in the GWAS as a result of failing a previous QC step. Meta-analysis results obtained from a fixed effects inverse variance model in ME…
			South Asians						White Europeans						Meta Analysis
	Chromosome	SNP	A1	A2	Frequency	β estimate	SE	P value	A1	A2	Frequency	β estimate	SE	P value	A1	A2	Frequency	FreqSE	β estimate	SE	P value	I2	Direction
	2	2:19003554							C	A	0.349284	0.0234311	0.00524509	7.92345e-06
	3	3:70493219							C	A	0.293977	0.0259816	0.00552692	2.58993e-06
	5	5:115764968							C	T	0.288014	-0.0242611	0.00540988	7.3051e-06
	5	5:14764730	T	G	0.105916	-0.000645976	0.00736541	0.930112	T	G	0.0887001	-0.041384	0.008682	1.87326e-06	T	G	0.0987	0.0085	-0.0177	0.0056	0.00163	92.2	--
	5	5:14765010	T	C	0.105916	-0.000645976	0.00736541	0.930112	T	C	0.0887001	-0.041384	0.008682	1.87326e-06	T	C	0.0987	0.0085	-0.0177	0.0056	0.00163	92.2	--
	5	5:14767526	T	C	0.105916	-0.000504224	0.00736535	0.94542	T	C	0.0887001	-0.041384	0.008682	1.87326e-06	T	C	0.0987	0.0085	-0.0176	0.0056	0.001714	92.2	--
	5	5:14768215	T	C	0.105916	-0.000504224	0.00736535	0.94542	T	C	0.0887001	-0.041384	0.008682	1.87326e-06	T	C	0.0987	0.0085	-0.0176	0.0056	0.001714	92.2	--
	5	5:14770753	T	C	0.106325	0.00140304	0.00732515	0.848104	T	C	0.0882528	-0.0397582	0.00869736	4.84722e-06	T	C	0.0988	0.0089	-0.0157	0.0056	0.005138	92.4	-+
	5	5:14779809	G	T	0.110278	0.00156096	0.00722379	0.828921	G	T	0.0887001	-0.0389208	0.00869785	7.64949e-06	T	G	0.8985	0.0106	0.015	0.0056	0.007087	92.2	+-
	5	5:14780584	A	G	0.109869	0.00157271	0.00723245	0.827856	A	G	0.088551	-0.0392251	0.00870298	6.57222e-06	A	G	0.1012	0.0105	-0.0151	0.0056	0.006659	92.3	-+
	5	5:14791052	T	G	0.110823	0.00273391	0.00721227	0.704641	T	G	0.0884019	-0.0401131	0.00870813	4.09697e-06	T	G	0.1017	0.011	-0.0147	0.0056	0.008138	93	-+
	5	5:14795897	T	G	0.110278	0.00184542	0.00723363	0.798633	T	G	0.0881038	-0.0404405	0.00871846	3.50954e-06	T	G	0.1012	0.0109	-0.0154	0.0056	0.005684	92.8	-+
	5	5:14795923	T	C	0.110414	0.00184867	0.00723058	0.798203	T	C	0.0884019	-0.0401131	0.00870813	4.09697e-06	T	C	0.1014	0.0108	-0.0153	0.0056	0.006034	92.7	-+
	5	5:14799788	T	G	0.10837	0.00240564	0.00729105	0.741442	T	G	0.0857185	-0.0392912	0.00883632	8.7257e-06	T	G	0.0992	0.0111	-0.0145	0.0056	0.01001	92.5	-+
	5	5:14800013	T	C	0.10837	0.00240564	0.00729105	0.741442	T	C	0.0857185	-0.0392912	0.00883632	8.7257e-06	T	C	0.0992	0.0111	-0.0145	0.0056	0.01001	92.5	-+
	5	5:14802502	A	G	0.108506	0.00258232	0.00728818	0.723102	A	G	0.0861658	-0.0390199	0.00881997	9.68711e-06	A	G	0.0994	0.011	-0.0143	0.0056	0.01093	92.4	-+
	5	5:14802998	A	G	0.10837	0.00257966	0.00729132	0.72349	A	G	0.0861658	-0.0390199	0.00881997	9.68711e-06	A	G	0.0994	0.0109	-0.0143	0.0056	0.01089	92.4	-+
	5	5:14804735	T	C	0.10837	0.00238782	0.00729118	0.743294	T	C	0.0861658	-0.0390199	0.00881997	9.68711e-06	T	C	0.0994	0.0109	-0.0144	0.0056	0.01028	92.4	-+
	5	5:14806991	G	A	0.108506	0.00258232	0.00728818	0.723102	G	A	0.0861658	-0.0390199	0.00881997	9.68711e-06	A	G	0.9006	0.011	0.0143	0.0056	0.01093	92.4	+-
	5	5:14808707	T	C	0.108506	0.00258232	0.00728818	0.723102	T	C	0.0861658	-0.0390199	0.00881997	9.68711e-06	T	C	0.0994	0.011	-0.0143	0.0056	0.01093	92.4	-+
	5	5:14812003	C	A	0.113141	0.00441027	0.00714134	0.53686	C	A	0.0946631	-0.0390222	0.00848854	4.2851e-06	A	C	0.8945	0.0091	0.0136	0.0055	0.01289	93.5	+-
	5	5:14818096							G	C	0.0934705	-0.0392057	0.00852562	4.25394e-06
	5	5:14818682							A	G	0.0934705	-0.0392057	0.00852562	4.25394e-06
	5	5:14822007							C	T	0.0933214	-0.0394606	0.00853032	3.72921e-06
	5	5:14824856							T	A	0.0934705	-0.0390306	0.00852562	4.69376e-06
	5	5:14846010							C	T	0.0933214	-0.0377949	0.00854534	9.74022e-06
	5	5:14846148							C	T	0.0933214	-0.0377949	0.00854534	9.74022e-06
	5	5:14852917							A	G	0.0922779	-0.0381508	0.00857869	8.70127e-06
	5	5:14856599							A	G	0.0928742	-0.0383847	0.00855956	7.31132e-06
	5	5:3660487							G	A	0.38864	-0.0232736	0.00512529	5.6004e-06
	5	5:3660665							C	G	0.387597	-0.0233769	0.00512876	5.16438e-06
	5	5:3660975							C	T	0.38864	-0.0233161	0.00512854	5.45854e-06
	5	5:95953610							C	T	0.119112	-0.0339186	0.00765557	9.39819e-06
	6	6:36916019	C	T	0.373501	-0.0212027	0.00472727	7.28523e-06	C	T	0.409213	0.000751418	0.00496029	0.879592	T	C	0.6095	0.0178	0.0108	0.0034	0.001676	90.3	-+
	6	6:36917094	T	C	0.326745	-0.0219581	0.00486876	6.48261e-06	T	C	0.372242	-0.000524029	0.00508944	0.91799	T	C	0.3485	0.0227	-0.0117	0.0035	0.0008682	89.2	--
	6	6:36918867	C	T	0.326336	-0.0219571	0.00487324	6.61725e-06	C	T	0.373286	-0.000734909	0.00508854	0.885165	T	C	0.6512	0.0235	0.0118	0.0035	0.0007966	89	++
	6	6:36919446	T	G	0.326472	-0.0215943	0.00487377	9.39187e-06	T	G	0.372987	-0.000609182	0.00508698	0.904679	T	G	0.3487	0.0232	-0.0116	0.0035	0.00103	88.7	--
	6	6:36921693	A	C	0.377863	-0.0208806	0.00471042	9.29912e-06	A	C	0.417859	-0.00156816	0.00495726	0.75174	A	C	0.3968	0.02	-0.0117	0.0034	0.0006005	87.5	--
	6	6:36934585	A	T	0.388222	-0.0208194	0.00466266	8.00175e-06	A	T	0.438283	-0.00172181	0.00494786	0.727847	A	T	0.4118	0.025	-0.0118	0.0034	0.0004862	87.3	--
	6	6:80575142							T	C	0.0658915	-0.0484153	0.00991298	1.03938e-06
	6	6:86449827	T	C	0.160987	-0.0273682	0.00616972	9.16925e-06	T	C	0.34511	0.0076031	0.00530049	0.151454	T	C	0.2669	0.091	-0.0072	0.004	0.07145	94.6	+-
	6	6:86450842	C	T	0.161123	-0.0272872	0.00616861	9.70885e-06	C	T	0.34511	0.0076031	0.00530049	0.151454	T	C	0.733	0.0909	0.0072	0.004	0.07266	94.6	-+
	6	6:86457522	C	T	0.160987	-0.0273682	0.00616972	9.16925e-06
	6	6:86461799	T	C	0.160987	-0.0273682	0.00616972	9.16925e-06	T	C	0.34511	0.0076031	0.00530049	0.151454	T	C	0.2669	0.091	-0.0072	0.004	0.07145	94.6	+-
	6	6:86462066	G	T	0.160987	-0.0273682	0.00616972	9.16925e-06	G	T	0.34511	0.0076031	0.00530049	0.151454	T	G	0.7331	0.091	0.0072	0.004	0.07145	94.6	-+
	6	6:86462654	G	A	0.160987	-0.0273682	0.00616972	9.16925e-06	G	A	0.34511	0.0076031	0.00530049	0.151454	A	G	0.7331	0.091	0.0072	0.004	0.07145	94.6	-+
	6	6:86467102	A	G	0.160987	-0.0273682	0.00616972	9.16925e-06	A	G	0.345259	0.00758342	0.00530118	0.152569	A	G	0.267	0.0911	-0.0073	0.004	0.07094	94.6	+-
	6	6:86467338	A	C	0.160987	-0.0273682	0.00616972	9.16925e-06	A	C	0.345259	0.00758342	0.00530118	0.152569	A	C	0.267	0.0911	-0.0073	0.004	0.07094	94.6	+-
	6	6:86471668	A	G	0.160987	-0.0273992	0.00616978	8.95976e-06	A	G	0.345259	0.00758342	0.00530118	0.15256	A	G	0.267	0.0911	-0.0073	0.004	0.07044	94.6	+-
	6	6:86472559	A	T	0.160987	-0.0273992	0.00616978	8.95976e-06	A	T	0.345259	0.00758342	0.00530118	0.152569	A	T	0.267	0.0911	-0.0073	0.004	0.07044	94.6	+-
	6	6:86475718	A	C	0.160987	-0.0273992	0.00616978	8.95976e-06	A	C	0.345259	0.00758342	0.00530118	0.152569	A	C	0.267	0.0911	-0.0073	0.004	0.07044	94.6	+-
	11	11:56950264	A	G	0.193566	-0.0256448	0.00575764	8.42669e-06	A	G	0.203041	-0.00479195	0.00612949	0.43434	A	G	0.198	0.0047	-0.0159	0.0042	0.0001558	83.7	--
	11	11:56951765	A	C	0.193702	-0.0254667	0.00575709	9.7095e-06	A	C	0.202594	-0.00434113	0.00613106	0.478911	A	C	0.1979	0.0044	-0.0156	0.0042	0.0002078	84.2	--
	11	11:56955091	C	T	0.193702	-0.0255869	0.00575724	8.81784e-06	C	T	0.203041	-0.00455964	0.00612394	0.456538	T	C	0.8019	0.0047	0.0157	0.0042	0.0001782	84	++
	11	11:56955677	A	G	0.193702	-0.0255869	0.00575724	8.81784e-06	A	G	0.202594	-0.00434113	0.00613106	0.478911	A	G	0.1979	0.0044	-0.0156	0.0042	0.0001957	84.3	--
	11	11:56968088	G	A	0.200109	-0.0255599	0.00568722	6.98074e-06	G	A	0.204383	-0.00600131	0.00612487	0.327171	A	G	0.7979	0.0021	0.0165	0.0042	7.491e-05	81.7	++
	11	11:56971717	A	G	0.199019	-0.0254353	0.00569101	7.84452e-06	A	G	0.203936	-0.00578601	0.00613195	0.345382	A	G	0.2013	0.0025	-0.0163	0.0042	8.936e-05	81.9	--
	11	11:78773462							G	A	0.338849	-0.026738	0.00527604	4.02379e-07
	11	11:78774377							G	A	0.407871	-0.0249208	0.0050387	7.58011e-07
	11	11:78774939							G	C	0.408766	-0.0243513	0.00503531	1.32406e-06
	11	11:78776192							T	C	0.410405	-0.0241858	0.00503997	1.59616e-06
	11	11:78776903	A	G	0.289804	-0.00322014	0.0049469	0.515085	A	G	0.366875	-0.0272114	0.00516175	1.35131e-07	A	G	0.3267	0.0385	-0.0147	0.0036	3.829e-05	91.1	--
	11	11:78777191							C	T	0.396094	-0.0225154	0.00508879	9.66586e-06
	11	11:78777240							C	T	0.338998	-0.0274795	0.00523117	1.49612e-07
	11	11:78777394							A	G	0.395796	-0.0225271	0.00509011	9.61504e-06
	11	11:78778013							T	A	0.323345	-0.0262873	0.0053051	7.22905e-07
	11	11:78778557							A	C	0.39684	-0.022587	0.00509665	9.34748e-06
	11	11:78778942							A	G	0.397436	-0.0227824	0.00509083	7.63446e-06
	11	11:78779337							T	C	0.396989	-0.0225285	0.00509439	9.76897e-06
	11	11:78779473							A	G	0.397287	-0.0227707	0.00509308	7.78851e-06
	11	11:78780428							G	C	0.399076	-0.0231101	0.00508531	5.5069e-06
	11	11:78781469	G	A	0.30289	-0.00171303	0.00487228	0.725148	G	A	0.378801	-0.0267416	0.00515398	2.11958e-07	A	G	0.6613	0.0379	0.0135	0.0035	0.0001335	92	++
	11	11:78781706	C	T	0.455971	-0.00408997	0.00455262	0.368985	C	T	0.423673	-0.0243278	0.00503606	1.36042e-06	T	C	0.5586	0.0161	0.0132	0.0034	9.386e-05	88.7	++
	11	11:78781962	G	A	0.240322	-0.00519971	0.0053719	0.333071	G	A	0.364639	-0.0266933	0.00518692	2.65704e-07	A	G	0.6953	0.0621	0.0163	0.0037	1.217e-05	87.9	++
	13	13:80411823	C	T	0.126091	-0.00492658	0.00691454	0.476157	C	T	0.130292	0.0341466	0.00730401	2.93877e-06	T	C	0.8719	0.0021	-0.0135	0.005	0.007005	93.4	-+
	13	13:80450453							G	A	0.130739	0.0348394	0.00729727	1.80324e-06
	13	13:80450524							A	G	0.13059	0.0347716	0.00730892	1.96083e-06
	13	13:80452772							G	A	0.130739	0.0350963	0.00729727	1.51305e-06
	13	13:80453102							C	T	0.13059	0.0350293	0.00730892	1.64576e-06
	13	13:80454536							A	G	0.13059	0.0350293	0.00730892	1.64576e-06
	13	13:80456018							C	G	0.132826	0.0348464	0.00725716	1.57362e-06
	13	13:80456454							T	C	0.129845	0.0367921	0.00733926	5.35734e-07
	15	15:29912525	T	C	0.304798	0.00184134	0.00498651	0.71193	T	C	0.159064	0.0312681	0.00687173	5.35812e-06	T	C	0.2545	0.0693	0.012	0.004	0.002965	91.7	++
	15	15:29921244	G	A	0.30657	0.00192756	0.00498138	0.698791	G	A	0.159809	0.0302799	0.00684909	9.82436e-06	A	G	0.7442	0.0698	-0.0117	0.004	0.003576	91.1	--
	16	16:81087529							A	G	0.0618664	-0.0457596	0.0103119	9.09936e-06
	18	18:69044138							C	T	0.239117	-0.025419	0.00575299	9.94319e-06
	21	21:15589940	C	T	0.144629	-0.0291164	0.00645664	6.49709e-06	C	T	0.184258	0.00489381	0.0064149	0.445534	T	C	0.8354	0.0198	0.012	0.0046	0.00836	92.8	-+
	21	21:15591689	G	A	0.14422	-0.0297982	0.00646095	3.98737e-06	G	A	0.186047	0.00454718	0.00636106	0.474703	A	G	0.8345	0.0209	0.0124	0.0045	0.006405	93	-+
	21	21:15592804	G	A	0.144493	-0.0298171	0.00645114	3.80073e-06	G	A	0.186047	0.00493447	0.00636728	0.438356	A	G	0.8345	0.0208	0.0122	0.0045	0.007034	93.2	-+
	21	21:15593286	G	A	0.14681	-0.0292646	0.00641344	5.04259e-06	G	A	0.193649	0.00319183	0.0063111	0.613033	A	G	0.8294	0.0234	0.0128	0.0045	0.004511	92.3	-+
	21	21:15593495	G	T	0.146947	-0.029803	0.00641227	3.35472e-06	G	T	0.193649	0.00319183	0.0063111	0.61303	T	G	0.8293	0.0233	0.013	0.0045	0.003734	92.6	-+
	21	21:15593860	A	G	0.144084	-0.0293926	0.00645558	5.28707e-06	A	G	0.186047	0.00454718	0.00636106	0.474703	A	G	0.1654	0.021	-0.0122	0.0045	0.007221	92.9	+-
	21	21:15593963	T	A	0.146947	-0.029803	0.00641227	3.35472e-06	T	A	0.193649	0.00319183	0.0063111	0.613033	A	T	0.8293	0.0233	0.013	0.0045	0.003734	92.6	-+
	21	21:15594008	G	C	0.146947	-0.029803	0.00641227	3.35472e-06	G	C	0.193649	0.00319183	0.0063111	0.613033	C	G	0.8293	0.0233	0.013	0.0045	0.003734	92.6	-+
	22	22:32840226							T	G	0.0685748	-0.045841	0.00978131	2.77796e-06
	22	22:32844714							T	C	0.0691711	-0.0471152	0.00974874	1.34523e-06
	22	22:32845467							T	C	0.0687239	-0.0475966	0.00977313	1.11516e-06
	22	22:32845727							C	T	0.0693202	-0.0465789	0.00974066	1.73645e-06
	22	22:32850800							G	A	0.078712	-0.0459957	0.00914843	4.96349e-07
	22	22:32851488							G	C	0.0788611	-0.0457827	0.00912371	5.22139e-07
	22	22:32852458							G	T	0.078712	-0.046312	0.00913	3.92599e-07
	22	22:32852824							G	T	0.078712	-0.046312	0.00913	3.92599e-07
	22	22:32852924							C	T	0.078712	-0.046312	0.00913	3.92599e-07
	22	22:32854857							T	C	0.0785629	-0.0459711	0.00913631	4.86176e-07
	22	22:49070081	T	C	0.0714286	-0.0119158	0.0089556	0.183339	T	C	0.0517293	-0.0549445	0.0111845	8.98978e-07	T	C	0.0637	0.0096	-0.0287	0.007	3.971e-05	88.9	--
