# Supplementary material for: Metabolic drivers of dysglycemia in pregnancy: ethnic-specific GWAS of 146 metabolites and 1-sample Mendelian randomization analyses in a UK multi-ethnic birth cohort
Source: Front Endocrinol (Lausanne). 2023 May 15;14:1157416. doi: 10.3389/fendo.2023.1157416 (PMC10225646; doi:10.3389/fendo.2023.1157416)
Supplement: Supplementary file 1 [file DataSheet_1.zip › Supplementary Excel. GWAS results/Ketone Bodies.xlsx]

## Sheet: Acetate
	Online supplementary
	GWAS results from mixed linear model association analyses (mlma). SNPs identifed at the suggestive level (1 x 105) in at least one ethnicity. Significant SNPs are shown in bold. Shaded rows represent SNPs not included in the GWAS due to the SNP not being included in the GWAS as a result of failing a previous QC step. Meta-analysis results obtained from a fixed effects inverse variance model in ME…
			South Asians						White Europeans						Meta Analysis
	Chromosome	SNP	A1	A2	Frequency	β estimate	SE	P value	A1	A2	Frequency	β estimate	SE	P value	A1	A2	Frequency	FreqSE	β estimate	SE	P value	I2	Direction
	1	1:161390656:G:A							A	G	0.145884	0.0223343	0.00500667	8.16093e-06
	1	1:161390815:G:A							A	G	0.145884	0.0223343	0.00500667	8.16093e-06
	2	2:181393871:C:T	T	C	0.249861	-0.00247625	0.00384624	0.519698	T	C	0.20564	-0.0204141	0.00438228	3.18798e-06	T	C	0.2306	0.0219	-0.0103	0.0029	0.0003755	89.4	--
	2	2:181429886:C:T	T	C	0.253895	-0.00221773	0.00384105	0.563687	T	C	0.215091	-0.0197851	0.00430627	4.33801e-06	T	C	0.2367	0.0193	-0.01	0.0029	0.0004845	89.2	--
	2	2:181438860:G:C	C	G	0.249165	-0.00160947	0.00384901	0.675836	C	G	0.208079	-0.0193955	0.0043684	8.99732e-06	C	G	0.2312	0.0204	-0.0094	0.0029	0.001158	89.3	--
	2	2:181440081:G:A	A	G	0.246661	-0.0017465	0.00386307	0.651195	A	G	0.207774	-0.0196504	0.00436909	6.87265e-06	A	G	0.2296	0.0193	-0.0096	0.0029	0.0009071	89.4	--
	2	2:181449305:C:A	A	C	0.252922	-0.00206564	0.00384092	0.590716	A	C	0.203201	-0.0201098	0.00439662	4.78655e-06	A	C	0.2314	0.0246	-0.0099	0.0029	0.0006396	89.5	--
	2	2:181453285:T:C	C	T	0.252922	-0.00206564	0.00384092	0.590716	C	T	0.204116	-0.0196632	0.00438601	7.35407e-06	T	C	0.7683	0.0242	0.0097	0.0029	0.0007847	89	++
	2	2:181455775:C:T	T	C	0.248052	-0.00139561	0.00386014	0.717693	T	C	0.203963	-0.0194729	0.00439469	9.37955e-06	T	C	0.2289	0.0219	-0.0093	0.0029	0.001394	89.5	--
	2	2:181457053:T:C	C	T	0.252087	-0.00177641	0.00384084	0.643719	C	T	0.204116	-0.0196301	0.00439015	7.77135e-06	T	C	0.7687	0.0238	0.0095	0.0029	0.0009937	89.3	++
	2	2:181491840:C:A	A	C	0.255008	-0.000957939	0.00382762	0.802379	A	C	0.203811	-0.0198433	0.00439924	6.46399e-06	A	C	0.2329	0.0254	-0.0091	0.0029	0.001635	90.5	--
	2	2:181498302:C:G	G	C	0.254313	-0.00121957	0.00382479	0.749834	G	C	0.203963	-0.019675	0.00439469	7.57019e-06	C	G	0.7674	0.0249	0.0092	0.0029	0.001474	90	++
	2	2:181498824:T:A	A	T	0.255287	-0.000869339	0.00382497	0.820206	A	T	0.203963	-0.019675	0.00439469	7.57019e-06	A	T	0.2332	0.0254	-0.009	0.0029	0.001867	90.4	--
	2	2:181499459:C:G	G	C	0.255287	-0.000869339	0.00382497	0.820206	G	C	0.203963	-0.019675	0.00439469	7.57019e-06	C	G	0.7668	0.0254	0.009	0.0029	0.001867	90.4	++
	2	2:181501355:G:T	T	G	0.253895	-0.0012524	0.00382743	0.743504	T	G	0.203963	-0.019675	0.00439469	7.57019e-06	T	G	0.2324	0.0247	-0.0092	0.0029	0.001437	90	--
	2	2:181501758:G:A	A	G	0.253895	-0.0012524	0.00382743	0.743504	A	G	0.203963	-0.019675	0.00439469	7.57019e-06	A	G	0.2324	0.0247	-0.0092	0.0029	0.001437	90	--
	2	2:181502830:C:T	T	C	0.253895	-0.0012524	0.00382743	0.743504	T	C	0.203963	-0.019675	0.00439469	7.57019e-06	T	C	0.2324	0.0247	-0.0092	0.0029	0.001437	90	--
	2	2:181503152:G:A	A	G	0.254313	-0.00121957	0.00382479	0.749834	A	G	0.203963	-0.019675	0.00439469	7.57019e-06	A	G	0.2326	0.0249	-0.0092	0.0029	0.001474	90	--
	2	2:181507765:C:T	T	C	0.254174	-0.0011093	0.00383291	0.772264	T	C	0.204116	-0.0194679	0.00439015	9.23087e-06	T	C	0.2325	0.0248	-0.0091	0.0029	0.001722	89.9	--
	2	2:181586333:G:A	A	G	0.213968	0.000141925	0.00404277	0.971995	A	G	0.208689	-0.0196913	0.00438346	7.04965e-06	A	G	0.2115	0.0026	-0.009	0.003	0.00253	91	+-
	2	2:181587222:A:G	G	A	0.213968	0.000141925	0.00404277	0.971995	G	A	0.208689	-0.0196913	0.00438346	7.04965e-06	A	G	0.7885	0.0026	0.009	0.003	0.00253	91	-+
	2	2:181588696:A:G	G	A	0.213968	0.000141925	0.00404277	0.971995	G	A	0.208537	-0.0194846	0.0043838	8.80267e-06	A	G	0.7885	0.0027	0.0089	0.003	0.002814	90.8	-+
	2	2:181589205:T:C	C	T	0.213968	0.000141925	0.00404277	0.971995	C	T	0.208537	-0.0194846	0.0043838	8.80267e-06	T	C	0.7885	0.0027	0.0089	0.003	0.002814	90.8	-+
	3	3:151266619:T:C	T	C	0.426266	-0.0150496	0.00337703	8.33305e-06	C	T	0.492073	-0.00167601	0.00356932	0.638669	T	C	0.4648	0.0408	-0.0071	0.0025	0.003563	91.4	-+
	4	4:190207069:G:A	A	G	0.0998887	0.0246717	0.00553776	8.38245e-06	A	G	0.0341463	-0.019506	0.00969785	0.0442859	A	G	0.0837	0.0283	0.0138	0.0048	0.004086	93.6	+-
	4	4:82683000:C:T							C	T	0.491311	0.0159884	0.00358246	8.08334e-06
	4	4:82683018:A:G							A	G	0.488567	0.0161809	0.00358102	6.22738e-06
	5	5:127718868:G:A							A	G	0.0577744	0.0332673	0.00747425	8.5503e-06
	5	5:162956903:G:A	A	G	0.125209	0.0228043	0.00506408	6.6957e-06	A	G	0.189482	-0.00189702	0.00449012	0.672669	A	G	0.1612	0.0319	0.009	0.0034	0.007553	92.5	+-
	6	6:168551801:T:C	C	T	0.190874	0.0215058	0.00433207	6.89455e-07	C	T	0.217988	0.000854251	0.00436523	0.844849	T	C	0.7957	0.0136	-0.0113	0.0031	0.0002507	91.1	--
	6	6:168551948:A:G	G	A	0.190874	0.0215058	0.00433207	6.89455e-07	G	A	0.217683	0.000829466	0.00436576	0.849314	A	G	0.7958	0.0134	-0.0112	0.0031	0.0002545	91.2	--
	6	6:168552049:A:G	G	A	0.190874	0.0215058	0.00433207	6.89455e-07	G	A	0.217683	0.000829466	0.00436576	0.849314	A	G	0.7958	0.0134	-0.0112	0.0031	0.0002545	91.2	--
	6	6:168552065:G:A	A	G	0.190874	0.0215058	0.00433207	6.89455e-07	A	G	0.217683	0.000829466	0.00436576	0.849314	A	G	0.2042	0.0134	0.0112	0.0031	0.0002545	91.2	++
	6	6:168552481:T:G	G	T	0.190874	0.0215058	0.00433207	6.89455e-07	G	T	0.217683	0.000829466	0.00436576	0.849314	T	G	0.7958	0.0134	-0.0112	0.0031	0.0002545	91.2	--
	6	6:168552604:G:A	A	G	0.190874	0.0215058	0.00433207	6.89455e-07	A	G	0.217683	0.000829466	0.00436576	0.849314	A	G	0.2042	0.0134	0.0112	0.0031	0.0002545	91.2	++
	6	6:168552611:A:C	C	A	0.190874	0.0215058	0.00433207	6.89455e-07	C	A	0.217683	0.000829466	0.00436576	0.849314	A	C	0.7958	0.0134	-0.0112	0.0031	0.0002545	91.2	--
	6	6:168552693:G:T	T	G	0.190874	0.0215058	0.00433207	6.89455e-07	T	G	0.21753	0.000840118	0.00436602	0.847412	T	G	0.2041	0.0133	0.0113	0.0031	0.0002527	91.1	++
	6	6:168552769:G:T	T	G	0.191013	0.0214296	0.00433161	7.52646e-07	T	G	0.217683	0.000829466	0.00436576	0.849314	T	G	0.2042	0.0133	0.0112	0.0031	0.0002666	91.1	++
	6	6:168552816:C:T	T	C	0.191013	0.0214296	0.00433161	7.52646e-07	T	C	0.217683	0.000829466	0.00436576	0.849314	T	C	0.2042	0.0133	0.0112	0.0031	0.0002666	91.1	++
	6	6:168552883:G:A	A	G	0.191013	0.0214296	0.00433161	7.52646e-07	A	G	0.217683	0.000829466	0.00436576	0.849314	A	G	0.2042	0.0133	0.0112	0.0031	0.0002666	91.1	++
	6	6:168552923:T:C	C	T	0.191013	0.0214296	0.00433161	7.52646e-07	C	T	0.217683	0.000829466	0.00436576	0.849314	T	C	0.7958	0.0133	-0.0112	0.0031	0.0002666	91.1	--
	6	6:168552990:A:G	G	A	0.191013	0.0214296	0.00433161	7.52646e-07	G	A	0.217835	0.000705281	0.00436142	0.871535	A	G	0.7957	0.0134	-0.0111	0.0031	0.0002899	91.2	--
	6	6:168553167:T:C	C	T	0.191013	0.0214296	0.00433161	7.52646e-07	C	T	0.217835	0.000705281	0.00436142	0.871535	T	C	0.7957	0.0134	-0.0111	0.0031	0.0002899	91.2	--
	6	6:168553194:A:C	C	A	0.191013	0.0214296	0.00433161	7.52646e-07	C	A	0.217835	0.000705281	0.00436142	0.871535	A	C	0.7957	0.0134	-0.0111	0.0031	0.0002899	91.2	--
	6	6:168553273:C:G	G	C	0.191013	0.0214296	0.00433161	7.52646e-07	G	C	0.217835	0.000705281	0.00436142	0.871535	C	G	0.7957	0.0134	-0.0111	0.0031	0.0002899	91.2	--
	6	6:168553566:T:C	C	T	0.191013	0.0214296	0.00433161	7.52646e-07	C	T	0.217835	0.000705281	0.00436142	0.87153	T	C	0.7957	0.0134	-0.0111	0.0031	0.0002899	91.2	--
	6	6:168553816:G:C	C	G	0.191013	0.0214296	0.00433161	7.52646e-07	C	G	0.21753	0.000436661	0.00436602	0.920334	C	G	0.2042	0.0133	0.011	0.0031	0.0003403	91.4	++
	6	6:168554016:C:T	T	C	0.191013	0.0214296	0.00433161	7.52646e-07	T	C	0.217378	0.000205183	0.00436629	0.962519	T	C	0.2041	0.0132	0.0109	0.0031	0.0003922	91.6	++
	6	6:168554050:C:T	T	C	0.238314	0.0212969	0.00396989	8.11242e-08	T	C	0.28872	0.000505446	0.00394869	0.898146	T	C	0.2637	0.0252	0.0108	0.0028	0.0001071	92.7	++
	6	6:168554222:A:G	G	A	0.238175	0.0214128	0.00396996	6.90181e-08	G	A	0.288415	0.000406282	0.00394822	0.91804	A	G	0.7366	0.0251	-0.0109	0.0028	0.000106	92.9	--
	6	6:168554328:G:A	A	G	0.238175	0.0214128	0.00396996	6.90181e-08	A	G	0.288567	0.000410882	0.00394846	0.917121	A	G	0.2635	0.0252	0.0109	0.0028	0.0001056	92.9	++
	6	6:168554421:G:A	A	G	0.238592	0.0216593	0.00396975	4.86741e-08	A	G	0.289482	0.000310886	0.00394685	0.937217	A	G	0.2642	0.0254	0.0109	0.0028	9.512e-05	93.1	++
	6	6:168554566:A:G	G	A	0.238175	0.0214128	0.00396996	6.90181e-08	G	A	0.288567	0.000410882	0.00394846	0.917121	A	G	0.7365	0.0252	-0.0109	0.0028	0.0001056	92.9	--
	6	6:168555108:G:A	A	G	0.238175	0.0214128	0.00396996	6.90181e-08	A	G	0.288567	0.000410882	0.00394846	0.917121	A	G	0.2635	0.0252	0.0109	0.0028	0.0001056	92.9	++
	6	6:168555415:C:T	T	C	0.238175	0.0214128	0.00396996	6.90181e-08	T	C	0.288567	0.000410882	0.00394846	0.917121	T	C	0.2635	0.0252	0.0109	0.0028	0.0001056	92.9	++
	6	6:168556082:C:T	T	C	0.191848	0.0213673	0.00431325	7.27542e-07	T	C	0.21753	0.000356912	0.00436602	0.934847	T	C	0.2045	0.0128	0.011	0.0031	0.0003415	91.5	++
	6	6:168556201:T:C	C	T	0.191848	0.0213673	0.00431325	7.27542e-07	C	T	0.21753	0.000356912	0.00436602	0.934847	T	C	0.7955	0.0128	-0.011	0.0031	0.0003415	91.5	--
	6	6:168557182:C:T	T	C	0.195743	0.0221662	0.00426314	1.99825e-07	T	C	0.223323	-0.00160661	0.00432877	0.710528	T	C	0.2093	0.0138	0.0105	0.003	0.0005729	93.5	+-
	6	6:168557620:A:G	G	A	0.196021	0.0215819	0.00426233	4.11831e-07	G	A	0.22439	-0.00170146	0.00432335	0.693912	A	G	0.79	0.0142	-0.0101	0.003	0.0008703	93.2	-+
	6	6:168557758:A:T	T	A	0.195743	0.0217077	0.00426689	3.62856e-07	T	A	0.22439	-0.00170146	0.00432335	0.693912	A	T	0.7901	0.0143	-0.0102	0.003	0.0008243	93.3	-+
	6	6:168558163:A:G	G	A	0.196021	0.0215819	0.00426233	4.11831e-07	G	A	0.22439	-0.00170146	0.00432335	0.693912	A	G	0.79	0.0142	-0.0101	0.003	0.0008703	93.2	-+
	6	6:168558242:C:G	G	C	0.196021	0.0215819	0.00426233	4.11831e-07	G	C	0.22439	-0.00170146	0.00432335	0.693912	C	G	0.79	0.0142	-0.0101	0.003	0.0008703	93.2	-+
	6	6:168558339:C:T	T	C	0.196021	0.0215819	0.00426233	4.11831e-07	T	C	0.22439	-0.00170146	0.00432335	0.693912	T	C	0.21	0.0142	0.0101	0.003	0.0008703	93.2	+-
	6	6:168558440:C:T	T	C	0.196021	0.0215819	0.00426233	4.11831e-07	T	C	0.22439	-0.00170146	0.00432335	0.693912	T	C	0.21	0.0142	0.0101	0.003	0.0008703	93.2	+-
	6	6:168558578:C:T	T	C	0.196021	0.0215819	0.00426233	4.11831e-07	T	C	0.22439	-0.00170146	0.00432335	0.693912	T	C	0.21	0.0142	0.0101	0.003	0.0008703	93.2	+-
	6	6:168558589:C:T	T	C	0.196021	0.0215819	0.00426233	4.11831e-07	T	C	0.22439	-0.00170146	0.00432335	0.693912	T	C	0.21	0.0142	0.0101	0.003	0.0008703	93.2	+-
	6	6:168558728:A:G	G	A	0.196021	0.0215819	0.00426233	4.11831e-07	G	A	0.22439	-0.00170146	0.00432335	0.693912	A	G	0.79	0.0142	-0.0101	0.003	0.0008703	93.2	-+
	6	6:168558846:A:C	C	A	0.19616	0.0217723	0.00426192	3.24619e-07	C	A	0.22439	-0.00170146	0.00432335	0.693912	A	C	0.7899	0.0141	-0.0102	0.003	0.0007744	93.3	-+
	6	6:168558957:G:A	A	G	0.196021	0.0215819	0.00426233	4.11831e-07	A	G	0.22439	-0.00170146	0.00432335	0.693912	A	G	0.21	0.0142	0.0101	0.003	0.0008703	93.2	+-
	6	6:168559513:T:G	G	T	0.196021	0.0215819	0.00426233	4.11831e-07	G	T	0.22439	-0.00170146	0.00432335	0.693912	T	G	0.79	0.0142	-0.0101	0.003	0.0008703	93.2	-+
	6	6:168559589:G:C	C	G	0.196021	0.0215819	0.00426233	4.11831e-07	C	G	0.22439	-0.00170146	0.00432335	0.693912	C	G	0.21	0.0142	0.0101	0.003	0.0008703	93.2	+-
	6	6:168559852:C:T	T	C	0.196021	0.0215819	0.00426233	4.11831e-07	T	C	0.22439	-0.00170146	0.00432335	0.693912	T	C	0.21	0.0142	0.0101	0.003	0.0008703	93.2	+-
	6	6:168560541:A:G	G	A	0.195743	0.0215674	0.00426689	4.31311e-07	G	A	0.224238	-0.00192084	0.00432356	0.656845	A	G	0.7902	0.0142	-0.01	0.003	0.001018	93.3	-+
	6	6:168560568:C:T	T	C	0.195743	0.0215674	0.00426689	4.31311e-07	T	C	0.224238	-0.00192084	0.00432356	0.656845	T	C	0.2098	0.0142	0.01	0.003	0.001018	93.3	+-
	6	6:168561126:C:A	A	C	0.195326	0.0212673	0.00427188	6.40983e-07	A	C	0.224085	-0.00191068	0.00432376	0.658561	A	C	0.2095	0.0144	0.0098	0.003	0.001234	93.1	+-
	6	6:78564534:C:T	T	C	0.0786032	-0.00447341	0.00615414	0.46729	T	C	0.160976	0.0213464	0.00482564	9.70961e-06	T	C	0.1296	0.04	0.0115	0.0038	0.002426	90.8	-+

## Sheet: bOHbut
	Online supplementary
	GWAS results from mixed linear model association analyses (mlma). SNPs identifed at the suggestive level (1 x 105) in at least one ethnicity. Significant SNPs are shown in bold. Shaded rows represent SNPs not included in the GWAS due to the SNP not being included in the GWAS as a result of failing a previous QC step. Meta-analysis results obtained from a fixed effects inverse variance model in ME…
			South Asians						White Europeans						Meta Analysis
	Chromosome	SNP	A1	A2	Frequency	β estimate	SE	P value	A1	A2	Frequency	β estimate	SE	P value	A1	A2	Frequency	FreqSE	β estimate	SE	P value	I2	Direction
	4	4:84658805:A:G							G	A	0.415986	0.024779	0.00537322	3.99652e-06
	4	4:84664172:C:T							T	C	0.415672	0.0248416	0.00537439	3.79635e-06
	4	4:84664343:A:G							G	A	0.416143	0.0248592	0.00537089	3.68309e-06
	4	4:84671147:G:A							A	G	0.415358	0.0245091	0.00537554	5.1306e-06
	4	4:84671709:G:C							C	G	0.415515	0.0245631	0.00537668	4.91323e-06
	9	9:93448084:C:T							C	T	0.401853	0.0238207	0.00537422	9.31875e-06
	11	11:106831970:A:C	C	A	0.190537	-0.000906809	0.00106972	0.3966	C	A	0.266175	0.0289883	0.00603618	1.5675e-06	A	C	0.8072	0.013	0	0.0011	0.9974	95.8	-+
	11	11:106847243:C:T	T	C	0.203467	-0.000731113	0.00104667	0.484857	T	C	0.281564	0.0311	0.00594754	1.70388e-07	T	C	0.2058	0.0133	0.0002	0.001	0.8271	96.4	+-
	11	11:106862323:T:C							C	T	0.179177	0.0315188	0.00705071	7.81102e-06
	11	11:106866320:A:T							T	A	0.180433	0.0311268	0.00703407	9.63777e-06
	11	11:106866371:A:G							G	A	0.182318	0.031142	0.0070058	8.78185e-06
	11	11:106868374:A:G	G	A	0.20503	-0.000536349	0.0010458	0.608048	G	A	0.282349	0.0312873	0.00593027	1.32137e-07	A	G	0.7926	0.0132	-0.0004	0.001	0.6809	96.4	-+
	12	12:97827796:T:C	T	C	0.496164	-0.000309022	0.000844242	0.714339	C	T	0.35647	-0.0250907	0.00553695	5.85683e-06	T	C	0.4995	0.022	0.0003	0.0008	0.7481	95.1	+-
	12	12:97835221:G:C	C	G	0.499858	-5.0836e-05	0.000846027	0.952086	C	G	0.350345	-0.0257022	0.00554823	3.61262e-06	C	G	0.4965	0.0223	-0.0006	0.0008	0.4486	95.2	--
	12	12:97835811:T:C	T	C	0.498437	-2.1329e-05	0.000845117	0.979865	C	T	0.349717	-0.0252914	0.00554519	5.09208e-06	T	C	0.5019	0.0226	0.0006	0.0008	0.5078	95.1	+-
	12	12:97839237:G:A	G	A	0.498011	-0.000123413	0.000844893	0.883867	A	G	0.350503	-0.0263893	0.00554141	1.91486e-06	A	G	0.4985	0.0226	-0.0005	0.0008	0.5664	95.5	-+
	12	12:97839630:T:C	T	C	0.4973	-5.13429e-05	0.000844675	0.951531	C	T	0.350503	-0.0263893	0.00554141	1.91486e-06	T	C	0.5008	0.0227	0.0005	0.0008	0.5108	95.5	+-
	12	12:97848228:G:T	G	T	0.5	0.000207222	0.000847178	0.806764	T	G	0.349717	-0.0278326	0.00555277	5.37627e-07	T	G	0.4966	0.0224	-0.0008	0.0008	0.3184	95.9	--
	16	16:7226439:G:A							A	G	0.241206	0.0277681	0.0061794	7.00113e-06
	18	18:77230355:G:C							C	G	0.279052	-0.0267866	0.00588779	5.37691e-06
	18	18:77231787:T:C							C	T	0.295226	-0.0273867	0.00580105	2.34706e-06
	18	18:77232204:A:G	G	A	0.204461	0.0018386	0.0010435	0.0780773	G	A	0.280622	-0.0272031	0.00588592	3.80555e-06	A	G	0.7932	0.0131	-0.001	0.001	0.3534	95.8	+-
	18	18:77232709:A:G							G	A	0.316426	-0.0260689	0.00572427	5.26102e-06
