# Supplementary material for: Metabolic drivers of dysglycemia in pregnancy: ethnic-specific GWAS of 146 metabolites and 1-sample Mendelian randomization analyses in a UK multi-ethnic birth cohort
Source: Front Endocrinol (Lausanne). 2023 May 15;14:1157416. doi: 10.3389/fendo.2023.1157416 (PMC10225646; doi:10.3389/fendo.2023.1157416)
Supplement: Supplementary file 1 [file DataSheet_1.zip › Supplementary Excel. GWAS results/S-LDL.xlsx]

## Sheet: S-LDL-P
	Online supplementary
	GWAS results from mixed linear model association analyses (mlma). SNPs identifed at the suggestive level (1 x 105) in at least one ethnicity. Significant SNPs are shown in bold. Shaded rows represent SNPs not included in the GWAS due to the SNP not being included in the GWAS as a result of failing a previous QC step. Meta-analysis results obtained from a fixed effects inverse variance model in ME…
			South Asians						White Europeans						Meta Analysis
	Chromosome	SNP	A1	A2	Frequency	β estimate	SE	P value	A1	A2	Frequency	β estimate	SE	P value	A1	A2	Frequency	FreqSE	β estimate	SE	P value	I2	Direction
	1	1:5142406:G:A	A	G	0.451115	1.75718e-06	1.27801e-06	0.169151	A	G	0.304407	6.59637e-06	1.44771e-06	5.20339e-06	A	G	0.3869	0.0728	0	0	5.275e-05	84	++
	1	1:5142426:T:C	C	T	0.451253	1.76919e-06	1.27759e-06	0.166119	C	T	0.304709	6.5763e-06	1.44792e-06	5.57471e-06	T	C	0.6129	0.0727	0	0	5.349e-05	83.8	--
	1	1:5142552:T:G	G	T	0.451529	1.79794e-06	1.27747e-06	0.159303	G	T	0.304105	6.50452e-06	1.4485e-06	7.10472e-06	T	G	0.613	0.0731	0	0	5.798e-05	83.1	--
	4	4:149423312:A:G	A	G	0.449738	-5.79034e-06	1.29565e-06	7.85672e-06	A	G	0.464986	-1.64628e-06	1.33938e-06	0.219021	A	G	0.4571	0.0076	0	0	5.033e-05	79.7	--
	4	4:149427788:T:G	T	G	0.449876	-5.78059e-06	1.29593e-06	8.17457e-06	T	G	0.465288	-1.67805e-06	1.34087e-06	0.210765	T	G	0.4573	0.0077	0	0	4.82e-05	79.3	--
	4	4:149433978:G:C	G	C	0.449876	-5.78059e-06	1.29593e-06	8.17457e-06	G	C	0.46559	-1.60927e-06	1.34076e-06	0.230035	C	G	0.5425	0.0079	0	0	5.63e-05	80	++
	4	4:149435031:T:G	T	G	0.449876	-5.78059e-06	1.29593e-06	8.17457e-06	T	G	0.46559	-1.60927e-06	1.34076e-06	0.230035	T	G	0.4575	0.0079	0	0	5.63e-05	80	--
	4	4:149435566:G:A	G	A	0.449876	-5.78059e-06	1.29593e-06	8.17457e-06	G	A	0.46559	-1.60927e-06	1.34076e-06	0.230035	A	G	0.5425	0.0079	0	0	5.63e-05	80	++
	4	4:149435731:C:T	T	C	0.449876	-5.78059e-06	1.29593e-06	8.17457e-06	T	C	0.465439	-1.56094e-06	1.34122e-06	0.244494	T	C	0.4574	0.0078	0	0	6.286e-05	80.4	--
	4	4:149437061:G:T	G	T	0.449876	-5.78059e-06	1.29593e-06	8.17457e-06	G	T	0.46559	-1.60927e-06	1.34076e-06	0.230035	T	G	0.5425	0.0079	0	0	5.63e-05	80	++
	4	4:149442015:T:C	T	C	0.449738	-5.76327e-06	1.29565e-06	8.65995e-06	T	C	0.46559	-1.60927e-06	1.34076e-06	0.230035	T	C	0.4574	0.0079	0	0	5.901e-05	79.8	--
	7	7:8147064:T:C							C	T	0.0730456	-1.17118e-05	2.5679e-06	5.09447e-06
	9	9:92506317:C:T							T	C	0.429369	-6.06065e-06	1.35881e-06	8.18653e-06
	9	9:92507497:G:A							A	G	0.429067	-6.13254e-06	1.35989e-06	6.49524e-06
	10	10:73533522:A:G							G	A	0.0585572	-1.30825e-05	2.90975e-06	6.92212e-06
	13	13:19595334:A:G							G	A	0.0526713	-1.38072e-05	3.02421e-06	4.982e-06
	13	13:40751635:C:T	T	C	0.163867	7.81541e-06	1.74476e-06	7.48672e-06	T	C	0.179143	-3.03699e-06	1.75947e-06	0.0843326	T	C	0.1714	0.0076	0	0	0.04752	94.8	+-
	13	13:40753781:G:A	A	G	0.164831	7.82688e-06	1.74101e-06	6.93722e-06	A	G	0.180048	-2.99802e-06	1.75613e-06	0.0877909	A	G	0.1724	0.0076	0	0	0.04531	94.8	+-
	13	13:40754324:T:C	C	T	0.163178	7.74994e-06	1.74816e-06	9.28413e-06	C	T	0.180048	-2.99802e-06	1.75613e-06	0.0877909	T	C	0.8284	0.0084	0	0	0.05256	94.7	-+
	13	13:40755641:A:G	G	A	0.164831	7.82701e-06	1.73936e-06	6.7976e-06	G	A	0.180501	-3.21526e-06	1.75179e-06	0.0664437	A	G	0.8274	0.0078	0	0	0.05826	95	-+
	13	13:40756022:T:G	G	T	0.163178	7.74994e-06	1.74816e-06	9.28413e-06	G	T	0.179897	-3.05072e-06	1.75639e-06	0.0824001	T	G	0.8285	0.0084	0	0	0.05505	94.7	-+
	13	13:40762598:C:G	G	C	0.16965	7.87725e-06	1.70977e-06	4.08117e-06	G	C	0.189104	-2.87112e-06	1.71462e-06	0.0940347	C	G	0.8206	0.0097	0	0	0.03829	94.9	-+
	14	14:101477985:A:T							T	A	0.302898	-6.46314e-06	1.45534e-06	8.95515e-06

## Sheet: S-LDL-L
	Online supplementary
	GWAS results from mixed linear model association analyses (mlma). SNPs identifed at the suggestive level (1 x 105) in at least one ethnicity. Significant SNPs are shown in bold. Shaded rows represent SNPs not included in the GWAS due to the SNP not being included in the GWAS as a result of failing a previous QC step. Meta-analysis results obtained from a fixed effects inverse variance model in ME…
			South Asians						White Europeans						Meta Analysis
	Chromosome	SNP	A1	A2	Frequency	β estimate	SE	P value	A1	A2	Frequency	β estimate	SE	P value	A1	A2	Frequency	FreqSE	β estimate	SE	P value	I2	Direction
	1	1:5142406:G:A	A	G	0.450908	0.00285069	0.00215914	0.186738	A	G	0.304144	0.0113331	0.00242413	2.93814e-06	A	G	0.386	0.0729	0.0066	0.0016	4.214e-05	85.4	++
	1	1:5142426:T:C	C	T	0.451045	0.00287215	0.00215843	0.183299	C	T	0.304446	0.0113006	0.00242446	3.14589e-06	T	C	0.6138	0.0728	-0.0066	0.0016	4.254e-05	85.2	--
	1	1:5142552:T:G	G	T	0.45132	0.00292922	0.00215824	0.174709	G	T	0.303842	0.0111769	0.00242546	4.06209e-06	T	G	0.6139	0.0732	-0.0066	0.0016	4.558e-05	84.5	--
	4	4:149423312:A:G	A	G	0.449395	-0.010023	0.00218953	4.70119e-06	A	G	0.464912	-0.00248221	0.00223999	0.267804	A	G	0.457	0.0078	-0.0063	0.0016	5.162e-05	82.7	--
	4	4:149427788:T:G	T	G	0.449532	-0.0100062	0.00219	4.9002e-06	T	G	0.465215	-0.0025337	0.00224249	0.258535	T	G	0.4572	0.0078	-0.0064	0.0016	4.944e-05	82.4	--
	4	4:149433978:G:C	G	C	0.449532	-0.0100062	0.00219	4.9002e-06	G	C	0.465517	-0.00241944	0.0022423	0.280587	C	G	0.5427	0.008	0.0063	0.0016	5.756e-05	82.9	++
	4	4:149435031:T:G	T	G	0.449532	-0.0100062	0.00219	4.9002e-06	T	G	0.465517	-0.00241944	0.0022423	0.280587	T	G	0.4573	0.008	-0.0063	0.0016	5.756e-05	82.9	--
	4	4:149435566:G:A	G	A	0.449532	-0.0100062	0.00219	4.9002e-06	G	A	0.465517	-0.00241944	0.0022423	0.280587	A	G	0.5427	0.008	0.0063	0.0016	5.756e-05	82.9	++
	4	4:149435731:C:T	T	C	0.449532	-0.0100062	0.00219	4.9002e-06	T	C	0.465366	-0.00233195	0.00224307	0.298515	T	C	0.4573	0.0079	-0.0063	0.0016	6.455e-05	83.3	--
	4	4:149437061:G:T	G	T	0.449532	-0.0100062	0.00219	4.9002e-06	G	T	0.465517	-0.00241944	0.0022423	0.280587	T	G	0.5427	0.008	0.0063	0.0016	5.756e-05	82.9	++
	4	4:149442015:T:C	T	C	0.449395	-0.00997746	0.00218952	5.19095e-06	T	C	0.465517	-0.00241944	0.0022423	0.280587	T	C	0.4573	0.0081	-0.0063	0.0016	5.965e-05	82.8	--
	5	5:22063218:A:G	G	A	0.341997	-0.00107503	0.00226163	0.634549	G	A	0.242287	0.0116576	0.00261961	8.58152e-06	A	G	0.7006	0.0493	-0.0044	0.0017	0.01082	92.6	+-
	5	5:22063423:C:T	T	C	0.341997	-0.00107503	0.00226163	0.634549	T	C	0.242287	0.0116576	0.00261961	8.58152e-06	T	C	0.2994	0.0493	0.0044	0.0017	0.01082	92.6	-+
	5	5:22066339:C:T	T	C	0.341997	-0.00107503	0.00226163	0.634549	T	C	0.242287	0.0116576	0.00261961	8.58152e-06	T	C	0.2994	0.0493	0.0044	0.0017	0.01082	92.6	-+
	5	5:22082153:T:A	A	T	0.338971	-0.00129962	0.00226693	0.566445	A	T	0.242438	0.0115894	0.00261958	9.68225e-06	A	T	0.2976	0.0478	0.0042	0.0017	0.01383	92.8	-+
	5	5:22092619:C:T	T	C	0.338696	-0.0012369	0.00226644	0.58524	T	C	0.239867	0.0117688	0.00262885	7.57756e-06	T	C	0.2966	0.0489	0.0043	0.0017	0.01208	92.9	-+
	7	7:8147064:T:C							C	T	0.073049	-0.0192242	0.00429629	7.65499e-06
	10	10:73533522:A:G							G	A	0.0583787	-0.0235802	0.00487549	1.32152e-06
	13	13:19595334:A:G							G	A	0.0527828	-0.0231503	0.00505481	4.6529e-06
	13	13:40762598:C:G	G	C	0.169417	0.0128353	0.00289079	8.99259e-06	G	C	0.18905	-0.0050496	0.00286808	0.0783033	C	G	0.8207	0.0098	-0.0038	0.002	0.06047	94.8	-+

## Sheet: S-LDL-PL
	Online supplementary
	GWAS results from mixed linear model association analyses (mlma). SNPs identifed at the suggestive level (1 x 105) in at least one ethnicity. Significant SNPs are shown in bold. Shaded rows represent SNPs not included in the GWAS due to the SNP not being included in the GWAS as a result of failing a previous QC step. Meta-analysis results obtained from a fixed effects inverse variance model in ME…
			South Asians						White Europeans						Meta Analysis
	Chromosome	SNP	A1	A2	Frequency	β estimate	SE	P value	A1	A2	Frequency	β estimate	SE	P value	A1	A2	Frequency	FreqSE	β estimate	SE	P value	I2	Direction
	1	1:5142406:G:A	A	G	0.451169	0.000881543	0.000832546	0.289667	A	G	0.304624	0.00458665	0.00094223	1.12811e-06	A	G	0.3869	0.0727	0.0025	0.0006	5.902e-05	88.5	++
	1	1:5142426:T:C	C	T	0.451307	0.000885192	0.000832277	0.28752	C	T	0.304926	0.00457812	0.000942358	1.18488e-06	T	C	0.6128	0.0726	-0.0025	0.0006	5.991e-05	88.4	--
	1	1:5142552:T:G	G	T	0.451582	0.000889059	0.000832197	0.285373	G	T	0.304322	0.00454081	0.000942741	1.46025e-06	T	G	0.6129	0.0731	-0.0025	0.0006	6.65e-05	88.1	--
	1	1:5142784:A:G							G	A	0.305833	0.00426516	0.000942223	5.99126e-06
	1	1:5142818:T:C							C	T	0.324872	0.00415664	0.000927728	7.44871e-06
	2	2:3819658:C:A	A	C	0.196011	0.000351947	0.00104167	0.735462	A	C	0.111212	0.00625104	0.00139963	7.9616e-06	A	C	0.1658	0.0406	0.0025	0.0008	0.003308	91.3	++
	2	2:3819749:A:G	G	A	0.196011	0.000351947	0.00104167	0.735462	G	A	0.111212	0.00625104	0.00139963	7.9616e-06	A	G	0.8342	0.0406	-0.0025	0.0008	0.003308	91.3	--
	2	2:3823894:C:T	T	C	0.194635	0.000259639	0.00104353	0.803509	T	C	0.111061	0.0061878	0.00140023	9.90965e-06	T	C	0.1648	0.04	0.0024	0.0008	0.004508	91.3	++
	2	2:3824046:T:C	C	T	0.194635	0.000259639	0.00104353	0.803509	C	T	0.111061	0.0061878	0.00140023	9.90965e-06	T	C	0.8352	0.04	-0.0024	0.0008	0.004508	91.3	--
	2	2:3824123:A:C	C	A	0.194635	0.000259639	0.00104353	0.803509	C	A	0.111061	0.0061878	0.00140023	9.90965e-06	A	C	0.8352	0.04	-0.0024	0.0008	0.004508	91.3	--
	2	2:3825604:C:T	T	C	0.194498	0.000187154	0.00104363	0.857678	T	C	0.111061	0.0061878	0.00140023	9.90965e-06	T	C	0.1647	0.04	0.0023	0.0008	0.005358	91.5	++
	2	2:3827295:A:G	G	A	0.197249	0.000418277	0.00103494	0.686099	G	A	0.112723	0.00619547	0.00139371	8.77623e-06	A	G	0.8328	0.0405	-0.0025	0.0008	0.002933	91	--
	2	2:3827858:T:C	C	T	0.200275	0.000217418	0.00103047	0.832896	C	T	0.112723	0.00619547	0.00139371	8.77623e-06	T	C	0.8307	0.0419	-0.0023	0.0008	0.004916	91.6	--
	2	2:3827859:C:A	A	C	0.200275	0.000217418	0.00103047	0.832896	A	C	0.112723	0.00619547	0.00139371	8.77623e-06	A	C	0.1693	0.0419	0.0023	0.0008	0.004916	91.6	++
	2	2:3828505:T:C	C	T	0.201788	0.000239317	0.0010279	0.8159	C	T	0.114083	0.00636836	0.00138221	4.07808e-06	T	C	0.8294	0.042	-0.0024	0.0008	0.003322	92.1	--
	2	2:3830326:C:T	T	C	0.203026	0.000197928	0.00102718	0.847202	T	C	0.113327	0.00624657	0.00138926	6.91378e-06	T	C	0.1713	0.0429	0.0023	0.0008	0.004683	91.8	++
	2	2:3833142:G:C	C	G	0.203026	0.000199718	0.00102633	0.845711	C	G	0.113025	0.0061788	0.00139254	9.11892e-06	C	G	0.1713	0.043	0.0023	0.0008	0.005285	91.6	++
	2	2:3833545:A:C	C	A	0.202889	0.000260848	0.00102643	0.799394	C	A	0.112874	0.006162	0.00139312	9.72668e-06	A	C	0.8288	0.043	-0.0023	0.0008	0.00468	91.4	--
	2	2:3837513:A:G	G	A	0.204677	0.00014894	0.00102623	0.884606	G	A	0.112572	0.00616	0.00139429	9.96132e-06	A	G	0.8277	0.044	-0.0023	0.0008	0.006224	91.7	--
	2	2:3838080:G:A	A	G	0.18762	0.000304926	0.00105589	0.772746	A	G	0.106074	0.00631492	0.00142768	9.72455e-06	A	G	0.1588	0.039	0.0024	0.0008	0.004205	91.3	++
	2	2:3838425:G:A	A	G	0.18762	0.000304926	0.00105589	0.772746	A	G	0.106074	0.00631492	0.00142768	9.72455e-06	A	G	0.1588	0.039	0.0024	0.0008	0.004205	91.3	++
	2	2:3839093:A:G	G	A	0.187483	0.000282464	0.001056	0.789096	G	A	0.106074	0.00631492	0.00142768	9.72455e-06	A	G	0.8413	0.0389	-0.0024	0.0008	0.004436	91.3	--
	2	2:3839216:A:G	G	A	0.187208	0.000245534	0.00105803	0.816485	G	A	0.106074	0.00631492	0.00142768	9.72455e-06	A	G	0.8416	0.0388	-0.0024	0.0009	0.004802	91.4	--
	2	2:3839523:C:T	T	C	0.187483	0.000282464	0.001056	0.789096	T	C	0.106074	0.00631492	0.00142768	9.72455e-06	T	C	0.1587	0.0389	0.0024	0.0008	0.004436	91.3	++
	2	2:3841136:C:T	T	C	0.187345	0.000149425	0.00105793	0.887678	T	C	0.106225	0.00636789	0.00142702	8.10573e-06	T	C	0.1586	0.0388	0.0024	0.0008	0.005588	91.8	++
	2	2:3850305:A:C	C	A	0.187483	0.00023078	0.0010569	0.827153	C	A	0.106225	0.00636789	0.00142702	8.10573e-06	A	C	0.8413	0.0389	-0.0024	0.0008	0.004635	91.6	--
	2	2:3850385:C:T	T	C	0.18762	0.000238223	0.00105589	0.821503	T	C	0.106225	0.00636789	0.00142702	8.10573e-06	T	C	0.1588	0.0389	0.0024	0.0008	0.004574	91.6	++
	4	4:13015554:A:G							G	A	0.373225	0.00431323	0.0009124	2.27471e-06
	4	4:137733650:T:C							C	T	0.0767604	0.00723237	0.00163377	9.56368e-06
	11	11:97231643:T:C							C	T	0.13977	-0.00580765	0.00126932	4.75328e-06
	11	11:97234412:A:G							G	A	0.139317	-0.00585871	0.00127201	4.10728e-06
	11	11:97251839:T:C							C	T	0.142339	-0.0057029	0.0012682	6.89632e-06
	11	11:97260323:A:G							G	A	0.130402	-0.00583226	0.00130151	7.4236e-06
	13	13:40762598:C:G	G	C	0.169601	0.00498578	0.00111455	7.70008e-06	G	C	0.188879	-0.0022142	0.00111606	0.0472608	C	G	0.8208	0.0096	-0.0014	0.0008	0.07784	95.2	+-

## Sheet: SLDL_C
	Online supplementary
	GWAS results from mixed linear model association analyses (mlma). SNPs identifed at the suggestive level (1 x 105) in at least one ethnicity. Significant SNPs are shown in bold. Shaded rows represent SNPs not included in the GWAS due to the SNP not being included in the GWAS as a result of failing a previous QC step. Meta-analysis results obtained from a fixed effects inverse variance model in ME…
			South Asians						White Europeans						Meta Analysis
	Chromosome	SNP	A1	A2	Frequency	β estimate	SE	P value	A1	A2	Frequency	β estimate	SE	P value	A1	A2	Frequency	FreqSE	β estimate	SE	P value	I2	Direction
	1	1:5142406:G:A	A	G	0.450978	0.00336843	0.00247093	0.172812	A	G	0.304079	0.0104976	0.00229417	4.74436e-06	A	G	0.3721	0.0732	0.0072	0.0017	1.862e-05	77.6	++
	1	1:5142426:T:C	C	T	0.451115	0.00340115	0.00247012	0.168538	C	T	0.304381	0.0104671	0.00229449	5.07069e-06	T	C	0.6277	0.0732	-0.0072	0.0017	1.874e-05	77.2	--
	1	1:5142552:T:G	G	T	0.451391	0.0034948	0.0024699	0.15708	G	T	0.303776	0.0103461	0.00229542	6.56678e-06	T	G	0.6278	0.0736	-0.0072	0.0017	2e-05	75.8	--
	4	4:149423312:A:G	A	G	0.449188	-0.0112244	0.00250586	7.48979e-06	A	G	0.465106	-0.00252085	0.00212154	0.234748	A	G	0.4492	0	-0.0112	0.0018	2.379e-10	0	--
	4	4:149427788:T:G	T	G	0.449325	-0.0112042	0.0025064	7.81344e-06	T	G	0.465408	-0.00257455	0.0021239	0.225443	T	G	0.4493	0	-0.0112	0.0018	2.584e-10	0	--
	4	4:149433978:G:C	G	C	0.449325	-0.0112042	0.0025064	7.81344e-06	G	C	0.46571	-0.00247399	0.00212372	0.244048	C	G	0.5507	0	0.0112	0.0018	2.584e-10	0	++
	4	4:149435031:T:G	T	G	0.449325	-0.0112042	0.0025064	7.81344e-06
	4	4:149435566:G:A	G	A	0.449325	-0.0112042	0.0025064	7.81344e-06
	4	4:149435731:C:T	T	C	0.449325	-0.0112042	0.0025064	7.81344e-06
	4	4:149437061:G:T	G	T	0.449325	-0.0112042	0.0025064	7.81344e-06
	4	4:149442015:T:C	T	C	0.449188	-0.0111723	0.00250584	8.25308e-06
	5	5:22063218:A:G	G	A	0.342192	-0.00099712	0.00259166	0.700428	G	A	0.242447	0.0110584	0.00247885	8.15411e-06	A	G	0.7099	0.0498	-0.0053	0.0018	0.003097	91.2	-+
	5	5:22063423:C:T	T	C	0.342192	-0.00099712	0.00259166	0.700428	T	C	0.242447	0.0110584	0.00247885	8.15411e-06	T	C	0.2901	0.0498	0.0053	0.0018	0.003097	91.2	+-
	5	5:22066339:C:T	T	C	0.342192	-0.00099712	0.00259166	0.700428	T	C	0.242447	0.0110584	0.00247885	8.15411e-06	T	C	0.2901	0.0498	0.0053	0.0018	0.003097	91.2	+-
	5	5:22082153:T:A	A	T	0.339163	-0.00130346	0.00259771	0.615826	A	T	0.242598	0.0109871	0.00247882	9.31938e-06	A	T	0.2886	0.0482	0.0051	0.0018	0.004232	91.5	+-
	5	5:22083473:T:G	G	T	0.329248	-0.00116647	0.00261282	0.655277	G	T	0.227644	0.0112048	0.00253091	9.5472e-06	T	G	0.7232	0.0508	-0.0052	0.0018	0.004114	91.4	-+
	5	5:22092619:C:T	T	C	0.338887	-0.00121984	0.00259712	0.638576	T	C	0.24003	0.0111718	0.00248756	7.08691e-06	T	C	0.2873	0.0494	0.0052	0.0018	0.003518	91.6	+-
	7	7:8147064:T:C							C	T	0.0728097	-0.019501	0.00407324	1.68807e-06
	9	9:84353677:G:A							A	G	0.0901813	0.0170888	0.00372888	4.58756e-06
	9	9:84373790:T:C							C	T	0.0897281	0.016632	0.00372861	8.17175e-06
	10	10:73533522:A:G							G	A	0.0583082	-0.0219133	0.0046186	2.08942e-06
	10	10:88081937:G:A	G	A	0.119033	-0.00661071	0.00326912	0.0431591	G	A	0.134261	0.0166121	0.00362115	4.48544e-06	A	G	0.8741	0.0076	-0.0038	0.0024	0.1157	95.6	-+

## Sheet: S-LDL-CE
	Online supplementary
	GWAS results from mixed linear model association analyses (mlma). SNPs identifed at the suggestive level (1 x 105) in at least one ethnicity. Significant SNPs are shown in bold. Shaded rows represent SNPs not included in the GWAS due to the SNP not being included in the GWAS as a result of failing a previous QC step. Meta-analysis results obtained from a fixed effects inverse variance model in ME…
			South Asians						White Europeans						Meta Analysis
	Chromosome	SNP	A1	A2	Frequency	β estimate	SE	P value	A1	A2	Frequency	β estimate	SE	P value	A1	A2	Frequency	FreqSE	β estimate	SE	P value	I2	Direction
	1	1:5142406:G:A	A	G	0.450731	0.00274396	0.00199988	0.170044	A	G	0.303809	0.0102622	0.00220809	3.35876e-06	A	G	0.3845	0.0731	0.0061	0.0015	3.521e-05	84.3	++
	1	1:5142426:T:C	C	T	0.450869	0.00277361	0.00199922	0.165336	C	T	0.304111	0.0102292	0.00220839	3.62195e-06	T	C	0.6152	0.073	-0.0061	0.0015	3.517e-05	84	--
	1	1:5142552:T:G	G	T	0.451145	0.00285655	0.00199904	0.153016	G	T	0.303507	0.0101104	0.0022093	4.73326e-06	T	G	0.6153	0.0735	-0.0061	0.0015	3.627e-05	83.1	--
	5	5:22062988:A:G	G	A	0.339774	-0.000405789	0.00210441	0.847093	G	A	0.230502	0.0107903	0.00242885	8.89021e-06	A	G	0.7071	0.0541	-0.0044	0.0016	0.005721	91.8	-+
	5	5:22063218:A:G	G	A	0.341706	-0.000461986	0.00210015	0.825889	G	A	0.242443	0.0107435	0.00238452	6.62113e-06	A	G	0.7017	0.0492	-0.0044	0.0016	0.004911	92	-+
	5	5:22063423:C:T	T	C	0.341706	-0.000461986	0.00210015	0.825889	T	C	0.242443	0.0107435	0.00238452	6.62113e-06	T	C	0.2983	0.0492	0.0044	0.0016	0.004911	92	+-
	5	5:22066339:C:T	T	C	0.341706	-0.000461986	0.00210015	0.825889	T	C	0.242443	0.0107435	0.00238452	6.62113e-06	T	C	0.2983	0.0492	0.0044	0.0016	0.004911	92	+-
	5	5:22067708:G:C	C	G	0.339774	-0.000405789	0.00210441	0.847093	C	G	0.230502	0.0107903	0.00242885	8.89021e-06	C	G	0.2929	0.0541	0.0044	0.0016	0.005721	91.8	+-
	5	5:22082153:T:A	A	T	0.33867	-0.000722749	0.00210511	0.73135	A	T	0.242594	0.0106704	0.00238449	7.64462e-06	A	T	0.2966	0.0477	0.0043	0.0016	0.006846	92.2	+-
	5	5:22083473:T:G	G	T	0.328733	-0.000632107	0.00211749	0.765309	G	T	0.22763	0.0109206	0.00243462	7.27279e-06	T	G	0.7148	0.0501	-0.0043	0.0016	0.00656	92.2	-+
	5	5:22085553:T:G	G	T	0.33867	-0.000722749	0.00210511	0.73135	G	T	0.241989	0.0105756	0.00238461	9.21073e-06	T	G	0.7037	0.048	-0.0042	0.0016	0.007413	92.1	-+
	5	5:22089060:A:G	G	A	0.338532	-0.000631374	0.00210491	0.764213	G	A	0.241385	0.0105793	0.00238474	9.15466e-06	A	G	0.704	0.0482	-0.0043	0.0016	0.006712	91.9	-+
	5	5:22089061:A:C	C	A	0.338532	-0.000631374	0.00210491	0.764213	C	A	0.241385	0.0105793	0.00238474	9.15466e-06	A	C	0.704	0.0482	-0.0043	0.0016	0.006712	91.9	-+
	5	5:22091968:C:T	T	C	0.338256	-0.000580092	0.00210565	0.782938	T	C	0.245314	0.010489	0.0023744	9.98307e-06	T	C	0.2973	0.0461	0.0043	0.0016	0.006432	91.8	+-
	5	5:22092371:C:T	T	C	0.3366	-0.000643604	0.00211049	0.760401	T	C	0.227328	0.0108439	0.00243897	8.7438e-06	T	C	0.2898	0.0541	0.0043	0.0016	0.007391	92.1	+-
	5	5:22092619:C:T	T	C	0.338394	-0.000654311	0.00210463	0.755883	T	C	0.240024	0.0108698	0.0023929	5.55896e-06	T	C	0.2955	0.0488	0.0044	0.0016	0.005665	92.4	+-
	7	7:8147064:T:C							C	T	0.0727025	-0.0184607	0.00392096	2.49914e-06
	9	9:84353677:G:A							A	G	0.0902358	0.0162405	0.00358632	5.94155e-06
	10	10:73533522:A:G							G	A	0.0583434	-0.0216123	0.00444266	1.14621e-06

## Sheet: S-LDL-FC
	Online supplementary
	GWAS results from mixed linear model association analyses (mlma). SNPs identifed at the suggestive level (1 x 105) in at least one ethnicity. Significant SNPs are shown in bold. Shaded rows represent SNPs not included in the GWAS due to the SNP not being included in the GWAS as a result of failing a previous QC step. Meta-analysis results obtained from a fixed effects inverse variance model in ME…
			South Asians						White Europeans						Meta Analysis
	Chromosome	SNP	A1	A2	Frequency	β estimate	SE	P value	A1	A2	Frequency	β estimate	SE	P value	A1	A2	Frequency	FreqSE	β estimate	SE	P value	I2	Direction
	1	1:5142406:G:A	A	G	0.45124	0.000900349	0.000727824	0.216071	A	G	0.304289	0.003808	0.000824619	3.87666e-06	A	G	0.3869	0.0729	0.0022	0.0005	6.808e-05	85.7	++
	1	1:5142426:T:C	C	T	0.451377	0.000905972	0.000727582	0.213065	C	T	0.304591	0.0038035	0.000824731	3.99192e-06	T	C	0.6129	0.0728	-0.0022	0.0005	6.755e-05	85.6	--
	1	1:5142552:T:G	G	T	0.451653	0.00092521	0.000727518	0.203468	G	T	0.303987	0.00376424	0.000825068	5.0588e-06	T	G	0.6129	0.0733	-0.0022	0.0005	7.155e-05	85	--
	10	10:88081937:G:A	G	A	0.134848	0.00485004	0.00106315	5.06785e-06	G	A	0.118997	-0.00204502	0.0011741	0.0815466	A	G	0.8723	0.0079	-0.0017	0.0008	0.02693	94.7	-+
	13	13:19595334:A:G							G	A	0.0527031	-0.00806441	0.0017199	2.74715e-06
	13	13:40762598:C:G	G	C	0.169421	0.00431501	0.000975109	9.63715e-06	G	C	0.188916	-0.00196557	0.000975544	0.0439204	C	G	0.8208	0.0097	-0.0012	0.0007	0.08813	95.2	-+
	2	2:213017462:T:C							T	C	0.293114	0.00371185	0.000836581	9.12501e-06
	2	2:3828505:T:C	C	T	0.201928	0.000419395	0.000899785	0.64114	C	T	0.114165	0.00536756	0.0012079	8.84194e-06	T	C	0.8294	0.042	-0.0022	0.0007	0.002461	90.7	--
	4	4:149423312:A:G	A	G	0.449311	-0.00328513	0.000738402	8.62789e-06	A	G	0.464512	-0.000950377	0.000762068	0.21236	A	G	0.4567	0.0076	-0.0022	0.0005	4.846e-05	79.3	--
	4	4:149427788:T:G	T	G	0.449449	-0.00327885	0.000738559	9.01597e-06	T	G	0.464814	-0.000954977	0.000762916	0.210663	T	G	0.4569	0.0077	-0.0022	0.0005	4.9e-05	79.1	--
	4	4:149433978:G:C	G	C	0.449449	-0.00327885	0.000738559	9.01597e-06	G	C	0.465116	-0.000917173	0.000762851	0.229249	C	G	0.543	0.0078	0.0021	0.0005	5.676e-05	79.8	++
	4	4:149435031:T:G	T	G	0.449449	-0.00327885	0.000738559	9.01597e-06	T	G	0.465116	-0.000917173	0.000762851	0.229249	T	G	0.457	0.0078	-0.0021	0.0005	5.676e-05	79.8	--
	4	4:149435566:G:A	G	A	0.449449	-0.00327885	0.000738559	9.01597e-06	G	A	0.465116	-0.000917173	0.000762851	0.229249	A	G	0.543	0.0078	0.0021	0.0005	5.676e-05	79.8	++
	4	4:149435731:C:T	T	C	0.449449	-0.00327885	0.000738559	9.01597e-06	T	C	0.464965	-0.000887777	0.000763114	0.244683	T	C	0.457	0.0078	-0.0021	0.0005	6.356e-05	80.3	--
	4	4:149437061:G:T	G	T	0.449449	-0.00327885	0.000738559	9.01597e-06	G	T	0.465116	-0.000917173	0.000762851	0.229249	T	G	0.543	0.0078	0.0021	0.0005	5.676e-05	79.8	++
	4	4:149442015:T:C	T	C	0.449311	-0.00326846	0.000738394	9.57956e-06	T	C	0.465116	-0.000917173	0.000762851	0.229249	T	C	0.457	0.0079	-0.0021	0.0005	5.901e-05	79.6	--
	5	5:14926057:G:A	A	G	0.128237	-0.00490463	0.00108303	5.93645e-06	A	G	0.128058	0.00037865	0.00114943	0.741836	A	G	0.1282	0.0001	-0.0024	0.0008	0.00214	91.1	-+
	5	5:14927022:G:A	A	G	0.128512	-0.0049721	0.00108242	4.35869e-06	A	G	0.128058	0.00037865	0.00114943	0.741836	A	G	0.1283	0.0002	-0.0025	0.0008	0.001819	91.3	-+
	5	5:14930196:C:T	T	C	0.127273	-0.00489846	0.00108905	6.86267e-06	T	C	0.123075	0.000356747	0.00116903	0.76024	T	C	0.1253	0.0021	-0.0025	0.0008	0.002049	90.8	-+
	5	5:22063218:A:G	G	A	0.342424	1.76353e-05	0.000762292	0.981543	G	A	0.242676	0.00405282	0.00089022	5.29858e-06	A	G	0.6998	0.0493	-0.0017	0.0006	0.002895	91.6	--
	5	5:22063423:C:T	T	C	0.342424	1.76353e-05	0.000762292	0.981543	T	C	0.242676	0.00405282	0.00089022	5.29858e-06	T	C	0.3002	0.0493	0.0017	0.0006	0.002895	91.6	++
	5	5:22066339:C:T	T	C	0.342424	1.76353e-05	0.000762292	0.981543	T	C	0.242676	0.00405282	0.00089022	5.29858e-06	T	C	0.3002	0.0493	0.0017	0.0006	0.002895	91.6	++
	5	5:22082153:T:A	A	T	0.339394	-5.48221e-05	0.000764064	0.9428	A	T	0.242827	0.00403635	0.000890209	5.78323e-06	A	T	0.2984	0.0477	0.0017	0.0006	0.003748	91.8	-+
	5	5:22083473:T:G	G	T	0.329477	3.57125e-05	0.000768482	0.962934	G	T	0.227877	0.004057	0.000908874	8.05317e-06	T	G	0.7129	0.0501	-0.0017	0.0006	0.003528	91.2	--
	5	5:22085553:T:G	G	T	0.339394	-5.48221e-05	0.000764064	0.9428	G	T	0.242223	0.00400777	0.000890253	6.73688e-06	T	G	0.7018	0.048	-0.0017	0.0006	0.004008	91.7	+-
	5	5:22089060:A:G	G	A	0.339256	-2.88269e-05	0.000763991	0.969901	G	A	0.241619	0.00400851	0.000890299	6.7181e-06	A	G	0.7022	0.0483	-0.0017	0.0006	0.00369	91.6	+-
	5	5:22089061:A:C	C	A	0.339256	-2.88269e-05	0.000763991	0.969901	C	A	0.241619	0.00400851	0.000890299	6.7181e-06	A	C	0.7022	0.0483	-0.0017	0.0006	0.00369	91.6	+-
	5	5:22092619:C:T	T	C	0.339118	-3.1832e-05	0.000763886	0.966761	T	C	0.24026	0.00407704	0.000893341	5.02329e-06	T	C	0.2974	0.0488	0.0017	0.0006	0.003343	91.8	-+
	8	8:60852120:C:T	T	C	0.0695592	0.00122771	0.00142554	0.389115	T	C	0.101782	-0.00571035	0.00127547	7.56776e-06	T	C	0.0875	0.016	-0.0026	0.001	0.005759	92.4	+-
	8	8:60853369:A:G	G	A	0.0695592	0.00122771	0.00142554	0.389115	G	A	0.101782	-0.00571035	0.00127547	7.56776e-06	A	G	0.9125	0.016	0.0026	0.001	0.005759	92.4	-+
	8	8:60854349:T:C	C	T	0.0695592	0.00122771	0.00142554	0.389115	C	T	0.101782	-0.00571035	0.00127547	7.56776e-06	T	C	0.9125	0.016	0.0026	0.001	0.005759	92.4	-+
	8	8:60912553:G:A	A	G	0.0668044	0.00128145	0.001456	0.378798	A	G	0.10148	-0.00575396	0.00127888	6.82028e-06	A	G	0.0864	0.0172	-0.0027	0.001	0.005107	92.4	+-
	8	8:60922360:A:G	G	A	0.0669421	0.0013618	0.0014549	0.349269	G	A	0.10148	-0.00575396	0.00127888	6.82028e-06	A	G	0.9136	0.0171	0.0027	0.001	0.005743	92.6	-+
	9	9:84353677:G:A							A	G	0.090003	0.00607099	0.00133999	5.8813e-06

## Sheet: S-LDL-TG
	Online supplementary
	GWAS results from mixed linear model association analyses (mlma). SNPs identifed at the suggestive level (1 x 105) in at least one ethnicity. Significant SNPs are shown in bold. Shaded rows represent SNPs not included in the GWAS due to the SNP not being included in the GWAS as a result of failing a previous QC step. Meta-analysis results obtained from a fixed effects inverse variance model in ME…
			South Asians						White Europeans						Meta Analysis
	Chromosome	SNP	A1	A2	Frequency	β estimate	SE	P value	A1	A2	Frequency	β estimate	SE	P value	A1	A2	Frequency	FreqSE	β estimate	SE	P value	I2	Direction
	2	2:213020529:C:A							C	A	0.331517	0.00313149	0.000679925	4.11192e-06
	2	2:213027294:G:A							G	A	0.326673	0.00309965	0.000681288	5.37231e-06
	3	3:14918691:C:T							T	C	0.0799273	0.0052166	0.00117115	8.41805e-06
	3	3:183925292:G:A	A	G	0.158903	0.000401598	0.000825873	0.626775	A	G	0.167121	-0.00381677	0.000860955	9.28529e-06	A	G	0.1628	0.0041	-0.0016	0.0006	0.006576	92	-+
	4	4:48301307:T:C	C	T	0.16414	-0.00352702	0.000792024	8.46116e-06	C	T	0.058129	-6.60301e-05	0.00137144	0.961599	T	C	0.8624	0.0459	0.0027	0.0007	0.0001043	79.1	++
	5	5:118908168:G:A	G	A	0.202591	-0.000113352	0.000740782	0.878385	G	A	0.288828	0.0032218	0.000712656	6.15962e-06	A	G	0.7526	0.0431	-0.0016	0.0005	0.00162	90.5	-+
	5	5:118915821:T:G							T	G	0.273993	0.00321224	0.000721801	8.57476e-06
	5	5:166017077:C:T	T	C	0.173374	3.58481e-05	0.000790646	0.963836	T	C	0.125492	-0.00447055	0.000962826	3.43127e-06	T	C	0.1541	0.0235	-0.0018	0.0006	0.003595	92.4	-+
	5	5:166017204:G:A	A	G	0.173374	3.58481e-05	0.000790646	0.963836	A	G	0.125492	-0.00447055	0.000962826	3.43127e-06	A	G	0.1541	0.0235	-0.0018	0.0006	0.003595	92.4	-+
	5	5:166021237:C:G							G	C	0.173176	-0.00379326	0.00084939	7.97446e-06
	5	5:32497909:A:G							G	A	0.0508629	0.00653641	0.00145303	6.8441e-06
	6	6:33692368:T:C	C	T	0.0203969	0.00126986	0.00212392	0.549918	C	T	0.0561611	-0.00642528	0.00141114	5.28241e-06	T	C	0.9548	0.0165	0.0041	0.0012	0.000537	89	+-
	7	7:136596610:G:T							T	G	0.0579776	0.00652673	0.0013653	1.74919e-06
	7	7:136597265:C:T							T	C	0.0582804	0.00640243	0.00136244	2.6111e-06
	7	7:136597921:C:T							T	C	0.0584317	0.00642443	0.00136101	2.35454e-06
	7	7:136598960:C:T							T	C	0.0585831	0.00650437	0.00135959	1.71789e-06
	7	7:136599822:A:G							G	A	0.0584317	0.00644252	0.00136101	2.2054e-06
	7	7:136601663:C:A							A	C	0.0585831	0.00646358	0.00135959	1.99373e-06
	7	7:136601821:G:A							A	G	0.0582804	0.0065705	0.00136244	1.4169e-06
	7	7:136601833:G:A							A	G	0.0585831	0.00646358	0.00135959	1.99373e-06
	7	7:136605308:G:A							A	G	0.0582804	0.00643321	0.00136617	2.49023e-06
	7	7:136612314:A:C							C	A	0.0585831	0.0063926	0.00136331	2.74483e-06
	7	7:136620430:A:T							T	A	0.0584317	0.00636331	0.00136474	3.12134e-06
	7	7:136623799:C:T							T	C	0.0584317	0.00604554	0.00136474	9.43098e-06
	7	7:136640086:T:C							C	T	0.0576748	0.00615058	0.00137197	7.35949e-06
	7	7:20282736:C:T	T	C	0.257166	0.000765082	0.000680263	0.260722	T	C	0.262186	-0.00340019	0.00074158	4.53858e-06	T	C	0.2595	0.0025	-0.0011	0.0005	0.02317	94.2	-+
	7	7:20283813:A:T							T	A	0.26158	-0.00334634	0.000742726	6.62199e-06
	7	7:20284577:C:G							G	C	0.366031	-0.00310224	0.000676755	4.56175e-06
	7	7:20294261:G:C							C	G	0.130942	-0.00450952	0.000947838	1.95819e-06
	7	7:20300948:C:T							T	C	0.131396	-0.00445278	0.000946945	2.57301e-06
	7	7:20302288:T:C							C	T	0.336361	-0.00305303	0.00068245	7.69002e-06
	7	7:20302788:C:G							G	C	0.335301	-0.00304795	0.000683293	8.17026e-06
	7	7:20310974:C:T							T	C	0.317136	-0.00318952	0.000692736	4.13975e-06
	9	9:20789159:A:T	T	A	0.197492	0.00338735	0.000761514	8.66006e-06	T	A	0.240085	0.000235042	0.000749866	0.753942	A	T	0.7809	0.0213	-0.0018	0.0005	0.0008248	88.5	--
	9	9:20801654:G:A	A	G	0.197905	0.0034456	0.000758676	5.58294e-06	A	G	0.239782	0.000328052	0.000750512	0.662036	A	G	0.2191	0.0209	0.0019	0.0005	0.0004571	88.3	++
	9	9:20802671:A:G	G	A	0.198043	0.00341804	0.000758608	6.61604e-06	G	A	0.24069	0.00027327	0.000749199	0.715298	A	G	0.7804	0.0213	-0.0018	0.0005	0.0006135	88.5	--
	9	9:20808245:C:A	A	C	0.191703	0.0033918	0.000765955	9.50261e-06	A	C	0.217378	0.000602734	0.000779021	0.439104	A	C	0.2043	0.0128	0.002	0.0005	0.0002156	84.7	++
	9	9:20811311:C:T	T	C	0.197354	0.00344978	0.000760263	5.68945e-06	T	C	0.240085	0.000296618	0.000749246	0.692187	T	C	0.219	0.0214	0.0019	0.0005	0.0005262	88.5	++
	9	9:20811421:A:G	G	A	0.197354	0.00344978	0.000760263	5.68945e-06	G	A	0.240085	0.000296618	0.000749246	0.692187	A	G	0.781	0.0214	-0.0019	0.0005	0.0005262	88.5	--
	9	9:20811573:A:C	C	A	0.197354	0.00344978	0.000760263	5.68945e-06	C	A	0.240085	0.00029163	0.000749246	0.697105	A	C	0.781	0.0214	-0.0018	0.0005	0.0005356	88.6	--
	9	9:20812056:T:A	A	T	0.197767	0.00344717	0.000760056	5.74924e-06	A	T	0.24069	0.000241614	0.00074858	0.746874	A	T	0.2196	0.0215	0.0018	0.0005	0.0006437	88.9	++
	9	9:20822194:T:A	A	T	0.197905	0.0034592	0.000758022	5.03192e-06	A	T	0.246594	0.000259285	0.000740984	0.726398	A	T	0.2228	0.0243	0.0018	0.0005	0.0005813	89	++
	9	9:87175095:G:A							A	G	0.0637299	0.00596842	0.00132793	6.97293e-06
	9	9:87203463:G:A							A	G	0.0567666	0.00636348	0.00139651	5.19622e-06
	10	10:54153591:T:G	G	T	0.157663	0.00063426	0.000821419	0.440025	G	T	0.0768998	0.00557834	0.00120791	3.87133e-06	T	G	0.8679	0.0376	-0.0022	0.0007	0.001215	91.3	--
	13	13:101592262:G:A							G	A	0.34726	-0.00312205	0.000676521	3.93357e-06
	13	13:101595908:T:G	G	T	0.361218	-0.000965151	0.000623437	0.121595	G	T	0.357856	0.00319255	0.000668184	1.77095e-06	T	G	0.6403	0.0017	-0.001	0.0005	0.03337	95.2	-+
	14	14:56725210:A:G	A	G	0.442117	-0.00265952	0.000594419	7.67136e-06	G	A	0.467908	-0.000158671	0.000641354	0.804598	A	G	0.4837	0.0449	-0.0014	0.0004	0.00185	90.4	+-
	21	21:22272322:G:A							G	A	0.475325	0.00312333	0.000645129	1.28927e-06
	21	21:22273437:G:A							G	A	0.475477	0.00313049	0.000644912	1.20919e-06
	21	21:22280928:C:T							C	T	0.463821	0.0029865	0.000648966	4.18575e-06
