# Supplementary material for: Metabolic drivers of dysglycemia in pregnancy: ethnic-specific GWAS of 146 metabolites and 1-sample Mendelian randomization analyses in a UK multi-ethnic birth cohort
Source: Front Endocrinol (Lausanne). 2023 May 15;14:1157416. doi: 10.3389/fendo.2023.1157416 (PMC10225646; doi:10.3389/fendo.2023.1157416)
Supplement: Supplementary file 1 [file DataSheet_1.zip › Supplementary Excel. GWAS results/XS-VLDL.xlsx]

## Sheet: XS-VLDL-P
	Online supplementary
	GWAS results from mixed linear model association analyses (mlma). SNPs identifed at the suggestive level (1 x 105) in at least one ethnicity. Significant SNPs are shown in bold. Shaded rows represent SNPs not included in the GWAS due to the SNP not being included in the GWAS as a result of failing a previous QC step. Meta-analysis results obtained from a fixed effects inverse variance model in ME…
			South Asians						White Europeans						Meta Analysis
	Chromosome	SNP	A1	A2	Frequency	β estimate	SE	P value	A1	A2	Frequency	β estimate	SE	P value	A1	A2	Frequency	FreqSE	β estimate	SE	P value	I2	Direction
	2	2:4057069:G:A							G	A	0.433052	-2.96628e-06	6.43669e-07	4.05794e-06
	2	2:59851718:A:T	T	A	0.153878	4.09994e-06	8.34688e-07	9.01768e-07	T	A	0.215621	-4.6547e-07	7.69244e-07	0.545113	A	T	0.8127	0.0308	0	0	0.003957	93.8	+-
	4	4:169351075:G:A							A	G	0.0542823	-6.10642e-06	1.37735e-06	9.27371e-06
	5	5:114210843:G:C	C	G	0.455838	2.49982e-07	6.08176e-07	0.681046	G	C	0.474065	-2.89126e-06	6.46542e-07	7.75353e-06	C	G	0.4887	0.035	0	0	0.0007837	88.7	++
	6	6:149266297:C:T							T	C	0.17506	-3.85404e-06	8.3817e-07	4.26247e-06
	6	6:149270829:G:A							A	G	0.163299	-3.91814e-06	8.6433e-07	5.81076e-06
	9	9:87203463:G:A							A	G	0.0559409	6.78596e-06	1.39953e-06	1.24246e-06
	9	9:92506317:C:T							T	C	0.429131	-2.843e-06	6.42571e-07	9.67046e-06
	9	9:92507497:G:A							A	G	0.42883	-2.85669e-06	6.43078e-07	8.90381e-06
	12	12:24132283:G:C	C	G	0.382832	-2.79263e-06	6.2831e-07	8.80269e-06	C	G	0.335495	-3.6522e-07	6.76679e-07	0.589387	C	G	0.3609	0.0236	0	0	0.0002903	85.5	--
	12	12:24135408:G:A	G	A	0.384212	-2.79556e-06	6.28925e-07	8.78986e-06	G	A	0.33459	-3.13543e-07	6.76201e-07	0.642875	A	G	0.6388	0.0247	0	0	0.0003497	86.2	++
	13	13:19595334:A:G							G	A	0.0524729	-6.56778e-06	1.43314e-06	4.58783e-06
	13	13:40754324:T:C	C	T	0.162848	3.67302e-06	8.25555e-07	8.6208e-06	C	T	0.180489	-8.8145e-07	8.30907e-07	0.288768	T	C	0.8284	0.0088	0	0	0.01622	93.4	+-
	13	13:40756022:T:G	G	T	0.162848	3.67302e-06	8.25555e-07	8.6208e-06	G	T	0.180338	-9.06194e-07	8.31022e-07	0.275512	T	G	0.8285	0.0087	0	0	0.01719	93.4	+-
	13	13:54477325:G:A	A	G	0.361855	2.86145e-06	6.30662e-07	5.7002e-06	A	G	0.419632	5.29723e-07	6.55278e-07	0.418863	A	G	0.3897	0.0289	0	0	0.0001305	84.8	++
	14	14:44314376:G:A							A	G	0.238842	3.34455e-06	7.49045e-07	8.00351e-06

## Sheet: XS-VLDL-L
	Online supplementary
	GWAS results from mixed linear model association analyses (mlma). SNPs identifed at the suggestive level (1 x 105) in at least one ethnicity. Significant SNPs are shown in bold. Shaded rows represent SNPs not included in the GWAS due to the SNP not being included in the GWAS as a result of failing a previous QC step. Meta-analysis results obtained from a fixed effects inverse variance model in ME…
			South Asians						White Europeans						Meta Analysis
	Chromosome	SNP	A1	A2	Frequency	β estimate	SE	P value	A1	A2	Frequency	β estimate	SE	P value	A1	A2	Frequency	FreqSE	β estimate	SE	P value	I2	Direction
	2	2:213020529:C:A							C	A	0.33092	0.0108257	0.0024378	8.96431e-06
	2	2:4057069:G:A							G	A	0.433183	-0.0106438	0.00231947	4.45659e-06
	2	2:59851718:A:T	T	A	0.153984	0.0147738	0.003019	9.9e-07	T	A	0.215686	-0.00168106	0.00277163	0.544167	A	T	0.8125	0.0307	-0.0058	0.002	0.004201	93.8	+-
	4	4:169351075:G:A							A	G	0.0542986	-0.022229	0.00496257	7.48745e-06
	5	5:114210843:G:C	C	G	0.4563	0.00125258	0.00220008	0.56913	G	C	0.473906	-0.0106792	0.00233032	4.58912e-06	C	G	0.4892	0.0348	0.0057	0.0016	0.0003709	88.4	++
	5	5:114238285:T:C	C	T	0.463606	0.000990099	0.00219682	0.652208	T	C	0.454751	-0.0103729	0.00232535	8.16599e-06	T	C	0.4979	0.0408	-0.0054	0.0016	0.0006964	88.4	--
	5	5:114238491:T:G	G	T	0.463606	0.000990099	0.00219682	0.652208	T	G	0.454751	-0.0103729	0.00232535	8.16599e-06	T	G	0.4979	0.0408	-0.0054	0.0016	0.0006964	88.4	--
	5	5:114240810:G:C	C	G	0.463606	0.000990099	0.00219682	0.652208	G	C	0.454751	-0.0103729	0.00232535	8.16599e-06	C	G	0.5021	0.0408	0.0054	0.0016	0.0006964	88.4	++
	5	5:114242527:T:C	C	T	0.463606	0.000990099	0.00219682	0.652208	T	C	0.454751	-0.0103729	0.00232535	8.16599e-06	T	C	0.4979	0.0408	-0.0054	0.0016	0.0006964	88.4	--
	5	5:114246696:T:G	G	T	0.464158	0.00102505	0.00219529	0.64055	T	G	0.455204	-0.0103011	0.0023228	9.2167e-06	T	G	0.4978	0.0403	-0.0054	0.0016	0.0007105	88.1	--
	6	6:149266297:C:T							T	C	0.174962	-0.0143836	0.00302058	1.91799e-06
	6	6:149270829:G:A							A	G	0.163198	-0.0146299	0.00311495	2.64442e-06
	9	9:87203463:G:A							A	G	0.0559578	0.0243922	0.00504236	1.31508e-06
	9	9:92506317:C:T							T	C	0.429261	-0.0102737	0.00231563	9.13502e-06
	9	9:92507497:G:A							A	G	0.428959	-0.0103265	0.00231746	8.35172e-06
	12	12:24132283:G:C	C	G	0.382823	-0.0100806	0.00227273	9.19e-06	C	G	0.335596	-0.000928508	0.00243844	0.703367	C	G	0.3609	0.0236	-0.0058	0.0017	0.0004579	86.7	--
	12	12:24135408:G:A	G	A	0.384202	-0.0100959	0.00227492	9.08e-06	G	A	0.334691	-0.000748769	0.00243672	0.758626	A	G	0.6389	0.0247	0.0057	0.0017	0.0005531	87.3	++
	13	13:19595334:A:G							G	A	0.0524887	-0.0237658	0.00516383	4.17726e-06
	13	13:40753781:G:A	A	G	0.164599	0.0132512	0.00297392	8.36e-06	A	G	0.180543	-0.00328644	0.0029939	0.272331	A	G	0.1725	0.008	0.005	0.0021	0.01696	93.5	-+
	13	13:40754324:T:C	C	T	0.162945	0.0134425	0.00298596	6.73e-06	C	T	0.180543	-0.00328644	0.0029939	0.272331	T	C	0.8283	0.0088	-0.0051	0.0021	0.01585	93.6	+-
	13	13:40755641:A:G	G	A	0.164599	0.0132467	0.00297098	8.25e-06	G	A	0.180995	-0.00373901	0.00298651	0.210582	A	G	0.8272	0.0082	-0.0048	0.0021	0.02273	93.8	+-
	13	13:40756022:T:G	G	T	0.162945	0.0134425	0.00298596	6.73e-06	G	T	0.180392	-0.003383	0.00299432	0.258558	T	G	0.8284	0.0087	-0.0051	0.0021	0.01685	93.7	+-
	13	13:54477325:G:A	A	G	0.362283	0.0106875	0.00228139	2.8e-06	A	G	0.419759	0.00218179	0.00236148	0.355534	A	G	0.39	0.0287	0.0066	0.0016	6.04e-05	85.1	++
	13	13:54495705:G:A	A	G	0.36118	0.0101584	0.00229237	9.36e-06	A	G	0.419005	0.00287153	0.00236496	0.224671	A	G	0.3892	0.0289	0.0066	0.0016	5.65e-05	79.6	++
	14	14:44314376:G:A							A	G	0.238914	0.0121907	0.00269893	6.27587e-06

## Sheet: XS-VLDL-PL
	Online supplementary
	GWAS results from mixed linear model association analyses (mlma). SNPs identifed at the suggestive level (1 x 105) in at least one ethnicity. Significant SNPs are shown in bold. Shaded rows represent SNPs not included in the GWAS due to the SNP not being included in the GWAS as a result of failing a previous QC step. Meta-analysis results obtained from a fixed effects inverse variance model in ME…
			South Asians						White Europeans						Meta Analysis
	Chromosome	SNP	A1	A2	Frequency	β estimate	SE	P value	A1	A2	Frequency	β estimate	SE	P value	A1	A2	Frequency	FreqSE	β estimate	SE	P value	I2	Direction
	1	1:5142406:G:A	A	G	0.450924	0.00127561	0.00128703	0.321623	A	G	0.304591	0.00672011	0.00145311	3.75268e-06	A	G	0.3866	0.0726	0.0037	0.001	0.00014	87.3	++
	1	1:5142426:T:C	C	T	0.451061	0.00129159	0.00128661	0.315441	C	T	0.304893	0.00665821	0.0014533	4.61796e-06	T	C	0.6132	0.0725	-0.0036	0.001	0.0001516	86.9	--
	1	1:5142552:T:G	G	T	0.451199	0.00123119	0.00128622	0.338459	G	T	0.304289	0.00656647	0.0014539	6.28838e-06	T	G	0.6133	0.0729	-0.0036	0.001	0.0002077	86.8	--
	2	2:125427311:C:T	T	C	0.128067	0.000444808	0.00195721	0.820216	T	C	0.201601	0.00759935	0.00166508	5.01963e-06	T	C	0.1707	0.0363	0.0046	0.0013	0.0002907	87.1	++
	2	2:125428119:G:A	A	G	0.128067	0.000444808	0.00195721	0.820216	A	G	0.201601	0.00759935	0.00166508	5.01963e-06	A	G	0.1707	0.0363	0.0046	0.0013	0.0002907	87.1	++
	2	2:125428294:G:A	A	G	0.127792	0.000396751	0.00196082	0.839652	A	G	0.201601	0.00759935	0.00166508	5.01963e-06	A	G	0.1707	0.0364	0.0046	0.0013	0.0003064	87.2	++
	2	2:125428866:A:G	G	A	0.128757	0.000392169	0.00195662	0.841143	G	A	0.201752	0.00763297	0.00166493	4.54919e-06	A	G	0.8289	0.036	-0.0046	0.0013	0.0002929	87.4	--
	2	2:125430865:T:G	G	T	0.129032	0.000563347	0.00195308	0.773009	G	T	0.201903	0.00765763	0.00166478	4.22935e-06	T	G	0.8288	0.036	-0.0047	0.0013	0.0002263	86.9	--
	2	2:125431103:G:T	T	G	0.128894	0.00046155	0.00195366	0.81324	T	G	0.201903	0.00765763	0.00166478	4.22935e-06	T	G	0.1712	0.036	0.0046	0.0013	0.0002579	87.3	++
	2	2:4057069:G:A							G	A	0.432951	-0.00638859	0.00136316	2.77765e-06
	2	2:59851718:A:T	T	A	0.15357	0.00830936	0.00178376	3.18793e-06	T	A	0.215343	-0.00153145	0.00163015	0.347498	A	T	0.8128	0.0308	-0.0029	0.0012	0.01432	94	+-
	5	5:114210843:G:C	C	G	0.4563	0.000818843	0.00129618	0.527559	G	C	0.474328	-0.00614933	0.00137101	7.28255e-06	C	G	0.489	0.0346	0.0033	0.0009	0.0003995	87.5	++
	5	5:65133765:C:T	T	C	0.0629997	-0.0118156	0.00260998	5.98086e-06	T	C	0.0454545	0.00418483	0.00323886	0.196334	T	C	0.0561	0.0086	-0.0055	0.002	0.006642	93.2	+-
	6	6:149266297:C:T							T	C	0.174419	-0.00815919	0.00177923	4.52261e-06
	6	6:149270829:G:A							A	G	0.16264	-0.0083791	0.00183522	4.97802e-06
	6	6:94675627:C:T							T	C	0.0717306	-0.0116533	0.00255937	5.28341e-06
	7	7:109794077:T:C							C	T	0.366204	-0.00621496	0.00140548	9.78101e-06
	9	9:92506317:C:T							T	C	0.429477	-0.00646507	0.00136203	2.06813e-06
	9	9:92507497:G:A							A	G	0.429175	-0.00650502	0.0013631	1.82213e-06
	9	9:92515702:A:G							G	A	0.404712	-0.00638927	0.00138014	3.66646e-06
	13	13:40753781:G:A	A	G	0.164875	0.00775542	0.00174983	9.33227e-06	A	G	0.18061	-0.00216709	0.00176099	0.218468	A	G	0.1727	0.0079	0.0028	0.0012	0.02282	93.7	-+
	13	13:40754324:T:C	C	T	0.16322	0.00785244	0.00175699	7.84922e-06	C	T	0.18061	-0.00216709	0.00176099	0.218468	T	C	0.8281	0.0087	-0.0029	0.0012	0.02175	93.8	+-
	13	13:40755641:A:G	G	A	0.164875	0.00780126	0.00174816	8.09888e-06	G	A	0.181063	-0.00240838	0.00175664	0.170369	A	G	0.8271	0.0081	-0.0027	0.0012	0.02809	94.1	+-
	13	13:40756022:T:G	G	T	0.16322	0.00785244	0.00175699	7.84922e-06	G	T	0.180459	-0.00223012	0.00176122	0.205429	T	G	0.8282	0.0086	-0.0028	0.0012	0.02322	93.9	+-
	14	14:107188715:G:A	A	G	0.183485	0.00734836	0.0016483	8.26675e-06	A	G	0.139082	0.000513318	0.00193666	0.790969	A	G	0.1648	0.0219	0.0045	0.0013	0.0003614	86.2	++
	15	15:35297770:C:G							G	C	0.1119	0.00964455	0.00217744	9.45388e-06
	15	15:35297805:G:C							C	G	0.111598	0.0096374	0.00217933	9.77036e-06
	15	15:35299783:G:C							C	G	0.1119	0.00964455	0.00217744	9.45388e-06

## Sheet: XS-VLDL-C
	Online supplementary
	GWAS results from mixed linear model association analyses (mlma). SNPs identifed at the suggestive level (1 x 105) in at least one ethnicity. Significant SNPs are shown in bold. Shaded rows represent SNPs not included in the GWAS due to the SNP not being included in the GWAS as a result of failing a previous QC step. Meta-analysis results obtained from a fixed effects inverse variance model in ME…
			South Asians						White Europeans						Meta Analysis
	Chromosome	SNP	A1	A2	Frequency	β estimate	SE	P value	A1	A2	Frequency	β estimate	SE	P value	A1	A2	Frequency	FreqSE	β estimate	SE	P value	I2	Direction
	1	1:155033308:G:A							A	G	0.159455	0.00986517	0.00220344	7.56404e-06
	1	1:83132533:C:T							T	C	0.0956127	-0.0123882	0.00277725	8.17287e-06
	1	1:83133227:G:A							A	G	0.0956127	-0.0123882	0.00277725	8.17287e-06
	1	1:83135055:A:G							G	A	0.0956127	-0.0123882	0.00277725	8.17287e-06
	4	4:125682930:G:T	T	G	0.211178	0.00900158	0.00191745	2.67189e-06	T	G	0.431014	-0.00291038	0.00163963	0.0758939	T	G	0.3382	0.1086	0.0021	0.0012	0.08877	95.5	-+
	4	4:169351075:G:A							A	G	0.0546142	-0.0158806	0.00350111	5.7363e-06
	6	6:149244782:C:T							T	C	0.172617	-0.00973368	0.00215021	5.98717e-06
	6	6:149244839:G:A							A	G	0.172617	-0.00973368	0.00215021	5.98717e-06
	6	6:149248391:A:G							G	A	0.174584	-0.00971555	0.00213668	5.44097e-06
	6	6:149266297:C:T							T	C	0.174735	-0.0117156	0.0021387	4.30423e-08
	6	6:149270829:G:A							A	G	0.162935	-0.0118429	0.00220596	7.93514e-08
	6	6:167151999:C:A	A	C	0.167401	0.00935127	0.00209098	7.74241e-06	A	C	0.186233	-0.00174383	0.00207911	0.401616	A	C	0.1769	0.0094	0.0038	0.0015	0.01051	92.9	-+
	6	6:94675627:C:T							T	C	0.0715582	-0.0143532	0.00308057	3.17329e-06
	7	7:36051498:C:T							C	T	0.321331	0.00809864	0.00174928	3.66183e-06
	9	9:87203463:G:A							A	G	0.0558245	0.0166026	0.00357018	3.31338e-06
	11	11:93264680:A:C							A	C	0.406808	-0.00743358	0.00164643	6.33248e-06

## Sheet: XS-VLDL-CE
	Online supplementary
	GWAS results from mixed linear model association analyses (mlma). SNPs identifed at the suggestive level (1 x 105) in at least one ethnicity. Significant SNPs are shown in bold. Shaded rows represent SNPs not included in the GWAS due to the SNP not being included in the GWAS as a result of failing a previous QC step. Meta-analysis results obtained from a fixed effects inverse variance model in ME…
			South Asians						White European						Meta Analysis
	Chromosome	SNP	A1	A2	Frequency	β estimate	SE	P value	A1	A2	Frequency	β estimate	SE	P value	A1	A2	Frequency	FreqSE	β estimate	SE	P value	I2	Direction
	1	1:155033308:G:A							A	G	0.159462	0.00818577	0.00184862	9.50949e-06
	1	1:75865815:C:A	A	C	0.339571	0.00134412	0.00138725	0.332591	A	C	0.256197	0.00718331	0.00157576	5.14842e-06	A	C	0.3032	0.0414	0.0039	0.001	0.0001844	87.1	++
	1	1:75866074:G:A	A	G	0.339571	0.00134412	0.00138725	0.332591	A	G	0.256197	0.00718331	0.00157576	5.14842e-06	A	G	0.3032	0.0414	0.0039	0.001	0.0001844	87.1	++
	1	1:75885982:T:C	C	T	0.302559	0.0011005	0.00143362	0.442705	C	T	0.253779	0.00715658	0.00158585	6.39879e-06	T	C	0.7194	0.0243	-0.0038	0.0011	0.0003235	87.5	--
	4	4:125682930:G:T	T	G	0.210925	0.00737246	0.00160968	4.64788e-06	T	G	0.430774	-0.00255282	0.0013755	0.0634635	T	G	0.338	0.1086	0.0016	0.001	0.1177	95.4	-+
	4	4:169343522:T:C							C	T	0.0501814	-0.0144449	0.00310381	3.2567e-06
	4	4:169351075:G:A							A	G	0.0547158	-0.0130848	0.00293507	8.26976e-06
	5	5:79159724:G:A							A	G	0.206923	0.00744333	0.0016697	8.27703e-06
	5	5:79160148:A:G							G	A	0.206771	0.00743459	0.00166983	8.49536e-06
	5	5:79160486:A:C							C	A	0.206771	0.00743459	0.00166983	8.49536e-06
	5	5:79161096:C:T							T	C	0.206771	0.00743459	0.00166983	8.49536e-06
	5	5:79161100:T:C							C	T	0.206771	0.00743459	0.00166983	8.49536e-06
	5	5:79161503:A:G							G	A	0.206469	0.00748084	0.00167009	7.48899e-06
	5	5:79162080:A:G							G	A	0.20662	0.00743741	0.00166996	8.44244e-06
	6	6:149244782:C:T							T	C	0.172914	-0.00824452	0.00180345	4.84179e-06
	6	6:149244839:G:A							A	G	0.172914	-0.00824452	0.00180345	4.84179e-06
	6	6:149248391:A:G							G	A	0.174879	-0.00826025	0.00179213	4.04254e-06
	6	6:149266297:C:T							T	C	0.17503	-0.00997614	0.00179381	2.676e-08
	6	6:149270829:G:A							A	G	0.163392	-0.00983717	0.0018497	1.04768e-07
	7	7:109794077:T:C							C	T	0.365175	-0.00633855	0.00141971	8.01869e-06
	7	7:36051498:C:T							C	T	0.32104	0.00650939	0.0014675	9.177e-06
	9	9:87203463:G:A							A	G	0.055925	0.0143366	0.00299287	1.66562e-06
	11	11:93264680:A:C							A	C	0.40659	-0.00633374	0.00138126	4.52967e-06
	20	20:61315242:C:T							T	C	0.168531	-0.00807185	0.00180795	8.02028e-06

## Sheet: XS-VLDL-FC
	Online supplementary
	GWAS results from mixed linear model association analyses (mlma). SNPs identifed at the suggestive level (1 x 105) in at least one ethnicity. Significant SNPs are shown in bold. Shaded rows represent SNPs not included in the GWAS due to the SNP not being included in the GWAS as a result of failing a previous QC step. Meta-analysis results obtained from a fixed effects inverse variance model in ME…
			South Asians						White Europeans						Meta Analysis
	Chromosome	SNP	A1	A2	Frequency	β estimate	SE	P value	A1	A2	Frequency	β estimate	SE	P value	A1	A2	Frequency	FreqSE	β estimate	SE	P value	I2	Direction
	2	2:125427311:C:T	T	C	0.127827	4.13923e-05	0.00133152	0.975201	T	C	0.201935	0.00502774	0.00112862	8.39839e-06	T	C	0.171	0.0366	0.0029	0.0009	0.00063	87.7	++
	2	2:125428119:G:A	A	G	0.127827	4.13923e-05	0.00133152	0.975201	A	G	0.201935	0.00502774	0.00112862	8.39839e-06	A	G	0.171	0.0366	0.0029	0.0009	0.00063	87.7	++
	2	2:125428294:G:A	A	G	0.127551	1.80448e-05	0.00133398	0.989207	A	G	0.201935	0.00502774	0.00112862	8.39839e-06	A	G	0.1709	0.0367	0.0029	0.0009	0.0006506	87.8	++
	2	2:125428866:A:G	G	A	0.128516	-1.11184e-05	0.00133113	0.993336	G	A	0.202086	0.00504695	0.00112852	7.74254e-06	A	G	0.8287	0.0363	-0.0029	0.0009	0.0006596	88.1	-+
	2	2:125430865:T:G	G	T	0.128792	0.000101788	0.00132871	0.938937	G	T	0.202237	0.00506438	0.00112842	7.18878e-06	T	G	0.8285	0.0362	-0.003	0.0009	0.0005194	87.7	--
	2	2:125431103:G:T	T	G	0.128654	3.46066e-05	0.00132911	0.979227	T	G	0.202237	0.00506438	0.00112842	7.18878e-06	T	G	0.1714	0.0363	0.003	0.0009	0.0005857	88	++
	2	2:4057069:G:A							G	A	0.43289	-0.00432511	0.000925267	2.94744e-06
	2	2:59851718:A:T	T	A	0.153613	0.00560527	0.00121299	3.81831e-06	T	A	0.21584	-0.000684524	0.00110597	0.535957	A	T	0.8124	0.031	-0.0022	0.0008	0.007905	93.2	+-
	4	4:169351075:G:A							A	G	0.0542624	-0.00919047	0.0019816	3.51951e-06
	5	5:114210843:G:C	C	G	0.456288	0.000461194	0.000881794	0.600962	G	C	0.474305	-0.00423563	0.000930139	5.26941e-06	C	G	0.4891	0.0347	0.0022	0.0006	0.0004439	88.5	++
	5	5:65133765:C:T	T	C	0.063155	-0.00813351	0.0017735	4.51536e-06	T	C	0.0453446	0.00297854	0.00220058	0.175887	T	C	0.0561	0.0087	-0.0038	0.0014	0.006499	93.5	+-
	6	6:149266297:C:T							T	C	0.174728	-0.00581654	0.00120584	1.40949e-06
	6	6:149270829:G:A							A	G	0.162938	-0.0059879	0.00124365	1.47376e-06
	6	6:94675627:C:T							T	C	0.0717956	-0.008228	0.00173652	2.15599e-06
	7	7:36051498:C:T							C	T	0.321644	0.00455024	0.000987876	4.10314e-06
	9	9:87203463:G:A							A	G	0.0560762	0.00940829	0.0020112	2.89746e-06
	9	9:92506317:C:T							T	C	0.429111	-0.00418857	0.000924674	5.90443e-06
	9	9:92507497:G:A							A	G	0.428809	-0.00421825	0.000925406	5.15756e-06
	13	13:19595334:A:G							G	A	0.0525998	-0.00935686	0.00205968	5.5495e-06
	13	13:40751635:C:T	T	C	0.163679	0.00533317	0.00119424	7.97891e-06	T	C	0.179565	-0.00145349	0.00119734	0.224774	T	C	0.1716	0.0079	0.0019	0.0008	0.02119	93.8	-+
	13	13:40753781:G:A	A	G	0.164644	0.00535842	0.00119164	6.90224e-06	A	G	0.180472	-0.0014367	0.00119507	0.229289	A	G	0.1725	0.0079	0.002	0.0008	0.01953	93.8	-+
	13	13:40754324:T:C	C	T	0.16299	0.00541858	0.00119649	5.93397e-06	C	T	0.180472	-0.0014367	0.00119507	0.229289	T	C	0.8283	0.0087	-0.002	0.0008	0.01878	93.9	+-
	13	13:40755641:A:G	G	A	0.164644	0.00537499	0.00119048	6.33199e-06	G	A	0.180925	-0.00161817	0.00119211	0.174657	A	G	0.8272	0.0081	-0.0019	0.0008	0.02538	94.2	+-
	13	13:40756022:T:G	G	T	0.16299	0.00541858	0.00119649	5.93397e-06	G	T	0.18032	-0.00147843	0.00119524	0.216112	T	G	0.8283	0.0087	-0.002	0.0008	0.02004	94	+-
	13	13:54477325:G:A	A	G	0.362383	0.00419025	0.000914799	4.63834e-06	A	G	0.41974	0.00104152	0.000943248	0.269513	A	G	0.3902	0.0287	0.0027	0.0007	4.97e-05	82.6	++
	14	14:44314376:G:A							A	G	0.238815	0.00489735	0.00107707	5.44353e-06

## Sheet: XS-VLDL-TG
	Online supplementary
	GWAS results from mixed linear model association analyses (mlma). SNPs identifed at the suggestive level (1 x 105) in at least one ethnicity. Significant SNPs are shown in bold. Shaded rows represent SNPs not included in the GWAS due to the SNP not being included in the GWAS as a result of failing a previous QC step. Meta-analysis results obtained from a fixed effects inverse variance model in ME…
			South Asians						White European						Meta Analysis
	Chromosome	SNP	A1	A2	Frequency	β estimate	SE	P value	A1	A2	Frequency	β estimate	SE	P value	A1	A2	Frequency	FreqSE	β estimate	SE	P value	I2	Direction
	2	2:131672145:C:T							T	C	0.110774	-0.00915078	0.00194373	2.50336e-06
	2	2:131678433:C:T							T	C	0.111533	-0.00921966	0.00193953	1.99879e-06
	2	2:131678879:G:T							T	G	0.11305	-0.00890041	0.00193131	4.05609e-06
	2	2:131679708:C:T							T	C	0.111836	-0.00926329	0.00193488	1.68851e-06
	2	2:131679946:A:G							G	A	0.120486	-0.00923581	0.00187711	8.64459e-07
	2	2:131680121:T:C							C	T	0.122003	-0.00894111	0.00187014	1.7443e-06
	2	2:131682434:C:T							T	C	0.11214	-0.00925606	0.00193323	1.68562e-06
	2	2:131685541:C:T							T	C	0.120486	-0.00923581	0.00187711	8.64459e-07
	2	2:131685705:A:C							C	A	0.120486	-0.00923581	0.00187711	8.64459e-07
	2	2:131691917:T:C	C	T	0.0727726	0.00352954	0.00220626	0.109647	C	T	0.120789	-0.00911997	0.00187843	1.20322e-06	T	C	0.8994	0.0237	0.0038	0.0014	0.007823	94.8	+-
	2	2:131693414:T:C	C	T	0.0720808	0.00348012	0.00221411	0.115999	C	T	0.120637	-0.00910602	0.00187913	1.26066e-06	T	C	0.8997	0.024	0.0038	0.0014	0.007416	94.7	+-
	2	2:131700768:G:A	A	G	0.0719424	0.00345546	0.0022157	0.118869	A	G	0.120789	-0.00909198	0.00187843	1.29702e-06	A	G	0.1004	0.0241	-0.0038	0.0014	0.007286	94.6	-+
	2	2:131713332:C:G	G	C	0.0736027	0.00357383	0.00219265	0.10312	G	C	0.120789	-0.00913101	0.00187843	1.16808e-06	C	G	0.8992	0.0233	0.0038	0.0014	0.00851	94.8	+-
	2	2:131714312:G:A	A	G	0.0741561	0.00351336	0.00218659	0.108104	A	G	0.120941	-0.00914493	0.00187773	1.11474e-06	A	G	0.1011	0.0231	-0.0038	0.0014	0.008097	94.8	-+
	2	2:131714539:A:T	T	A	0.0741561	0.00351336	0.00218659	0.108104	T	A	0.120941	-0.00914493	0.00187773	1.11474e-06	A	T	0.8989	0.0231	0.0038	0.0014	0.008097	94.8	+-
	2	2:131715368:G:T	T	G	0.0758163	0.00367788	0.00216051	0.0886954	T	G	0.120941	-0.00914493	0.00187773	1.11474e-06	T	G	0.1015	0.0223	-0.0036	0.0014	0.01049	95	-+
	2	2:131716194:G:A	A	G	0.0758163	0.00367788	0.00216051	0.0886954	A	G	0.120941	-0.00914493	0.00187773	1.11474e-06	A	G	0.1015	0.0223	-0.0036	0.0014	0.01049	95	-+
	2	2:131716846:T:C	C	T	0.0758163	0.00367788	0.00216051	0.0886954	C	T	0.121093	-0.00915967	0.00187702	1.06144e-06	T	C	0.8984	0.0224	0.0036	0.0014	0.01025	95	+-
	2	2:131722342:C:G	G	C	0.0756779	0.00346303	0.00216195	0.109198	G	C	0.121093	-0.00915967	0.00187702	1.06144e-06	C	G	0.8984	0.0225	0.0037	0.0014	0.00842	94.9	+-
	2	2:131726498:A:T	T	A	0.073741	0.00380841	0.00219113	0.0821928	T	A	0.120941	-0.00914576	0.00187773	1.11231e-06	A	T	0.899	0.0233	0.0037	0.0014	0.01025	95	+-
	3	3:127416813:A:G	G	A	0.370365	0.00557267	0.0012039	3.67676e-06	G	A	0.30607	0.000242249	0.00130363	0.852581	A	G	0.6592	0.032	-0.0031	0.0009	0.0004208	88.9	--
	3	3:127423415:T:C	C	T	0.370365	0.00560916	0.00120461	3.21786e-06	C	T	0.306525	0.000228633	0.00130303	0.860716	T	C	0.6591	0.0318	-0.0031	0.0009	0.0004027	89.1	--
	4	4:48257901:T:C	C	T	0.165053	-0.00720576	0.00151652	2.01915e-06	C	T	0.0585736	0.00209647	0.00258622	0.417579	T	C	0.8622	0.0465	0.0048	0.0013	0.0002254	89.6	-+
	4	4:48261594:G:A	A	G	0.165053	-0.00701574	0.0015151	3.64679e-06	A	G	0.0585736	0.00209647	0.00258622	0.417579	A	G	0.1378	0.0464	-0.0047	0.0013	0.0003362	89.2	+-
	4	4:48266367:A:C	C	A	0.163254	-0.007156	0.00152116	2.54745e-06	C	A	0.0585736	0.00209647	0.00258622	0.417579	A	C	0.8637	0.0457	0.0048	0.0013	0.0002685	89.5	-+
	4	4:48266554:C:T	T	C	0.163531	-0.0071828	0.00151923	2.26817e-06	T	C	0.0585736	0.00209647	0.00258622	0.417579	T	C	0.1366	0.0458	-0.0048	0.0013	0.0002464	89.6	+-
	4	4:48274987:G:A	A	G	0.164084	-0.00722915	0.00151824	1.92117e-06	A	G	0.0585736	0.00209647	0.00258622	0.417579	A	G	0.137	0.0461	-0.0048	0.0013	0.0002191	89.7	+-
	4	4:48276628:A:G	G	A	0.164361	-0.0072557	0.00151631	1.70909e-06	G	A	0.0585736	0.00209647	0.00258622	0.417579	A	G	0.8627	0.0462	0.0049	0.0013	0.0002009	89.7	-+
	4	4:48280189:A:G	G	A	0.163946	-0.00731428	0.00151992	1.49217e-06	G	A	0.0581184	0.00210621	0.00260168	0.418195	A	G	0.863	0.0461	0.0049	0.0013	0.0001791	89.8	-+
	4	4:48285728:G:A	A	G	0.164361	-0.0072557	0.00151631	1.70909e-06	A	G	0.0585736	0.00209647	0.00258622	0.417579	A	G	0.1373	0.0462	-0.0049	0.0013	0.0002009	89.7	+-
	4	4:48294622:G:A	A	G	0.164084	-0.00725585	0.00151824	1.76055e-06	A	G	0.0585736	0.00199735	0.00258623	0.439934	A	G	0.137	0.0461	-0.0049	0.0013	0.0001911	89.5	+-
	4	4:48295568:C:T	T	C	0.164084	-0.00725585	0.00151824	1.76055e-06	T	C	0.0585736	0.00199735	0.00258623	0.439934	T	C	0.137	0.0461	-0.0049	0.0013	0.0001911	89.5	+-
	4	4:48295736:C:G	G	C	0.164084	-0.00725585	0.00151824	1.76055e-06	G	C	0.0585736	0.00199735	0.00258623	0.439934	C	G	0.863	0.0461	0.0049	0.0013	0.0001911	89.5	-+
	4	4:48297245:T:A	A	T	0.163531	-0.00735269	0.00151923	1.29994e-06	A	T	0.0585736	0.00199735	0.00258623	0.439934	A	T	0.1366	0.0458	-0.005	0.0013	0.0001557	89.7	+-
	4	4:48298003:A:C	C	A	0.162977	-0.00743689	0.00152022	9.98306e-07	C	A	0.0585736	0.00199735	0.00258623	0.439934	A	C	0.8638	0.0456	0.005	0.0013	0.0001303	89.9	-+
	4	4:48298315:T:C	C	T	0.163254	-0.00738962	0.00151972	1.15925e-06	C	T	0.0585736	0.00199735	0.00258623	0.439934	T	C	0.8636	0.0457	0.005	0.0013	0.0001441	89.8	-+
	4	4:48300135:T:G	G	T	0.163254	-0.00738962	0.00151972	1.15925e-06	G	T	0.0585736	0.00199735	0.00258623	0.439934	T	G	0.8636	0.0457	0.005	0.0013	0.0001441	89.8	-+
	4	4:48300797:A:C	C	A	0.163254	-0.00738962	0.00151972	1.15925e-06	C	A	0.0585736	0.00199735	0.00258623	0.439934	A	C	0.8636	0.0457	0.005	0.0013	0.0001441	89.8	-+
	4	4:48301307:T:C	C	T	0.163807	-0.00749295	0.0015173	7.87832e-07	C	T	0.0585736	0.00199735	0.00258623	0.439934	T	C	0.8631	0.0459	0.0051	0.0013	0.0001095	90	-+
	4	4:48307307:T:C	C	T	0.166989	-0.00705012	0.00150753	2.91659e-06	C	T	0.0585736	0.00199735	0.00258623	0.439934	T	C	0.8605	0.0472	0.0048	0.0013	0.0002608	89.1	-+
	4	4:48311849:T:C	C	T	0.166574	-0.00703115	0.00150683	3.06815e-06	C	T	0.0585736	0.00199735	0.00258623	0.439934	T	C	0.8608	0.047	0.0047	0.0013	0.0002695	89	-+
	4	4:48312338:C:T	T	C	0.166574	-0.00703115	0.00150683	3.06815e-06	T	C	0.0585736	0.00199735	0.00258623	0.439934	T	C	0.1392	0.047	-0.0047	0.0013	0.0002695	89	+-
	4	4:48314082:A:G	G	A	0.166574	-0.00703115	0.00150683	3.06815e-06	G	A	0.0585736	0.00199735	0.00258623	0.439934	A	G	0.8608	0.047	0.0047	0.0013	0.0002695	89	-+
	4	4:48327202:G:A	A	G	0.166713	-0.00702135	0.00150659	3.15565e-06	A	G	0.0588771	0.00188238	0.00258078	0.465767	A	G	0.1393	0.047	-0.0048	0.0013	0.0002551	88.7	+-
	4	4:48329399:C:A	A	C	0.166574	-0.00703115	0.00150683	3.06815e-06	A	C	0.0582701	0.00226103	0.00259171	0.382984	A	C	0.1392	0.0471	-0.0047	0.0013	0.0003238	89.6	+-
	4	4:48329568:G:C	C	G	0.166574	-0.00703115	0.00150683	3.06815e-06	C	G	0.0582701	0.00226103	0.00259171	0.382984	C	G	0.1392	0.0471	-0.0047	0.0013	0.0003238	89.6	+-
	4	4:48329731:C:T	T	C	0.166713	-0.00702135	0.00150659	3.15565e-06	T	C	0.0585736	0.00214445	0.00258622	0.407001	T	C	0.1393	0.047	-0.0047	0.0013	0.0003067	89.3	+-
	4	4:48331143:C:T	T	C	0.166713	-0.00702135	0.00150659	3.15565e-06	T	C	0.0585736	0.00214445	0.00258622	0.407001	T	C	0.1393	0.047	-0.0047	0.0013	0.0003067	89.3	+-
	4	4:48331493:T:C	C	T	0.166713	-0.00702135	0.00150659	3.15565e-06	C	T	0.0585736	0.00214445	0.00258622	0.407001	T	C	0.8607	0.047	0.0047	0.0013	0.0003067	89.3	-+
	4	4:48331520:T:A	A	T	0.166713	-0.00702135	0.00150659	3.15565e-06	A	T	0.0585736	0.00214445	0.00258622	0.407001	A	T	0.1393	0.047	-0.0047	0.0013	0.0003067	89.3	+-
	6	6:166356204:A:G	G	A	0.283758	0.000429741	0.00126976	0.735029	G	A	0.201366	0.00667576	0.00150987	9.80598e-06	A	G	0.7504	0.0406	-0.003	0.001	0.001903	90	--
	6	6:166356603:G:A	A	G	0.283758	0.000429741	0.00126976	0.735029	A	G	0.201669	0.00668006	0.0015096	9.6418e-06	A	G	0.2497	0.0404	0.003	0.001	0.001886	90	++
	6	6:166357441:C:T	T	C	0.283758	0.000429741	0.00126976	0.735029	T	C	0.201517	0.00673279	0.00151115	8.37305e-06	T	C	0.2497	0.0405	0.003	0.001	0.001775	90.2	++
	6	6:166357562:G:A	A	G	0.283758	0.000429741	0.00126976	0.735029	A	G	0.201517	0.00673279	0.00151115	8.37305e-06	A	G	0.2497	0.0405	0.003	0.001	0.001775	90.2	++
	6	6:166357651:C:G	G	C	0.240039	0.000465853	0.00133827	0.727766	G	C	0.155235	0.00755581	0.00169425	8.20833e-06	C	G	0.7925	0.0412	-0.0032	0.0011	0.002385	90.7	--
	6	6:166360719:G:T	T	G	0.283204	0.000493421	0.00127037	0.697715	T	G	0.200607	0.00699131	0.00151199	3.76556e-06	T	G	0.249	0.0407	0.0032	0.001	0.001069	90.8	++
	6	6:166361051:G:A	A	G	0.283204	0.000426898	0.00127037	0.736839	A	G	0.200759	0.00702855	0.00151186	3.3363e-06	A	G	0.2491	0.0406	0.0032	0.001	0.001162	91.1	++
	6	6:166363633:T:C	C	T	0.405645	2.00775e-05	0.00115669	0.986151	C	T	0.382246	0.00588484	0.00125007	2.50636e-06	T	C	0.6051	0.0117	-0.0027	0.0008	0.001327	91.6	--
	6	6:166364086:A:G	G	A	0.287908	0.00046176	0.00126654	0.715422	G	A	0.202731	0.00676411	0.00151151	7.63897e-06	A	G	0.7472	0.0419	-0.0031	0.001	0.001612	90.2	--
	7	7:136596610:G:T							T	G	0.0576631	0.0117821	0.00258897	5.34228e-06
	7	7:136597265:C:T							T	C	0.0579666	0.0115208	0.00258347	8.21775e-06
	7	7:136597921:C:T							T	C	0.0581184	0.0115279	0.00258076	7.93675e-06
	7	7:136598960:C:T							T	C	0.0582701	0.0117591	0.00257805	5.085e-06
	7	7:136599822:A:G							G	A	0.0581184	0.0116295	0.00258074	6.59733e-06
	7	7:136601663:C:A							A	C	0.0582701	0.0115944	0.00257803	6.879e-06
	7	7:136601821:G:A							A	G	0.0579666	0.0116977	0.00258343	5.95553e-06
	7	7:136601833:G:A							A	G	0.0582701	0.0115944	0.00257803	6.879e-06
	7	7:136605308:G:A							A	G	0.0579666	0.0115465	0.0025906	8.30891e-06
	7	7:136612314:A:C							C	A	0.0582701	0.0114737	0.0025851	9.06243e-06
	7	7:20294261:G:C							C	G	0.131411	-0.00812308	0.00178909	5.61638e-06
	7	7:20300948:C:T							T	C	0.131715	-0.0081006	0.00178798	5.88217e-06
	10	10:44347063:G:A	G	A	0.495711	-0.00540476	0.00114034	2.14139e-06	A	G	0.449469	-0.000424863	0.0012123	0.725994	A	G	0.4786	0.0274	0.0027	0.0008	0.001317	91.8	-+
	10	10:44348098:G:A	G	A	0.495573	-0.00539681	0.00114004	2.20282e-06	A	G	0.449924	-0.000418139	0.00121245	0.730191	A	G	0.4789	0.0272	0.0027	0.0008	0.001316	91.8	-+
	10	10:44349516:C:G	C	G	0.494881	-0.00524586	0.00113856	4.07612e-06	G	C	0.450076	-0.000412631	0.001212	0.733514	C	G	0.5207	0.0275	-0.0026	0.0008	0.001778	91.4	+-
	10	10:44352569:G:A	G	A	0.447703	-0.00529298	0.00114965	4.14472e-06	A	G	0.458725	-0.00055385	0.00121074	0.64735	A	G	0.5079	0.0467	0.0025	0.0008	0.002497	91.8	-+
	10	10:44353871:C:A	C	A	0.494881	-0.00525953	0.00113916	3.89296e-06	A	C	0.450683	-0.000478326	0.00121243	0.693198	A	C	0.4796	0.0272	0.0026	0.0008	0.00197	91.6	-+
	10	10:44357854:T:C	T	C	0.446873	-0.00533263	0.00115004	3.53687e-06	C	T	0.458574	-0.000546552	0.00121116	0.651801	T	C	0.4917	0.0472	-0.0025	0.0008	0.002275	91.9	+-
	10	10:44358219:C:A	C	A	0.494881	-0.00525953	0.00113916	3.89296e-06	A	C	0.450531	-0.000483887	0.00121288	0.689925	A	C	0.4795	0.0272	0.0026	0.0008	0.001986	91.6	-+
	10	10:44358300:A:G	A	G	0.447703	-0.00529298	0.00114965	4.14472e-06	G	A	0.458422	-0.00055214	0.0012116	0.648597	A	G	0.4922	0.0469	-0.0025	0.0008	0.002477	91.8	+-
	10	10:44360599:A:C	A	C	0.446873	-0.00533263	0.00115004	3.53687e-06	C	A	0.458574	-0.000546552	0.00121116	0.651801	A	C	0.4917	0.0472	-0.0025	0.0008	0.002275	91.9	+-
	10	10:44361106:A:G	A	G	0.447012	-0.00528372	0.00115091	4.41362e-06	G	A	0.458422	-0.000548495	0.00121086	0.650564	A	G	0.4919	0.0472	-0.0025	0.0008	0.002565	91.8	+-
	10	10:44361284:C:T	C	T	0.494743	-0.00529197	0.00114008	3.45461e-06	T	C	0.450531	-0.000480316	0.00121214	0.691917	T	C	0.4796	0.0273	0.0026	0.0008	0.001873	91.7	-+
	10	10:44361352:T:C	T	C	0.447842	-0.00524405	0.00115052	5.16478e-06	C	T	0.458422	-0.000548495	0.00121086	0.650564	T	C	0.4923	0.0468	-0.0025	0.0008	0.002769	91.7	+-
	10	10:44362231:C:T	C	T	0.494743	-0.00529197	0.00114008	3.45461e-06	T	C	0.450531	-0.000480316	0.00121214	0.691917	T	C	0.4796	0.0273	0.0026	0.0008	0.001873	91.7	-+
	10	10:44362266:G:A	G	A	0.494881	-0.00532436	0.00114038	3.02743e-06	A	G	0.450531	-0.000480316	0.00121214	0.691917	A	G	0.4795	0.0272	0.0026	0.0008	0.001754	91.8	-+
	10	10:44364706:T:C	T	C	0.447012	-0.00528372	0.00115091	4.41362e-06	C	T	0.458574	-0.000546552	0.00121116	0.651801	T	C	0.4918	0.0471	-0.0025	0.0008	0.002552	91.8	+-
	10	10:44365019:T:G	T	G	0.494743	-0.00529197	0.00114008	3.45461e-06	G	T	0.450683	-0.000478326	0.00121243	0.693198	T	G	0.5204	0.0272	-0.0026	0.0008	0.001863	91.7	+-
	10	10:44365238:C:G	C	G	0.447012	-0.00528372	0.00115091	4.41362e-06	G	C	0.458574	-0.000546552	0.00121116	0.651801	C	G	0.4918	0.0471	-0.0025	0.0008	0.002552	91.8	+-
	10	10:44365540:T:C	T	C	0.447012	-0.00528372	0.00115091	4.41362e-06	C	T	0.458574	-0.000546552	0.00121116	0.651801	T	C	0.4918	0.0471	-0.0025	0.0008	0.002552	91.8	+-
	10	10:44366565:T:C	T	C	0.447012	-0.00528372	0.00115091	4.41362e-06	C	T	0.458574	-0.000546552	0.00121116	0.651801	T	C	0.4918	0.0471	-0.0025	0.0008	0.002552	91.8	+-
	10	10:44366841:G:A	G	A	0.494743	-0.00529197	0.00114008	3.45461e-06	A	G	0.450683	-0.000478326	0.00121243	0.693198	A	G	0.4796	0.0272	0.0026	0.0008	0.001863	91.7	-+
	10	10:44367155:C:T	C	T	0.494743	-0.00529197	0.00114008	3.45461e-06	T	C	0.450835	-0.000432853	0.00121273	0.721148	T	C	0.4797	0.0272	0.0026	0.0008	0.001704	91.5	-+
	10	10:44367287:T:C	T	C	0.447012	-0.00528372	0.00115091	4.41362e-06	C	T	0.458725	-0.000501217	0.00121147	0.679075	T	C	0.4917	0.0471	-0.0025	0.0008	0.002339	91.7	+-
	10	10:44369899:C:T	C	T	0.494743	-0.00529197	0.00114008	3.45461e-06	T	C	0.450683	-0.000404304	0.00121316	0.738935	T	C	0.4797	0.0272	0.0026	0.0008	0.001609	91.5	-+
	10	10:44369906:A:G	A	G	0.447012	-0.00528372	0.00115091	4.41362e-06	G	A	0.458574	-0.000472768	0.0012119	0.696458	A	G	0.4918	0.0471	-0.0026	0.0008	0.002211	91.6	+-
	10	10:44370755:T:C	T	C	0.494466	-0.00534474	0.00114009	2.75898e-06	C	T	0.450835	-0.00045818	0.00121272	0.705571	T	C	0.5201	0.0273	-0.0026	0.0008	0.001595	91.8	+-
	10	10:44370872:T:C	T	C	0.494466	-0.00534474	0.00114009	2.75898e-06	C	T	0.450683	-0.000411518	0.00121316	0.734452	T	C	0.5202	0.0274	-0.0026	0.0008	0.001453	91.6	+-
	10	10:54059350:T:G	G	T	0.478417	0.00518174	0.00114323	5.82762e-06	G	T	0.419575	-0.00114053	0.00122752	0.352818	T	G	0.5489	0.0293	-0.0022	0.0008	0.007283	93	+-
	10	10:54061438:T:C	C	T	0.476757	0.00528245	0.00114295	3.80455e-06	C	T	0.422458	-0.00119601	0.0012279	0.330039	T	C	0.5484	0.0271	-0.0023	0.0008	0.006541	93.3	+-
	11	11:56161347:T:A	T	A	0.270338	-0.00195671	0.00128959	0.129186	T	A	0.36434	0.00557846	0.00125595	8.92757e-06	A	T	0.6814	0.047	-0.0019	0.0009	0.03373	94.3	-+
	14	14:84178528:C:A							A	C	0.179059	-0.00731649	0.00156746	3.0454e-06
	14	14:84180132:T:C							C	T	0.181942	-0.00719164	0.00156015	4.03451e-06
	14	14:84184538:C:A							A	C	0.181942	-0.00719164	0.00156015	4.03451e-06
	14	14:84190780:A:G							G	A	0.181791	-0.0071126	0.00156036	5.15665e-06
	14	14:84204923:T:C							C	T	0.182853	-0.00717106	0.00155421	3.9509e-06
	14	14:84217514:G:A	A	G	0.23824	-3.48577e-05	0.00131869	0.978912	A	G	0.182701	-0.00716398	0.00155442	4.05047e-06	A	G	0.215	0.0274	-0.003	0.001	0.002685	91.8	--
	14	14:84226453:A:C							C	A	0.182549	-0.00724159	0.00155463	3.19179e-06
	14	14:84230876:A:T							T	A	0.182549	-0.00724159	0.00155463	3.19179e-06
	14	14:84240392:A:G							G	A	0.179666	-0.00783656	0.00156341	5.37285e-07
	16	16:12180717:G:C							C	G	0.305008	0.00579554	0.00130445	8.87554e-06
	16	16:12181080:A:G							G	A	0.291958	0.00600192	0.00132955	6.35389e-06
	17	17:80010987:G:A							A	G	0.0817906	0.00964699	0.0021751	9.19874e-06
	17	17:80011975:G:A							A	G	0.0817906	0.00964699	0.0021751	9.19874e-06
	17	17:80012449:G:A							A	G	0.0819423	0.00963855	0.00217367	9.2405e-06
	17	17:80012769:G:A							A	G	0.0814871	0.00971387	0.00217796	8.19297e-06
	17	17:80012997:A:G							G	A	0.0814871	0.0097976	0.00217371	6.56554e-06
	19	19:50745408:A:G	G	A	0.49668	-0.00509306	0.00113819	7.65142e-06	G	A	0.451745	-0.000631832	0.00121536	0.603152	A	G	0.5243	0.0224	0.003	0.0008	0.000293	86.1	++
	21	21:22272322:G:A							G	A	0.475417	0.00552467	0.00122153	6.10426e-06
	21	21:22273437:G:A							G	A	0.475569	0.00553708	0.00122112	5.77568e-06
	21	21:22280928:C:T							C	T	0.463733	0.0054447	0.00122849	9.33498e-06
