# Supplementary material for: Metabolic drivers of dysglycemia in pregnancy: ethnic-specific GWAS of 146 metabolites and 1-sample Mendelian randomization analyses in a UK multi-ethnic birth cohort
Source: Front Endocrinol (Lausanne). 2023 May 15;14:1157416. doi: 10.3389/fendo.2023.1157416 (PMC10225646; doi:10.3389/fendo.2023.1157416)
Supplement: Supplementary file 1 [file DataSheet_1.zip › Supplementary Excel. GWAS results/S-VLDL.xlsx]

## Sheet: S-VLDL-P
	Online supplementary
	GWAS results from mixed linear model association analyses (mlma). SNPs identifed at the suggestive level (1 x 105) in at least one ethnicity. Significant SNPs are shown in bold. Shaded rows represent SNPs not included in the GWAS due to the SNP not being included in the GWAS as a result of failing a previous QC step. Meta-analysis results obtained from a fixed effects inverse variance model in ME…
			South Asians						White Europeans						Meta Analysis
	Chromosome	SNP	A1	A2	Frequency	β estimate	SE	P value	A1	A2	Frequency	β estimate	SE	P value	A1	A2	Frequency	FreqSE	β estimate	SE	P value	I2	Direction
	2	2:131672145:C:T							T	C	0.111077	-4.64933e-06	1.04393e-06	8.44067e-06
	2	2:131678433:C:T							T	C	0.111836	-4.69076e-06	1.04167e-06	6.69643e-06
	2	2:131679708:C:T							T	C	0.11214	-4.70041e-06	1.03917e-06	6.09015e-06
	2	2:131679946:A:G							G	A	0.120789	-4.72512e-06	1.00817e-06	2.77491e-06
	2	2:131680121:T:C							C	T	0.122307	-4.5785e-06	1.00444e-06	5.15766e-06
	2	2:131682434:C:T							T	C	0.112443	-4.6938e-06	1.03828e-06	6.16241e-06
	2	2:131685541:C:T							T	C	0.120789	-4.72512e-06	1.00817e-06	2.77491e-06
	2	2:131685705:A:C							C	A	0.120789	-4.72512e-06	1.00817e-06	2.77491e-06
	2	2:131691917:T:C	C	T	0.0729887	1.56842e-06	1.19298e-06	0.188608	C	T	0.121093	-4.67837e-06	1.00888e-06	3.53186e-06	T	C	0.899	0.0237	0	0	0.007383	93.8	+-
	2	2:131693414:T:C	C	T	0.0722975	1.54603e-06	1.19721e-06	0.196576	C	T	0.120941	-4.66326e-06	1.00926e-06	3.82878e-06	T	C	0.8992	0.024	0	0	0.006972	93.6	+-
	2	2:131700768:G:A	A	G	0.0721592	1.5375e-06	1.19806e-06	0.199379	A	G	0.121093	-4.65422e-06	1.00888e-06	3.96442e-06	A	G	0.1008	0.0241	0	0	0.007018	93.6	-+
	2	2:131713332:C:G	G	C	0.0739563	1.75529e-06	1.18483e-06	0.13848	G	C	0.121093	-4.72511e-06	1.00889e-06	2.8206e-06	C	G	0.8988	0.0233	0	0	0.009654	94.3	+-
	2	2:131714312:G:A	A	G	0.0745093	1.72536e-06	1.18157e-06	0.144229	A	G	0.121244	-4.74017e-06	1.00851e-06	2.59956e-06	A	G	0.1015	0.0231	0	0	0.009001	94.2	-+
	2	2:131714539:A:T	T	A	0.0745093	1.72536e-06	1.18157e-06	0.144229	T	A	0.121244	-4.74017e-06	1.00851e-06	2.59956e-06	A	T	0.8985	0.0231	0	0	0.009001	94.2	+-
	2	2:131715368:G:T	T	G	0.0761681	1.78704e-06	1.16756e-06	0.125873	T	G	0.121244	-4.74017e-06	1.00851e-06	2.59956e-06	T	G	0.102	0.0223	0	0	0.01069	94.4	-+
	2	2:131716194:G:A	A	G	0.0761681	1.78704e-06	1.16756e-06	0.125873	A	G	0.121244	-4.74017e-06	1.00851e-06	2.59956e-06	A	G	0.102	0.0223	0	0	0.01069	94.4	-+
	2	2:131716846:T:C	C	T	0.0761681	1.78704e-06	1.16756e-06	0.125873	C	T	0.121396	-4.76427e-06	1.00814e-06	2.29204e-06	T	C	0.8979	0.0224	0	0	0.01024	94.4	+-
	2	2:131722342:C:G	G	C	0.0760299	1.69887e-06	1.16833e-06	0.145918	G	C	0.121396	-4.76427e-06	1.00814e-06	2.29204e-06	C	G	0.898	0.0224	0	0	0.008844	94.3	+-
	2	2:131726498:A:T	T	A	0.0740946	1.85407e-06	1.18401e-06	0.117366	T	A	0.121244	-4.74924e-06	1.00852e-06	2.48779e-06	A	T	0.8987	0.0233	0	0	0.01067	94.5	+-
	3	3:59316839:A:C	C	A	0.494885	-8.56344e-08	6.24292e-07	0.890896	C	A	0.440516	3.04824e-06	6.57295e-07	3.52565e-06	A	C	0.5309	0.0271	0	0	0.001951	91.6	-+
	3	3:59317362:A:G	G	A	0.494885	-8.56344e-08	6.24292e-07	0.890896	G	A	0.440516	3.04824e-06	6.57295e-07	3.52565e-06	A	G	0.5309	0.0271	0	0	0.001951	91.6	-+
	3	3:59317544:T:C	C	T	0.494885	-8.56344e-08	6.24292e-07	0.890896	C	T	0.440364	3.06258e-06	6.57137e-07	3.15459e-06	T	C	0.531	0.0272	0	0	0.001884	91.7	-+
	3	3:59318138:T:G	G	T	0.494747	-8.03991e-08	6.24126e-07	0.897501	G	T	0.440364	3.06258e-06	6.57137e-07	3.15459e-06	T	G	0.531	0.0272	0	0	0.001845	91.7	-+
	3	3:59319161:T:A	A	T	0.494747	-8.03991e-08	6.24126e-07	0.897501	A	T	0.440516	3.04577e-06	6.57288e-07	3.58929e-06	A	T	0.469	0.0271	0	0	0.001912	91.6	+-
	3	3:59319698:T:C	C	T	0.494747	-8.03991e-08	6.24126e-07	0.897501	C	T	0.440668	3.05825e-06	6.57441e-07	3.29133e-06	T	C	0.5309	0.027	0	0	0.001845	91.7	-+
	3	3:59320402:G:A	A	G	0.494747	-7.55199e-08	6.24126e-07	0.90369	A	G	0.440971	3.04833e-06	6.5734e-07	3.52874e-06	A	G	0.4692	0.0269	0	0	0.001876	91.6	+-
	3	3:59321093:A:G	G	A	0.494747	-7.55199e-08	6.24126e-07	0.90369	G	A	0.440971	3.04833e-06	6.5734e-07	3.52874e-06	A	G	0.5308	0.0269	0	0	0.001876	91.6	-+
	3	3:59321407:C:G	G	C	0.494747	-7.55199e-08	6.24126e-07	0.90369	G	C	0.440971	3.04833e-06	6.5734e-07	3.52874e-06	C	G	0.5308	0.0269	0	0	0.001876	91.6	-+
	3	3:59321902:G:A	A	G	0.494609	-4.43005e-08	6.24299e-07	0.943429	A	G	0.440668	3.03158e-06	6.57028e-07	3.94836e-06	A	G	0.469	0.0269	0	0	0.001781	91.3	+-
	3	3:59321911:G:T	T	G	0.494609	-4.43005e-08	6.24299e-07	0.943429	T	G	0.440668	3.03158e-06	6.57028e-07	3.94836e-06	T	G	0.469	0.0269	0	0	0.001781	91.3	+-
	3	3:59322853:G:C	C	G	0.494885	-7.50944e-08	6.24292e-07	0.904256	C	G	0.440668	3.03158e-06	6.57028e-07	3.94836e-06	C	G	0.4692	0.0271	0	0	0.00201	91.5	+-
	3	3:59322976:G:A	A	G	0.494609	-4.43005e-08	6.24299e-07	0.943429	A	G	0.440668	3.03158e-06	6.57028e-07	3.94836e-06	A	G	0.469	0.0269	0	0	0.001781	91.3	+-
	3	3:59323001:T:C	C	T	0.494609	-4.43005e-08	6.24299e-07	0.943429	C	T	0.440668	3.03158e-06	6.57028e-07	3.94836e-06	T	C	0.531	0.0269	0	0	0.001781	91.3	-+
	3	3:59323127:G:C	C	G	0.494609	-4.43005e-08	6.24299e-07	0.943429	C	G	0.440668	3.03158e-06	6.57028e-07	3.94836e-06	C	G	0.469	0.0269	0	0	0.001781	91.3	+-
	3	3:59323476:C:T	T	C	0.494332	-6.66537e-08	6.25329e-07	0.915114	T	C	0.440516	3.02681e-06	6.57277e-07	4.12333e-06	T	C	0.4688	0.0269	0	0	0.001926	91.4	+-
	3	3:59324733:C:T	T	C	0.494609	-4.77711e-08	6.2498e-07	0.939072	T	C	0.441882	2.92992e-06	6.56656e-07	8.12472e-06	T	C	0.4696	0.0263	0	0	0.002541	90.7	+-
	3	3:59324889:A:G	G	A	0.494471	-6.04655e-08	6.25155e-07	0.922948	G	A	0.442033	2.93022e-06	6.56813e-07	8.1476e-06	A	G	0.5304	0.0262	0	0	0.002668	90.8	-+
	4	4:48257901:T:C	C	T	0.164777	-3.76528e-06	8.21966e-07	4.6315e-06	C	T	0.0585736	1.41587e-06	1.38799e-06	0.307688	T	C	0.8627	0.0465	0	0	0.0006086	90.3	-+
	4	4:48261594:G:A	A	G	0.164777	-3.68409e-06	8.21191e-07	7.24778e-06	A	G	0.0585736	1.41587e-06	1.38799e-06	0.307688	A	G	0.1373	0.0465	0	0	0.0008382	90	+-
	4	4:48266367:A:C	C	A	0.16298	-3.72637e-06	8.24491e-07	6.19563e-06	C	A	0.0585736	1.41587e-06	1.38799e-06	0.307688	A	C	0.8642	0.0458	0	0	0.0007436	90.2	-+
	4	4:48266554:C:T	T	C	0.163257	-3.72678e-06	8.23438e-07	6.01442e-06	T	C	0.0585736	1.41587e-06	1.38799e-06	0.307688	T	C	0.1361	0.0459	0	0	0.0007264	90.2	+-
	4	4:48274987:G:A	A	G	0.163948	-3.76133e-06	8.22765e-07	4.84083e-06	A	G	0.0585736	1.41587e-06	1.38799e-06	0.307688	A	G	0.1366	0.0462	0	0	0.0006478	90.3	+-
	4	4:48276628:A:G	G	A	0.164224	-3.76168e-06	8.21721e-07	4.69888e-06	G	A	0.0585736	1.41587e-06	1.38799e-06	0.307688	A	G	0.8632	0.0463	0	0	0.0006325	90.3	-+
	4	4:48280189:A:G	G	A	0.16381	-3.79756e-06	8.23679e-07	4.01721e-06	G	A	0.0581184	1.41065e-06	1.39628e-06	0.312358	A	G	0.8634	0.0462	0	0	0.0005332	90.3	-+
	4	4:48285728:G:A	A	G	0.164224	-3.76168e-06	8.21721e-07	4.69888e-06	A	G	0.0585736	1.41587e-06	1.38799e-06	0.307688	A	G	0.1368	0.0463	0	0	0.0006325	90.3	+-
	4	4:48294622:G:A	A	G	0.163948	-3.77582e-06	8.22765e-07	4.44973e-06	A	G	0.0585736	1.35195e-06	1.388e-06	0.330042	A	G	0.1366	0.0462	0	0	0.0005455	90.1	+-
	4	4:48295568:C:T	T	C	0.163948	-3.77582e-06	8.22765e-07	4.44973e-06	T	C	0.0585736	1.35195e-06	1.388e-06	0.330042	T	C	0.1366	0.0462	0	0	0.0005455	90.1	+-
	4	4:48295736:C:G	G	C	0.163948	-3.77582e-06	8.22765e-07	4.44973e-06	G	C	0.0585736	1.35195e-06	1.388e-06	0.330042	C	G	0.8634	0.0462	0	0	0.0005455	90.1	-+
	4	4:48297245:T:A	A	T	0.163533	-3.76982e-06	8.23168e-07	4.6576e-06	A	T	0.0585736	1.35195e-06	1.388e-06	0.330042	A	T	0.1363	0.046	0	0	0.0005671	90	+-
	4	4:48298003:A:C	C	A	0.16298	-3.77365e-06	8.23709e-07	4.62115e-06	C	A	0.0585736	1.35195e-06	1.388e-06	0.330042	A	C	0.8642	0.0458	0	0	0.0005808	90	-+
	4	4:48298315:T:C	C	T	0.163257	-3.76883e-06	8.23438e-07	4.71827e-06	C	T	0.0585736	1.35195e-06	1.388e-06	0.330042	T	C	0.8639	0.0459	0	0	0.0005671	90	-+
	4	4:48300135:T:G	G	T	0.163257	-3.76883e-06	8.23438e-07	4.71827e-06	G	T	0.0585736	1.35195e-06	1.388e-06	0.330042	T	G	0.8639	0.0459	0	0	0.0005671	90	-+
	4	4:48300797:A:C	C	A	0.163257	-3.76883e-06	8.23438e-07	4.71827e-06	C	A	0.0585736	1.35195e-06	1.388e-06	0.330042	A	C	0.8639	0.0459	0	0	0.0005671	90	-+
	4	4:48301307:T:C	C	T	0.16381	-3.81426e-06	8.22121e-07	3.49191e-06	C	T	0.0585736	1.35195e-06	1.388e-06	0.330042	T	C	0.8635	0.0461	0	0	0.0004736	90.2	-+
	6	6:33658780:C:T	T	C	0.0156207	1.04817e-06	2.48925e-06	0.673697	T	C	0.0514416	-6.64854e-06	1.49182e-06	8.32408e-06	T	C	0.042	0.0158	0	0	0.0003024	85.8	-+
	6	6:33667660:C:T	T	C	0.0160354	1.97931e-06	2.4595e-06	0.420958	T	C	0.0538695	-6.74641e-06	1.4627e-06	3.98238e-06	T	C	0.044	0.0166	0	0	0.0003638	89.3	-+
	6	6:33683068:A:T	T	A	0.0178325	2.74202e-06	2.34242e-06	0.241763	T	A	0.0544765	-6.63421e-06	1.45578e-06	5.18508e-06	A	T	0.9558	0.0165	0	0	0.001226	91.3	+-
	6	6:33683548:A:G	G	A	0.0178325	2.74202e-06	2.34242e-06	0.241763	G	A	0.0543247	-6.58444e-06	1.45746e-06	6.2502e-06	A	G	0.9559	0.0164	0	0	0.001356	91.2	+-
	6	6:33692368:T:C	C	T	0.0204589	2.76106e-06	2.19914e-06	0.20929	C	T	0.0556904	-6.58057e-06	1.43809e-06	4.74141e-06	T	C	0.9549	0.0161	0	0	0.001712	92.1	+-
	6	6:93097176:C:G	C	G	0.320155	2.95416e-06	6.64362e-07	8.72347e-06	C	G	0.39393	-2.14043e-07	6.68265e-07	0.748743	C	G	0.3568	0.0369	0	0	0.003444	91.1	-+
	6	6:93099603:A:T	A	T	0.321814	2.94356e-06	6.62608e-07	8.8969e-06	A	T	0.396813	-3.44621e-07	6.68925e-07	0.606422	A	T	0.359	0.0375	0	0	0.005325	91.8	-+
	7	7:38470561:A:G	G	A	0.110727	-4.35238e-06	9.70556e-07	7.31111e-06	G	A	0.00728376	1.323e-06	3.84475e-06	0.730767	A	G	0.8955	0.0246	0	0	2.05e-05	51.2	-+
	10	10:44347063:G:A	G	A	0.496129	-2.73938e-06	6.16706e-07	8.91434e-06	A	G	0.449469	-2.04038e-07	6.49912e-07	0.753562	A	G	0.4781	0.0272	0	0	0.002658	90.7	-+
	10	10:44348098:G:A	G	A	0.495991	-2.74264e-06	6.16545e-07	8.65084e-06	A	G	0.449924	-1.8686e-07	6.49989e-07	0.773743	A	G	0.4784	0.027	0	0	0.002505	90.6	-+
	10	10:54059350:T:G	G	T	0.479265	3.00262e-06	6.19014e-07	1.23054e-06	G	T	0.420334	-7.97611e-07	6.59534e-07	0.226526	T	G	0.5483	0.0294	0	0	0.00677	94.3	+-
	10	10:54061438:T:C	C	T	0.477606	3.03428e-06	6.18854e-07	9.43564e-07	C	T	0.423217	-8.26102e-07	6.59748e-07	0.210516	T	C	0.5478	0.0271	0	0	0.006642	94.5	+-
	12	12:19535709:G:A	A	G	0.0559856	2.5364e-06	1.35879e-06	0.0619499	A	G	0.0640364	-5.99981e-06	1.33532e-06	7.01711e-06	A	G	0.0601	0.004	0	0	0.06028	95	-+
	14	14:84178528:C:A							A	C	0.178756	-4.11001e-06	8.41511e-07	1.03914e-06
	14	14:84180132:T:C							C	T	0.181791	-3.98791e-06	8.36605e-07	1.87198e-06
	14	14:84184538:C:A							A	C	0.181791	-3.98791e-06	8.36605e-07	1.87198e-06
	14	14:84190780:A:G							G	A	0.181791	-3.89531e-06	8.36606e-07	3.22269e-06
	14	14:84204923:T:C							C	T	0.182853	-3.92001e-06	8.33325e-07	2.55035e-06
	14	14:84217514:G:A	A	G	0.238872	3.21607e-08	7.13349e-07	0.96404	A	G	0.182549	-3.96648e-06	8.33528e-07	1.94884e-06	A	G	0.2151	0.0278	0	0	0.002221	92.5	-+
	14	14:84226453:A:C							C	A	0.182398	-3.99476e-06	8.33637e-07	1.65153e-06
	14	14:84230876:A:T							T	A	0.182398	-3.99476e-06	8.33637e-07	1.65153e-06
	14	14:84240392:A:G							G	A	0.179514	-4.26729e-06	8.38351e-07	3.5788e-07

## Sheet: S-VLDL-L
	Online supplementary
	GWAS results from mixed linear model association analyses (mlma). SNPs identifed at the suggestive level (1 x 105) in at least one ethnicity. Significant SNPs are shown in bold. Shaded rows represent SNPs not included in the GWAS due to the SNP not being included in the GWAS as a result of failing a previous QC step. Meta-analysis results obtained from a fixed effects inverse variance model in ME…
			South Asians						White Europeans						Meta Analysis
	Chromosome	SNP	A1	A2	Frequency	β estimate	SE	P value	A1	A2	Frequency	β estimate	SE	P value	A1	A2	Frequency	FreqSE	β estimate	SE	P value	I2	Direction
	2	2:131672145:C:T							T	C	0.111212	-0.0205978	0.00463508	8.8348e-06
	2	2:131678433:C:T							T	C	0.111972	-0.0207521	0.00462505	7.22702e-06
	2	2:131679708:C:T							T	C	0.112276	-0.0207987	0.00461396	6.55091e-06
	2	2:131679946:A:G							G	A	0.120936	-0.0209181	0.00447642	2.96906e-06
	2	2:131680121:T:C							C	T	0.122455	-0.0202554	0.00445986	5.57994e-06
	2	2:131682434:C:T							T	C	0.11258	-0.0207529	0.00461001	6.74121e-06
	2	2:131685541:C:T							T	C	0.120936	-0.0209181	0.00447642	2.96906e-06
	2	2:131685705:A:C							C	A	0.120936	-0.0209181	0.00447642	2.96906e-06
	2	2:131691917:T:C	C	T	0.0728907	0.00669724	0.00530826	0.207069	C	T	0.12124	-0.0207276	0.00447956	3.70743e-06	T	C	0.8989	0.0238	0.0093	0.0034	0.006478	93.6	+-
	2	2:131693414:T:C	C	T	0.0721992	0.00660977	0.00532712	0.214687	C	T	0.121088	-0.0206647	0.00448125	4.00022e-06	T	C	0.8992	0.0241	0.0094	0.0034	0.006331	93.5	+-
	2	2:131700768:G:A	A	G	0.0720609	0.00656603	0.00533092	0.218066	A	G	0.12124	-0.0206247	0.00447958	4.14104e-06	A	G	0.1009	0.0242	-0.0094	0.0034	0.006285	93.4	-+
	2	2:131713332:C:G	G	C	0.0737206	0.00700065	0.00527558	0.184511	G	C	0.12124	-0.0209343	0.00447961	2.96484e-06	C	G	0.8987	0.0234	0.0092	0.0034	0.006864	93.9	+-
	2	2:131714312:G:A	A	G	0.0742739	0.00684718	0.00526103	0.193091	A	G	0.121392	-0.020997	0.00447793	2.74558e-06	A	G	0.1016	0.0233	-0.0093	0.0034	0.006389	93.8	-+
	2	2:131714539:A:T	T	A	0.0742739	0.00684718	0.00526103	0.193091	T	A	0.121392	-0.020997	0.00447793	2.74558e-06	A	T	0.8984	0.0233	0.0093	0.0034	0.006389	93.8	+-
	2	2:131715368:G:T	T	G	0.0759336	0.00716558	0.00519839	0.168073	T	G	0.121392	-0.020997	0.00447793	2.74558e-06	T	G	0.102	0.0225	-0.009	0.0034	0.007977	94.1	-+
	2	2:131716194:G:A	A	G	0.0759336	0.00716558	0.00519839	0.168073	A	G	0.121392	-0.020997	0.00447793	2.74558e-06	A	G	0.102	0.0225	-0.009	0.0034	0.007977	94.1	-+
	2	2:131716846:T:C	C	T	0.0759336	0.00716558	0.00519839	0.168073	C	T	0.121544	-0.0210954	0.00447628	2.44454e-06	T	C	0.8979	0.0226	0.0091	0.0034	0.007546	94.1	+-
	2	2:131722342:C:G	G	C	0.0757953	0.00678273	0.00520185	0.192265	G	C	0.121544	-0.0210954	0.00447628	2.44454e-06	C	G	0.8979	0.0226	0.0092	0.0034	0.006495	93.9	+-
	2	2:131726498:A:T	T	A	0.0738589	0.00743423	0.00527193	0.158494	T	A	0.121392	-0.0210329	0.00447797	2.64053e-06	A	T	0.8985	0.0235	0.0091	0.0034	0.007654	94.1	+-
	3	3:59316839:A:C	C	A	0.494744	-0.000424283	0.00277655	0.878548	C	A	0.440292	0.0133292	0.00291919	4.96986e-06	A	C	0.5311	0.0272	-0.0061	0.002	0.002396	91.4	-+
	3	3:59317362:A:G	G	A	0.494744	-0.000424283	0.00277655	0.878548	G	A	0.440292	0.0133292	0.00291919	4.96986e-06	A	G	0.5311	0.0272	-0.0061	0.002	0.002396	91.4	-+
	3	3:59317544:T:C	C	T	0.494744	-0.000424283	0.00277655	0.878548	C	T	0.44014	0.0133938	0.00291849	4.44742e-06	T	C	0.5312	0.0273	-0.0061	0.002	0.002269	91.5	-+
	3	3:59318138:T:G	G	T	0.494606	-0.000403961	0.00277581	0.884293	G	T	0.44014	0.0133938	0.00291849	4.44742e-06	T	G	0.5313	0.0272	-0.0061	0.002	0.002233	91.5	-+
	3	3:59319161:T:A	A	T	0.494606	-0.000403961	0.00277581	0.884293	A	T	0.440292	0.0133178	0.00291916	5.06214e-06	A	T	0.4688	0.0271	0.0061	0.002	0.002379	91.4	+-
	3	3:59319698:T:C	C	T	0.494606	-0.000403961	0.00277581	0.884293	C	T	0.440444	0.0133716	0.00291984	4.6596e-06	T	C	0.5311	0.027	-0.0061	0.002	0.002289	91.4	-+
	3	3:59320402:G:A	A	G	0.494606	-0.000377934	0.00277581	0.891701	A	G	0.440747	0.0133223	0.00291938	5.0331e-06	A	G	0.469	0.0269	0.0061	0.002	0.002321	91.4	+-
	3	3:59321093:A:G	G	A	0.494606	-0.000377934	0.00277581	0.891701	G	A	0.440747	0.0133223	0.00291938	5.0331e-06	A	G	0.531	0.0269	-0.0061	0.002	0.002321	91.4	-+
	3	3:59321407:C:G	G	C	0.494606	-0.000377934	0.00277581	0.891701	G	C	0.440747	0.0133223	0.00291938	5.0331e-06	C	G	0.531	0.0269	-0.0061	0.002	0.002321	91.4	-+
	3	3:59321902:G:A	A	G	0.494467	-0.000240259	0.00277658	0.931045	A	G	0.440444	0.0132442	0.002918	5.6575e-06	A	G	0.4688	0.027	0.0062	0.002	0.002169	91.1	+-
	3	3:59321911:G:T	T	G	0.494467	-0.000240259	0.00277658	0.931045	T	G	0.440444	0.0132442	0.002918	5.6575e-06	T	G	0.4688	0.027	0.0062	0.002	0.002169	91.1	+-
	3	3:59322853:G:C	C	G	0.494744	-0.000376028	0.00277655	0.892272	C	G	0.440444	0.0132442	0.002918	5.6575e-06	C	G	0.4689	0.0271	0.0061	0.002	0.002441	91.3	+-
	3	3:59322976:G:A	A	G	0.494467	-0.000240259	0.00277658	0.931045	A	G	0.440444	0.0132442	0.002918	5.6575e-06	A	G	0.4688	0.027	0.0062	0.002	0.002169	91.1	+-
	3	3:59323001:T:C	C	T	0.494467	-0.000240259	0.00277658	0.931045	C	T	0.440444	0.0132442	0.002918	5.6575e-06	T	C	0.5312	0.027	-0.0062	0.002	0.002169	91.1	-+
	3	3:59323127:G:C	C	G	0.494467	-0.000240259	0.00277658	0.931045	C	G	0.440444	0.0132442	0.002918	5.6575e-06	C	G	0.4688	0.027	0.0062	0.002	0.002169	91.1	+-
	3	3:59323476:C:T	T	C	0.494191	-0.000334906	0.00278116	0.904151	T	C	0.440292	0.0132221	0.0029191	5.91228e-06	T	C	0.4685	0.0269	0.0061	0.002	0.002388	91.2	+-
	4	4:48257901:T:C	C	T	0.164869	-0.0165328	0.00365506	6.08957e-06	C	T	0.0586448	0.00663709	0.00616234	0.281462	T	C	0.8628	0.0466	0.0105	0.0031	0.0008349	90.4	-+
	4	4:48261594:G:A	A	G	0.164869	-0.0161672	0.00365162	9.53665e-06	A	G	0.0586448	0.00663709	0.00616234	0.281462	A	G	0.1373	0.0466	-0.0102	0.0031	0.001115	90.1	+-
	4	4:48266367:A:C	C	A	0.163071	-0.0163371	0.00366629	8.34873e-06	C	A	0.0586448	0.00663709	0.00616234	0.281462	A	C	0.8642	0.0459	0.0103	0.0032	0.001042	90.3	-+
	4	4:48266554:C:T	T	C	0.163347	-0.0163389	0.0036616	8.11162e-06	T	C	0.0586448	0.00663709	0.00616234	0.281462	T	C	0.136	0.046	-0.0103	0.0031	0.001016	90.3	+-
	4	4:48274987:G:A	A	G	0.164039	-0.0164703	0.00365861	6.73854e-06	A	G	0.0586448	0.00663709	0.00616234	0.281462	A	G	0.1366	0.0463	-0.0104	0.0031	0.0008966	90.4	+-
	4	4:48276628:A:G	G	A	0.164315	-0.0164718	0.00365397	6.54668e-06	G	A	0.0586448	0.00663709	0.00616234	0.281462	A	G	0.8632	0.0464	0.0105	0.0031	0.0008741	90.4	-+
	4	4:48280189:A:G	G	A	0.1639	-0.0166441	0.00366268	5.51304e-06	G	A	0.058189	0.00666607	0.00619916	0.282232	A	G	0.8635	0.0463	0.0106	0.0032	0.0007644	90.5	-+
	4	4:48285728:G:A	A	G	0.164315	-0.0164718	0.00365397	6.54668e-06	A	G	0.0586448	0.00663709	0.00616234	0.281462	A	G	0.1368	0.0464	-0.0105	0.0031	0.0008741	90.4	+-
	4	4:48294622:G:A	A	G	0.164039	-0.0165217	0.00365861	6.30662e-06	A	G	0.0586448	0.00635201	0.00616239	0.302649	A	G	0.1366	0.0463	-0.0106	0.0031	0.0007884	90.2	+-
	4	4:48295568:C:T	T	C	0.164039	-0.0165217	0.00365861	6.30662e-06	T	C	0.0586448	0.00635201	0.00616239	0.302649	T	C	0.1366	0.0463	-0.0106	0.0031	0.0007884	90.2	+-
	4	4:48295736:C:G	G	C	0.164039	-0.0165217	0.00365861	6.30662e-06	G	C	0.0586448	0.00635201	0.00616239	0.302649	C	G	0.8634	0.0463	0.0106	0.0031	0.0007884	90.2	-+
	4	4:48297245:T:A	A	T	0.163624	-0.0164912	0.0036604	6.62788e-06	A	T	0.0586448	0.00635201	0.00616239	0.302649	A	T	0.1362	0.0461	-0.0105	0.0031	0.0008166	90.2	+-
	4	4:48298003:A:C	C	A	0.163071	-0.0165198	0.00366281	6.47863e-06	C	A	0.0586448	0.00635201	0.00616239	0.302649	A	C	0.8642	0.0459	0.0105	0.0031	0.0008071	90.2	-+
	4	4:48298315:T:C	C	T	0.163347	-0.0164927	0.0036616	6.66118e-06	C	T	0.0586448	0.00635201	0.00616239	0.302649	T	C	0.864	0.046	0.0105	0.0031	0.0008207	90.2	-+
	4	4:48300135:T:G	G	T	0.163347	-0.0164927	0.0036616	6.66118e-06	G	T	0.0586448	0.00635201	0.00616239	0.302649	T	G	0.864	0.046	0.0105	0.0031	0.0008207	90.2	-+
	4	4:48300797:A:C	C	A	0.163347	-0.0164927	0.0036616	6.66118e-06	C	A	0.0586448	0.00635201	0.00616239	0.302649	A	C	0.864	0.046	0.0105	0.0031	0.0008207	90.2	-+
	4	4:48301307:T:C	C	T	0.1639	-0.0166935	0.00365575	4.96268e-06	C	T	0.0586448	0.00635201	0.00616239	0.302649	T	C	0.8635	0.0462	0.0107	0.0031	0.0006704	90.3	-+
	6	6:33667660:C:T	T	C	0.0160443	0.0091463	0.0109358	0.40295	T	C	0.053935	-0.0292146	0.0064938	6.83257e-06	T	C	0.0441	0.0166	-0.0192	0.0056	0.0005791	89	-+
	6	6:33683068:A:T	T	A	0.0178423	0.012764	0.0104152	0.220383	T	A	0.0545427	-0.0287294	0.0064631	8.78348e-06	A	T	0.9557	0.0164	0.0172	0.0055	0.001743	91.3	+-
	6	6:33692368:T:C	C	T	0.0204703	0.0126119	0.00977816	0.19712	C	T	0.0557581	-0.028598	0.00638462	7.49223e-06	T	C	0.9548	0.0162	0.0163	0.0053	0.002324	92	+-
	7	7:38470561:A:G	G	A	0.110788	-0.0192783	0.00431563	7.92912e-06	G	A	0.00729262	0.00605159	0.017068	0.722922	A	G	0.8954	0.0246	0.0178	0.0042	2.2e-05	51.7	-+
	10	10:44347063:G:A	G	A	0.496127	-0.0123629	0.00274352	6.5997e-06	A	G	0.449711	-0.000633796	0.00288664	0.826213	A	G	0.4782	0.027	0.0062	0.002	0.001839	90.6	-+
	10	10:44348098:G:A	G	A	0.495989	-0.01237	0.0027428	6.48317e-06	A	G	0.450167	-0.000552752	0.00288698	0.848162	A	G	0.4785	0.0269	0.0062	0.002	0.001702	90.5	-+
	10	10:44362266:G:A	G	A	0.495297	-0.0121691	0.00274505	9.28888e-06	A	G	0.450775	-0.000712265	0.00288616	0.805074	A	G	0.4791	0.0269	0.0061	0.002	0.002349	90.4	-+
	10	10:44370755:T:C	T	C	0.494882	-0.0122307	0.00274437	8.32499e-06	C	T	0.451079	-0.000659024	0.00288754	0.819467	T	C	0.5205	0.027	-0.0061	0.002	0.002118	90.4	+-
	10	10:44370872:T:C	T	C	0.494882	-0.0122307	0.00274437	8.32499e-06	C	T	0.450927	-0.000548808	0.0028886	0.849316	T	C	0.5206	0.0271	-0.0062	0.002	0.001935	90.3	+-
	10	10:54059350:T:G	G	T	0.479115	0.0130848	0.00275312	2.00703e-06	G	T	0.420085	-0.00386119	0.00292738	0.187172	T	G	0.5486	0.0295	-0.0051	0.002	0.01051	94.4	+-
	10	10:54061438:T:C	C	T	0.477455	0.0132375	0.00275241	1.51376e-06	C	T	0.422972	-0.00399755	0.00292831	0.172209	T	C	0.5481	0.0272	-0.0052	0.002	0.01019	94.6	+-
	14	14:84178528:C:A							A	C	0.178821	-0.0181114	0.0037373	1.25904e-06
	14	14:84180132:T:C							C	T	0.18186	-0.0175314	0.00371548	2.37628e-06
	14	14:84184538:C:A							A	C	0.18186	-0.0175314	0.00371548	2.37628e-06
	14	14:84190780:A:G							G	A	0.18186	-0.0171017	0.00371548	4.1681e-06
	14	14:84204923:T:C							C	T	0.182923	-0.0172404	0.00370092	3.18648e-06
	14	14:84217514:G:A	A	G	0.238728	-3.99815e-05	0.00317465	0.989952	A	G	0.182619	-0.0174569	0.00370179	2.40758e-06	A	G	0.2149	0.0277	-0.0074	0.0024	0.002073	92.2	--
	14	14:84226453:A:C							C	A	0.182467	-0.0175797	0.00370226	2.05061e-06
	14	14:84230876:A:T							T	A	0.182467	-0.0175797	0.00370226	2.05061e-06
	14	14:84240392:A:G							G	A	0.179581	-0.0187897	0.00372322	4.49675e-07

## Sheet: S-VLDL-PL
	Online supplementary
	GWAS results from mixed linear model association analyses (mlma). SNPs identifed at the suggestive level (1 x 105) in at least one ethnicity. Significant SNPs are shown in bold. Shaded rows represent SNPs not included in the GWAS due to the SNP not being included in the GWAS as a result of failing a previous QC step. Meta-analysis results obtained from a fixed effects inverse variance model in ME…
			South Asians						White Europeans						Meta Analysis
	Chromosome	SNP	A1	A2	Frequency	β estimate	SE	P value	A1	A2	Frequency	β estimate	SE	P value	A1	A2	Frequency	FreqSE	β estimate	SE	P value	I2	Direction
	2	2:131672145:C:T							T	C	0.111178	-0.0090399	0.00201593	7.31741e-06
	2	2:131678433:C:T							T	C	0.111936	-0.00908672	0.0020116	6.26726e-06
	2	2:131679708:C:T							T	C	0.112239	-0.00912177	0.00200678	5.48106e-06
	2	2:131679946:A:G							G	A	0.120872	-0.00914302	0.00194703	2.65468e-06
	2	2:131680121:T:C							C	T	0.122387	-0.00883731	0.00193982	5.22034e-06
	2	2:131682434:C:T							T	C	0.112542	-0.00912923	0.00200508	5.28727e-06
	2	2:131685541:C:T							T	C	0.120872	-0.00914302	0.00194703	2.65468e-06
	2	2:131685705:A:C							C	A	0.120872	-0.00914302	0.00194703	2.65468e-06
	2	2:131691917:T:C	C	T	0.0727874	0.00258274	0.00230589	0.262689	C	T	0.121175	-0.009061	0.0019484	3.31162e-06	T	C	0.899	0.0239	0.0042	0.0015	0.004665	93.3	+-
	2	2:131693414:T:C	C	T	0.0720982	0.00257076	0.00231407	0.266601	C	T	0.121024	-0.0090413	0.00194913	3.50729e-06	T	C	0.8993	0.0241	0.0042	0.0015	0.004624	93.2	+-
	2	2:131700768:G:A	A	G	0.0719603	0.002605	0.00231572	0.260624	A	G	0.121175	-0.00904009	0.0019484	3.48838e-06	A	G	0.1008	0.0242	-0.0042	0.0015	0.004713	93.2	-+
	2	2:131713332:C:G	G	C	0.0737524	0.00303921	0.00229013	0.18448	G	C	0.121175	-0.00913398	0.0019484	2.75982e-06	C	G	0.8987	0.0234	0.004	0.0015	0.006716	93.9	+-
	2	2:131714312:G:A	A	G	0.0743038	0.00294708	0.00228384	0.19691	A	G	0.121327	-0.00915361	0.00194767	2.60463e-06	A	G	0.1015	0.0232	-0.0041	0.0015	0.006169	93.8	-+
	2	2:131714539:A:T	T	A	0.0743038	0.00294708	0.00228384	0.19691	T	A	0.121327	-0.00915361	0.00194767	2.60463e-06	A	T	0.8985	0.0232	0.0041	0.0015	0.006169	93.8	+-
	2	2:131715368:G:T	T	G	0.0759581	0.00303802	0.00225674	0.178237	T	G	0.121327	-0.00915361	0.00194767	2.60463e-06	T	G	0.102	0.0224	-0.0039	0.0015	0.007398	94	-+
	2	2:131716194:G:A	A	G	0.0759581	0.00303802	0.00225674	0.178237	A	G	0.121327	-0.00915361	0.00194767	2.60463e-06	A	G	0.102	0.0224	-0.0039	0.0015	0.007398	94	-+
	2	2:131716846:T:C	C	T	0.0759581	0.00303802	0.00225674	0.178237	C	T	0.121478	-0.00919587	0.00194695	2.32139e-06	T	C	0.8979	0.0225	0.004	0.0015	0.006999	94.1	+-
	2	2:131722342:C:G	G	C	0.0758202	0.00284661	0.00225823	0.207472	G	C	0.121478	-0.00919587	0.00194695	2.32139e-06	C	G	0.898	0.0226	0.0041	0.0015	0.005885	93.9	+-
	2	2:131726498:A:T	T	A	0.0738903	0.00327642	0.00228855	0.152242	T	A	0.121327	-0.00917628	0.00194768	2.46023e-06	A	T	0.8986	0.0234	0.0039	0.0015	0.007813	94.2	+-
	3	3:59316839:A:C	C	A	0.495037	-1.88231e-06	0.0012053	0.998754	C	A	0.440473	0.00569801	0.00126968	7.19836e-06	A	C	0.5308	0.0272	-0.0027	0.0009	0.002011	90.6	-+
	3	3:59317362:A:G	G	A	0.495037	-1.88231e-06	0.0012053	0.998754	G	A	0.440473	0.00569801	0.00126968	7.19836e-06	A	G	0.5308	0.0272	-0.0027	0.0009	0.002011	90.6	-+
	3	3:59317544:T:C	C	T	0.495037	-1.88231e-06	0.0012053	0.998754	C	T	0.440321	0.00571521	0.00126938	6.72027e-06	T	C	0.5309	0.0273	-0.0027	0.0009	0.001941	90.6	-+
	3	3:59318138:T:G	G	T	0.494899	6.81678e-06	0.00120498	0.995486	G	T	0.440321	0.00571521	0.00126938	6.72027e-06	T	G	0.531	0.0273	-0.0027	0.0009	0.00191	90.6	--
	3	3:59319161:T:A	A	T	0.494899	6.81678e-06	0.00120498	0.995486	A	T	0.440473	0.00567651	0.00126967	7.79128e-06	A	T	0.4691	0.0272	0.0027	0.0009	0.002058	90.5	++
	3	3:59319698:T:C	C	T	0.494899	6.81678e-06	0.00120498	0.995486	C	T	0.440624	0.00570159	0.00126997	7.13735e-06	T	C	0.5308	0.0271	-0.0027	0.0009	0.001973	90.5	--
	3	3:59320402:G:A	A	G	0.494899	1.84683e-05	0.00120498	0.987772	A	G	0.440927	0.00568488	0.00126978	7.56737e-06	A	G	0.4693	0.0269	0.0027	0.0009	0.001982	90.5	++
	3	3:59321093:A:G	G	A	0.494899	1.84683e-05	0.00120498	0.987772	G	A	0.440927	0.00568488	0.00126978	7.56737e-06	A	G	0.5307	0.0269	-0.0027	0.0009	0.001982	90.5	--
	3	3:59321407:C:G	G	C	0.494899	1.84683e-05	0.00120498	0.987772	G	C	0.440927	0.00568488	0.00126978	7.56737e-06	C	G	0.5307	0.0269	-0.0027	0.0009	0.001982	90.5	--
	3	3:59321902:G:A	A	G	0.494762	8.58513e-05	0.00120531	0.943217	A	G	0.440624	0.00564637	0.00126918	8.63328e-06	A	G	0.4691	0.027	0.0027	0.0009	0.001838	90.1	++
	3	3:59321911:G:T	T	G	0.494762	8.58513e-05	0.00120531	0.943217	T	G	0.440624	0.00564637	0.00126918	8.63328e-06	T	G	0.4691	0.027	0.0027	0.0009	0.001838	90.1	++
	3	3:59322853:G:C	C	G	0.495037	2.71649e-05	0.0012053	0.982019	C	G	0.440624	0.00564637	0.00126918	8.63328e-06	C	G	0.4692	0.0272	0.0027	0.0009	0.00207	90.3	++
	3	3:59322976:G:A	A	G	0.494762	8.58513e-05	0.00120531	0.943217	A	G	0.440624	0.00564637	0.00126918	8.63328e-06	A	G	0.4691	0.027	0.0027	0.0009	0.001838	90.1	++
	3	3:59323001:T:C	C	T	0.494762	8.58513e-05	0.00120531	0.943217	C	T	0.440624	0.00564637	0.00126918	8.63328e-06	T	C	0.5309	0.027	-0.0027	0.0009	0.001838	90.1	--
	3	3:59323127:G:C	C	G	0.494762	8.58513e-05	0.00120531	0.943217	C	G	0.440624	0.00564637	0.00126918	8.63328e-06	C	G	0.4691	0.027	0.0027	0.0009	0.001838	90.1	++
	3	3:59323476:C:T	T	C	0.494486	4.49504e-05	0.0012073	0.9703	T	C	0.440473	0.00564174	0.00126966	8.85016e-06	T	C	0.4688	0.027	0.0027	0.0009	0.002009	90.2	++
	4	4:48257901:T:C	C	T	0.164599	-0.00748353	0.00158784	2.44059e-06	C	T	0.0584671	0.00242631	0.00268331	0.365877	T	C	0.8629	0.0465	0.0049	0.0014	0.0003237	90.1	-+
	4	4:48261594:G:A	A	G	0.164599	-0.00731205	0.00158634	4.03883e-06	A	G	0.0584671	0.00242631	0.00268331	0.365877	A	G	0.1371	0.0465	-0.0048	0.0014	0.000452	89.8	+-
	4	4:48266367:A:C	C	A	0.162807	-0.0074114	0.00159271	3.2664e-06	C	A	0.0584671	0.00242631	0.00268331	0.365877	A	C	0.8644	0.0458	0.0048	0.0014	0.0004002	89.9	-+
	4	4:48266554:C:T	T	C	0.163082	-0.00742838	0.00159068	3.01301e-06	T	C	0.0584671	0.00242631	0.00268331	0.365877	T	C	0.1359	0.0459	-0.0049	0.0014	0.0003765	90	+-
	4	4:48274987:G:A	A	G	0.163772	-0.0074919	0.00158938	2.43234e-06	A	G	0.0584671	0.00242631	0.00268331	0.365877	A	G	0.1364	0.0462	-0.0049	0.0014	0.0003246	90.1	+-
	4	4:48276628:A:G	G	A	0.164047	-0.00750865	0.00158737	2.24241e-06	G	A	0.0584671	0.00242631	0.00268331	0.365877	A	G	0.8633	0.0463	0.0049	0.0014	0.0003052	90.2	-+
	4	4:48280189:A:G	G	A	0.163634	-0.00756597	0.00159114	1.98397e-06	G	A	0.0580127	0.00235007	0.00269935	0.383969	A	G	0.8636	0.0462	0.005	0.0014	0.0002579	90	-+
	4	4:48285728:G:A	A	G	0.164047	-0.00750865	0.00158737	2.24241e-06	A	G	0.0584671	0.00242631	0.00268331	0.365877	A	G	0.1367	0.0463	-0.0049	0.0014	0.0003052	90.2	+-
	4	4:48294622:G:A	A	G	0.163772	-0.00749158	0.00158938	2.43471e-06	A	G	0.0584671	0.00228766	0.00268332	0.39391	A	G	0.1364	0.0462	-0.005	0.0014	0.0002935	89.8	+-
	4	4:48295568:C:T	T	C	0.163772	-0.00749158	0.00158938	2.43471e-06	T	C	0.0584671	0.00228766	0.00268332	0.39391	T	C	0.1364	0.0462	-0.005	0.0014	0.0002935	89.8	+-
	4	4:48295736:C:G	G	C	0.163772	-0.00749158	0.00158938	2.43471e-06	G	C	0.0584671	0.00228766	0.00268332	0.39391	C	G	0.8636	0.0462	0.005	0.0014	0.0002935	89.8	-+
	4	4:48297245:T:A	A	T	0.16322	-0.00762111	0.00159042	1.65221e-06	A	T	0.0584671	0.00228766	0.00268332	0.39391	A	T	0.136	0.0459	-0.005	0.0014	0.0002264	90.1	+-
	4	4:48298003:A:C	C	A	0.162669	-0.00764208	0.00159147	1.57165e-06	C	A	0.0584671	0.00228766	0.00268332	0.39391	A	C	0.8644	0.0457	0.0051	0.0014	0.0002197	90.1	-+
	4	4:48298315:T:C	C	T	0.162945	-0.00762536	0.00159094	1.64324e-06	C	T	0.0584671	0.00228766	0.00268332	0.39391	T	C	0.8642	0.0458	0.005	0.0014	0.000226	90.1	-+
	4	4:48300135:T:G	G	T	0.162945	-0.00762536	0.00159094	1.64324e-06	G	T	0.0584671	0.00228766	0.00268332	0.39391	T	G	0.8642	0.0458	0.005	0.0014	0.000226	90.1	-+
	4	4:48300797:A:C	C	A	0.162945	-0.00762536	0.00159094	1.64324e-06	C	A	0.0584671	0.00228766	0.00268332	0.39391	A	C	0.8642	0.0458	0.005	0.0014	0.000226	90.1	-+
	4	4:48301307:T:C	C	T	0.163496	-0.00770842	0.0015884	1.2164e-06	C	T	0.0584671	0.00228766	0.00268332	0.39391	T	C	0.8638	0.046	0.0051	0.0014	0.0001827	90.3	-+
	4	4:48307307:T:C	C	T	0.166667	-0.00727755	0.00157815	3.99889e-06	C	T	0.0584671	0.00228766	0.00268332	0.39391	T	C	0.8611	0.0473	0.0048	0.0014	0.000396	89.4	-+
	4	4:48311849:T:C	C	T	0.166253	-0.00727328	0.00157742	4.0099e-06	C	T	0.0584671	0.00228766	0.00268332	0.39391	T	C	0.8614	0.0471	0.0048	0.0014	0.0003958	89.4	-+
	4	4:48312338:C:T	T	C	0.166253	-0.00727328	0.00157742	4.0099e-06	T	C	0.0584671	0.00228766	0.00268332	0.39391	T	C	0.1386	0.0471	-0.0048	0.0014	0.0003958	89.4	+-
	4	4:48314082:A:G	G	A	0.166253	-0.00727328	0.00157742	4.0099e-06	G	A	0.0584671	0.00228766	0.00268332	0.39391	A	G	0.8614	0.0471	0.0048	0.0014	0.0003958	89.4	-+
	4	4:48327202:G:A	A	G	0.166391	-0.00726785	0.00157717	4.06277e-06	A	G	0.0587701	0.00223075	0.00267766	0.40479	A	G	0.1387	0.0471	-0.0048	0.0014	0.0003885	89.3	+-
	4	4:48329399:C:A	A	C	0.166253	-0.00727328	0.00157742	4.0099e-06	A	C	0.0581642	0.00253877	0.002689	0.345103	A	C	0.1386	0.0472	-0.0048	0.0014	0.0004664	89.9	+-
	4	4:48329568:G:C	C	G	0.166253	-0.00727328	0.00157742	4.0099e-06	C	G	0.0581642	0.00253877	0.002689	0.345103	C	G	0.1386	0.0472	-0.0048	0.0014	0.0004664	89.9	+-
	4	4:48329731:C:T	T	C	0.166391	-0.00726785	0.00157717	4.06277e-06	T	C	0.0584671	0.00248055	0.0026833	0.355258	T	C	0.1387	0.0471	-0.0048	0.0014	0.0004578	89.8	+-
	4	4:48331143:C:T	T	C	0.166391	-0.00726785	0.00157717	4.06277e-06	T	C	0.0584671	0.00248055	0.0026833	0.355258	T	C	0.1387	0.0471	-0.0048	0.0014	0.0004578	89.8	+-
	4	4:48331493:T:C	C	T	0.166391	-0.00726785	0.00157717	4.06277e-06	C	T	0.0584671	0.00248055	0.0026833	0.355258	T	C	0.8613	0.0471	0.0048	0.0014	0.0004578	89.8	-+
	4	4:48331520:T:A	A	T	0.166391	-0.00726785	0.00157717	4.06277e-06	A	T	0.0584671	0.00248055	0.0026833	0.355258	A	T	0.1387	0.0471	-0.0048	0.0014	0.0004578	89.8	+-
	6	6:33667660:C:T	T	C	0.0159912	0.0048889	0.00475396	0.303768	T	C	0.0539231	-0.0129356	0.00282414	4.64179e-06	T	C	0.044	0.0167	-0.0083	0.0024	0.0006433	90.4	-+
	6	6:33683068:A:T	T	A	0.0177833	0.00612567	0.00452763	0.17607	T	A	0.0545289	-0.0127242	0.00281078	5.98454e-06	A	T	0.9557	0.0165	0.0075	0.0024	0.001733	92	+-
	6	6:33683548:A:G	G	A	0.0177833	0.00612567	0.00452763	0.17607	G	A	0.0543775	-0.0126271	0.00281406	7.21858e-06	A	G	0.9558	0.0164	0.0074	0.0024	0.001956	91.9	+-
	6	6:33692368:T:C	C	T	0.0204025	0.00605945	0.00425066	0.154003	C	T	0.0557407	-0.0127851	0.00277657	4.13157e-06	T	C	0.9548	0.0162	0.0071	0.0023	0.002102	92.7	+-
	10	10:26438411:G:A	A	G	0.174662	0.00718393	0.00157942	5.4038e-06	A	G	0.265677	0.0026629	0.00142143	0.0610143	A	G	0.2249	0.0453	0.0047	0.0011	9.2e-06	77.9	++
	10	10:44348098:G:A	G	A	0.496416	-0.00526546	0.00119104	9.82967e-06	A	G	0.45047	7.4391e-05	0.00125529	0.952743	A	G	0.4784	0.0265	0.0028	0.0009	0.001163	88.9	++
	10	10:54059350:T:G	G	T	0.47946	0.00565313	0.00119451	2.21667e-06	G	T	0.420024	-0.00147463	0.00127426	0.247174	T	G	0.5483	0.0297	-0.0023	0.0009	0.007784	94	+-
	10	10:54061438:T:C	C	T	0.477805	0.00569284	0.0011942	1.86922e-06	C	T	0.422902	-0.00150289	0.00127467	0.23838	T	C	0.5479	0.0274	-0.0023	0.0009	0.007523	94.1	+-
	14	14:84178528:C:A							A	C	0.179188	-0.00749744	0.00162353	3.87493e-06
	14	14:84180132:T:C							C	T	0.182066	-0.00743834	0.00161599	4.16502e-06
	14	14:84184538:C:A							A	C	0.182066	-0.00743834	0.00161599	4.16502e-06
	14	14:84190780:A:G							G	A	0.182066	-0.00725412	0.00161599	7.15674e-06
	14	14:84204923:T:C							C	T	0.183126	-0.00726575	0.00160966	6.36595e-06
	14	14:84217514:G:A	A	G	0.238489	0.000166914	0.00137799	0.903589	A	G	0.182823	-0.00736696	0.00161008	4.75001e-06	A	G	0.215	0.0275	-0.003	0.001	0.003938	92.1	-+
	14	14:84226453:A:C							C	A	0.182672	-0.00743132	0.00161029	3.93287e-06
	14	14:84230876:A:T							T	A	0.182672	-0.00743132	0.00161029	3.93287e-06
	14	14:84240392:A:G							G	A	0.179794	-0.00796832	0.00161934	8.62284e-07

## Sheet: S-VLDL-C
	Online supplementary
	GWAS results from mixed linear model association analyses (mlma). SNPs identifed at the suggestive level (1 x 105) in at least one ethnicity. Significant SNPs are shown in bold. Shaded rows represent SNPs not included in the GWAS due to the SNP not being included in the GWAS as a result of failing a previous QC step. Meta-analysis results obtained from a fixed effects inverse variance model in ME…
			South Asians						White Europeans						Meta Analysis
	Chromosome	SNP	A1	A2	Frequency	β estimate	SE	P value	A1	A2	Frequency	β estimate	SE	P value	A1	A2	Frequency	FreqSE	β estimate	SE	P value	I2	Direction
	2	2:131679946:A:G							G	A	0.121253	-0.0126898	0.0027609	4.30123e-06
	2	2:131680121:T:C							C	T	0.122767	-0.0123242	0.00275086	7.45976e-06
	2	2:131685541:C:T							T	C	0.121253	-0.0126898	0.0027609	4.30123e-06
	2	2:131685705:A:C							C	A	0.121253	-0.0126898	0.0027609	4.30123e-06
	2	2:131691917:T:C	C	T	0.0725117	0.0030686	0.0033026	0.352814	C	T	0.121556	-0.0126512	0.00276282	4.67035e-06	T	C	0.8986	0.0241	0.0062	0.0021	0.003546	92.5	+-
	2	2:131693414:T:C	C	T	0.0718224	0.0030994	0.00331437	0.349716	C	T	0.121405	-0.0126301	0.00276385	4.88302e-06	T	C	0.8989	0.0244	0.0062	0.0021	0.003606	92.5	+-
	2	2:131700768:G:A	A	G	0.0716846	0.00302865	0.00331675	0.361169	A	G	0.121556	-0.01259	0.00276283	5.19075e-06	A	G	0.1011	0.0245	-0.0062	0.0021	0.003536	92.4	-+
	2	2:131713332:C:G	G	C	0.0733388	0.00331633	0.00328222	0.312308	G	C	0.121556	-0.012784	0.00276286	3.70859e-06	C	G	0.8984	0.0238	0.0061	0.0021	0.003862	92.9	+-
	2	2:131714312:G:A	A	G	0.0738903	0.00310111	0.00327314	0.343414	A	G	0.121708	-0.0128049	0.00276183	3.54561e-06	A	G	0.1018	0.0236	-0.0062	0.0021	0.003363	92.8	-+
	2	2:131714539:A:T	T	A	0.0738903	0.00310111	0.00327314	0.343414	T	A	0.121708	-0.0128049	0.00276183	3.54561e-06	A	T	0.8982	0.0236	0.0062	0.0021	0.003363	92.8	+-
	2	2:131715368:G:T	T	G	0.0755445	0.00341014	0.00323408	0.291682	T	G	0.121708	-0.0128049	0.00276183	3.54561e-06	T	G	0.1022	0.0228	-0.006	0.0021	0.004498	93.1	-+
	2	2:131716194:G:A	A	G	0.0755445	0.00341014	0.00323408	0.291682	A	G	0.121708	-0.0128049	0.00276183	3.54561e-06	A	G	0.1022	0.0228	-0.006	0.0021	0.004498	93.1	-+
	2	2:131716846:T:C	C	T	0.0755445	0.00341014	0.00323408	0.291682	C	T	0.121859	-0.0128287	0.00276086	3.37406e-06	T	C	0.8977	0.0229	0.006	0.0021	0.00438	93.1	+-
	2	2:131722342:C:G	G	C	0.0754067	0.00328312	0.00323624	0.310351	G	C	0.121859	-0.0128287	0.00276086	3.37406e-06	C	G	0.8977	0.0229	0.006	0.0021	0.00402	93	+-
	2	2:131726498:A:T	T	A	0.0734767	0.00346885	0.00327994	0.29024	T	A	0.121708	-0.0128078	0.00276189	3.52936e-06	A	T	0.8983	0.0238	0.0061	0.0021	0.004157	93.1	+-
	5	5:114310527:G:A	G	A	0.480562	0.00185297	0.00170832	0.278067	G	A	0.496367	0.00808625	0.00180209	7.21796e-06	A	G	0.512	0.0079	-0.0048	0.0012	0.000107	84.1	--
	5	5:114312887:C:T	T	C	0.470361	0.00116604	0.00171072	0.495489	T	C	0.489252	0.00853598	0.00179792	2.05744e-06	T	C	0.4793	0.0094	0.0047	0.0012	0.0001656	88.7	++
	5	5:114313184:C:G	C	G	0.480838	0.00173549	0.00170734	0.309397	C	G	0.498638	0.00834403	0.00180366	3.72477e-06	C	G	0.4893	0.0089	0.0049	0.0012	8.91e-05	85.9	++
	5	5:114315607:T:C	T	C	0.480287	0.00189667	0.00170748	0.266655	T	C	0.495913	0.00820173	0.00180481	5.50957e-06	T	C	0.4877	0.0078	0.0049	0.0012	8.49e-05	84.5	++
	5	5:114316354:G:T	T	G	0.470223	0.00118268	0.00171032	0.489255	T	G	0.485619	0.00844861	0.00179844	2.63046e-06	T	G	0.4775	0.0077	0.0046	0.0012	0.0001852	88.3	++
	5	5:114335047:T:C	C	T	0.480287	0.00181616	0.00171113	0.288518	C	T	0.495761	0.00805676	0.00180209	7.79328e-06	T	C	0.5124	0.0077	-0.0048	0.0012	0.000119	84.1	--
	5	5:114345364:T:C	T	C	0.48139	0.00170564	0.0017072	0.317754	T	C	0.496518	0.00804899	0.00180145	7.89293e-06	T	C	0.4885	0.0076	0.0047	0.0012	0.0001455	84.7	++
	5	5:114347570:A:G	G	A	0.480011	0.00188458	0.0017112	0.270758	G	A	0.496064	0.00796694	0.00180205	9.82286e-06	A	G	0.5124	0.008	-0.0048	0.0012	0.0001216	83.3	--
	5	5:114350556:T:C	C	T	0.480011	0.00188458	0.0017112	0.270758	C	T	0.496216	0.00799802	0.00180147	9.00768e-06	T	C	0.5123	0.0081	-0.0048	0.0012	0.0001152	83.5	--
	5	5:114350704:T:G	G	T	0.480562	0.00178112	0.00171015	0.297642	G	T	0.496518	0.00804899	0.00180145	7.89293e-06	T	G	0.5119	0.008	-0.0048	0.0012	0.0001273	84.3	--
	5	5:114353177:G:C	C	G	0.480562	0.00178112	0.00171015	0.297642	C	G	0.496518	0.00804899	0.00180145	7.89293e-06	C	G	0.4881	0.008	0.0048	0.0012	0.0001273	84.3	++
	5	5:114353955:C:A	A	C	0.480149	0.00183002	0.00170888	0.284221	A	C	0.496518	0.00804899	0.00180145	7.89293e-06	A	C	0.4879	0.0082	0.0048	0.0012	0.0001172	84.1	++
	5	5:114355502:G:A	G	A	0.481252	0.00167609	0.00170678	0.326093	G	A	0.495761	0.00806827	0.00180092	7.46139e-06	A	G	0.5119	0.0072	-0.0047	0.0012	0.0001479	84.9	--
	5	5:114357870:A:C	C	A	0.479322	0.00191656	0.00171002	0.26238	C	A	0.494702	0.00800677	0.00180154	8.81393e-06	A	C	0.5134	0.0077	-0.0048	0.0012	0.0001077	83.4	--
	6	6:149266297:C:T							T	C	0.174841	-0.0104602	0.00235724	9.10269e-06
	6	6:149270829:G:A							A	G	0.163034	-0.0108153	0.00243131	8.65413e-06
	7	7:20294261:G:C							C	G	0.13079	-0.0118352	0.00264747	7.80875e-06
	7	7:20300948:C:T							T	C	0.131093	-0.0119188	0.00264586	6.64741e-06
	9	9:87203463:G:A							A	G	0.0561611	0.0183833	0.00391507	2.65937e-06
	10	10:20598593:G:A							A	G	0.153194	0.0112645	0.002476	5.37802e-06
	10	10:54059350:T:G	G	T	0.479735	0.00764048	0.00170946	7.83978e-06	G	T	0.419921	-0.00272887	0.00181334	0.132354	T	G	0.5484	0.0299	-0.0028	0.0012	0.02642	94.2	+-
	10	10:54061438:T:C	C	T	0.477805	0.00760692	0.00170909	8.55311e-06	C	T	0.422949	-0.00277173	0.00181319	0.126351	T	C	0.548	0.0274	-0.0027	0.0012	0.0285	94.2	+-

## Sheet: S-VLDL-CE
	Online supplementary
	GWAS results from mixed linear model association analyses (mlma). SNPs identifed at the suggestive level (1 x 105) in at least one ethnicity. Significant SNPs are shown in bold. Shaded rows represent SNPs not included in the GWAS due to the SNP not being included in the GWAS as a result of failing a previous QC step. Meta-analysis results obtained from a fixed effects inverse variance model in ME…
			South Asians						White Europeans						Meta Analysis
	Chromosome	SNP	A1	A2	Frequency	β estimate	SE	P value	A1	A2	Frequency	β estimate	SE	P value	A1	A2	Frequency	FreqSE	β estimate	SE	P value	I2	Direction
	2	2:59851718:A:T	T	A	0.15357	0.00923764	0.00198727	3.34495e-06	T	A	0.215473	-0.000839241	0.00181572	0.643931	A	T	0.8127	0.0308	-0.0037	0.0013	0.005202	92.9	-+
	5	5:114210843:G:C	C	G	0.455611	0.00035833	0.00144819	0.804573	G	C	0.474615	-0.00678648	0.00152801	8.93853e-06	C	G	0.4886	0.0348	0.0034	0.0011	0.001217	89.3	++
	5	5:114312887:C:T	T	C	0.470499	0.00080774	0.00143888	0.574547	T	C	0.488969	0.00690743	0.00150933	4.7285e-06	T	C	0.4793	0.0092	0.0037	0.001	0.000365	88.3	++
	5	5:114316354:G:T	T	G	0.470361	0.000807339	0.00143854	0.574647	T	G	0.485343	0.00678158	0.00150986	7.07122e-06	T	G	0.4775	0.0075	0.0037	0.001	0.0004573	87.8	++
	6	6:149244782:C:T							T	C	0.172711	-0.00880601	0.00199157	9.79513e-06
	6	6:149244839:G:A							A	G	0.172711	-0.00880601	0.00199157	9.79513e-06
	6	6:149266297:C:T							T	C	0.174675	-0.0102408	0.0019813	2.3571e-07
	6	6:149270829:G:A							A	G	0.162889	-0.0104581	0.00204355	3.09456e-07
	6	6:167147824:T:A	A	T	0.170802	0.008464	0.0019094	9.30092e-06	T	A	0.195225	0.000363867	0.00190123	0.848224	A	T	0.183	0.0121	0.0044	0.0013	0.001099	88.9	++
	6	6:167147834:A:T	T	A	0.170802	0.008464	0.0019094	9.30092e-06	G	C	0.195225	0.000363867	0.00190123	0.848224	A	T	0.8169	0.0122	-0.0044	0.0013	0.001101	88.9	--
	6	6:167147843:C:G	G	C	0.17094	0.00846669	0.00190911	9.21201e-06	C	T	0.195376	0.000293422	0.00190097	0.877331	C	G	0.8169	0.0121	-0.0044	0.0013	0.001094	88.9	--
	6	6:167150023:T:C	C	T	0.172043	0.00842218	0.00190151	9.45764e-06	A	C	0.18631	4.62214e-05	0.00192758	0.980869	T	C	0.8163	0.0117	-0.0044	0.0013	0.001193	89.1	--
	6	6:167151999:C:A	A	C	0.167356	0.00865347	0.00191671	6.33931e-06	C	A	0.0809912	-0.000437828	0.00278875	0.875247	A	C	0.1768	0.0095	0.0044	0.0014	0.001289	90	++
	6	6:22725908:A:C	C	A	0.0934657	-0.0108468	0.00245309	9.79285e-06	A	T	0.195074	0.000364982	0.00190143	0.84778	A	C	0.912	0.0062	0.0063	0.0018	0.0006176	87.3	++
	9	9:87203463:G:A							A	G	0.055757	0.0148883	0.00330907	6.81918e-06
	10	10:20598593:G:A							A	G	0.153218	0.00961503	0.0020804	3.80581e-06
	14	14:44307512:G:A							A	G	0.220459	0.00810776	0.00182043	8.4379e-06
	14	14:44314376:G:A							A	G	0.238743	0.00815582	0.00176801	3.96935e-06

## Sheet: S-VLDL-FC
	Online supplementary
	GWAS results from mixed linear model association analyses (mlma). SNPs identifed at the suggestive level (1 x 105) in at least one ethnicity. Significant SNPs are shown in bold. Shaded rows represent SNPs not included in the GWAS due to the SNP not being included in the GWAS as a result of failing a previous QC step. Meta-analysis results obtained from a fixed effects inverse variance model in ME…
			South Asians						White Europeans						Meta Analysis
	Chromosome	SNP	A1	A2	Frequency	β estimate	SE	P value	A1	A2	Frequency	β estimate	SE	P value	A1	A2	Frequency	FreqSE	β estimate	SE	P value	I2	Direction
	2	2:131672145:C:T							T	C	0.110909	-0.00783778	0.00172463	5.50378e-06
	2	2:131678433:C:T							T	C	0.111667	-0.00788208	0.0017209	4.64518e-06
	2	2:131678879:G:T							T	G	0.113182	-0.00760472	0.00171361	9.08692e-06
	2	2:131679708:C:T							T	C	0.11197	-0.00790681	0.00171677	4.1123e-06
	2	2:131679946:A:G							G	A	0.120606	-0.00798154	0.00166553	1.64969e-06
	2	2:131680121:T:C							C	T	0.122121	-0.00772484	0.00165935	3.23453e-06
	2	2:131682434:C:T							T	C	0.112273	-0.00787994	0.00171531	4.3504e-06
	2	2:131685541:C:T							T	C	0.120606	-0.00798154	0.00166553	1.64969e-06
	2	2:131685705:A:C							C	A	0.120606	-0.00798154	0.00166553	1.64969e-06
	2	2:131691917:T:C	C	T	0.0727122	0.0027992	0.00195749	0.152718	C	T	0.120909	-0.00790476	0.0016667	2.10819e-06	T	C	0.8993	0.0238	0.0034	0.0013	0.007273	94.2	+-
	2	2:131693414:T:C	C	T	0.072021	0.00277317	0.00196446	0.158046	C	T	0.120758	-0.00788924	0.00166733	2.22677e-06	T	C	0.8996	0.024	0.0034	0.0013	0.00706	94.2	+-
	2	2:131700768:G:A	A	G	0.0718828	0.00275517	0.00196586	0.161062	A	G	0.120909	-0.00787553	0.0016667	2.2986e-06	A	G	0.1004	0.0242	-0.0034	0.0013	0.006978	94.1	-+
	2	2:131713332:C:G	G	C	0.0735416	0.00292373	0.00194541	0.132869	G	C	0.120909	-0.00795246	0.00166671	1.82995e-06	C	G	0.8991	0.0234	0.0033	0.0013	0.008155	94.5	+-
	2	2:131714312:G:A	A	G	0.0740946	0.00286123	0.00194003	0.140256	A	G	0.121061	-0.00796792	0.00166608	1.7319e-06	A	G	0.1011	0.0232	-0.0034	0.0013	0.007647	94.4	-+
	2	2:131714539:A:T	T	A	0.0740946	0.00286123	0.00194003	0.140256	T	A	0.121061	-0.00796792	0.00166608	1.7319e-06	A	T	0.8989	0.0232	0.0034	0.0013	0.007647	94.4	+-
	2	2:131715368:G:T	T	G	0.0757534	0.00297667	0.00191689	0.120456	T	G	0.121061	-0.00796792	0.00166608	1.7319e-06	T	G	0.1016	0.0224	-0.0033	0.0013	0.009573	94.6	-+
	2	2:131716194:G:A	A	G	0.0757534	0.00297667	0.00191689	0.120456	A	G	0.121061	-0.00796792	0.00166608	1.7319e-06	A	G	0.1016	0.0224	-0.0033	0.0013	0.009573	94.6	-+
	2	2:131716846:T:C	C	T	0.0757534	0.00297667	0.00191689	0.120456	C	T	0.121212	-0.00799954	0.00166547	1.56165e-06	T	C	0.8983	0.0225	0.0033	0.0013	0.009125	94.6	+-
	2	2:131722342:C:G	G	C	0.0756152	0.00281215	0.00191817	0.142633	G	C	0.121212	-0.00799954	0.00166547	1.56165e-06	C	G	0.8984	0.0226	0.0034	0.0013	0.007683	94.5	+-
	2	2:131726498:A:T	T	A	0.0736798	0.00310791	0.00194406	0.109894	T	A	0.121061	-0.0079841	0.00166609	1.65035e-06	A	T	0.899	0.0234	0.0033	0.0013	0.009367	94.7	+-
	3	3:127416813:A:G	G	A	0.36992	0.00485446	0.00106755	5.43399e-06	G	A	0.305606	2.99452e-08	0.00115622	0.999979	A	G	0.6597	0.0321	-0.0026	0.0008	0.0008348	89.5	--
	3	3:127423415:T:C	C	T	0.36992	0.00486776	0.00106818	5.18762e-06	C	T	0.306061	-2.08507e-05	0.00115569	0.985606	T	C	0.6595	0.0318	-0.0026	0.0008	0.0008553	89.6	+-
	3	3:59316839:A:C	C	A	0.495576	0.000357051	0.00102315	0.72711	C	A	0.440606	0.00493536	0.00108481	5.37682e-06	A	C	0.5303	0.0274	-0.0025	0.0007	0.000737	89.4	--
	3	3:59317362:A:G	G	A	0.495576	0.000357051	0.00102315	0.72711	G	A	0.440606	0.00493536	0.00108481	5.37682e-06	A	G	0.5303	0.0274	-0.0025	0.0007	0.000737	89.4	--
	3	3:59317544:T:C	C	T	0.495576	0.000357051	0.00102315	0.72711	C	T	0.440455	0.00495524	0.00108455	4.90177e-06	T	C	0.5304	0.0275	-0.0025	0.0007	0.0007012	89.5	--
	3	3:59318138:T:G	G	T	0.495438	0.000364129	0.00102287	0.721851	G	T	0.440455	0.00495524	0.00108455	4.90177e-06	T	G	0.5304	0.0274	-0.0025	0.0007	0.0006893	89.5	--
	3	3:59319161:T:A	A	T	0.495438	0.000364129	0.00102287	0.721851	A	T	0.440606	0.00492105	0.0010848	5.72256e-06	A	T	0.4696	0.0274	0.0025	0.0007	0.0007487	89.3	++
	3	3:59319698:T:C	C	T	0.495438	0.000364129	0.00102287	0.721851	C	T	0.440758	0.00494052	0.00108505	5.28174e-06	T	C	0.5303	0.0273	-0.0025	0.0007	0.0007187	89.4	--
	3	3:59320402:G:A	A	G	0.495438	0.00037466	0.00102287	0.714155	A	G	0.441061	0.0049276	0.00108488	5.5706e-06	A	G	0.4698	0.0271	0.0025	0.0007	0.0007186	89.3	++
	3	3:59321093:A:G	G	A	0.495438	0.00037466	0.00102287	0.714155	G	A	0.441061	0.0049276	0.00108488	5.5706e-06	A	G	0.5302	0.0271	-0.0025	0.0007	0.0007186	89.3	--
	3	3:59321407:C:G	G	C	0.495438	0.00037466	0.00102287	0.714155	G	C	0.441061	0.0049276	0.00108488	5.5706e-06	C	G	0.5302	0.0271	-0.0025	0.0007	0.0007186	89.3	--
	3	3:59321902:G:A	A	G	0.4953	0.000426663	0.00102316	0.676673	A	G	0.440758	0.00489422	0.00108437	6.37863e-06	A	G	0.4696	0.0272	0.0025	0.0007	0.0006719	88.9	++
	3	3:59321911:G:T	T	G	0.4953	0.000426663	0.00102316	0.676673	T	G	0.440758	0.00489422	0.00108437	6.37863e-06	T	G	0.4696	0.0272	0.0025	0.0007	0.0006719	88.9	++
	3	3:59322853:G:C	C	G	0.495576	0.000376737	0.00102315	0.712714	C	G	0.440758	0.00489422	0.00108437	6.37863e-06	C	G	0.4698	0.0274	0.0025	0.0007	0.0007647	89.1	++
	3	3:59322976:G:A	A	G	0.4953	0.000426663	0.00102316	0.676673	A	G	0.440758	0.00489422	0.00108437	6.37863e-06	A	G	0.4696	0.0272	0.0025	0.0007	0.0006719	88.9	++
	3	3:59323001:T:C	C	T	0.4953	0.000426663	0.00102316	0.676673	C	T	0.440758	0.00489422	0.00108437	6.37863e-06	T	C	0.5304	0.0272	-0.0025	0.0007	0.0006719	88.9	--
	3	3:59323127:G:C	C	G	0.4953	0.000426663	0.00102316	0.676673	C	G	0.440758	0.00489422	0.00108437	6.37863e-06	C	G	0.4696	0.0272	0.0025	0.0007	0.0006719	88.9	++
	3	3:59323476:C:T	T	C	0.495024	0.000401125	0.00102484	0.695501	T	C	0.440606	0.00489048	0.00108478	6.53547e-06	T	C	0.4694	0.0272	0.0025	0.0007	0.0007235	89	++
	4	4:48257901:T:C	C	T	0.164916	-0.00631038	0.00134656	2.78184e-06	C	T	0.0586364	0.00233061	0.00229102	0.309019	T	C	0.8624	0.0464	0.0041	0.0012	0.000424	90.5	-+
	4	4:48261594:G:A	A	G	0.164916	-0.00616212	0.00134529	4.63833e-06	A	G	0.0586364	0.00233061	0.00229102	0.309019	A	G	0.1377	0.0464	-0.004	0.0012	0.000593	90.2	+-
	4	4:48266367:A:C	C	A	0.163119	-0.00622659	0.00135069	4.02791e-06	C	A	0.0586364	0.00233061	0.00229102	0.309019	A	C	0.8638	0.0457	0.004	0.0012	0.0005513	90.3	-+
	4	4:48266554:C:T	T	C	0.163395	-0.00624743	0.00134897	3.63425e-06	T	C	0.0586364	0.00233061	0.00229102	0.309019	T	C	0.1364	0.0458	-0.004	0.0012	0.0005114	90.4	+-
	4	4:48274987:G:A	A	G	0.163948	-0.00634688	0.00134808	2.50062e-06	A	G	0.0586364	0.00233061	0.00229102	0.309019	A	G	0.1369	0.046	-0.0041	0.0012	0.0003974	90.6	+-
	4	4:48276628:A:G	G	A	0.164224	-0.00636737	0.00134637	2.25325e-06	G	A	0.0586364	0.00233061	0.00229102	0.309019	A	G	0.8629	0.0461	0.0041	0.0012	0.0003682	90.7	-+
	4	4:48280189:A:G	G	A	0.16381	-0.00641618	0.00134958	1.99232e-06	G	A	0.0581818	0.00235241	0.00230467	0.30739	A	G	0.8632	0.0461	0.0042	0.0012	0.0003348	90.7	-+
	4	4:48285728:G:A	A	G	0.164224	-0.00636737	0.00134637	2.25325e-06	A	G	0.0586364	0.00233061	0.00229102	0.309019	A	G	0.1371	0.0461	-0.0041	0.0012	0.0003682	90.7	+-
	4	4:48294622:G:A	A	G	0.163948	-0.00636732	0.00134808	2.32115e-06	A	G	0.0586364	0.00223865	0.00229103	0.328503	A	G	0.1369	0.046	-0.0042	0.0012	0.0003499	90.5	+-
	4	4:48295568:C:T	T	C	0.163948	-0.00636732	0.00134808	2.32115e-06	T	C	0.0586364	0.00223865	0.00229103	0.328503	T	C	0.1369	0.046	-0.0042	0.0012	0.0003499	90.5	+-
	4	4:48295736:C:G	G	C	0.163948	-0.00636732	0.00134808	2.32115e-06	G	C	0.0586364	0.00223865	0.00229103	0.328503	C	G	0.8631	0.046	0.0042	0.0012	0.0003499	90.5	-+
	4	4:48297245:T:A	A	T	0.163395	-0.00646321	0.00134897	1.65757e-06	A	T	0.0586364	0.00223865	0.00229103	0.328503	A	T	0.1364	0.0458	-0.0042	0.0012	0.0002803	90.7	+-
	4	4:48298003:A:C	C	A	0.162842	-0.00649624	0.00134985	1.49017e-06	C	A	0.0586364	0.00223865	0.00229103	0.328503	A	C	0.864	0.0456	0.0042	0.0012	0.0002619	90.7	-+
	4	4:48298315:T:C	C	T	0.163119	-0.00647847	0.00134941	1.579e-06	C	T	0.0586364	0.00223865	0.00229103	0.328503	T	C	0.8638	0.0457	0.0042	0.0012	0.0002718	90.7	-+
	4	4:48300135:T:G	G	T	0.163119	-0.00647847	0.00134941	1.579e-06	G	T	0.0586364	0.00223865	0.00229103	0.328503	T	G	0.8638	0.0457	0.0042	0.0012	0.0002718	90.7	-+
	4	4:48300797:A:C	C	A	0.163119	-0.00647847	0.00134941	1.579e-06	C	A	0.0586364	0.00223865	0.00229103	0.328503	A	C	0.8638	0.0457	0.0042	0.0012	0.0002718	90.7	-+
	4	4:48301307:T:C	C	T	0.163672	-0.0065586	0.00134725	1.12651e-06	C	T	0.0586364	0.00223865	0.00229103	0.328503	T	C	0.8633	0.0459	0.0043	0.0012	0.0002147	90.9	-+
	4	4:48307307:T:C	C	T	0.166851	-0.00617605	0.00133855	3.95048e-06	C	T	0.0586364	0.00223865	0.00229103	0.328503	T	C	0.8607	0.0471	0.004	0.0012	0.0004813	90.1	-+
	4	4:48311849:T:C	C	T	0.166436	-0.006173	0.00133793	3.95285e-06	C	T	0.0586364	0.00223865	0.00229103	0.328503	T	C	0.861	0.0469	0.004	0.0012	0.0004804	90.1	-+
	4	4:48312338:C:T	T	C	0.166436	-0.006173	0.00133793	3.95285e-06	T	C	0.0586364	0.00223865	0.00229103	0.328503	T	C	0.139	0.0469	-0.004	0.0012	0.0004804	90.1	+-
	4	4:48314082:A:G	G	A	0.166436	-0.006173	0.00133793	3.95285e-06	G	A	0.0586364	0.00223865	0.00229103	0.328503	A	G	0.861	0.0469	0.004	0.0012	0.0004804	90.1	-+
	4	4:48327202:G:A	A	G	0.166575	-0.0061654	0.00133772	4.04841e-06	A	G	0.0589394	0.0021649	0.0022862	0.343669	A	G	0.1391	0.0469	-0.004	0.0012	0.0004658	89.9	+-
	4	4:48329399:C:A	A	C	0.166436	-0.006173	0.00133793	3.95285e-06	A	C	0.0583333	0.00246386	0.00229588	0.283196	A	C	0.139	0.047	-0.004	0.0012	0.0005689	90.5	+-
	4	4:48329568:G:C	C	G	0.166436	-0.006173	0.00133793	3.95285e-06	C	G	0.0583333	0.00246386	0.00229588	0.283196	C	G	0.139	0.047	-0.004	0.0012	0.0005689	90.5	+-
	4	4:48329731:C:T	T	C	0.166575	-0.0061654	0.00133772	4.04841e-06	T	C	0.0586364	0.00238883	0.002291	0.297087	T	C	0.1391	0.047	-0.004	0.0012	0.0005517	90.4	+-
	4	4:48331143:C:T	T	C	0.166575	-0.0061654	0.00133772	4.04841e-06	T	C	0.0586364	0.00238883	0.002291	0.297087	T	C	0.1391	0.047	-0.004	0.0012	0.0005517	90.4	+-
	4	4:48331493:T:C	C	T	0.166575	-0.0061654	0.00133772	4.04841e-06	C	T	0.0586364	0.00238883	0.002291	0.297087	T	C	0.8609	0.047	0.004	0.0012	0.0005517	90.4	-+
	4	4:48331520:T:A	A	T	0.166575	-0.0061654	0.00133772	4.04841e-06	A	T	0.0586364	0.00238883	0.002291	0.297087	A	T	0.1391	0.047	-0.004	0.0012	0.0005517	90.4	+-
	6	6:33667660:C:T	T	C	0.0160354	0.00345874	0.00402932	0.390676	T	C	0.0540909	-0.0107394	0.00241111	8.42385e-06	T	C	0.0441	0.0168	-0.007	0.0021	0.0007214	89.1	-+
	6	6:33692368:T:C	C	T	0.0204589	0.00452768	0.00360278	0.208856	C	T	0.0559091	-0.0106767	0.00237082	6.68731e-06	T	C	0.9548	0.0163	0.0061	0.002	0.002133	92	+-
	7	7:20294261:G:C							C	G	0.131212	-0.00719515	0.00158659	5.76106e-06
	7	7:20300948:C:T							T	C	0.131515	-0.0071419	0.00158562	6.66323e-06
	10	10:54059350:T:G	G	T	0.479126	0.00475299	0.00101399	2.76669e-06	G	T	0.419545	-0.00144005	0.00108843	0.185817	T	G	0.5486	0.0297	-0.0019	0.0007	0.01148	94.2	+-
	10	10:54061438:T:C	C	T	0.477468	0.00481988	0.00101373	1.98833e-06	C	T	0.422424	-0.00147806	0.00108876	0.174604	T	C	0.5481	0.0275	-0.0019	0.0007	0.01063	94.4	+-
	14	14:84178528:C:A							A	C	0.178939	-0.00657682	0.00138817	2.16108e-06
	14	14:84180132:T:C							C	T	0.181818	-0.00649922	0.00138167	2.55264e-06
	14	14:84184538:C:A							A	C	0.181818	-0.00649922	0.00138167	2.55264e-06
	14	14:84190780:A:G							G	A	0.181818	-0.00632479	0.00138167	4.70287e-06
	14	14:84204923:T:C							C	T	0.182879	-0.00638433	0.00137627	3.50336e-06
	14	14:84217514:G:A	A	G	0.238319	4.51079e-05	0.00116972	0.969239	A	G	0.182576	-0.00647528	0.00137659	2.55285e-06	A	G	0.2149	0.0275	-0.0027	0.0009	0.002557	92.3	-+
	14	14:84226453:A:C							C	A	0.182424	-0.00652385	0.00137676	2.15258e-06
	14	14:84230876:A:T							T	A	0.182424	-0.00652385	0.00137676	2.15258e-06
	14	14:84240392:A:G							G	A	0.179545	-0.00696288	0.00138455	4.93123e-07
	19	19:50745408:A:G	G	A	0.496682	-0.00448302	0.00100883	8.8382e-06	G	A	0.451818	-0.00048697	0.0010766	0.651038	A	G	0.5243	0.0224	0.0026	0.0007	0.0003824	86.4	++

## Sheet: S-VLDL-TG
	Online supplementary
	GWAS results from mixed linear model association analyses (mlma). SNPs identifed at the suggestive level (1 x 105) in at least one ethnicity. Significant SNPs are shown in bold. Shaded rows represent SNPs not included in the GWAS due to the SNP not being included in the GWAS as a result of failing a previous QC step. Meta-analysis results obtained from a fixed effects inverse variance model in ME…
			South Asians						White Europeans						Meta Analysis
	Chromosome	SNP	A1	A2	Frequency	β estimate	SE	P value	A1	A2	Frequency	β estimate	SE	P value	A1	A2	Frequency	FreqSE	β estimate	SE	P value	I2	Direction
	1	1:16175391:A:C	C	A	0.105935	-0.1257	0.027641	5.42653e-06	C	A	0.107612	-0.00508796	0.00333192	0.126753	A	C	0.8924	0.0002	0.0068	0.0033	0.03931	94.7	++
	1	1:16188681:G:A	G	A	0.105935	-0.1257	0.027641	5.42653e-06	G	A	0.107612	-0.00508796	0.00333192	0.126753	A	G	0.8924	0.0002	0.0068	0.0033	0.03931	94.7	++
	1	1:16223331:C:T	T	C	0.105935	-0.1257	0.027641	5.42653e-06	T	C	0.107612	-0.00508796	0.00333192	0.126753	T	C	0.1076	0.0002	-0.0068	0.0033	0.03931	94.7	--
	1	1:16228007:T:C	C	T	0.105796	-0.12512	0.0276522	6.04587e-06	C	T	0.107612	-0.00508796	0.00333192	0.126753	T	C	0.8924	0.0002	0.0068	0.0033	0.03959	94.6	++
	1	1:16230657:T:C	C	T	0.105796	-0.12512	0.0276522	6.04587e-06	C	T	0.107612	-0.00508796	0.00333192	0.126753	T	C	0.8924	0.0002	0.0068	0.0033	0.03959	94.6	++
	1	1:16243424:C:A	A	C	0.105935	-0.125146	0.027641	5.96756e-06	A	C	0.107612	-0.00508796	0.00333192	0.126753	A	C	0.1076	0.0002	-0.0068	0.0033	0.03954	94.6	--
	1	1:16250666:A:G	G	A	0.105935	-0.125146	0.027641	5.96756e-06	G	A	0.107612	-0.00508796	0.00333192	0.126753	A	G	0.8924	0.0002	0.0068	0.0033	0.03954	94.6	++
	1	1:16271180:T:C	C	T	0.106905	-0.121669	0.0275252	9.85728e-06	C	T	0.107154	-0.00507732	0.00333651	0.128073	T	C	0.8928	0	0.0068	0.0033	0.04101	94.3	++
	1	1:75761712:G:A	A	G	0.0776484	-0.142502	0.0322366	9.84724e-06	A	G	0.0463161	0.00416719	0.00489041	0.394151	A	G	0.047	0.0046	0.0009	0.0048	0.8571	95.1	-+
	1	1:75773161:C:A	A	C	0.0770937	-0.145729	0.0323217	6.52286e-06	A	C	0.0489147	0.00205638	0.00477793	0.666911	A	C	0.0495	0.0041	-0.0011	0.0047	0.8159	95.1	-+
	1	1:75780460:A:G	G	A	0.0776484	-0.144706	0.0322366	7.16025e-06	G	A	0.0490676	0.00194821	0.00477159	0.683059	A	G	0.9503	0.0041	0.0012	0.0047	0.8003	95.1	+-
	1	1:75795599:T:C	C	T	0.0765391	-0.146747	0.0324704	6.20145e-06	C	T	0.0501376	0.00156622	0.00472811	0.74045	T	C	0.9493	0.0038	0.0015	0.0047	0.747	95.1	+-
	1	1:75799729:A:G	G	A	0.0765391	-0.146747	0.0324704	6.20145e-06	G	A	0.0501376	0.00156622	0.00472811	0.74045	A	G	0.9493	0.0038	0.0015	0.0047	0.747	95.1	+-
	1	1:75811176:T:C	C	T	0.0761231	-0.148032	0.032536	5.36987e-06	C	T	0.049679	0.00119153	0.00474656	0.801791	T	C	0.9498	0.0038	0.0019	0.0047	0.6827	95.1	+-
	2	2:107783958:G:A	A	G	0.182751	-0.0972741	0.0218545	8.54763e-06	A	C	0.126873	-1.90642e-05	0.00311211	0.995112	A	G	0.2367	0.0059	-0.0009	0.0024	0.7122	94.9	-+
	2	2:107784282:G:T	T	G	0.182751	-0.0972741	0.0218545	8.54763e-06	C	T	0.127025	-3.10778e-05	0.00311103	0.99203	T	G	0.2361	0.0059	-0.0008	0.0024	0.722	94.9	-+
	2	2:107787230:C:T	T	C	0.187327	-0.0966136	0.0216231	7.89303e-06	C	T	0.127331	-0.000562941	0.00310456	0.85611	T	C	0.2431	0.0062	-0.0013	0.0024	0.5805	94.9	--
	2	2:107788068:G:A	A	G	0.186772	-0.0959975	0.0216511	9.25662e-06	T	C	0.127178	-0.00070534	0.00310562	0.820333	A	G	0.236	0.0055	-0.0008	0.0024	0.7352	94.9	-+
	2	2:82053791:G:A	A	G	0.0683583	-0.159774	0.0341577	2.90351e-06	A	G	0.237389	0.00028067	0.00239787	0.906821	A	G	0.0889	0.0022	0.0002	0.0036	0.9484	95.5	-+
	2	2:82060592:G:T	T	G	0.067665	-0.158671	0.0342914	3.70735e-06	T	G	0.236778	0.000312536	0.00239808	0.896307	T	G	0.0889	0.0023	0.0004	0.0036	0.9123	95.4	-+
	2	2:82077473:C:A	A	C	0.067665	-0.155917	0.0342914	5.44576e-06	T	C	0.243809	-0.000151041	0.00238444	0.949492	A	C	0.0889	0.0023	0.0003	0.0036	0.9294	95.2	-+
	2	2:82078983:T:A	A	T	0.0684969	-0.156139	0.0341312	4.76943e-06	A	G	0.236625	0.000363109	0.00240013	0.879749	A	T	0.0893	0.0022	0.0001	0.0036	0.9689	95.3	-+
	2	2:82085610:G:A	A	G	0.068081	-0.158378	0.0342109	3.66632e-06	A	G	0.0891165	0.00206122	0.00364836	0.572092	A	G	0.0887	0.0022	0.0005	0.0036	0.8817	95.4	-+
	2	2:82088565:T:C	C	T	0.068081	-0.158378	0.0342109	3.66632e-06	T	G	0.0891165	0.00219648	0.00364836	0.547143	T	C	0.9111	0.0022	-0.0007	0.0036	0.8404	95.4	+-
	2	2:82093632:A:C	C	A	0.0682196	-0.158049	0.0341843	3.77401e-06	A	C	0.0891165	0.00209085	0.00364836	0.566581	A	C	0.9116	0.0022	-0.0007	0.0036	0.8522	95.4	+-
	2	2:82094735:A:G	G	A	0.0682196	-0.158049	0.0341843	3.77401e-06	A	T	0.0895751	0.00191684	0.0036416	0.59863	A	G	0.9114	0.0022	-0.0007	0.0036	0.8538	95.4	+-
	2	2:82116415:A:G	G	A	0.0669717	-0.162939	0.0344272	2.21389e-06	A	G	0.0889636	0.00235355	0.00365062	0.519122	A	G	0.9119	0.0023	-0.0005	0.0036	0.8811	95.6	+-
	2	2:86597632:G:A	A	G	0.0515807	-0.169687	0.0381108	8.4891e-06	C	T	0.0891165	0.00254482	0.00364836	0.485474	A	G	0.1241	0.006	-0.0012	0.0031	0.7087	94.9	--
	2	2:86598777:G:A	A	G	0.0515807	-0.169687	0.0381108	8.4891e-06	C	A	0.0886579	0.00249702	0.00366226	0.49535	A	G	0.1241	0.006	-0.0012	0.0031	0.7087	94.9	--
	2	2:86598970:A:G	G	A	0.0515807	-0.169687	0.0381108	8.4891e-06	G	A	0.0888108	0.00249376	0.00365997	0.495643	A	G	0.8759	0.006	0.0012	0.0031	0.7087	94.9	++
	2	2:86605880:T:G	G	T	0.0507488	-0.17045	0.0383552	8.83114e-06	G	A	0.0883522	0.00239971	0.00366686	0.512834	T	G	0.8736	0.0061	0.0011	0.0031	0.7147	94.9	++
	2	2:86612212:C:A	A	C	0.0506101	-0.170793	0.0383965	8.66171e-06	A	G	0.12458	-2.93893e-05	0.0031285	0.992505	A	C	0.1264	0.0061	-0.0011	0.0031	0.7148	94.9	--
	2	2:86613715:T:C	C	T	0.0506101	-0.170793	0.0383965	8.66171e-06	A	G	0.12458	-2.93893e-05	0.0031285	0.992505	T	C	0.8735	0.0062	0.0011	0.0031	0.712	94.9	++
	2	2:86618395:T:C	C	T	0.0506101	-0.170793	0.0383965	8.66171e-06	G	A	0.12458	-2.93893e-05	0.0031285	0.992505	T	C	0.8732	0.0062	0.0017	0.0031	0.5897	94.9	++
	2	2:86622779:C:T	T	C	0.0506101	-0.170793	0.0383965	8.66171e-06	G	T	0.126873	-1.90642e-05	0.00311211	0.995112	T	C	0.1267	0.0062	-0.0018	0.0031	0.5586	94.9	--
	3	3:134439571:G:A	A	G	0.0727953	-0.159409	0.0328824	1.24813e-06	A	G	0.0142158	-0.0048858	0.00874723	0.576466	A	G	0.0845	0.0013	-0.0006	0.0036	0.8611	95.8	-+
	3	3:40173001:G:T	T	G	0.105103	-0.122958	0.0277461	9.35559e-06	A	G	0.0846836	0.00132932	0.00365964	0.716428	T	G	0.0225	0.0259	-0.0136	0.0083	0.1013	94.1	--
	3	3:40176522:G:A	A	G	0.105103	-0.122704	0.0277461	9.76086e-06	T	G	0.0143687	-0.00285243	0.00870202	0.74307	A	G	0.0226	0.0258	-0.0147	0.0083	0.0752	94	--
	3	3:40178293:G:A	A	G	0.105103	-0.122704	0.0277461	9.76086e-06	A	G	0.0145216	-0.00419321	0.00865749	0.628141	A	G	0.0225	0.0259	-0.0136	0.0083	0.1019	94.1	--
	3	3:40185877:G:A	A	G	0.102191	-0.1239	0.0280302	9.85969e-06	A	G	0.0143687	-0.00285243	0.00870202	0.74307	A	G	0.022	0.025	-0.0155	0.0084	0.06425	93.9	--
	4	4:38366856:C:T	T	C	0.106767	-0.133407	0.0276506	1.40191e-06	T	C	0.116325	-0.00128073	0.00316905	0.686112	T	C	0.1162	0.0011	-0.003	0.0031	0.3418	95.6	--
	4	4:38367845:G:A	A	G	0.106628	-0.132601	0.027623	1.58354e-06	A	G	0.115714	-0.00120738	0.00317864	0.704063	A	G	0.1156	0.001	-0.0029	0.0032	0.354	95.5	--
	4	4:38371812:C:T	T	C	0.107044	-0.13235	0.0275514	1.55736e-06	T	C	0.115714	-0.00153115	0.003174	0.629519	T	C	0.1156	0.001	-0.0032	0.0032	0.3036	95.5	--
	4	4:91048469:A:G	G	A	0.0535219	-0.169098	0.0380573	8.86083e-06	G	A	0.0362275	-0.0111868	0.00555585	0.0440597	A	G	0.9634	0.0025	0.0145	0.0055	0.008374	94.1	++
	4	4:91051107:T:C	C	T	0.0537992	-0.170268	0.0379782	7.34926e-06	C	T	0.0369917	-0.0106825	0.00550363	0.0522593	T	C	0.9627	0.0024	0.014	0.0054	0.01026	94.2	++
	4	4:91052889:C:T	T	C	0.0537992	-0.170268	0.0379782	7.34926e-06	T	C	0.0369917	-0.0106825	0.00550363	0.0522593	T	C	0.0373	0.0024	-0.014	0.0054	0.01026	94.2	--
	4	4:91054771:A:T	T	A	0.0537992	-0.170268	0.0379782	7.34926e-06	T	A	0.0369917	-0.0106825	0.00550363	0.0522593	A	T	0.9627	0.0024	0.014	0.0054	0.01026	94.2	++
	4	4:91059155:G:C	C	G	0.0537992	-0.170268	0.0379782	7.34926e-06	C	G	0.0369917	-0.0106825	0.00550363	0.0522593	C	G	0.0373	0.0024	-0.014	0.0054	0.01026	94.2	--
	5	5:125363622:C:A	A	C	0.108153	-0.120154	0.0270892	9.18663e-06	C	T	0.184042	-0.000572981	0.00264384	0.828424	A	C	0.1348	0.003	-0.0009	0.003	0.7718	94.9	-+
	5	5:125367122:A:G	G	A	0.107876	-0.120934	0.0271099	8.16208e-06	C	T	0.184042	-0.000572981	0.00264384	0.828424	A	G	0.8657	0.0029	0.0011	0.003	0.7074	94.9	+-
	5	5:125368345:G:A	A	G	0.108014	-0.120126	0.0270996	9.30397e-06	A	C	0.184042	-0.000572981	0.00264384	0.828424	A	G	0.1343	0.0029	-0.0011	0.003	0.7096	94.9	-+
	5	5:125381475:G:A	A	G	0.101913	-0.123935	0.0277327	7.86191e-06	C	T	0.184042	-0.000572981	0.00264384	0.828424	A	G	0.1136	0.0014	-0.003	0.0032	0.3542	94.8	--
	5	5:125382549:C:G	G	C	0.101913	-0.123935	0.0277327	7.86191e-06	G	C	0.113727	-0.0013292	0.00324394	0.68199	C	G	0.8864	0.0014	0.003	0.0032	0.3542	94.8	++
	5	5:1516885:C:G							G	C	0.228065	-0.0119652	0.00247377	1.31927e-06
	5	5:86331061:C:T	T	C	0.0816694	-0.139249	0.0310762	7.43305e-06	A	C	0.135127	0.000602325	0.00300557	0.841166	T	C	0.022	0.0148	-0.0062	0.0075	0.4054	94.9	-+
	5	5:98157086:G:A	A	G	0.111481	-0.121664	0.0273582	8.70436e-06	G	A	0.134668	0.000353393	0.0030083	0.906485	A	G	0.184	0.007	-0.0012	0.0026	0.6407	94.9	--
	5	5:98164509:G:A	A	G	0.111481	-0.121664	0.0273582	8.70436e-06	A	G	0.134668	0.000353393	0.0030083	0.906485	A	G	0.184	0.007	-0.0012	0.0026	0.6407	94.9	--
	5	5:98165280:T:G	G	T	0.110649	-0.12324	0.027421	6.97781e-06	A	G	0.113727	-0.0013292	0.00324394	0.68199	T	G	0.8165	0.007	0.0013	0.0026	0.6196	95	++
	5	5:98173242:T:G	G	T	0.112729	-0.121014	0.0272655	9.06471e-06	T	C	0.018343	0.00198666	0.00773165	0.797216	T	G	0.816	0.0069	0.0014	0.0026	0.5974	94.9	++
	5	5:98174565:T:C	C	T	0.112729	-0.121014	0.0272655	9.06471e-06	A	G	0.184653	-0.000107519	0.00263181	0.967413	T	C	0.816	0.0069	0.0014	0.0026	0.5974	94.9	++
	5	5:98175225:G:A	A	G	0.112729	-0.121014	0.0272655	9.06471e-06	A	G	0.184653	-0.000107519	0.00263181	0.967413	A	G	0.1834	0.0068	-0.0014	0.0026	0.5872	94.9	--
	5	5:98179053:C:T	T	C	0.112729	-0.121014	0.0272655	9.06471e-06	G	T	0.184194	-0.000175775	0.00263549	0.946824	T	C	0.1834	0.0068	-0.0014	0.0026	0.5872	94.9	--
	5	5:98257611:T:C	C	T	0.113838	-0.12017	0.0271478	9.57623e-06	G	T	0.184653	-0.000267591	0.00263445	0.919095	T	C	0.8166	0.0068	0.0017	0.0026	0.5191	94.8	++
	5	5:98257918:T:C	C	T	0.113838	-0.12017	0.0271478	9.57623e-06	C	T	0.184653	-0.000267591	0.00263445	0.919095	T	C	0.8166	0.0068	0.0017	0.0026	0.5191	94.8	++
	5	5:98260721:C:A	A	C	0.113838	-0.12017	0.0271478	9.57623e-06	A	G	0.184042	-0.000304799	0.00264118	0.908126	A	C	0.1834	0.0068	-0.0017	0.0026	0.5191	94.8	--
	5	5:98261891:T:C	C	T	0.113838	-0.12017	0.0271478	9.57623e-06	T	C	0.184042	-0.000304799	0.00264118	0.908126	T	C	0.8166	0.0068	0.0017	0.0026	0.5191	94.8	++
	6	6:33658780:C:T	T	C	0.0160843	0.0468662	0.0678986	0.490045	T	C	0.0516662	-0.0217213	0.00469795	3.77208e-06	T	C	0.0515	0.0025	-0.0214	0.0047	5e-06	1.5	+-
	6	6:33667660:C:T	T	C	0.0165003	0.058527	0.0671076	0.383134	T	C	0.0542648	-0.021472	0.00460054	3.05215e-06	T	C	0.0541	0.0026	-0.0211	0.0046	4.29e-06	29.3	+-
	6	6:33683068:A:T	T	A	0.0183028	0.0660333	0.0639875	0.302085	T	A	0.0548762	-0.021074	0.00457867	4.17144e-06	A	T	0.9453	0.0026	0.0206	0.0046	6.27e-06	45.8	-+
	6	6:33683548:A:G	G	A	0.0183028	0.0660333	0.0639875	0.302085	G	A	0.0547233	-0.0208293	0.0045841	5.52471e-06	A	G	0.9455	0.0026	0.0204	0.0046	8.26e-06	45.5	-+
	6	6:33692368:T:C	C	T	0.0209373	0.0708739	0.060155	0.238721	C	T	0.0560991	-0.0206139	0.00452259	5.16481e-06	T	C	0.9441	0.0026	0.0201	0.0045	8.32e-06	56.5	-+
	7	7:21777922:A:G	G	A	0.0506101	-0.20129	0.039146	2.71793e-07	G	A	0.0385203	0.00357867	0.00540518	0.507919	A	G	0.9613	0.0016	0.0003	0.0054	0.9621	96.3	+-
	8	8:89192289:T:C	C	T	0.215752	-0.0959432	0.0207554	3.79007e-06	C	T	0.116325	-0.0021809	0.00323053	0.499618	T	C	0.8813	0.0151	0.0044	0.0032	0.1682	95	++
	8	8:89202184:A:G	G	A	0.220605	-0.0920889	0.0205738	7.60425e-06	G	A	0.116478	-0.001901	0.00322922	0.556071	A	G	0.881	0.016	0.0041	0.0032	0.2021	94.7	++
	8	8:89202637:C:A	A	C	0.220743	-0.0915313	0.0205888	8.76144e-06	A	C	0.116478	-0.001901	0.00322922	0.556071	A	C	0.119	0.016	-0.0041	0.0032	0.2039	94.6	--
	8	8:89205214:G:C	C	G	0.221159	-0.0917253	0.0205541	8.09637e-06	C	G	0.11816	-0.00191655	0.00321029	0.550505	C	G	0.1206	0.0157	-0.0041	0.0032	0.2011	94.6	--
	8	8:89209945:T:C	C	T	0.221159	-0.0917253	0.0205541	8.09637e-06	C	T	0.118007	-0.00196937	0.00321155	0.539734	T	C	0.8795	0.0157	0.0041	0.0032	0.1954	94.6	++
	8	8:89216651:T:C	C	T	0.221436	-0.0922006	0.0205364	7.13516e-06	C	T	0.117854	-0.00190015	0.00321763	0.554828	T	C	0.8797	0.0158	0.0041	0.0032	0.2011	94.7	++
	8	8:89231793:G:A	A	G	0.212285	-0.0928461	0.0208677	8.61594e-06	A	G	0.111587	-0.00211327	0.00328782	0.520382	A	G	0.114	0.0155	-0.0043	0.0032	0.1844	94.6	--
	8	8:89251316:T:C	C	T	0.123128	-0.121471	0.0258691	2.65802e-06	C	T	0.0246102	-0.00475351	0.00663182	0.473514	T	C	0.9693	0.0237	0.012	0.0064	0.06283	94.8	++
	8	8:89255620:A:G	G	A	0.115225	-0.126769	0.0266283	1.92935e-06	G	A	0.0186487	-0.00282522	0.00760492	0.710266	A	G	0.9741	0.0255	0.0122	0.0073	0.096	95	++
	8	8:89258247:T:C	C	T	0.113699	-0.126493	0.0269089	2.59165e-06	C	T	0.0244574	-0.00390223	0.00665094	0.557392	T	C	0.9704	0.0208	0.011	0.0065	0.0896	94.9	++
	8	8:89260641:T:C	C	T	0.113977	-0.125911	0.0268894	2.83347e-06	C	T	0.0244574	-0.00390223	0.00665094	0.557392	T	C	0.9704	0.0209	0.0109	0.0065	0.09029	94.8	++
	8	8:89264537:C:T	T	C	0.113977	-0.126058	0.0268539	2.67647e-06	T	C	0.0244574	-0.00390223	0.00665094	0.557392	T	C	0.0296	0.0209	-0.011	0.0065	0.0895	94.9	--
	8	8:89265364:T:C	C	T	0.113977	-0.126058	0.0268539	2.67647e-06	C	T	0.0244574	-0.00390223	0.00665094	0.557392	T	C	0.9704	0.0209	0.011	0.0065	0.0895	94.9	++
	8	8:89268182:T:C	C	T	0.106212	-0.134713	0.0276965	1.15093e-06	C	T	0.0186487	-0.00282522	0.00760492	0.710266	T	C	0.9752	0.0224	0.0121	0.0073	0.09974	95.3	++
	9	9:104288748:T:C	C	T	0.122435	-0.119126	0.0261345	5.15915e-06	C	T	0.162336	0.00569802	0.00277804	0.0402575	T	C	0.8381	0.0042	-0.0043	0.0028	0.1193	95.6	+-
	9	9:104293144:T:C	C	T	0.122435	-0.119126	0.0261345	5.15915e-06	C	T	0.162336	0.00569802	0.00277804	0.0402575	T	C	0.8381	0.0042	-0.0043	0.0028	0.1193	95.6	+-
	9	9:104293833:A:T	T	A	0.122435	-0.119126	0.0261345	5.15915e-06	T	A	0.162336	0.00569802	0.00277804	0.0402575	A	T	0.8381	0.0042	-0.0043	0.0028	0.1193	95.6	+-
	9	9:104294335:C:T	T	C	0.122435	-0.119126	0.0261345	5.15915e-06	T	C	0.159126	0.00511436	0.0028024	0.0680023	T	C	0.1587	0.0039	0.0037	0.0028	0.184	95.5	-+
	9	9:104294356:G:A	A	G	0.122435	-0.119126	0.0261345	5.15915e-06	A	G	0.159126	0.00511436	0.0028024	0.0680023	A	G	0.1587	0.0039	0.0037	0.0028	0.184	95.5	-+
	9	9:104337744:A:G	G	A	0.131309	-0.113199	0.0254202	8.46342e-06	G	A	0.180067	0.00562764	0.00268577	0.0361395	A	G	0.8205	0.0051	-0.0043	0.0027	0.1061	95.4	+-
	9	9:125798175:G:C	C	G	0.0590682	-0.168284	0.0366724	4.45672e-06	C	G	0.0175787	0.00359201	0.00789079	0.648954	C	G	0.0194	0.0085	-0.004	0.0077	0.6029	95.2	-+
	9	9:125807696:G:A	A	G	0.0590682	-0.168284	0.0366724	4.45672e-06	A	G	0.0177316	0.00448778	0.00785795	0.567923	A	G	0.0195	0.0085	-0.0031	0.0077	0.6869	95.3	-+
	9	9:125817793:G:A	A	G	0.0590682	-0.168284	0.0366724	4.45672e-06	A	G	0.0177316	0.00448778	0.00785795	0.567923	A	G	0.0195	0.0085	-0.0031	0.0077	0.6869	95.3	-+
	9	9:125822312:G:A	A	G	0.0590682	-0.168284	0.0366724	4.45672e-06	A	G	0.0177316	0.00448778	0.00785795	0.567923	A	G	0.0195	0.0085	-0.0031	0.0077	0.6869	95.3	-+
	9	9:125824482:G:T	T	G	0.0592069	-0.170678	0.0366379	3.18523e-06	T	G	0.0177316	0.00448778	0.00785795	0.567923	T	G	0.0196	0.0085	-0.0032	0.0077	0.6756	95.4	-+
	9	9:125831093:T:A	A	T	0.0592069	-0.170678	0.0366379	3.18523e-06	A	T	0.0177316	0.00448778	0.00785795	0.567923	A	T	0.0196	0.0085	-0.0032	0.0077	0.6756	95.4	-+
	9	9:125833499:T:C	C	T	0.0592069	-0.170678	0.0366379	3.18523e-06	C	T	0.0177316	0.00448778	0.00785795	0.567923	T	C	0.9804	0.0085	0.0032	0.0077	0.6756	95.4	+-
	9	9:125844096:C:T	T	C	0.0592069	-0.170678	0.0366379	3.18523e-06	T	C	0.0175787	0.00359201	0.00789079	0.648954	T	C	0.0194	0.0086	-0.0041	0.0077	0.5921	95.4	-+
	9	9:125846962:G:A	A	G	0.0592069	-0.170678	0.0366379	3.18523e-06	A	G	0.0175787	0.00359201	0.00789079	0.648954	A	G	0.0194	0.0086	-0.0041	0.0077	0.5921	95.4	-+
	9	9:125850271:T:C	C	T	0.0592069	-0.170678	0.0366379	3.18523e-06	C	T	0.0175787	0.00359201	0.00789079	0.648954	T	C	0.9806	0.0086	0.0041	0.0077	0.5921	95.4	+-
	9	9:125851313:A:T	T	A	0.0592069	-0.170678	0.0366379	3.18523e-06	T	A	0.0175787	0.00359201	0.00789079	0.648954	A	T	0.9806	0.0086	0.0041	0.0077	0.5921	95.4	+-
	9	9:125852188:C:T	T	C	0.0592069	-0.170678	0.0366379	3.18523e-06	T	C	0.0175787	0.00359201	0.00789079	0.648954	T	C	0.0194	0.0086	-0.0041	0.0077	0.5921	95.4	-+
	9	9:125857587:T:C	C	T	0.0601775	-0.169137	0.0364001	3.37429e-06	C	T	0.0175787	0.00359201	0.00789079	0.648954	T	C	0.9805	0.0088	0.0042	0.0077	0.5895	95.4	+-
	9	9:125871631:T:A	A	T	0.0601775	-0.165902	0.0364001	5.17081e-06	A	T	0.0178844	0.0030504	0.00775708	0.694142	A	T	0.0197	0.0086	-0.0043	0.0076	0.5718	95.1	-+
	9	9:125872898:G:A	A	G	0.0601775	-0.165902	0.0364001	5.17081e-06	A	G	0.0175787	0.00359201	0.00789079	0.648954	A	G	0.0195	0.0088	-0.004	0.0077	0.6026	95.2	-+
	9	9:125876009:G:A	A	G	0.0601775	-0.165902	0.0364001	5.17081e-06	A	G	0.0175787	0.00359201	0.00789079	0.648954	A	G	0.0195	0.0088	-0.004	0.0077	0.6026	95.2	-+
	9	9:125876575:C:T	T	C	0.0601775	-0.165902	0.0364001	5.17081e-06	T	C	0.0175787	0.00359201	0.00789079	0.648954	T	C	0.0195	0.0088	-0.004	0.0077	0.6026	95.2	-+
	9	9:14770332:T:C							C	T	0.126567	-0.0137206	0.00309248	9.13298e-06
	10	10:17385700:A:G	G	A	0.206323	-0.0925937	0.0208915	9.33122e-06	G	A	0.130694	-0.000440593	0.00300853	0.883568	A	G	0.8678	0.0107	0.0023	0.003	0.4373	94.8	++
	11	11:93171864:C:T	T	C	0.0605935	-0.176678	0.035869	8.409e-07	T	C	0.0157444	0.00695383	0.00815966	0.394091	T	C	0.018	0.0097	-0.0021	0.008	0.7936	96	-+
	11	11:93172007:C:A	A	C	0.0605935	-0.176678	0.035869	8.409e-07	A	C	0.0157444	0.00695383	0.00815966	0.394091	A	C	0.018	0.0097	-0.0021	0.008	0.7936	96	-+
	11	11:93172521:T:G	G	T	0.0605935	-0.176678	0.035869	8.409e-07	G	T	0.0157444	0.00695383	0.00815966	0.394091	T	G	0.982	0.0097	0.0021	0.008	0.7936	96	+-
	11	11:93173579:G:A	A	G	0.0611481	-0.175056	0.0357417	9.6912e-07	A	G	0.0157444	0.00695383	0.00815966	0.394091	A	G	0.018	0.0099	-0.0021	0.008	0.7954	95.9	-+
	11	11:93174583:G:A	A	G	0.0599002	-0.176904	0.0360306	9.11554e-07	A	G	0.0155916	0.00691816	0.00819677	0.398663	A	G	0.0178	0.0096	-0.0021	0.008	0.7901	96	-+
	11	11:93176741:T:G	G	T	0.0599002	-0.176904	0.0360306	9.11554e-07	G	T	0.0155916	0.00691816	0.00819677	0.398663	T	G	0.9822	0.0096	0.0021	0.008	0.7901	96	+-
	11	11:93177233:C:G	G	C	0.0599002	-0.176904	0.0360306	9.11554e-07	G	C	0.0155916	0.00691816	0.00819677	0.398663	C	G	0.9822	0.0096	0.0021	0.008	0.7901	96	+-
	11	11:93179118:A:G	G	A	0.0599002	-0.176904	0.0360306	9.11554e-07	G	A	0.0155916	0.00691816	0.00819677	0.398663	A	G	0.9822	0.0096	0.0021	0.008	0.7901	96	+-
	11	11:93179532:T:C	C	T	0.0599002	-0.176904	0.0360306	9.11554e-07	C	T	0.0157444	0.00613159	0.00815966	0.452381	T	C	0.9821	0.0095	0.0028	0.008	0.7252	95.9	+-
	11	11:93180427:G:T	T	G	0.0599002	-0.176904	0.0360306	9.11554e-07	T	G	0.0157444	0.00613159	0.00815966	0.452381	T	G	0.0179	0.0095	-0.0028	0.008	0.7252	95.9	-+
	11	11:93180960:A:G	G	A	0.0599002	-0.176904	0.0360306	9.11554e-07	G	A	0.0157444	0.00613159	0.00815966	0.452381	A	G	0.9821	0.0095	0.0028	0.008	0.7252	95.9	+-
	11	11:93181102:G:A	A	G	0.0603161	-0.179796	0.0359334	5.62673e-07	A	G	0.0165087	0.00962889	0.00798173	0.227676	A	G	0.0186	0.0093	0.0007	0.0078	0.9262	96.2	-+
	11	11:93181714:A:G	G	A	0.0597615	-0.176523	0.0360633	9.83999e-07	G	A	0.0155916	0.00691816	0.00819677	0.398663	A	G	0.9822	0.0095	0.0021	0.008	0.7934	95.9	+-
	11	11:93181726:A:G	G	A	0.0597615	-0.176523	0.0360633	9.83999e-07	G	A	0.0157444	0.00613159	0.00815966	0.452381	A	G	0.9821	0.0095	0.0028	0.008	0.7284	95.9	+-
	11	11:93182286:G:A	A	G	0.0597615	-0.175748	0.0360633	1.09731e-06	A	G	0.0155916	0.00691816	0.00819677	0.398663	A	G	0.0178	0.0095	-0.0021	0.008	0.7971	95.9	-+
	11	11:93182434:G:T	T	G	0.0596229	-0.176261	0.0360961	1.04423e-06	T	G	0.0157444	0.00613159	0.00815966	0.452381	T	G	0.0179	0.0094	-0.0027	0.008	0.7311	95.9	-+
	11	11:93183767:G:A	A	G	0.0597615	-0.176643	0.0360633	9.67439e-07	A	G	0.0157444	0.00613159	0.00815966	0.452381	A	G	0.0179	0.0095	-0.0028	0.008	0.7278	95.9	-+
	11	11:93185264:C:T	T	C	0.0599002	-0.176131	0.0360306	1.01674e-06	T	C	0.0155916	0.00691816	0.00819677	0.398663	T	C	0.0178	0.0096	-0.0021	0.008	0.7938	95.9	-+
	11	11:93185885:T:G	G	T	0.0599002	-0.176131	0.0360306	1.01674e-06	G	T	0.0157444	0.00613159	0.00815966	0.452381	T	G	0.9821	0.0095	0.0028	0.008	0.7287	95.9	+-
	11	11:93185922:G:A	A	G	0.0599002	-0.176131	0.0360306	1.01674e-06	A	G	0.0157444	0.00613159	0.00815966	0.452381	A	G	0.0179	0.0095	-0.0028	0.008	0.7287	95.9	-+
	11	11:93186252:A:G	G	A	0.0597615	-0.176643	0.0360633	9.67439e-07	G	A	0.0157444	0.00613159	0.00815966	0.452381	A	G	0.9821	0.0095	0.0028	0.008	0.7278	95.9	+-
	11	11:93188039:A:G	G	A	0.0597615	-0.176643	0.0360633	9.67439e-07	G	A	0.0157444	0.00613159	0.00815966	0.452381	A	G	0.9821	0.0095	0.0028	0.008	0.7278	95.9	+-
	11	11:93188253:T:G	G	T	0.0597615	-0.176643	0.0360633	9.67439e-07	G	T	0.0157444	0.00613159	0.00815966	0.452381	T	G	0.9821	0.0095	0.0028	0.008	0.7278	95.9	+-
	11	11:93188460:G:C	C	G	0.0597615	-0.176643	0.0360633	9.67439e-07	C	G	0.0157444	0.00613159	0.00815966	0.452381	C	G	0.0179	0.0095	-0.0028	0.008	0.7278	95.9	-+
	11	11:93188843:C:T	T	C	0.0599002	-0.17539	0.0360306	1.12841e-06	T	C	0.018343	0.00501409	0.00760009	0.50942	T	C	0.0201	0.0084	-0.0027	0.0074	0.7195	95.8	-+
	11	11:93188964:G:C	C	G	0.0597615	-0.176643	0.0360633	9.67439e-07	C	G	0.0155916	0.00691816	0.00819677	0.398663	C	G	0.0178	0.0095	-0.0021	0.008	0.7929	95.9	-+
	11	11:93189046:G:A	A	G	0.0597615	-0.176643	0.0360633	9.67439e-07	A	G	0.0157444	0.00613159	0.00815966	0.452381	A	G	0.0179	0.0095	-0.0028	0.008	0.7278	95.9	-+
	11	11:93189047:C:T	T	C	0.0597615	-0.176643	0.0360633	9.67439e-07	T	C	0.0157444	0.00613159	0.00815966	0.452381	T	C	0.0179	0.0095	-0.0028	0.008	0.7278	95.9	-+
	11	11:93189302:G:A	A	G	0.0597615	-0.176643	0.0360633	9.67439e-07	A	G	0.0157444	0.00613159	0.00815966	0.452381	A	G	0.0179	0.0095	-0.0028	0.008	0.7278	95.9	-+
	11	11:93189510:C:T	T	C	0.0596229	-0.176261	0.0360961	1.04423e-06	T	C	0.0157444	0.00613159	0.00815966	0.452381	T	C	0.0179	0.0094	-0.0027	0.008	0.7311	95.9	-+
	11	11:93189968:G:C	C	G	0.0597615	-0.175748	0.0360633	1.09731e-06	C	G	0.0155916	0.00691816	0.00819677	0.398663	C	G	0.0178	0.0095	-0.0021	0.008	0.7971	95.9	-+
	11	11:93192735:T:C	C	T	0.0597615	-0.175748	0.0360633	1.09731e-06	C	T	0.0155916	0.00691816	0.00819677	0.398663	T	C	0.9822	0.0095	0.0021	0.008	0.7971	95.9	+-
	11	11:93194007:A:C	C	A	0.0599002	-0.177678	0.0360306	8.16831e-07	C	A	0.0157444	0.00613159	0.00815966	0.452381	A	C	0.9821	0.0095	0.0028	0.008	0.7216	96	+-
	11	11:93194734:G:C	C	G	0.0601775	-0.181463	0.0358807	4.24992e-07	C	G	0.0152858	0.00629089	0.0082726	0.446987	C	G	0.0176	0.0098	-0.0032	0.0081	0.6927	96.2	-+
	11	11:93196083:T:A	A	T	0.0600388	-0.179556	0.0359129	5.73991e-07	A	T	0.015133	0.00710122	0.00831136	0.392884	A	T	0.0174	0.0099	-0.0024	0.0081	0.7681	96.1	-+
	11	11:93196802:T:C	C	T	0.0601775	-0.181463	0.0358807	4.24992e-07	C	T	0.0152858	0.00629089	0.0082726	0.446987	T	C	0.9824	0.0098	0.0032	0.0081	0.6927	96.2	+-
	11	11:93197650:G:A	A	G	0.0600388	-0.179556	0.0359129	5.73991e-07	A	G	0.015133	0.00710122	0.00831136	0.392884	A	G	0.0174	0.0099	-0.0024	0.0081	0.7681	96.1	-+
	12	12:73950177:G:C	C	G	0.0517194	-0.169691	0.0382747	9.27206e-06	C	G	0.0472333	0.0054975	0.00493449	0.265237	C	G	0.0473	0.0006	0.0026	0.0049	0.5905	95.1	-+
	12	12:73951155:T:A	A	T	0.0517194	-0.169691	0.0382747	9.27206e-06	A	T	0.0472333	0.0054975	0.00493449	0.265237	A	T	0.0473	0.0006	0.0026	0.0049	0.5905	95.1	-+
	12	12:73954124:G:A	A	G	0.0517194	-0.169691	0.0382747	9.27206e-06	A	G	0.0472333	0.0054975	0.00493449	0.265237	A	G	0.0473	0.0006	0.0026	0.0049	0.5905	95.1	-+
	12	12:73956836:C:T	T	C	0.0517194	-0.169691	0.0382747	9.27206e-06	T	C	0.0469275	0.00587677	0.00494864	0.23501	T	C	0.047	0.0006	0.003	0.0049	0.5424	95.2	-+
	12	12:77710297:G:T	T	G	0.171381	-0.103136	0.022493	4.53476e-06	T	G	0.188933	-0.00549578	0.00262262	0.0361236	T	G	0.1887	0.002	-0.0068	0.0026	0.008989	94.6	--
	12	12:77716790:G:C	C	G	0.17152	-0.102454	0.0224898	5.22391e-06	C	G	0.191837	-0.00627372	0.00260641	0.0160827	C	G	0.1916	0.0023	-0.0075	0.0026	0.003551	94.5	--
	12	12:77724764:A:C	C	A	0.172352	-0.101698	0.0224288	5.78081e-06	C	A	0.191073	-0.00601768	0.0026079	0.0210282	A	C	0.8092	0.0021	0.0073	0.0026	0.004867	94.4	++
	12	12:77728914:G:T	T	G	0.171658	-0.102766	0.0224449	4.68172e-06	T	G	0.187863	-0.00614571	0.00262748	0.0193347	T	G	0.1876	0.0019	-0.0075	0.0026	0.004297	94.5	--
	12	12:77729928:G:T	T	G	0.17152	-0.102924	0.0224689	4.63337e-06	T	G	0.188933	-0.00645446	0.0026226	0.0138516	T	G	0.1887	0.002	-0.0078	0.0026	0.002925	94.5	--
	13	13:80299249:T:C	C	T	0.0708541	-0.146926	0.0326892	6.96856e-06	C	T	0.0218588	0.00690723	0.00705614	0.327631	T	C	0.976	0.0101	-0.0001	0.0069	0.9932	95.3	+-
	13	13:80300203:A:G	G	A	0.0709928	-0.147649	0.0326663	6.18661e-06	G	A	0.021553	0.00773271	0.00710304	0.276309	A	G	0.9762	0.0103	-0.0007	0.0069	0.9176	95.4	+-
	13	13:80302210:T:C	C	T	0.0709928	-0.147649	0.0326663	6.18661e-06	C	T	0.0217059	0.00735843	0.00707947	0.298617	T	C	0.9761	0.0102	-0.0004	0.0069	0.9534	95.4	+-
	13	13:80307810:T:C	C	T	0.0698835	-0.148764	0.0329165	6.20062e-06	C	T	0.0200245	0.00589772	0.00741175	0.426191	T	C	0.9776	0.0107	0.0016	0.0072	0.8286	95.2	+-
	13	13:80308513:G:A	A	G	0.0698835	-0.14866	0.0329165	6.29404e-06	A	G	0.0200245	0.00589772	0.00741175	0.426191	A	G	0.0224	0.0107	-0.0016	0.0072	0.8291	95.2	-+
	14	14:84178528:C:A							A	C	0.179914	-0.0117725	0.00265309	9.10985e-06
	14	14:84240392:A:G							G	A	0.180679	-0.012311	0.00264315	3.19753e-06
	15	15:42717722:C:T	T	C	0.0604548	-0.168024	0.0358999	2.8641e-06	T	C	0.144298	0.00168408	0.00296981	0.570669	T	C	0.1437	0.0069	0.0005	0.003	0.8577	95.5	-+
	15	15:42718917:T:C	C	T	0.0604548	-0.168024	0.0358999	2.8641e-06	C	T	0.144146	0.00178876	0.00297061	0.547072	T	C	0.8564	0.0069	-0.0006	0.003	0.8304	95.5	+-
	15	15:42720288:G:C	C	G	0.0604548	-0.168024	0.0358999	2.8641e-06	C	G	0.144146	0.00178876	0.00297061	0.547072	C	G	0.1436	0.0069	0.0006	0.003	0.8304	95.5	-+
	15	15:42722958:C:T	T	C	0.0604548	-0.168024	0.0358999	2.8641e-06	T	C	0.144146	0.00178876	0.00297061	0.547072	T	C	0.1436	0.0069	0.0006	0.003	0.8304	95.5	-+
	15	15:42723407:A:G	G	A	0.0604548	-0.168024	0.0358999	2.8641e-06	G	A	0.144146	0.00178876	0.00297061	0.547072	A	G	0.8564	0.0069	-0.0006	0.003	0.8304	95.5	+-
	15	15:42724638:C:A	A	C	0.0603161	-0.169563	0.0359321	2.37024e-06	A	C	0.143993	0.00176389	0.00297521	0.553274	A	C	0.1434	0.0069	0.0006	0.003	0.8404	95.6	-+
	15	15:42724639:C:T	T	C	0.0603161	-0.169563	0.0359321	2.37024e-06	T	C	0.143993	0.00176389	0.00297521	0.553274	T	C	0.1434	0.0069	0.0006	0.003	0.8404	95.6	-+
	15	15:42725326:C:T	T	C	0.0604548	-0.168024	0.0358999	2.8641e-06	T	C	0.144146	0.00178876	0.00297061	0.547072	T	C	0.1436	0.0069	0.0006	0.003	0.8304	95.5	-+
	15	15:42726042:T:C	C	T	0.0604548	-0.168024	0.0358999	2.8641e-06	C	T	0.144146	0.00178876	0.00297061	0.547072	T	C	0.8564	0.0069	-0.0006	0.003	0.8304	95.5	+-
	15	15:42726610:T:C	C	T	0.0585136	-0.169689	0.0363611	3.05961e-06	C	T	0.137573	0.00196135	0.00302676	0.516983	T	C	0.863	0.0065	-0.0008	0.003	0.7959	95.5	+-
	15	15:42728964:A:G	G	A	0.0604548	-0.168024	0.0358999	2.8641e-06	G	A	0.144146	0.00178876	0.00297061	0.547072	A	G	0.8564	0.0069	-0.0006	0.003	0.8304	95.5	+-
	15	15:42730164:C:T	T	C	0.0604548	-0.168024	0.0358999	2.8641e-06	T	C	0.143993	0.00185647	0.00297141	0.532117	T	C	0.1434	0.0069	0.0007	0.003	0.813	95.5	-+
	15	15:42734162:G:T	T	G	0.0658625	-0.154349	0.0344213	7.32122e-06	T	G	0.162794	-0.000892503	0.0028343	0.752843	T	G	0.1621	0.0079	-0.0019	0.0028	0.4954	94.9	--
	15	15:42735021:A:G	G	A	0.0660011	-0.152665	0.0343195	8.6537e-06	G	A	0.162947	-0.000806823	0.00283373	0.775858	A	G	0.8377	0.008	0.0018	0.0028	0.5158	94.9	++
	15	15:42736051:T:C	C	T	0.0658625	-0.153468	0.0343468	7.88859e-06	C	T	0.162947	-0.000806823	0.00283373	0.775858	T	C	0.8377	0.008	0.0018	0.0028	0.5149	94.9	++
	15	15:42749476:C:T	T	C	0.0637826	-0.156104	0.034767	7.12165e-06	T	C	0.156221	-0.000907276	0.00288085	0.752812	T	C	0.1556	0.0076	-0.002	0.0029	0.4936	94.9	--
	15	15:42778347:T:C	C	T	0.0739046	-0.144696	0.0326349	9.25964e-06	C	T	0.160196	-0.000817871	0.00284424	0.773688	T	C	0.8405	0.0075	0.0019	0.0028	0.5019	94.8	++
	15	15:42785137:G:A	A	G	0.057543	-0.178024	0.0366003	1.1504e-06	A	G	0.153623	-0.000818089	0.00289208	0.777275	A	G	0.153	0.0075	-0.0019	0.0029	0.506	95.7	--
	15	15:42800767:C:T	T	C	0.0578203	-0.174827	0.0364423	1.60764e-06	T	C	0.154081	-0.000875813	0.00289356	0.762136	T	C	0.1535	0.0076	-0.002	0.0029	0.4956	95.6	--
	17	17:52367205:C:A							A	C	0.174259	0.0122095	0.00270433	6.33719e-06
	17	17:60401779:T:C	C	T	0.224903	-0.0939014	0.0207552	6.06169e-06	C	T	0.246408	-0.000784845	0.00238207	0.741793	T	C	0.7539	0.0024	0.002	0.0024	0.3991	95	++
	17	17:60401834:A:C	C	A	0.224903	-0.0939014	0.0207552	6.06169e-06	C	A	0.246408	-0.000784845	0.00238207	0.741793	A	C	0.7539	0.0024	0.002	0.0024	0.3991	95	++
	17	17:60405483:G:A	A	G	0.224903	-0.0939014	0.0207552	6.06169e-06	A	G	0.246408	-0.000784845	0.00238207	0.741793	A	G	0.2461	0.0024	-0.002	0.0024	0.3991	95	--
	19	19:55495106:G:A	A	G	0.117859	-0.130477	0.0264531	8.12253e-07	A	G	0.0545705	-0.00634886	0.00457564	0.165279	A	G	0.0564	0.0106	-0.01	0.0045	0.02725	95.3	--
	19	19:55496766:C:T	T	C	0.124376	-0.12835	0.0258275	6.71269e-07	T	C	0.0666463	-0.00659485	0.0041673	0.11353	T	C	0.0681	0.0091	-0.0097	0.0041	0.01858	95.4	--
	19	19:55496845:A:G	G	A	0.124376	-0.12835	0.0258275	6.71269e-07	G	A	0.066952	-0.00697641	0.00415964	0.0935101	A	G	0.9316	0.009	0.01	0.0041	0.01444	95.4	++
	19	19:55498277:G:A	A	G	0.117582	-0.132044	0.0265052	6.29917e-07	A	G	0.0544176	-0.00656602	0.00458107	0.151774	A	G	0.0562	0.0106	-0.0102	0.0045	0.02377	95.4	--
	19	19:55498279:G:A	A	G	0.117582	-0.132044	0.0265052	6.29917e-07	A	G	0.0544176	-0.00656602	0.00458107	0.151774	A	G	0.0562	0.0106	-0.0102	0.0045	0.02377	95.4	--
	19	19:55506301:C:T	T	C	0.132141	-0.118406	0.025083	2.35167e-06	T	C	0.0862122	-0.00555394	0.00365672	0.128805	T	C	0.0872	0.0066	-0.0079	0.0036	0.02897	95	--
	19	19:55508562:C:T	T	C	0.121603	-0.125996	0.026054	1.32507e-06	T	C	0.0571691	-0.00650888	0.00446087	0.144537	T	C	0.059	0.0107	-0.0099	0.0044	0.02418	95.1	--
	19	19:55510601:C:G	G	C	0.132141	-0.117688	0.025083	2.70613e-06	G	C	0.0860593	-0.00558584	0.00365904	0.126864	C	G	0.913	0.0066	0.0079	0.0036	0.02868	94.9	++
	19	19:55511211:T:A	A	T	0.132141	-0.117688	0.025083	2.70613e-06	A	T	0.0860593	-0.00558584	0.00365904	0.126864	A	T	0.087	0.0066	-0.0079	0.0036	0.02868	94.9	--
	19	19:55512011:A:C	C	A	0.129229	-0.124383	0.0254077	9.80742e-07	C	A	0.0745949	-0.00522923	0.00396647	0.187384	A	C	0.9241	0.0083	0.0081	0.0039	0.03962	95.3	++
	19	19:55512576:G:A	A	G	0.140044	-0.116114	0.0244434	2.03094e-06	A	G	0.103485	-0.00545426	0.00340243	0.108924	A	G	0.1042	0.005	-0.0076	0.0034	0.02492	95	--
	19	19:55515784:T:C	C	T	0.12909	-0.126006	0.025415	7.12511e-07	C	T	0.0742892	-0.00527087	0.00397283	0.184598	T	C	0.9244	0.0084	0.0082	0.0039	0.03785	95.5	++
	19	19:55516386:C:A	A	C	0.132973	-0.117678	0.024985	2.47796e-06	A	C	0.0860593	-0.00639087	0.00365904	0.0807073	A	C	0.087	0.0067	-0.0087	0.0036	0.01592	94.9	--
	19	19:55517310:C:A	A	C	0.121742	-0.127562	0.0260457	9.70082e-07	A	C	0.0570162	-0.00677034	0.00446584	0.129512	A	C	0.0589	0.0108	-0.0102	0.0044	0.02024	95.2	--
	19	19:55519137:A:T	T	A	0.142818	-0.114883	0.0242754	2.21766e-06	T	A	0.112504	-0.00426454	0.00329511	0.195595	A	T	0.8869	0.004	0.0063	0.0033	0.05499	95.1	++
	20	20:15993598:G:A	A	G	0.16112	-0.108989	0.0230873	2.34985e-06	A	G	0.310914	0.00113292	0.00221117	0.608397	A	G	0.3096	0.0142	0.0001	0.0022	0.9522	95.6	-+
	22	22:48094543:C:T							T	C	0.0758178	0.017553	0.00395913	9.26938e-06
	22	22:48096241:A:G							G	A	0.0758178	0.017553	0.00395913	9.26938e-06
