# Supplementary material for: Metabolic drivers of dysglycemia in pregnancy: ethnic-specific GWAS of 146 metabolites and 1-sample Mendelian randomization analyses in a UK multi-ethnic birth cohort
Source: Front Endocrinol (Lausanne). 2023 May 15;14:1157416. doi: 10.3389/fendo.2023.1157416 (PMC10225646; doi:10.3389/fendo.2023.1157416)
Supplement: Supplementary file 1 [file DataSheet_1.zip › Supplementary Excel. GWAS results/XL-HDL.xlsx]

## Sheet: XLHDL_P
	Online supplementary
	GWAS results from mixed linear model association analyses (mlma). SNPs identifed at the suggestive level (1 x 105) in at least one ethnicity. Significant SNPs are shown in bold. Shaded rows represent SNPs not included in the GWAS due to the SNP not being included in the GWAS as a result of failing a previous QC step. Meta-analysis results obtained from a fixed effects inverse variance model in ME…
			South Asians						White European						Meta Analysis
	Chromosome	SNP	A1	A2	Frequency	β estimate	SE	P value	A1	A2	Frequency	β estimate	SE	P value	A1	A2	Frequency	FreqSE	β estimate	SE	P value	I2	Direction
	1	1:183861007:G:A	A	G	0.109161	3.46366e-08	7.74486e-09	7.74164e-06	A	G	0.228144	5.4541e-06	3.8299e-06	0.154422	A	G	0.1092	0.0002	0	0	7.708e-06	50	++
	1	1:183862003:A:G	G	A	0.108886	3.4258e-08	7.75075e-09	9.87211e-06	G	A	0.228593	5.69485e-06	3.82622e-06	0.136652	A	G	0.8911	0.0002	0	0	9.476e-06	54.1	--
	5	5:14764730:G:T	T	G	0.106144	-2.24492e-09	7.89633e-09	0.776181	T	G	0.0887725	-2.82911e-05	5.60745e-06	4.52879e-07	T	G	0.1061	0	0	0	0.7713	96.1	--
	5	5:14765010:C:T	T	C	0.106144	-2.24492e-09	7.89633e-09	0.776181	T	C	0.0887725	-2.82911e-05	5.60745e-06	4.52879e-07	T	C	0.1061	0	0	0	0.7713	96.1	--
	5	5:14767526:C:T	T	C	0.106144	-1.87871e-09	7.89626e-09	0.81194	T	C	0.0887725	-2.82911e-05	5.60745e-06	4.52879e-07	T	C	0.1061	0	0	0	0.8064	96.1	--
	5	5:14768215:C:T	T	C	0.106144	-1.87871e-09	7.89626e-09	0.81194	T	C	0.0887725	-2.82911e-05	5.60745e-06	4.52879e-07	T	C	0.1061	0	0	0	0.8064	96.1	--
	5	5:14770753:C:T	T	C	0.106555	-1.19324e-10	7.8529e-09	0.987877	T	C	0.0883234	-2.71523e-05	5.61739e-06	1.34072e-06	T	C	0.1066	0	0	0	0.9825	95.7	--
	5	5:14779809:T:G	G	T	0.110532	-3.16751e-10	7.74376e-09	0.967372	G	T	0.0887725	-2.63978e-05	5.61771e-06	2.61397e-06	T	G	0.8895	0	0	0	0.9622	95.5	++
	5	5:14780584:G:A	A	G	0.110121	-2.69645e-10	7.75315e-09	0.972256	A	G	0.0886228	-2.66661e-05	5.62104e-06	2.09565e-06	A	G	0.1101	0	0	0	0.967	95.6	--
	5	5:14791052:G:T	T	G	0.111081	1.08611e-09	7.73122e-09	0.888278	T	G	0.0884731	-2.69502e-05	5.62437e-06	1.65391e-06	T	G	0.1111	0	0	0	0.8931	95.7	-+
	5	5:14795897:G:T	T	G	0.110532	3.97802e-10	7.75433e-09	0.959086	T	G	0.0881737	-2.7217e-05	5.63106e-06	1.34241e-06	T	G	0.1105	0	0	0	0.9643	95.7	-+
	5	5:14795923:C:T	T	C	0.110669	4.65609e-10	7.751e-09	0.952099	T	C	0.0884731	-2.69502e-05	5.62437e-06	1.65391e-06	T	C	0.1107	0	0	0	0.9573	95.7	-+
	5	5:14799788:G:T	T	G	0.108612	1.34424e-09	7.81591e-09	0.863448	T	G	0.0857784	-2.63738e-05	5.70741e-06	3.81953e-06	T	G	0.1086	0	0	0	0.8689	95.3	-+
	5	5:14800013:C:T	T	C	0.108612	1.34424e-09	7.81591e-09	0.863448	T	C	0.0857784	-2.63738e-05	5.70741e-06	3.81953e-06	T	C	0.1086	0	0	0	0.8689	95.3	-+
	5	5:14802502:G:A	A	G	0.108749	1.4505e-09	7.81281e-09	0.852714	A	G	0.0862275	-2.62093e-05	5.69682e-06	4.21078e-06	A	G	0.1087	0	0	0	0.8577	95.3	-+
	5	5:14802998:G:A	A	G	0.108612	1.38247e-09	7.81624e-09	0.859609	A	G	0.0862275	-2.62093e-05	5.69682e-06	4.21078e-06	A	G	0.1086	0	0	0	0.8649	95.3	-+
	5	5:14804062:C:T	T	C	0.109024	1.57291e-09	7.80696e-09	0.840327	T	C	0.0863772	-2.61241e-05	5.69331e-06	4.46323e-06	T	C	0.109	0	0	0	0.8456	95.2	-+
	5	5:14804735:C:T	T	C	0.108612	1.20215e-09	7.8161e-09	0.877764	T	C	0.0862275	-2.62093e-05	5.69682e-06	4.21078e-06	T	C	0.1086	0	0	0	0.883	95.3	-+
	5	5:14806991:A:G	G	A	0.108749	1.4505e-09	7.81281e-09	0.852714	G	A	0.0862275	-2.62093e-05	5.69682e-06	4.21078e-06	A	G	0.8913	0	0	0	0.8577	95.3	+-
	5	5:14808707:C:T	T	C	0.108749	1.4505e-09	7.81281e-09	0.852714	T	C	0.0862275	-2.62093e-05	5.69682e-06	4.21078e-06	T	C	0.1087	0	0	0	0.8577	95.3	-+
	5	5:14812003:A:C	C	A	0.113549	3.1507e-09	7.65256e-09	0.680546	C	A	0.0947605	-2.55922e-05	5.48218e-06	3.03766e-06	A	C	0.8865	0	0	0	0.6853	95.4	+-
	5	5:14818096:C:G							G	C	0.0935629	-2.53984e-05	5.50619e-06	3.97451e-06
	5	5:14818682:G:A							A	G	0.0935629	-2.53984e-05	5.50619e-06	3.97451e-06
	5	5:14822007:T:C							C	T	0.0934132	-2.56094e-05	5.50922e-06	3.34414e-06
	5	5:14824856:A:T							T	A	0.0935629	-2.54043e-05	5.50619e-06	3.95432e-06
	5	5:14846010:T:C							C	T	0.0934132	-2.44626e-05	5.51896e-06	9.31597e-06
	5	5:14846148:T:C							C	T	0.0934132	-2.44626e-05	5.51896e-06	9.31597e-06
	5	5:14852917:G:A							A	G	0.0923653	-2.46295e-05	5.54055e-06	8.77668e-06
	5	5:14856599:G:A							A	G	0.0929641	-2.47784e-05	5.52816e-06	7.3873e-06
	6	6:36916019:T:C	C	T	0.373286	-2.28665e-08	5.07844e-09	6.71086e-06	C	T	0.41003	1.25375e-06	3.20538e-06	0.695693	T	C	0.6267	0.0001	0	0	6.567e-06	0	-+
	6	6:36917094:C:T	T	C	0.326522	-2.36532e-08	5.22971e-09	6.10113e-06	T	C	0.372904	1.15685e-06	3.29053e-06	0.725162	T	C	0.3265	0.0001	0	0	5.871e-06	0	+-
	6	6:36918867:T:C	C	T	0.326248	-2.37961e-08	5.23193e-09	5.40945e-06	C	T	0.373952	1.1273e-06	3.28997e-06	0.731863	T	C	0.6738	0.0001	0	0	5.362e-06	0	-+
	6	6:36919446:G:T	T	G	0.326385	-2.33722e-08	5.23253e-09	7.94329e-06	T	G	0.373653	1.16872e-06	3.28894e-06	0.722329	T	G	0.3264	0.0001	0	0	7.691e-06	0	+-
	6	6:36921693:C:A	A	C	0.377674	-2.26142e-08	5.06067e-09	7.8727e-06	A	C	0.418713	-2.34834e-08	3.2036e-06	0.994151
	6	6:36934585:T:A	A	T	0.387959	-2.26394e-08	5.0107e-09	6.23645e-06	A	T	0.439072	-3.96873e-07	3.19914e-06	0.901271	A	T	0.388	0.0001	0	0	6.447e-06	0	--
	6	6:80575142:C:T							T	C	0.066018	-3.10371e-05	6.39887e-06	1.23215e-06
	7	7:36463335:A:G							A	G	0.468862	1.46374e-05	3.19928e-06	4.75733e-06
	7	7:36464536:G:C							G	C	0.468862	1.46374e-05	3.19928e-06	4.75733e-06
	7	7:36465570:T:C							T	C	0.468862	1.46374e-05	3.19928e-06	4.75733e-06
	7	7:36466043:T:C	T	C	0.394405	6.11101e-09	5.03625e-09	0.224975	T	C	0.468862	1.46374e-05	3.19928e-06	4.75733e-06	T	C	0.3944	0.0001	0	0	0.2227	95.2	++
	7	7:36467441:A:G							G	A	0.456587	1.48621e-05	3.22256e-06	3.99023e-06
	7	7:36468539:A:C							A	C	0.468862	1.46374e-05	3.19928e-06	4.75733e-06
	7	7:36469600:G:A							G	A	0.473503	1.44172e-05	3.19874e-06	6.57042e-06
	7	7:36475812:G:A							G	A	0.471707	1.45027e-05	3.1943e-06	5.62052e-06
	7	7:36479420:G:T							G	T	0.471707	1.45027e-05	3.1943e-06	5.62052e-06
	7	7:36481482:G:A							G	A	0.474251	1.44292e-05	3.1954e-06	6.31345e-06
	11	11:78773462:A:G							G	A	0.339371	-1.61212e-05	3.40726e-06	2.22939e-06
	11	11:78774377:G:A							G	A	0.408084	-1.55095e-05	3.25427e-06	1.88031e-06
	11	11:78774939:G:C							G	C	0.408832	-1.52394e-05	3.25344e-06	2.81224e-06
	11	11:78776192:T:C							T	C	0.410479	-1.49591e-05	3.25647e-06	4.3552e-06
	11	11:78776903:G:A	A	G	0.28977	-5.95895e-09	5.31159e-09	0.261915	A	G	0.367216	-1.67389e-05	3.33271e-06	5.09743e-07	A	G	0.2898	0.0001	0	0	0.2583	96	--
	11	11:78777240:T:C							C	T	0.339072	-1.72481e-05	3.37924e-06	3.32334e-07
	11	11:78778013:A:T							T	A	0.323503	-1.63907e-05	3.42749e-06	1.73446e-06
	11	11:78781469:A:G	G	A	0.303209	-3.95498e-09	5.22553e-09	0.449136	G	A	0.379042	-1.64929e-05	3.32725e-06	7.16284e-07	A	G	0.6968	0.0001	0	0	0.4454	95.9	++
	11	11:78781706:C:T	C	T	0.456116	-5.75777e-09	4.88987e-09	0.239	C	T	0.423503	-1.53643e-05	3.25258e-06	2.31569e-06	T	C	0.5439	0	0	0	0.236	95.5	++
	11	11:78781962:A:G	G	A	0.2404	-6.8693e-09	5.76733e-09	0.233625	G	A	0.364671	-1.65205e-05	3.35015e-06	8.16954e-07	A	G	0.7596	0.0002	0	0	0.2305	95.9	++
	12	12:60180964:G:A							G	A	0.331287	-1.54006e-05	3.41114e-06	6.33782e-06
	12	12:60187486:T:C							T	C	0.330988	-1.57036e-05	3.41039e-06	4.13224e-06
	13	13:80411823:T:C	C	T	0.125754	-9.68592e-09	7.4319e-09	0.192475	C	T	0.12979	2.22317e-05	4.7363e-06	2.68058e-06	T	C	0.8742	0	0	0	0.1947	95.4	-+
	13	13:80450453:A:G							G	A	0.13024	2.25199e-05	4.73187e-06	1.94366e-06
	13	13:80450524:G:A							A	G	0.13009	2.25301e-05	4.73951e-06	1.99753e-06
	13	13:80452772:G:A							G	A	0.13024	2.27318e-05	4.73187e-06	1.55536e-06
	13	13:80453102:C:T							C	T	0.13009	2.27427e-05	4.73951e-06	1.59828e-06
	13	13:80454536:A:G							A	G	0.13009	2.27427e-05	4.73951e-06	1.59828e-06
	13	13:80456018:G:C							C	G	0.132335	2.27474e-05	4.7055e-06	1.33675e-06
	13	13:80456454:C:T							T	C	0.129341	2.40319e-05	4.75943e-06	4.43388e-07
	15	15:29911820:A:G	G	A	0.310752	3.20037e-10	5.31682e-09	0.952002	G	A	0.164072	1.94053e-05	4.36945e-06	8.9488e-06	A	G	0.6892	0.0002	0	0	0.9477	94.9	--
	15	15:29912525:C:T	T	C	0.304443	-1.80313e-09	5.35515e-09	0.736335	T	C	0.158533	2.01196e-05	4.44683e-06	6.05436e-06	T	C	0.3044	0.0002	0	0	0.7411	95.1	+-
	15	15:29921244:A:G	G	A	0.306226	-1.45598e-09	5.34976e-09	0.7855	G	A	0.159281	1.96712e-05	4.43204e-06	9.06293e-06	A	G	0.6938	0.0002	0	0	0.7891	94.9	-+
	16	16:81087529:G:A							A	G	0.061976	-2.97528e-05	6.65746e-06	7.85518e-06
	18	18:65644721:G:A							A	G	0.286826	-1.62542e-05	3.54705e-06	4.59521e-06
	22	22:32840226:G:T							T	G	0.0687126	-2.93719e-05	6.31493e-06	3.30046e-06
	22	22:32840741:T:C							C	T	0.0782934	-2.67599e-05	5.95872e-06	7.09281e-06
	22	22:32842072:T:C							C	T	0.0782934	-2.67599e-05	5.95872e-06	7.09281e-06
	22	22:32844714:C:T							T	C	0.0693114	-3.03953e-05	6.29386e-06	1.36974e-06
	22	22:32845467:C:T							T	C	0.0688623	-3.07274e-05	6.30964e-06	1.11648e-06
	22	22:32845727:T:C							C	T	0.0694611	-3.00102e-05	6.28864e-06	1.82288e-06
	22	22:32850800:A:G							G	A	0.0788922	-2.95928e-05	5.90574e-06	5.41875e-07
	22	22:32851488:C:G							G	C	0.0790419	-2.9366e-05	5.88976e-06	6.16629e-07
	22	22:32852458:T:G							G	T	0.0788922	-2.98541e-05	5.89382e-06	4.07698e-07
	22	22:32852824:T:G							G	T	0.0788922	-2.98541e-05	5.89382e-06	4.07698e-07
	22	22:32852924:T:C							C	T	0.0788922	-2.98541e-05	5.89382e-06	4.07698e-07
	22	22:32854857:C:T							T	C	0.0787425	-2.95792e-05	5.89789e-06	5.29732e-07
	22	22:49070081:C:T	T	C	0.0715853	-1.57418e-08	9.60073e-09	0.101078	T	C	0.0522455	-3.33297e-05	7.17549e-06	3.40172e-06	T	C	0.0716	0	0	0	0.1007	95.3	--

## Sheet: XL-HDL-L
	Online supplementary
	GWAS results from mixed linear model association analyses (mlma). SNPs identifed at the suggestive level (1 x 105) in at least one ethnicity. Significant SNPs are shown in bold. Shaded rows represent SNPs not included in the GWAS due to the SNP not being included in the GWAS as a result of failing a previous QC step. Meta-analysis results obtained from a fixed effects inverse variance model in ME…
			South Asians						White Europeans						Meta Analysis
	Chromosome	SNP	A1	A2	Frequency	β estimate	SE	P value	A1	A2	Frequency	β estimate	SE	P value	A1	A2	Frequency	FreqSE	β estimate	SE	P value	I2	Direction
	1	1:183861007:G:A	A	G	0.109191	0.035013	0.0078272	7.70409e-06	A	G	0.228089	0.00542004	0.00388325	0.162791	A	G	0.2046	0.0473	0.0113	0.0035	0.001202	91.3	++
	1	1:183862003:A:G	G	A	0.108916	0.0346254	0.00783315	9.85329e-06	G	A	0.228537	0.00565958	0.00387953	0.144611	A	G	0.795	0.0476	-0.0114	0.0035	0.001079	90.9	--
	5	5:14764730:G:T	T	G	0.106173	-0.00209288	0.00798028	0.793124	T	G	0.0886928	-0.0289075	0.00568683	3.71052e-07	T	G	0.0946	0.0083	-0.0199	0.0046	1.773e-05	86.6	--
	5	5:14765010:C:T	T	C	0.106173	-0.00209288	0.00798028	0.793124	T	C	0.0886928	-0.0289075	0.00568683	3.71052e-07	T	C	0.0946	0.0083	-0.0199	0.0046	1.773e-05	86.6	--
	5	5:14767526:C:T	T	C	0.106173	-0.00172859	0.00798021	0.828512	T	C	0.0886928	-0.0289075	0.00568683	3.71052e-07	T	C	0.0946	0.0083	-0.0198	0.0046	1.995e-05	87	--
	5	5:14768215:C:T	T	C	0.106173	-0.00172859	0.00798021	0.828512	T	C	0.0886928	-0.0289075	0.00568683	3.71052e-07	T	C	0.0946	0.0083	-0.0198	0.0046	1.995e-05	87	--
	5	5:14770753:C:T	T	C	0.106584	6.53171e-05	0.00793639	0.993433	T	C	0.0882441	-0.0277651	0.00569692	1.09523e-06	T	C	0.0945	0.0087	-0.0183	0.0046	7.671e-05	87.7	-+
	5	5:14779809:T:G	G	T	0.110562	-0.00012453	0.0078261	0.987305	G	T	0.0886928	-0.027008	0.00569724	2.13159e-06	T	G	0.9037	0.0104	0.0177	0.0046	0.0001221	87	++
	5	5:14780584:G:A	A	G	0.110151	-7.55751e-05	0.0078356	0.992304	A	G	0.0885432	-0.0272796	0.00570062	1.7066e-06	A	G	0.096	0.0103	-0.0179	0.0046	0.0001065	87.3	--
	5	5:14791052:G:T	T	G	0.111111	0.00130619	0.00781342	0.867234	T	G	0.0883937	-0.0275618	0.005704	1.35163e-06	T	G	0.0963	0.0108	-0.0175	0.0046	0.0001425	88.8	-+
	5	5:14795897:G:T	T	G	0.110562	0.000599148	0.00783678	0.939058	T	G	0.0880945	-0.0278317	0.00571079	1.09626e-06	T	G	0.0959	0.0107	-0.018	0.0046	9.874e-05	88.4	-+
	5	5:14795923:C:T	T	C	0.1107	0.000664574	0.00783341	0.93239	T	C	0.0883937	-0.0275618	0.005704	1.35163e-06	T	C	0.0961	0.0106	-0.0178	0.0046	0.0001152	88.2	-+
	5	5:14799788:G:T	T	G	0.108642	0.00155784	0.00789902	0.843656	T	G	0.0857015	-0.0269869	0.00578823	3.12585e-06	T	G	0.0937	0.0109	-0.017	0.0047	0.0002684	88.2	-+
	5	5:14800013:C:T	T	C	0.108642	0.00155784	0.00789902	0.843656	T	C	0.0857015	-0.0269869	0.00578823	3.12585e-06	T	C	0.0937	0.0109	-0.017	0.0047	0.0002684	88.2	-+
	5	5:14802502:G:A	A	G	0.108779	0.00166503	0.00789589	0.832986	A	G	0.0861502	-0.0268143	0.00577748	3.46428e-06	A	G	0.094	0.0108	-0.0169	0.0047	0.0002938	88.2	-+
	5	5:14802998:G:A	A	G	0.108642	0.00159943	0.00789935	0.839544	A	G	0.0861502	-0.0268143	0.00577748	3.46428e-06	A	G	0.094	0.0107	-0.0169	0.0047	0.0002872	88.1	-+
	5	5:14804062:C:T	T	C	0.109053	0.00178879	0.00788998	0.820645	T	C	0.0862997	-0.0267258	0.00577392	3.67946e-06	T	C	0.0942	0.0108	-0.0168	0.0047	0.0003166	88.2	-+
	5	5:14804735:C:T	T	C	0.108642	0.00141159	0.00789921	0.858173	T	C	0.0861502	-0.0268143	0.00577748	3.46428e-06	T	C	0.094	0.0107	-0.017	0.0047	0.0002719	88	-+
	5	5:14806991:A:G	G	A	0.108779	0.00166503	0.00789589	0.832986	G	A	0.0861502	-0.0268143	0.00577748	3.46428e-06	A	G	0.906	0.0108	0.0169	0.0047	0.0002938	88.2	+-
	5	5:14808707:C:T	T	C	0.108779	0.00166503	0.00789589	0.832986	T	C	0.0861502	-0.0268143	0.00577748	3.46428e-06	T	C	0.094	0.0108	-0.0169	0.0047	0.0002938	88.2	-+
	5	5:14812003:A:C	C	A	0.11358	0.00340991	0.00773395	0.659285	C	A	0.0946754	-0.0262145	0.00555975	2.41645e-06	A	C	0.8989	0.009	0.0161	0.0045	0.0003555	89.7	+-
	5	5:14818096:C:G							G	C	0.0934789	-0.0260194	0.0055841	3.16895e-06
	5	5:14818682:G:A							A	G	0.0934789	-0.0260194	0.0055841	3.16895e-06
	5	5:14822007:T:C							C	T	0.0933293	-0.0262314	0.00558719	2.66709e-06
	5	5:14824856:A:T							T	A	0.0934789	-0.0260322	0.0055841	3.13394e-06
	5	5:14846010:T:C							C	T	0.0933293	-0.0250912	0.00559706	7.3628e-06
	5	5:14846148:T:C							C	T	0.0933293	-0.0250912	0.00559706	7.3628e-06
	5	5:14852917:G:A							A	G	0.0922824	-0.0252449	0.00561897	7.02935e-06
	5	5:14856599:G:A							A	G	0.0928806	-0.025399	0.0056064	5.88855e-06
	6	6:36916019:T:C	C	T	0.373388	-0.0228891	0.00513342	8.2402e-06	C	T	0.409961	0.00120914	0.00324993	0.709855	T	C	0.6005	0.0165	0.0057	0.0027	0.03839	93.6	-+
	6	6:36917094:C:T	T	C	0.326612	-0.0237092	0.00528616	7.2863e-06	T	C	0.372869	0.00115315	0.00333628	0.729614	T	C	0.3597	0.0209	-0.0059	0.0028	0.03559	93.7	+-
	6	6:36918867:T:C	C	T	0.326337	-0.0238546	0.0052884	6.46022e-06	C	T	0.373916	0.00112387	0.00333571	0.736177	T	C	0.6396	0.0215	0.006	0.0028	0.03388	93.7	-+
	6	6:36919446:G:T	T	G	0.326475	-0.0234295	0.00528901	9.43008e-06	T	G	0.373617	0.00116669	0.00333467	0.726438	T	G	0.3602	0.0213	-0.0058	0.0028	0.03877	93.5	+-
	6	6:36921693:C:A	A	C	0.377778	-0.0226483	0.0051155	9.53836e-06	A	C	0.418636	-9.247e-05	0.0032481	0.977288	A	C	0.4069	0.0185	-0.0066	0.0027	0.01652	92.8	--
	6	6:36934585:T:A	A	T	0.388066	-0.0226237	0.00506501	7.94478e-06	A	T	0.438977	-0.000473425	0.00324354	0.883954	A	T	0.4242	0.0231	-0.0069	0.0027	0.01135	92.6	--
	6	6:80575142:C:T							T	C	0.0659587	-0.0317583	0.00648883	9.86577e-07
	7	7:36463335:A:G							A	G	0.469339	0.0153731	0.00324142	2.10866e-06
	7	7:36464536:G:C							G	C	0.469339	0.0153731	0.00324142	2.10866e-06
	7	7:36465570:T:C							T	C	0.469339	0.0153731	0.00324142	2.10866e-06
	7	7:36466043:T:C	T	C	0.394513	0.00634544	0.00509054	0.212575	T	C	0.469339	0.0153731	0.00324142	2.10866e-06	T	C	0.4478	0.0339	0.0128	0.0027	3.011e-06	55.3	++
	7	7:36467441:A:G							G	A	0.457074	0.0156205	0.0032648	1.71403e-06
	7	7:36468539:A:C							A	C	0.469339	0.0153731	0.00324142	2.10866e-06
	7	7:36469600:G:A							G	A	0.473975	0.0151511	0.00324092	2.94062e-06
	7	7:36475812:G:A							G	A	0.472181	0.0152333	0.00323641	2.51581e-06
	7	7:36479420:G:T							G	T	0.472181	0.0152333	0.00323641	2.51581e-06
	7	7:36481482:G:A							G	A	0.474723	0.0151608	0.00323755	2.82982e-06
	7	7:36485485:T:C							T	C	0.469339	0.0144047	0.00324527	9.05153e-06
	11	11:78773462:A:G							G	A	0.339366	-0.0163086	0.00345443	2.34601e-06
	11	11:78774377:G:A							G	A	0.408166	-0.0155741	0.00329996	2.36444e-06
	11	11:78774939:G:C							G	C	0.408914	-0.0153003	0.00329912	3.52308e-06
	11	11:78776192:T:C							T	C	0.410559	-0.0150111	0.00330219	5.4731e-06
	11	11:78776903:G:A	A	G	0.289849	-0.00579837	0.00536866	0.280124	A	G	0.367185	-0.016958	0.00337886	5.19801e-07	A	G	0.3452	0.0349	-0.0138	0.0029	1.415e-06	67.7	--
	11	11:78777240:T:C							C	T	0.339067	-0.01745	0.00342604	3.51776e-07
	11	11:78778013:A:T							T	A	0.323512	-0.0165586	0.00347493	1.8871e-06
	11	11:78781469:A:G	G	A	0.303292	-0.00377669	0.00528172	0.474579	G	A	0.379001	-0.0167012	0.00337332	7.3844e-07	A	G	0.6429	0.0343	0.013	0.0028	5.178e-06	76.5	++
	11	11:78781706:C:T	C	T	0.456241	-0.00552515	0.0049431	0.263674	C	T	0.423572	-0.0154225	0.00329828	2.92612e-06	T	C	0.5664	0.0151	0.0124	0.0027	6.484e-06	64	++
	11	11:78781962:A:G	G	A	0.240466	-0.00669497	0.00582914	0.250748	G	A	0.364643	-0.0167255	0.00339654	8.46817e-07	A	G	0.6668	0.054	0.0142	0.0029	1.345e-06	54.8	++
	12	12:60180964:G:A							G	A	0.33114	-0.0158105	0.00345825	4.83545e-06
	12	12:60187486:T:C							T	C	0.330841	-0.0161154	0.0034575	3.14676e-06
	13	13:80411823:T:C	C	T	0.125789	-0.00955315	0.00751101	0.203414	C	T	0.129674	0.0222168	0.00480289	3.73324e-06	T	C	0.8715	0.0018	-0.013	0.004	0.001319	92.1	-+
	13	13:80450453:A:G							G	A	0.130123	0.0225013	0.00479839	2.74088e-06
	13	13:80450524:G:A							A	G	0.129973	0.02251	0.00480614	2.81886e-06
	13	13:80452772:G:A							G	A	0.130123	0.0227153	0.00479839	2.20209e-06
	13	13:80453102:C:T							C	T	0.129973	0.0227247	0.00480614	2.2645e-06
	13	13:80454536:A:G							A	G	0.129973	0.0227247	0.00480614	2.2645e-06
	13	13:80456018:G:C							C	G	0.132217	0.0227339	0.00477164	1.89435e-06
	13	13:80456454:C:T							T	C	0.129225	0.024016	0.00482634	6.48995e-07
	15	15:29911278:T:C	C	T	0.3107	0.000346836	0.00537676	0.948567	C	T	0.164074	0.0199505	0.00443978	7.00386e-06	T	C	0.7765	0.072	-0.012	0.0034	0.0004548	87.3	--
	15	15:29911820:A:G	G	A	0.310837	0.000542248	0.00537397	0.919628	G	A	0.164373	0.0203019	0.00442826	4.54779e-06	A	G	0.7764	0.0719	-0.0123	0.0034	0.0003154	87.6	--
	15	15:29912525:C:T	T	C	0.304527	-0.00159917	0.00541269	0.767652	T	C	0.158839	0.021056	0.00450643	2.97657e-06	T	C	0.2185	0.0716	0.0118	0.0035	0.0006695	90.3	+-
	15	15:29916890:G:T	T	G	0.30192	-0.00114808	0.00541669	0.832145	T	G	0.159886	0.0203857	0.00448964	5.60907e-06	T	G	0.2177	0.0698	0.0116	0.0035	0.0007777	89.3	+-
	15	15:29921244:A:G	G	A	0.30631	-0.00125405	0.00540726	0.816601	G	A	0.159587	0.0206022	0.00449149	4.4978e-06	A	G	0.7805	0.0721	-0.0117	0.0035	0.0007242	89.7	-+
	15	15:29923741:C:T	T	C	0.306447	-0.00136778	0.00540738	0.800309	T	C	0.159288	0.0199405	0.00449334	9.08856e-06	T	C	0.2194	0.0723	0.0112	0.0035	0.001148	89.1	+-
	15	15:29926729:A:G	G	A	0.305624	-0.00127718	0.00541524	0.81355	G	A	0.159587	0.0204499	0.00449149	5.28807e-06	A	G	0.7809	0.0718	-0.0116	0.0035	0.0007968	89.5	-+
	15	15:29926805:A:G	G	A	0.305487	-0.00143575	0.00541821	0.79102	G	A	0.159587	0.0204499	0.00449149	5.28807e-06	A	G	0.781	0.0717	-0.0115	0.0035	0.0008495	89.7	-+
	15	15:29927327:A:G	G	A	0.304527	-0.00213242	0.0054251	0.69427	G	A	0.159438	0.0205114	0.00449242	4.97611e-06	A	G	0.7815	0.0713	-0.0113	0.0035	0.001091	90.3	-+
	15	15:29967322:C:T							T	C	0.100957	0.0247484	0.00541345	4.83895e-06
	16	16:81087529:G:A							A	G	0.0619204	-0.0303224	0.00675175	7.08739e-06
	18	18:65644721:G:A							A	G	0.286719	-0.0166054	0.00359644	3.88985e-06
	22	22:32840226:G:T							T	G	0.0686509	-0.0299897	0.00640439	2.83144e-06
	22	22:32840741:T:C							C	T	0.0782232	-0.0273382	0.00604307	6.07123e-06
	22	22:32842072:T:C							C	T	0.0782232	-0.0273382	0.00604307	6.07123e-06
	22	22:32844714:C:T							T	C	0.0692492	-0.0310322	0.00638302	1.1639e-06
	22	22:32845467:C:T							T	C	0.0688005	-0.0313711	0.00639902	9.46338e-07
	22	22:32845727:T:C							C	T	0.0693987	-0.0306447	0.00637773	1.54781e-06
	22	22:32850800:A:G							G	A	0.0788214	-0.0302277	0.00598935	4.48996e-07
	22	22:32851488:C:G							G	C	0.078971	-0.0299989	0.00597314	5.10567e-07
	22	22:32852458:T:G							G	T	0.0788214	-0.0304914	0.00597726	3.37448e-07
	22	22:32852824:T:G							G	T	0.0788214	-0.0304914	0.00597726	3.37448e-07
	22	22:32852924:T:C							C	T	0.0788214	-0.0304914	0.00597726	3.37448e-07
	22	22:32854857:C:T							T	C	0.0786719	-0.0302134	0.00598139	4.38976e-07
	22	22:49070081:C:T	T	C	0.0714678	-0.0169546	0.00970987	0.0807893	T	C	0.0521986	-0.033947	0.00727727	3.08917e-06	T	C	0.0591	0.0092	-0.0278	0.0058	1.753e-06	49	--

## Sheet: XL-HDL-PL
	Online supplementary
	GWAS results from mixed linear model association analyses (mlma). SNPs identifed at the suggestive level (1 x 105) in at least one ethnicity. Significant SNPs are shown in bold. Shaded rows represent SNPs not included in the GWAS due to the SNP not being included in the GWAS as a result of failing a previous QC step. Meta-analysis results obtained from a fixed effects inverse variance model in ME…
			South Asians						White Europeans						Meta Analysis
	Chromosome	SNP	A1	A2	Frequency	β estimate	SE	P value	A1	A2	Frequency	β estimate	SE	P value	A1	A2	Frequency	FreqSE	β estimate	SE	P value	I2	Direction
	1	1:183861007:G:A	A	G	0.109208	0.0192356	0.00418699	4.34553e-06	A	G	0.227803	0.00479796	0.00345144	0.164489	A	G	0.1798	0.0582	0.0106	0.0027	6.473e-05	85.9	++
	1	1:183862003:A:G	G	A	0.108934	0.0190264	0.00419023	5.60804e-06	G	A	0.228251	0.00499407	0.00344812	0.147521	A	G	0.8199	0.0585	-0.0107	0.0027	6.239e-05	85	--
	1	1:183871329:C:T	T	C	0.109208	0.0189702	0.00418118	5.70473e-06	T	C	0.227653	0.00486159	0.00344864	0.158625	T	C	0.1797	0.0581	0.0106	0.0027	7.056e-05	85.2	++
	3	3:70493219:A:C							C	A	0.294021	0.0142873	0.0032153	8.84903e-06
	5	5:124142068:G:A							A	G	0.0550075	0.0294424	0.00638436	3.99488e-06
	5	5:14764730:G:T	T	G	0.106193	-0.00115404	0.00426955	0.786934	T	G	0.0886398	-0.0234857	0.00505534	3.38899e-06	T	G	0.0989	0.0087	-0.0104	0.0033	0.001358	91.2	--
	5	5:14765010:C:T	T	C	0.106193	-0.00115404	0.00426955	0.786934	T	C	0.0886398	-0.0234857	0.00505534	3.38899e-06	T	C	0.0989	0.0087	-0.0104	0.0033	0.001358	91.2	--
	5	5:14767526:C:T	T	C	0.106193	-0.000916692	0.00426952	0.829996	T	C	0.0886398	-0.0234857	0.00505534	3.38899e-06	T	C	0.0989	0.0087	-0.0103	0.0033	0.001569	91.4	--
	5	5:14768215:C:T	T	C	0.106193	-0.000916692	0.00426952	0.829996	T	C	0.0886398	-0.0234857	0.00505534	3.38899e-06	T	C	0.0989	0.0087	-0.0103	0.0033	0.001569	91.4	--
	5	5:14795897:G:T	T	G	0.110578	9.23973e-05	0.00419273	0.982418	T	G	0.0880419	-0.0224895	0.00507663	9.42302e-06	T	G	0.1014	0.0111	-0.0091	0.0032	0.005047	91.5	-+
	6	6:80575142:C:T							T	C	0.0659193	-0.0271843	0.00576828	2.44426e-06
	7	7:36463335:A:G							A	G	0.469208	0.0133499	0.00287914	3.53902e-06
	7	7:36464536:G:C							G	C	0.469208	0.0133499	0.00287914	3.53902e-06
	7	7:36465570:T:C							T	C	0.469208	0.0133499	0.00287914	3.53902e-06
	7	7:36466043:T:C	T	C	0.394492	0.00312096	0.00272221	0.251597	T	C	0.469208	0.0133499	0.00287914	3.53902e-06	T	C	0.4298	0.0373	0.0079	0.002	5.86e-05	85	++
	7	7:36467441:A:G							G	A	0.456951	0.0134571	0.0028999	3.4751e-06
	7	7:36468539:A:C							A	C	0.469208	0.0133499	0.00287914	3.53902e-06
	7	7:36469600:G:A							G	A	0.473842	0.0131273	0.00287868	5.11106e-06
	7	7:36475812:G:A							G	A	0.472048	0.01311	0.00287469	5.10293e-06
	7	7:36479420:G:T							G	T	0.472048	0.01311	0.00287469	5.10293e-06
	7	7:36481482:G:A							G	A	0.474589	0.0130583	0.00287569	5.60058e-06
	11	11:56950264:A:G	A	G	0.193889	-0.0147716	0.0033404	9.774e-06	A	G	0.203886	-0.00135237	0.00356217	0.704207	A	G	0.1986	0.005	-0.0085	0.0024	0.0004914	86.8	--
	11	11:56955091:T:C	C	T	0.194026	-0.0147603	0.00334015	9.91384e-06	C	T	0.203886	-0.00125062	0.00355894	0.725286	T	C	0.8014	0.0049	0.0084	0.0024	0.0005348	86.9	++
	11	11:56955677:G:A	A	G	0.194026	-0.0147603	0.00334015	9.91384e-06	A	G	0.203438	-0.0010683	0.00356306	0.76431	A	G	0.1984	0.0047	-0.0084	0.0024	0.0006058	87.3	--
	11	11:56968088:A:G	G	A	0.200466	-0.015386	0.00329943	3.11296e-06	G	A	0.205232	-0.00197384	0.00355954	0.579222	A	G	0.7973	0.0024	0.0092	0.0024	0.0001465	86.9	++
	11	11:56971717:G:A	A	G	0.19937	-0.015354	0.00330162	3.31218e-06	A	G	0.204783	-0.0017931	0.00356363	0.614846	A	G	0.2019	0.0027	-0.0091	0.0024	0.0001745	87.2	--
	11	11:56979467:A:G	G	A	0.196903	-0.0152753	0.00331419	4.04459e-06	G	A	0.205232	-0.00197384	0.00355954	0.579222	A	G	0.7992	0.0042	0.0091	0.0024	0.000176	86.6	++
	11	11:56986252:A:G	G	A	0.196766	-0.0151942	0.00331153	4.46931e-06	G	A	0.205979	-0.00199978	0.0035549	0.573747	A	G	0.799	0.0046	0.0091	0.0024	0.0001835	86.4	++
	11	11:78773462:A:G							G	A	0.339013	-0.0147767	0.00306986	1.48325e-06
	11	11:78774377:G:A							G	A	0.407922	-0.0141708	0.00293263	1.35099e-06
	11	11:78774939:G:C							G	C	0.40867	-0.0139467	0.00293187	1.96576e-06
	11	11:78776192:T:C							T	C	0.410314	-0.0136994	0.00293459	3.03748e-06
	11	11:78776903:G:A	A	G	0.290079	-0.00362453	0.00287076	0.206745	A	G	0.366816	-0.0151636	0.00300247	4.40964e-07	A	G	0.3267	0.0383	-0.0091	0.0021	1.069e-05	87	--
	11	11:78777191:C:T							C	T	0.395964	-0.0130951	0.00296132	9.77643e-06
	11	11:78777240:T:C							C	T	0.338714	-0.015611	0.00304462	2.93735e-07
	11	11:78777394:A:G							A	G	0.395665	-0.0131158	0.00296209	9.51595e-06
	11	11:78778013:A:T							T	A	0.323169	-0.0150666	0.00308822	1.06769e-06
	11	11:78778557:A:C							A	C	0.396712	-0.0132382	0.0029659	8.06411e-06
	11	11:78778942:A:G							A	G	0.397309	-0.0133368	0.00296251	6.73668e-06
	11	11:78779337:T:C							T	C	0.396861	-0.0132424	0.00296459	7.93809e-06
	11	11:78779473:A:G							A	G	0.39716	-0.013326	0.00296382	6.91731e-06
	11	11:78780428:G:C							G	C	0.398954	-0.0134401	0.00295928	5.58083e-06
	11	11:78781469:A:G	G	A	0.303508	-0.00267868	0.00282444	0.342929	G	A	0.378625	-0.0151501	0.00299743	4.31819e-07	A	G	0.6612	0.0375	0.0085	0.0021	3.232e-05	89.1	++
	11	11:78781706:C:T	C	T	0.456289	-0.00356061	0.00264407	0.178097	C	T	0.423318	-0.0141794	0.00293103	1.31364e-06	T	C	0.5585	0.0164	0.0083	0.002	2.232e-05	86.2	++
	11	11:78781962:A:G	G	A	0.240751	-0.00384973	0.00311611	0.216672	G	A	0.364275	-0.0152109	0.00301818	4.66069e-07	A	G	0.6955	0.0617	0.0097	0.0022	7.478e-06	85.4	++
	12	12:60187486:T:C							T	C	0.33154	-0.0138069	0.0030706	6.90861e-06
	13	13:80456454:C:T							T	C	0.129148	0.0196022	0.00429006	4.8956e-06
	22	22:32840226:G:T							T	G	0.0689088	-0.0255433	0.00568356	6.98163e-06
	22	22:32844714:C:T							T	C	0.0695067	-0.0262313	0.00566469	3.6449e-06
	22	22:32845467:C:T							T	C	0.0690583	-0.0263103	0.00567882	3.60315e-06
	22	22:32845727:T:C							C	T	0.0696562	-0.0258286	0.00566001	5.03437e-06
	22	22:32850800:A:G							G	A	0.0790732	-0.0255337	0.00531675	1.56699e-06
	22	22:32851488:C:G							G	C	0.0792227	-0.0253857	0.0053024	1.68794e-06
	22	22:32852458:T:G							G	T	0.0790732	-0.0257544	0.00530605	1.21129e-06
	22	22:32852824:T:G							G	T	0.0790732	-0.0257544	0.00530605	1.21129e-06
	22	22:32852924:T:C							C	T	0.0790732	-0.0257544	0.00530605	1.21129e-06
	22	22:32854857:C:T							T	C	0.0789238	-0.0254956	0.0053097	1.57328e-06
	22	22:49070081:C:T	T	C	0.0715264	-0.00833134	0.00519265	0.108615	T	C	0.0521674	-0.0302455	0.00646909	2.93395e-06	T	C	0.0639	0.0095	-0.0169	0.004	2.94e-05	85.7	--

## Sheet: XL-HDL-C
	Online supplementary
	GWAS results from mixed linear model association analyses (mlma). SNPs identifed at the suggestive level (1 x 105) in at least one ethnicity. Significant SNPs are shown in bold. Shaded rows represent SNPs not included in the GWAS due to the SNP not being included in the GWAS as a result of failing a previous QC step. Meta-analysis results obtained from a fixed effects inverse variance model in ME…
			South Asians						White Europeans						Meta Analysis
	Chromosome	SNP	A1	A2	Frequency	β estimate	SE	P value	A1	A2	Frequency	β estimate	SE	P value	A1	A2	Frequency	FreqSE	β estimate	SE	P value	I2	Direction
	2	2:168759844:G:A	A	G	0.267308	-0.00127538	0.00248778	0.608192	A	G	0.227994	0.0125765	0.00283695	9.28892e-06	A	G	0.2502	0.0195	0.0047	0.0019	0.01121	92.6	+-
	5	5:14764730:G:T	T	G	0.106181	-0.00133357	0.0035783	0.709384	T	G	0.0887725	-0.0204358	0.00425088	1.52887e-06	T	G	0.099	0.0086	-0.0093	0.0027	0.0007241	91.5	--
	5	5:14765010:C:T	T	C	0.106181	-0.00133357	0.0035783	0.709384	T	C	0.0887725	-0.0204358	0.00425088	1.52887e-06	T	C	0.099	0.0086	-0.0093	0.0027	0.0007241	91.5	--
	5	5:14767526:C:T	T	C	0.106181	-0.00120969	0.00357826	0.735313	T	C	0.0887725	-0.0204358	0.00425088	1.52887e-06	T	C	0.099	0.0086	-0.0092	0.0027	0.0007948	91.6	--
	5	5:14768215:C:T	T	C	0.106181	-0.00120969	0.00357826	0.735313	T	C	0.0887725	-0.0204358	0.00425088	1.52887e-06	T	C	0.099	0.0086	-0.0092	0.0027	0.0007948	91.6	--
	5	5:14770753:C:T	T	C	0.106593	-0.000339564	0.00355858	0.92398	T	C	0.0883234	-0.0196838	0.00425841	3.7947e-06	T	C	0.0991	0.009	-0.0083	0.0027	0.002387	91.8	--
	5	5:14779809:T:G	G	T	0.110577	-0.000365238	0.00350908	0.917103	G	T	0.0887725	-0.0191505	0.00425866	6.89733e-06	T	G	0.8982	0.0107	0.008	0.0027	0.003283	91.4	++
	5	5:14780584:G:A	A	G	0.110165	-0.000285859	0.00351334	0.935153	A	G	0.0886228	-0.0194035	0.00426118	5.2749e-06	A	G	0.1014	0.0106	-0.008	0.0027	0.003081	91.7	--
	5	5:14791052:G:T	T	G	0.111126	0.000335451	0.00350339	0.923719	T	G	0.0884731	-0.0195608	0.00426371	4.48069e-06	T	G	0.102	0.0111	-0.0077	0.0027	0.00453	92.3	-+
	5	5:14795897:G:T	T	G	0.110577	4.13315e-05	0.00351388	0.990615	T	G	0.0881737	-0.0197608	0.00426878	3.67188e-06	T	G	0.1015	0.011	-0.008	0.0027	0.003358	92.2	-+
	5	5:14795923:C:T	T	C	0.110714	5.53776e-05	0.00351236	0.987421	T	C	0.0884731	-0.0195608	0.00426371	4.48069e-06	T	C	0.1017	0.0109	-0.0079	0.0027	0.003675	92.1	-+
	5	5:14799788:G:T	T	G	0.108654	0.000455015	0.00354182	0.897778	T	G	0.0857784	-0.0191252	0.00432666	9.85601e-06	T	G	0.0995	0.0112	-0.0074	0.0027	0.006922	91.8	-+
	5	5:14800013:C:T	T	C	0.108654	0.000455015	0.00354182	0.897778	T	C	0.0857784	-0.0191252	0.00432666	9.85601e-06	T	C	0.0995	0.0112	-0.0074	0.0027	0.006922	91.8	-+
	6	6:36916019:T:C	C	T	0.373489	-0.0102641	0.00230058	8.13728e-06	C	T	0.41003	0.000745241	0.00243144	0.759222	T	C	0.6093	0.0182	0.0051	0.0017	0.002445	90.8	-+
	6	6:36917094:C:T	T	C	0.326786	-0.0105151	0.00236925	9.07313e-06	T	C	0.373054	0.000702485	0.00249493	0.778277	T	C	0.3487	0.0231	-0.0052	0.0017	0.002491	90.6	+-
	6	6:36918867:T:C	C	T	0.326511	-0.0105786	0.00237026	8.07963e-06	C	T	0.374102	0.000702833	0.0024945	0.778133	T	C	0.6509	0.0238	0.0052	0.0017	0.002355	90.7	-+
	6	6:36921693:C:A	A	C	0.377885	-0.010217	0.0022925	8.32271e-06	A	C	0.418713	-0.000187595	0.00243008	0.938467	A	C	0.3971	0.0204	-0.0055	0.0017	0.000985	88.9	--
	6	6:36934585:T:A	A	T	0.388187	-0.0102031	0.00226986	6.9556e-06	A	T	0.439072	-0.000408251	0.0024267	0.8664	A	T	0.4119	0.0254	-0.0056	0.0017	0.0006795	88.5	--
	6	6:80575142:C:T							T	C	0.066018	-0.0242356	0.00485097	5.85233e-07
	7	7:146552467:C:T							T	C	0.373802	0.011314	0.00252061	7.1691e-06
	8	8:138207554:G:A							A	G	0.135778	0.0157944	0.00353383	7.84067e-06
	11	11:78773462:A:G							G	A	0.339521	-0.0118896	0.00258175	4.11989e-06
	11	11:78774377:G:A							G	A	0.408084	-0.0113013	0.00246719	4.63549e-06
	11	11:78774939:G:C							G	C	0.408832	-0.0110897	0.00246656	6.92452e-06
	11	11:78776903:G:A	A	G	0.290385	-0.00165495	0.00240721	0.491769	A	G	0.367216	-0.0121091	0.00252666	1.6468e-06	A	G	0.3269	0.0384	-0.0066	0.0017	0.0001426	88.9	--
	11	11:78777240:T:C							C	T	0.339072	-0.0125534	0.00256194	9.58621e-07
	11	11:78778013:A:T							T	A	0.323503	-0.0118334	0.00259852	5.26542e-06
	11	11:78781469:A:G	G	A	0.303571	-0.00101588	0.00236806	0.667929	G	A	0.379042	-0.0119273	0.00252252	2.26385e-06	A	G	0.6611	0.0377	0.0061	0.0017	0.0003867	89.9	++
	11	11:78781706:C:T	C	T	0.456319	-0.00219393	0.00221678	0.322325	C	T	0.423503	-0.0111875	0.00246591	5.70973e-06	T	C	0.5583	0.0163	0.0062	0.0016	0.0001638	86.4	++
	11	11:78781962:A:G	G	A	0.240934	-0.00213486	0.00261325	0.413964	G	A	0.364671	-0.0118745	0.00253988	2.93671e-06	A	G	0.6954	0.0618	0.0071	0.0018	8.78e-05	86	++
	12	12:60180964:G:A							G	A	0.331138	-0.0116477	0.00258538	6.62993e-06
	12	12:60187486:T:C							T	C	0.330838	-0.0119158	0.00258481	4.02832e-06
	13	13:80411823:T:C	C	T	0.125962	-0.00386686	0.00336611	0.250654	C	T	0.129641	0.0165806	0.00359155	3.90157e-06	T	C	0.8723	0.0018	-0.0057	0.0025	0.02041	94.2	-+
	13	13:80450453:A:G							G	A	0.13009	0.0168421	0.00358818	2.68201e-06
	13	13:80450524:G:A							A	G	0.12994	0.0168542	0.00359398	2.73784e-06
	13	13:80452772:G:A							G	A	0.13009	0.0170082	0.00358818	2.13636e-06
	13	13:80453102:C:T							C	T	0.12994	0.0170209	0.00359398	2.18044e-06
	13	13:80454536:A:G							A	G	0.12994	0.0170209	0.00359398	2.18044e-06
	13	13:80456018:G:C							C	G	0.132186	0.0170795	0.00356815	1.69587e-06
	13	13:80456454:C:T							T	C	0.129192	0.0179372	0.0036091	6.69571e-07
	15	15:29912525:C:T	T	C	0.304396	-0.000635764	0.00242622	0.793291	T	C	0.158683	0.0149288	0.00337061	9.46234e-06	T	C	0.2547	0.0691	0.0047	0.002	0.01756	92.9	+-
	15	15:29967322:C:T							T	C	0.100749	0.0179485	0.00405103	9.39735e-06
	18	18:65644721:G:A							A	G	0.286527	-0.01275	0.00269067	2.15191e-06
	19	19:52313868:T:C	C	T	0.231456	0.0040676	0.00259891	0.117555	C	T	0.259281	-0.0128141	0.00281203	5.19219e-06	T	C	0.7557	0.0139	0.0037	0.0019	0.05196	94.9	+-
	19	19:52314655:G:C	C	G	0.231868	0.00383395	0.00259706	0.139874	C	G	0.257784	-0.0124943	0.0028139	8.98639e-06	C	G	0.2438	0.0129	-0.0037	0.0019	0.05403	94.5	-+
	19	19:52324216:G:A	A	G	0.231181	0.00368661	0.00260117	0.156398	A	G	0.258084	-0.0125724	0.00280948	7.64175e-06	A	G	0.2436	0.0134	-0.0038	0.0019	0.04548	94.5	-+
	22	22:32840226:G:T							T	G	0.0687126	-0.0216354	0.00478771	6.21471e-06
	22	22:32844714:C:T							T	C	0.0693114	-0.0223769	0.00477174	2.73906e-06
	22	22:32845467:C:T							T	C	0.0688623	-0.0227108	0.00478369	2.05901e-06
	22	22:32845727:T:C							C	T	0.0694611	-0.0221285	0.00476778	3.46285e-06
	22	22:32850800:A:G							G	A	0.0788922	-0.0214507	0.00447748	1.66123e-06
	22	22:32851488:C:G							G	C	0.0790419	-0.0212796	0.00446536	1.88403e-06
	22	22:32852458:T:G							G	T	0.0788922	-0.0216506	0.00446844	1.26463e-06
	22	22:32852824:T:G							G	T	0.0788922	-0.0216506	0.00446844	1.26463e-06
	22	22:32852924:T:C							C	T	0.0788922	-0.0216506	0.00446844	1.26463e-06
	22	22:32854857:C:T							T	C	0.0787425	-0.0214571	0.00447153	1.59777e-06
	22	22:49070081:C:T	T	C	0.0715659	-0.00724991	0.00435134	0.0956873	T	C	0.0522455	-0.0250067	0.00544015	4.29244e-06	T	C	0.064	0.0094	-0.0142	0.0034	3.02e-05	84.6	--

## Sheet: XL-HDL-CE
	Online supplementary
	GWAS results from mixed linear model association analyses (mlma). SNPs identifed at the suggestive level (1 x 105) in at least one ethnicity. Significant SNPs are shown in bold. Shaded rows represent SNPs not included in the GWAS due to the SNP not being included in the GWAS as a result of failing a previous QC step. Meta-analysis results obtained from a fixed effects inverse variance model in ME…
			South Asians						White Europeans						Meta Analysis
	Chromosome	SNP	A1	A2	Frequency	β estimate	SE	P value	A1	A2	Frequency	β estimate	SE	P value	A1	A2	Frequency	FreqSE	β estimate	SE	P value	I2	Direction
	5	5:14764730:G:T	T	G	0.106007	-0.0012359	0.00256944	0.630515	T	G	0.0886663	-0.0148787	0.00304298	1.01076e-06	T	G	0.0988	0.0085	-0.0069	0.002	0.0004263	91.5	--
	5	5:14765010:C:T	T	C	0.106007	-0.0012359	0.00256944	0.630515	T	C	0.0886663	-0.0148787	0.00304298	1.01076e-06	T	C	0.0988	0.0085	-0.0069	0.002	0.0004263	91.5	--
	5	5:14767526:C:T	T	C	0.106007	-0.00115526	0.00256941	0.652985	T	C	0.0886663	-0.0148787	0.00304298	1.01076e-06	T	C	0.0988	0.0085	-0.0069	0.002	0.0004663	91.6	--
	5	5:14768215:C:T	T	C	0.106007	-0.00115526	0.00256941	0.652985	T	C	0.0886663	-0.0148787	0.00304298	1.01076e-06	T	C	0.0988	0.0085	-0.0069	0.002	0.0004663	91.6	--
	5	5:14770753:C:T	T	C	0.106418	-0.000537834	0.00255528	0.833294	T	C	0.0882177	-0.0143871	0.00304838	2.36316e-06	T	C	0.0989	0.009	-0.0063	0.002	0.001407	91.8	--
	5	5:14779809:T:G	G	T	0.110395	-0.000548852	0.00251971	0.827567	G	T	0.0886663	-0.014035	0.00304855	4.14797e-06	T	G	0.8984	0.0107	0.006	0.0019	0.001929	91.4	++
	5	5:14780584:G:A	A	G	0.109984	-0.000483102	0.00252277	0.848137	A	G	0.0885167	-0.014222	0.00305035	3.12546e-06	A	G	0.1013	0.0105	-0.0061	0.0019	0.001815	91.7	--
	5	5:14791052:G:T	T	G	0.110943	-4.0998e-05	0.00251562	0.986997	T	G	0.0883672	-0.0143413	0.00305216	2.61793e-06	T	G	0.1018	0.0111	-0.0058	0.0019	0.00269	92.4	--
	5	5:14795897:G:T	T	G	0.110395	-0.000241488	0.00252316	0.923752	T	G	0.0880682	-0.0144777	0.0030558	2.16059e-06	T	G	0.1013	0.011	-0.006	0.0019	0.002	92.3	--
	5	5:14795923:C:T	T	C	0.110532	-0.000229886	0.00252207	0.927374	T	C	0.0883672	-0.0143413	0.00305216	2.61793e-06	T	C	0.1015	0.0109	-0.006	0.0019	0.002189	92.1	--
	5	5:14799788:G:T	T	G	0.108475	4.65193e-05	0.00254322	0.985406	T	G	0.0856758	-0.0140008	0.00309724	6.17151e-06	T	G	0.0993	0.0112	-0.0056	0.002	0.00431	91.9	+-
	5	5:14800013:C:T	T	C	0.108475	4.65193e-05	0.00254322	0.985406	T	C	0.0856758	-0.0140008	0.00309724	6.17151e-06	T	C	0.0993	0.0112	-0.0056	0.002	0.00431	91.9	+-
	5	5:14802502:G:A	A	G	0.108612	7.50653e-05	0.00254221	0.976444	A	G	0.0861244	-0.0139356	0.00309149	6.55208e-06	A	G	0.0995	0.011	-0.0056	0.002	0.004507	91.8	+-
	5	5:14802998:G:A	A	G	0.108475	6.35456e-05	0.00254333	0.980067	A	G	0.0861244	-0.0139356	0.00309149	6.55208e-06	A	G	0.0995	0.011	-0.0056	0.002	0.004447	91.8	+-
	5	5:14804062:C:T	T	C	0.108886	0.000104725	0.0025403	0.967116	T	C	0.0862739	-0.0138491	0.00308958	7.37688e-06	T	C	0.0998	0.0111	-0.0055	0.002	0.004879	91.8	+-
	5	5:14804735:C:T	T	C	0.108475	-8.65196e-06	0.00254329	0.997286	T	C	0.0861244	-0.0139356	0.00309149	6.55208e-06	T	C	0.0995	0.011	-0.0056	0.002	0.004151	91.7	--
	5	5:14806991:A:G	G	A	0.108612	7.50653e-05	0.00254221	0.976444	G	A	0.0861244	-0.0139356	0.00309149	6.55208e-06	A	G	0.9005	0.011	0.0056	0.002	0.004507	91.8	-+
	5	5:14808707:C:T	T	C	0.108612	7.50653e-05	0.00254221	0.976444	T	C	0.0861244	-0.0139356	0.00309149	6.55208e-06	T	C	0.0995	0.011	-0.0056	0.002	0.004507	91.8	+-
	5	5:14812003:A:C	C	A	0.113412	0.000428384	0.00248998	0.863404	C	A	0.0944976	-0.013217	0.00297658	8.98248e-06	A	C	0.8944	0.0093	0.0052	0.0019	0.006584	91.9	-+
	5	5:14822007:T:C							C	T	0.0931519	-0.0132948	0.00299131	8.81099e-06
	5	5:14824856:A:T							T	A	0.0933014	-0.0132539	0.00298965	9.28138e-06
	6	6:36916019:T:C	C	T	0.373286	-0.00740174	0.00165133	7.38506e-06	C	T	0.410437	0.00089645	0.00173931	0.606269	T	C	0.6091	0.0186	0.0035	0.0012	0.003781	91.6	+-
	6	6:36917094:C:T	T	C	0.326385	-0.0077314	0.00170031	5.44044e-06	T	C	0.373206	0.000627207	0.00178498	0.725302	T	C	0.3487	0.0234	-0.0038	0.0012	0.002288	91.3	-+
	6	6:36918867:T:C	C	T	0.326111	-0.00777662	0.00170103	4.83787e-06	C	T	0.374252	0.000634987	0.00178468	0.721991	T	C	0.651	0.024	0.0038	0.0012	0.002185	91.4	+-
	6	6:36919446:G:T	T	G	0.326248	-0.00764094	0.00170123	7.07471e-06	T	G	0.373953	0.000659204	0.00178412	0.711767	T	G	0.349	0.0238	-0.0037	0.0012	0.002739	91.2	-+
	6	6:36921693:C:A	A	C	0.377537	-0.00749426	0.00164526	5.23688e-06	A	C	0.419109	0.000235646	0.00173839	0.892174	A	C	0.3972	0.0208	-0.0038	0.0012	0.001304	90.4	-+
	6	6:36934585:T:A	A	T	0.387822	-0.00751445	0.00162898	3.96964e-06	A	T	0.439444	8.21243e-05	0.00173608	0.962271	A	T	0.412	0.0258	-0.004	0.0012	0.0008634	90.2	-+
	6	6:80575142:C:T							T	C	0.065939	-0.0177099	0.00347276	3.40257e-07
	8	8:138207554:G:A							A	G	0.135766	0.0113658	0.00252875	6.96884e-06
	11	11:78773462:A:G							G	A	0.339414	-0.00854653	0.00184766	3.73539e-06
	11	11:78774377:G:A							G	A	0.407895	-0.00825816	0.00176559	2.9071e-06
	11	11:78774939:G:C							G	C	0.408642	-0.00811277	0.00176514	4.30449e-06
	11	11:78776192:T:C							T	C	0.410287	-0.0079052	0.00176677	7.66377e-06
	11	11:78776903:G:A	A	G	0.290181	-0.00122872	0.00172764	0.476952	A	G	0.367075	-0.00878757	0.00180821	1.17497e-06	A	G	0.3269	0.0384	-0.0048	0.0012	0.0001082	89.1	--
	11	11:78777240:T:C							C	T	0.338965	-0.00906077	0.0018335	7.74055e-07
	11	11:78778013:A:T							T	A	0.323415	-0.00849347	0.00185968	4.94354e-06
	11	11:78781469:A:G	G	A	0.303483	-0.000658376	0.00169959	0.698481	G	A	0.378888	-0.00864235	0.00180523	1.68955e-06	A	G	0.6611	0.0376	0.0044	0.0012	0.0003656	90.4	++
	11	11:78781706:C:T	C	T	0.456116	-0.00162332	0.00159012	0.307312	C	T	0.423295	-0.00818636	0.00176463	3.49861e-06	T	C	0.5586	0.0163	0.0046	0.0012	0.0001116	86.9	++
	11	11:78781962:A:G	G	A	0.240812	-0.00163235	0.00187556	0.384121	G	A	0.364533	-0.0085591	0.00181768	2.49156e-06	A	G	0.6954	0.0618	0.0052	0.0013	6.689e-05	85.8	++
	13	13:80411823:T:C	C	T	0.125891	-0.00286025	0.0024162	0.236501	C	T	0.129785	0.0120391	0.0025659	2.70593e-06	T	C	0.8723	0.0019	-0.0041	0.0018	0.01853	94.4	+-
	13	13:80450453:A:G							G	A	0.130233	0.0122614	0.0025635	1.72657e-06
	13	13:80450524:G:A							A	G	0.130084	0.0122712	0.00256763	1.76003e-06
	13	13:80452772:G:A							G	A	0.130233	0.0123692	0.0025635	1.39916e-06
	13	13:80453102:C:T							C	T	0.130084	0.0123794	0.00256763	1.42601e-06
	13	13:80454536:A:G							A	G	0.130084	0.0123794	0.00256763	1.42601e-06
	13	13:80456018:G:C							C	G	0.132327	0.0124403	0.00254927	1.06113e-06
	13	13:80456454:C:T							T	C	0.129336	0.0130486	0.00257838	4.17593e-07
	18	18:65644721:G:A							A	G	0.286483	-0.00914034	0.00192562	2.06754e-06
	19	19:52313868:T:C	C	T	0.231212	0.00260266	0.00186552	0.162974	C	T	0.25942	-0.00903499	0.00201097	7.02755e-06	T	C	0.7557	0.0141	0.0028	0.0014	0.04208	94.4	-+
	19	19:52324216:G:A	A	G	0.230938	0.0022795	0.00186715	0.222144	A	G	0.258224	-0.00890157	0.00200914	9.40033e-06	A	G	0.2436	0.0136	-0.0029	0.0014	0.03386	94	+-
	22	22:32844714:C:T							T	C	0.0695275	-0.0152378	0.00341031	7.88924e-06
	22	22:32845467:C:T							T	C	0.0690789	-0.0155087	0.00341881	5.72529e-06
	22	22:32845727:T:C							C	T	0.069677	-0.0150745	0.00340749	9.69162e-06
	22	22:32850800:A:G							G	A	0.0790969	-0.0146214	0.00320085	4.92413e-06
	22	22:32851488:C:G							G	C	0.0792464	-0.0144914	0.00319221	5.63538e-06
	22	22:32852458:T:G							G	T	0.0790969	-0.0147649	0.0031944	3.79873e-06
	22	22:32852824:T:G							G	T	0.0790969	-0.0147649	0.0031944	3.79873e-06
	22	22:32852924:T:C							C	T	0.0790969	-0.0147649	0.0031944	3.79873e-06
	22	22:32854857:C:T							T	C	0.0789474	-0.0146272	0.0031966	4.74237e-06
	22	22:49070081:C:T	T	C	0.0715853	-0.00508542	0.00312236	0.103374	T	C	0.052183	-0.0179084	0.00389456	4.25925e-06	T	C	0.064	0.0095	-0.0101	0.0024	3.368e-05	84.8	--

## Sheet: XL-HDL-FC
	Online supplementary
	GWAS results from mixed linear model association analyses (mlma). SNPs identifed at the suggestive level (1 x 105) in at least one ethnicity. Significant SNPs are shown in bold. Shaded rows represent SNPs not included in the GWAS due to the SNP not being included in the GWAS as a result of failing a previous QC step. Meta-analysis results obtained from a fixed effects inverse variance model in ME…
			South Asians						White Europeans						Meta Analysis
	Chromosome	SNP	A1	A2	Frequency	β estimate	SE	P value	A1	A2	Frequency	β estimate	SE	P value	A1	A2	Frequency	FreqSE	β estimate	SE	P value	I2	Direction
	1	1:183861007:G:A	A	G	0.109138	0.00456372	0.00101005	6.23401e-06	A	G	0.227831	0.00109829	0.000843399	0.192843	A	G	0.1791	0.0584	0.0025	0.0006	9.735e-05	85.6	++
	1	1:183862003:A:G	G	A	0.108863	0.00450784	0.00101083	8.21291e-06	G	A	0.22828	0.00115395	0.000842586	0.170831	A	G	0.8207	0.0587	-0.0025	0.0006	9.47e-05	84.6	--
	1	1:183871329:C:T	T	C	0.109138	0.00448942	0.00100865	8.55086e-06	T	C	0.227681	0.00112691	0.000842713	0.181145	T	C	0.1789	0.0583	0.0025	0.0006	0.0001033	84.7	++
	5	5:14764730:G:T	T	G	0.106661	-0.000128304	0.00102821	0.900694	T	G	0.0888256	-0.00569418	0.00123352	3.90849e-06	T	G	0.0993	0.0088	-0.0024	0.0008	0.002278	91.7	--
	5	5:14765010:C:T	T	C	0.106661	-0.000128304	0.00102821	0.900694	T	C	0.0888256	-0.00569418	0.00123352	3.90849e-06	T	C	0.0993	0.0088	-0.0024	0.0008	0.002278	91.7	--
	5	5:14767526:C:T	T	C	0.106661	-8.56388e-05	0.00102819	0.933621	T	C	0.0888256	-0.00569418	0.00123352	3.90849e-06	T	C	0.0993	0.0088	-0.0024	0.0008	0.002531	91.8	--
	5	5:14768215:C:T	T	C	0.106661	-8.56388e-05	0.00102819	0.933621	T	C	0.0888256	-0.00569418	0.00123352	3.90849e-06	T	C	0.0993	0.0088	-0.0024	0.0008	0.002531	91.8	--
	6	6:36916019:T:C	C	T	0.373108	-0.00315563	0.000661738	1.85412e-06	C	T	0.409676	0.000125792	0.000705149	0.858416	T	C	0.6098	0.0182	0.0016	0.0005	0.0007935	91.3	-+
	6	6:36917094:C:T	T	C	0.326452	-0.00327088	0.000681716	1.60244e-06	T	C	0.372828	0.000197259	0.000723742	0.785196	T	C	0.3483	0.0231	-0.0016	0.0005	0.0009465	91.8	+-
	6	6:36918867:T:C	C	T	0.326177	-0.00328931	0.000682007	1.41423e-06	C	T	0.373877	0.000188982	0.000723618	0.793967	T	C	0.6514	0.0238	0.0017	0.0005	0.0008665	91.8	-+
	6	6:36919446:G:T	T	G	0.326314	-0.00323326	0.000682086	2.13461e-06	T	G	0.373577	0.00020202	0.000723393	0.78004	T	G	0.3486	0.0236	-0.0016	0.0005	0.001125	91.6	+-
	6	6:36921693:C:A	A	C	0.377512	-0.00311721	0.000659388	2.2738e-06	A	C	0.418364	-0.000150312	0.00070474	0.831102	A	C	0.3966	0.0204	-0.0017	0.0005	0.0003214	89.4	--
	6	6:36934392:C:T	T	C	0.224745	-0.00342463	0.000774309	9.74204e-06	T	C	0.24251	-0.000674941	0.000825916	0.413813	T	C	0.2331	0.0089	-0.0021	0.0006	0.0001534	83	--
	6	6:36934585:T:A	A	T	0.387696	-0.00311668	0.000653121	1.82426e-06	A	T	0.438736	-0.000229556	0.00070372	0.74427	A	T	0.4113	0.0254	-0.0018	0.0005	0.0001992	88.9	--
	6	6:80575142:C:T							T	C	0.0660575	-0.00665268	0.00140741	2.27992e-06
	6	6:89111410:C:T	C	T	0.457198	0.00284642	0.000632455	6.77652e-06	T	C	0.455213	-7.2004e-05	0.000705539	0.918713	T	C	0.5038	0.0435	-0.0016	0.0005	0.0006277	88.3	--
	6	6:89116571:G:A	G	A	0.458299	0.00284717	0.0006322	6.68142e-06	A	G	0.454763	-4.34572e-05	0.000706287	0.950938	A	G	0.503	0.0432	-0.0016	0.0005	0.000682	88.6	--
	11	11:78773462:A:G	G	A	0.240435	-0.000729523	0.000752418	0.332261	G	A	0.339275	-0.00357603	0.000749397	1.8252e-06	A	G	0.7099	0.0494	0.0022	0.0005	4.79e-05	86.1	++
	11	11:78774377:G:A							G	A	0.408029	-0.00333576	0.000715714	3.15073e-06
	11	11:78774939:G:C							G	C	0.408778	-0.00326901	0.000715531	4.90889e-06
	11	11:78776192:T:C							T	C	0.410425	-0.00318575	0.000716196	8.6613e-06
	11	11:78776903:G:A	A	G	0.289843	-0.000676067	0.000692745	0.329102	A	G	0.367136	-0.0036027	0.000732982	8.87238e-07	A	G	0.3263	0.0386	-0.0021	0.0005	4.402e-05	88.1	--
	11	11:78777240:T:C							C	T	0.339125	-0.00371311	0.000743322	5.87454e-07
	11	11:78778013:A:T							T	A	0.323547	-0.00355982	0.000753934	2.3393e-06
	11	11:78781469:A:G	G	A	0.303193	-0.000449279	0.000681462	0.509711	G	A	0.378969	-0.00357072	0.000731776	1.06342e-06	A	G	0.6616	0.0378	0.0019	0.0005	0.0001403	89.7	++
	11	11:78781706:C:T	C	T	0.456097	-0.000649527	0.000637864	0.308543	C	T	0.423457	-0.00329766	0.000715337	4.02797e-06	T	C	0.5584	0.0162	0.0018	0.0005	0.0001289	86.9	++
	11	11:78781962:A:G							G	A	0.36459	-0.00359604	0.000736821	1.05824e-06
	12	12:60180964:G:A							G	A	0.331486	-0.00339719	0.000750488	5.99268e-06
	12	12:60187486:T:C							T	C	0.331186	-0.00347402	0.000750323	3.65614e-06
	13	13:80411823:T:C	C	T	0.126204	-0.00100794	0.000968155	0.297831	C	T	0.129718	0.00483983	0.0010422	3.4196e-06	T	C	0.8722	0.0018	-0.0017	0.0007	0.01656	94.1	-+
	13	13:80450453:A:G							G	A	0.130168	0.00487629	0.00104122	2.82386e-06
	13	13:80450524:G:A							A	G	0.130018	0.00487957	0.00104291	2.88537e-06
	13	13:80452772:G:A							G	A	0.130168	0.00493377	0.00104122	2.15377e-06
	13	13:80453102:C:T							C	T	0.130018	0.00493723	0.00104291	2.20023e-06
	13	13:80454536:A:G							A	G	0.130018	0.00493723	0.00104291	2.20023e-06
	13	13:80456018:G:C							C	G	0.132265	0.00492776	0.00103541	1.94339e-06
	13	13:80456454:C:T							T	C	0.129269	0.00518656	0.00104729	7.33277e-07
	15	15:29911820:A:G	G	A	0.310625	-2.07723e-05	0.000692844	0.976082	G	A	0.16417	0.00425481	0.000961215	9.57782e-06	A	G	0.7394	0.0695	-0.0014	0.0006	0.01035	92.3	-+
	15	15:29912525:C:T	T	C	0.304569	-0.000202193	0.000697951	0.77205	T	C	0.158628	0.00443341	0.000978231	5.84102e-06	T	C	0.2553	0.069	0.0014	0.0006	0.01655	93.3	+-
	15	15:29921244:A:G	G	A	0.306221	-0.000227421	0.000697203	0.74428	G	A	0.159377	0.00430804	0.00097498	9.93453e-06	A	G	0.7435	0.0695	-0.0013	0.0006	0.02115	93	-+
	15	15:29967322:C:T							T	C	0.100809	0.00544023	0.0011754	3.68504e-06
	15	15:29968618:G:A							A	G	0.105752	0.00511027	0.00115512	9.68921e-06
	18	18:65644721:G:A							A	G	0.286549	-0.00368421	0.00078087	2.38076e-06
	22	22:32844714:C:T							T	C	0.0693529	-0.00633193	0.00138449	4.79721e-06
	22	22:32845467:C:T							T	C	0.0689035	-0.0063911	0.00138796	4.13127e-06
	22	22:32845727:T:C							C	T	0.0695027	-0.00624935	0.00138334	6.25544e-06
	22	22:32850800:A:G							G	A	0.0789395	-0.0061413	0.00129912	2.27566e-06
	22	22:32851488:C:G							G	C	0.0790893	-0.00610509	0.00129561	2.45123e-06
	22	22:32852458:T:G							G	T	0.0789395	-0.00620084	0.0012965	1.72916e-06
	22	22:32852824:T:G							G	T	0.0789395	-0.00620084	0.0012965	1.72916e-06
	22	22:32852924:T:C							C	T	0.0789395	-0.00620084	0.0012965	1.72916e-06
	22	22:32854857:C:T							T	C	0.0787897	-0.00614411	0.0012974	2.18275e-06
	22	22:49070081:C:T	T	C	0.0717038	-0.00182598	0.00125132	0.144498	T	C	0.0522768	-0.00722601	0.00157841	4.69379e-06	T	C	0.0642	0.0095	-0.0039	0.001	6.606e-05	86.1	--

## Sheet: XL-HDL-TG
	Online supplementary
	GWAS results from mixed linear model association analyses (mlma). SNPs identifed at the suggestive level (1 x 105) in at least one ethnicity. Significant SNPs are shown in bold. Shaded rows represent SNPs not included in the GWAS due to the SNP not being included in the GWAS as a result of failing a previous QC step. Meta-analysis results obtained from a fixed effects inverse variance model in ME…
			South Asians						White Europeans						Meta Analysis
	Chromosome	SNP	A1	A2	Frequency	β estimate	SE	P value	A1	A2	Frequency	β estimate	SE	P value	A1	A2	Frequency	FreqSE	β estimate	SE	P value	I2	Direction
	1	1:9706567:G:A	A	G	0.191104	0.00355963	0.000767045	3.47212e-06	A	G	0.146103	0.000346231	0.000917758	0.705982	A	G	0.1726	0.0221	0.0022	0.0006	0.0001431	86.1	++
	2	2:150703719:G:A							A	G	0.162353	0.00405398	0.000899354	6.55476e-06
	7	7:124060653:C:G	G	C	0.279105	-0.00305773	0.000673825	5.68265e-06	G	C	0.182817	0.000599101	0.000857887	0.484962	C	G	0.7576	0.0468	0.0017	0.0005	0.001705	91.1	-+
	7	7:124061815:G:A	A	G	0.279105	-0.00305773	0.000673825	5.68265e-06	A	G	0.182817	0.000599101	0.000857887	0.484962	A	G	0.2424	0.0468	-0.0017	0.0005	0.001705	91.1	+-
	7	7:124062719:C:T	T	C	0.278693	-0.00307139	0.000674186	5.22118e-06	T	C	0.182817	0.000599101	0.000857887	0.484962	T	C	0.2421	0.0466	-0.0017	0.0005	0.00163	91.2	+-
	7	7:124063478:C:A	A	C	0.278693	-0.00306471	0.000674186	5.47288e-06	A	C	0.183118	0.000590444	0.000857653	0.491175	A	C	0.2422	0.0464	-0.0017	0.0005	0.001642	91.1	+-
	7	7:124063498:C:T	T	C	0.278693	-0.00306471	0.000674186	5.47288e-06	T	C	0.183118	0.000590444	0.000857653	0.491175	T	C	0.2422	0.0464	-0.0017	0.0005	0.001642	91.1	+-
	7	7:124064323:C:G	G	C	0.278968	-0.00306159	0.000674237	5.60343e-06	G	C	0.183419	0.000506795	0.000854812	0.553266	C	G	0.7577	0.0465	0.0017	0.0005	0.001383	90.7	-+
	7	7:20284577:C:G							G	C	0.366085	-0.00325819	0.000694702	2.73138e-06
	7	7:93403063:G:A	A	G	0.137562	-0.00408378	0.000875107	3.06218e-06	A	G	0.186127	-0.000136445	0.000850221	0.872501	A	G	0.1625	0.0243	-0.0021	0.0006	0.00076	90.4	--
	7	7:93404574:A:C	C	A	0.13715	-0.00396348	0.000874797	5.87763e-06	C	A	0.185977	-0.000167911	0.000851183	0.843618	A	C	0.8378	0.0244	0.002	0.0006	0.0009635	89.7	++
	7	7:93406587:A:C	C	A	0.162273	-0.00380398	0.000821168	3.6146e-06	C	A	0.220433	-0.00040974	0.000803101	0.609913	A	C	0.808	0.0291	0.0021	0.0006	0.0003137	88.5	++
	7	7:93407850:C:G	G	C	0.161724	-0.00383555	0.000821726	3.04635e-06	G	C	0.220433	-0.00040974	0.000803101	0.609913	C	G	0.8082	0.0293	0.0021	0.0006	0.0002863	88.8	++
	8	8:76955168:G:A	G	A	0.492724	-0.000481846	0.000606743	0.427108	G	A	0.454409	0.00294851	0.000660349	8.00374e-06	A	G	0.5248	0.0191	-0.0011	0.0004	0.01485	93.2	-+
	8	8:76963237:C:A	C	A	0.490527	-0.000394527	0.000607148	0.51582	C	A	0.454409	0.00294851	0.000660349	8.00374e-06	A	C	0.526	0.018	-0.0011	0.0004	0.01098	92.8	-+
	8	8:76969059:T:C							C	T	0.468402	-0.00300103	0.000661277	5.67256e-06
	11	11:129208260:T:C							T	C	0.303641	-0.00319386	0.000717632	8.56523e-06
	12	12:16676317:G:A							A	G	0.316732	0.00314628	0.000704297	7.92245e-06
	12	12:16677532:C:T							T	C	0.31628	0.00315658	0.000705073	7.57159e-06
	15	15:57816010:C:A	A	C	0.399918	-4.31616e-05	0.000613151	0.943881	C	A	0.400241	-0.00316128	0.000672839	2.62184e-06	A	C	0.4906	0.0995	0.0014	0.0005	0.001854	91.9	+-
	15	15:57817050:G:A	A	G	0.267985	0.000298071	0.000676656	0.659571	A	G	0.415889	0.00308324	0.000668608	3.99904e-06	A	G	0.3428	0.0739	0.0017	0.0005	0.000331	88.3	++
	15	15:57817191:T:C	C	T	0.319193	0.000235915	0.000641745	0.71316	C	T	0.438158	0.00295372	0.000663047	8.39876e-06	T	C	0.6233	0.0595	-0.0016	0.0005	0.0007727	88.5	--
	15	15:57828311:T:C	C	T	0.268671	0.000217735	0.000674974	0.747011	C	T	0.418297	0.00297405	0.000668752	8.70123e-06	T	C	0.6558	0.0748	-0.0016	0.0005	0.000708	88.1	--
	15	15:57828323:C:T	T	C	0.268946	0.000264748	0.000674568	0.694711	T	C	0.416341	0.00295458	0.000668607	9.91524e-06	T	C	0.3433	0.0737	0.0016	0.0005	0.0006376	87.5	++
	15	15:57828516:A:G	G	A	0.268122	0.000211146	0.000675789	0.754703	G	A	0.416642	0.00295974	0.000668468	9.52676e-06	A	G	0.6568	0.0743	-0.0016	0.0005	0.0007588	88	--
	15	15:57828751:A:G	G	A	0.268122	0.000250671	0.000675349	0.710509	G	A	0.41619	0.00296757	0.000668883	9.13905e-06	A	G	0.6571	0.074	-0.0016	0.0005	0.0006408	87.8	--
	16	16:8328465:A:G							G	A	0.0773398	0.00547245	0.00123608	9.54359e-06
	17	17:45341640:G:C	C	G	0.253569	0.00320854	0.000697359	4.20483e-06	C	G	0.242853	-8.29044e-05	0.00077093	0.914362	C	G	0.2487	0.0053	0.0017	0.0005	0.0008378	90	-+
	17	17:45342129:G:T	T	G	0.253432	0.00322802	0.00069784	3.73273e-06	T	G	0.242853	-8.29044e-05	0.00077093	0.914362	T	G	0.2487	0.0053	0.0017	0.0005	0.0007872	90.1	-+
	17	17:45342981:C:T	T	C	0.253569	0.00320854	0.000697359	4.20483e-06	T	C	0.242853	-8.29044e-05	0.00077093	0.914362	T	C	0.2487	0.0053	0.0017	0.0005	0.0008378	90	-+
	17	17:45343141:C:T	T	C	0.253432	0.00322802	0.00069784	3.73273e-06	T	C	0.242853	-8.29044e-05	0.00077093	0.914362	T	C	0.2487	0.0053	0.0017	0.0005	0.0007872	90.1	-+
	17	17:45343183:A:G	G	A	0.253432	0.00322802	0.00069784	3.73273e-06	G	A	0.242853	-8.29044e-05	0.00077093	0.914362	A	G	0.7513	0.0053	-0.0017	0.0005	0.0007872	90.1	+-
	17	17:45343713:C:T	T	C	0.253432	0.00322802	0.00069784	3.73273e-06	T	C	0.242853	-8.29044e-05	0.00077093	0.914362	T	C	0.2487	0.0053	0.0017	0.0005	0.0007872	90.1	-+
	17	17:45343940:G:T	T	G	0.253432	0.00322802	0.00069784	3.73273e-06	T	G	0.242853	-8.29044e-05	0.00077093	0.914362	T	G	0.2487	0.0053	0.0017	0.0005	0.0007872	90.1	-+
	17	17:45344327:G:A	A	G	0.254119	0.00324986	0.00069689	3.11064e-06	A	G	0.242853	-8.29044e-05	0.00077093	0.914362	A	G	0.2491	0.0056	0.0018	0.0005	0.0007058	90.3	-+
	17	17:45345736:T:C	C	T	0.253981	0.0032549	0.000696887	3.00286e-06	C	T	0.242853	-8.29044e-05	0.00077093	0.914362	T	C	0.751	0.0055	-0.0018	0.0005	0.000692	90.3	+-
	17	17:45346285:C:T	T	C	0.253295	0.00322305	0.000697837	3.86282e-06	T	C	0.243304	-0.000124263	0.000770904	0.871943	T	C	0.2488	0.005	0.0017	0.0005	0.0009127	90.3	-+
	17	17:45346489:A:G	G	A	0.269907	0.00338372	0.000681365	6.83153e-07	G	A	0.266025	3.62903e-05	0.000747511	0.961279	A	G	0.7319	0.0019	-0.0019	0.0005	0.0002132	90.9	--
	17	17:45347533:G:A	A	G	0.269907	0.00338372	0.000681365	6.83153e-07	A	G	0.266025	3.62903e-05	0.000747511	0.961279	A	G	0.2681	0.0019	0.0019	0.0005	0.0002132	90.9	++
	17	17:45347892:C:G	G	C	0.269907	0.00338372	0.000681365	6.83153e-07	G	C	0.266025	3.62903e-05	0.000747511	0.961279	C	G	0.7319	0.0019	-0.0019	0.0005	0.0002132	90.9	--
	17	17:45348021:T:C	C	T	0.269907	0.00338372	0.000681365	6.83153e-07	C	T	0.266025	3.62903e-05	0.000747511	0.961279	T	C	0.7319	0.0019	-0.0019	0.0005	0.0002132	90.9	--
	17	17:45348203:G:A	A	G	0.269907	0.00338372	0.000681365	6.83153e-07	A	G	0.266025	3.62903e-05	0.000747511	0.961279	A	G	0.2681	0.0019	0.0019	0.0005	0.0002132	90.9	++
	17	17:45349499:A:T	T	A	0.168451	0.00372515	0.000811506	4.42363e-06	T	A	0.117966	0.000791587	0.00102038	0.43788	A	T	0.8511	0.0246	-0.0026	0.0006	4.584e-05	80.2	--
	17	17:45352194:G:T	T	G	0.161312	0.00395614	0.00082548	1.64692e-06	T	G	0.117966	0.000791587	0.00102038	0.43788	T	G	0.1442	0.0212	0.0027	0.0006	2.508e-05	82.8	++
	17	17:45353189:T:C	C	T	0.181768	0.00358732	0.000787074	5.16951e-06	C	T	0.173036	0.00059335	0.00086968	0.495073	T	C	0.8222	0.0043	-0.0022	0.0006	0.0001246	84.7	--
	17	17:45355353:C:G	G	C	0.160763	0.00391801	0.000826052	2.10521e-06	G	C	0.117966	0.000791587	0.00102038	0.43788	C	G	0.8562	0.0209	-0.0027	0.0006	2.982e-05	82.4	--
	17	17:45356782:T:C	C	T	0.160901	0.00387105	0.000825908	2.77216e-06	C	T	0.117665	0.000728469	0.00102116	0.475613	T	C	0.8562	0.0211	-0.0026	0.0006	4.266e-05	82.5	--
	17	17:45367681:C:T	T	C	0.145113	0.00381617	0.000863113	9.80618e-06	T	C	0.0950948	0.000636421	0.00111557	0.568347	T	C	0.1264	0.0242	0.0026	0.0007	0.0001202	80.3	++
	17	17:45374277:G:T	T	G	0.14223	0.00390532	0.000870991	7.33365e-06	T	G	0.0929883	0.000678094	0.00112605	0.547047	T	G	0.1238	0.0238	0.0027	0.0007	9.04e-05	80.5	++
	17	17:45381791:A:G	G	A	0.141818	0.00385838	0.000872549	9.78072e-06	G	A	0.0910322	0.000886675	0.00113629	0.4352	A	G	0.877	0.0245	-0.0028	0.0007	6.815e-05	76.8	--
	17	17:45382156:T:C	C	T	0.141543	0.00399006	0.000872961	4.86053e-06	C	T	0.103521	0.00156079	0.00107572	0.146802	T	C	0.8736	0.0186	-0.003	0.0007	8.085e-06	67.5	--
	17	17:45386797:G:C	G	C	0.389896	0.0031854	0.000617425	2.48055e-07	G	C	0.404002	0.000284321	0.000675463	0.673808	C	G	0.6037	0.007	-0.0019	0.0005	4.283e-05	90.1	--
	17	17:45390472:C:T	C	T	0.389758	0.00319493	0.000617331	2.27424e-07	C	T	0.404153	0.000311403	0.000675168	0.644639	T	C	0.6037	0.0072	-0.0019	0.0005	3.623e-05	89.9	--
