# Supplementary material for: Metabolic drivers of dysglycemia in pregnancy: ethnic-specific GWAS of 146 metabolites and 1-sample Mendelian randomization analyses in a UK multi-ethnic birth cohort
Source: Front Endocrinol (Lausanne). 2023 May 15;14:1157416. doi: 10.3389/fendo.2023.1157416 (PMC10225646; doi:10.3389/fendo.2023.1157416)
Supplement: Supplementary file 1 [file DataSheet_1.zip › Supplementary Excel. GWAS results/IDL.xlsx]

## Sheet: IDL-P
	Online supplementary
	GWAS results from mixed linear model association analyses (mlma). SNPs identifed at the suggestive level (1 x 105) in at least one ethnicity. Significant SNPs are shown in bold. Shaded rows represent SNPs not included in the GWAS due to the SNP not being included in the GWAS as a result of failing a previous QC step. Meta-analysis results obtained from a fixed effects inverse variance model in ME…
			South Asians						White Europeans						Meta Analysis
	Chromosome	SNP	A1	A2	Frequency	β estimate	SE	P value	A1	A2	Frequency	β estimate	SE	P value	A1	A2	Frequency	FreqSE	β estimate	SE	P value	I2	Direction
	1	1:5142406:G:A	A	G	0.450937	1.05589e-06	9.72425e-07	0.277555	A	G	0.304197	5.06181e-06	1.10529e-06	4.6579e-06	A	G	0.3873	0.0727	0	0	0.0001315	86.4	++
	1	1:5142426:T:C	C	T	0.451075	1.06504e-06	9.72115e-07	0.273259	C	T	0.304499	5.02989e-06	1.10544e-06	5.36111e-06	T	C	0.6125	0.0726	0	0	0.000137	86.1	--
	1	1:5142552:T:G	G	T	0.451351	1.06811e-06	9.72016e-07	0.271827	G	T	0.303895	4.96506e-06	1.10589e-06	7.13391e-06	T	G	0.6126	0.0731	0	0	0.0001582	85.7	--
	2	2:21179426:C:T	T	C	0.115766	-6.87652e-06	1.51769e-06	5.8731e-06	T	C	0.0597826	-1.41851e-07	2.17113e-06	0.947907	T	C	0.0973	0.0263	0	0	0.0001805	84.5	--
	2	2:21183797:G:T	T	G	0.110943	-6.89224e-06	1.54507e-06	8.16507e-06	T	G	0.0566123	1.96667e-07	2.21991e-06	0.929406	T	G	0.0931	0.0255	0	0	0.0003258	85.4	-+
	2	2:21194868:T:C	C	T	0.116042	-6.72872e-06	1.51664e-06	9.13939e-06	C	T	0.0603865	-2.69139e-07	2.16228e-06	0.900943	T	C	0.9024	0.0262	0	0	0.000222	83.3	++
	2	2:21195522:G:T	T	G	0.116042	-6.72872e-06	1.51664e-06	9.13939e-06	T	G	0.0600845	-5.87687e-07	2.16669e-06	0.786208	T	G	0.0976	0.0263	0	0	0.0001556	81.4	--
	2	2:21214832:G:A	A	G	0.115077	-6.87718e-06	1.52626e-06	6.60926e-06	A	G	0.071407	-6.14394e-07	1.98943e-06	0.757451	A	G	0.0989	0.0211	0	0	0.0001748	84	--
	2	2:21239661:T:C	C	T	0.124587	-6.5853e-06	1.47326e-06	7.82649e-06	C	T	0.0827295	-1.08885e-06	1.85577e-06	0.557379	T	C	0.8915	0.0204	0	0	0.0001042	81.4	++
	5	5:65133765:C:T	T	C	0.0631202	-8.76863e-06	1.97513e-06	9.01589e-06	T	C	0.0455918	3.53884e-06	2.46071e-06	0.150395	T	C	0.0562	0.0086	0	0	0.01083	93.4	-+
	6	6:94675627:C:T							T	C	0.0717089	-9.06524e-06	1.94724e-06	3.23317e-06
	7	7:109794077:T:C							C	T	0.36564	-4.73042e-06	1.06848e-06	9.54496e-06
	9	9:92506317:C:T							T	C	0.428895	-4.58629e-06	1.03654e-06	9.66226e-06
	9	9:92507497:G:A							A	G	0.428593	-4.62385e-06	1.03736e-06	8.2993e-06
	13	13:40751635:C:T	T	C	0.163864	5.93696e-06	1.32783e-06	7.77953e-06	T	C	0.17965	-2.10368e-06	1.34048e-06	0.116565	T	C	0.1717	0.0079	0	0	0.03884	94.5	+-
	13	13:40753781:G:A	A	G	0.164829	5.91386e-06	1.32495e-06	8.06447e-06	A	G	0.180556	-2.06616e-06	1.33795e-06	0.122522	A	G	0.1726	0.0079	0	0	0.03524	94.4	+-
	13	13:40754324:T:C	C	T	0.163175	5.95324e-06	1.33029e-06	7.63636e-06	C	T	0.180556	-2.06616e-06	1.33795e-06	0.122522	T	C	0.8282	0.0087	0	0	0.03689	94.5	-+
	13	13:40755641:A:G	G	A	0.164829	5.96146e-06	1.32364e-06	6.67424e-06	G	A	0.181008	-2.25348e-06	1.33465e-06	0.0913264	A	G	0.8271	0.0081	0	0	0.04411	94.8	-+
	13	13:40756022:T:G	G	T	0.163175	5.95324e-06	1.33029e-06	7.63636e-06	G	T	0.180405	-2.11272e-06	1.33814e-06	0.11437	T	G	0.8283	0.0086	0	0	0.03883	94.5	-+
	13	13:40762598:C:G	G	C	0.169791	5.9971e-06	1.30085e-06	4.02407e-06	G	C	0.189614	-1.90869e-06	1.30649e-06	0.144033	C	G	0.8204	0.0099	0	0	0.02451	94.6	-+

## Sheet: IDL-L
	Online supplementary
	GWAS results from mixed linear model association analyses (mlma). SNPs identifed at the suggestive level (1 x 105) in at least one ethnicity. Significant SNPs are shown in bold. Shaded rows represent SNPs not included in the GWAS due to the SNP not being included in the GWAS as a result of failing a previous QC step. Meta-analysis results obtained from a fixed effects inverse variance model in ME…
			South Asians						White Europeans						Meta Analysis
	Chromosome	SNP	A1	A2	Frequency	β estimate	SE	P value	A1	A2	Frequency	β estimate	SE	P value	A1	A2	Frequency	FreqSE	β estimate	SE	P value	I2	Direction
	1	1:5142406:G:A	A	G	0.450951	0.00362989	0.00314871	0.248985	A	G	0.304381	0.0168023	0.00356919	2.50653e-06	A	G	0.3868	0.0727	0.0094	0.0024	6.926e-05	86.9	++
	1	1:5142426:T:C	C	T	0.451088	0.00366187	0.00314769	0.244687	C	T	0.304683	0.0167008	0.00356969	2.88968e-06	T	C	0.613	0.0726	-0.0094	0.0024	7.283e-05	86.7	--
	1	1:5142552:T:G	G	T	0.451364	0.0036901	0.00314738	0.241023	G	T	0.304079	0.0164876	0.00357114	3.89485e-06	T	G	0.613	0.0731	-0.0093	0.0024	8.416e-05	86.2	--
	2	2:150703719:G:A							A	G	0.162085	0.0203523	0.00454596	7.57001e-06
	2	2:21179426:C:T	T	C	0.115734	-0.0222242	0.00491439	6.11805e-06	T	C	0.0596677	-0.00110381	0.00701673	0.874999	T	C	0.0973	0.0263	-0.0153	0.004	0.0001482	83.6	--
	2	2:21183797:G:T	T	G	0.110912	-0.0222318	0.00500314	8.84754e-06	T	G	0.0564955	8.12521e-05	0.00717484	0.990964	T	G	0.0931	0.0255	-0.0149	0.0041	0.0002743	84.6	-+
	2	2:21194868:T:C	C	T	0.11601	-0.0217408	0.00491099	9.55649e-06	C	T	0.0602719	-0.00151446	0.00698807	0.828426	T	C	0.9024	0.0262	0.0151	0.004	0.0001795	82.2	++
	2	2:21195522:G:T	T	G	0.11601	-0.0217408	0.00491099	9.55649e-06	T	G	0.0599698	-0.00257512	0.00700234	0.713059	T	G	0.0975	0.0263	-0.0154	0.004	0.0001251	80.1	--
	2	2:21214832:G:A	A	G	0.115045	-0.0221105	0.00494204	7.67812e-06	A	G	0.0712991	-0.00214659	0.00642816	0.738429	A	G	0.0988	0.0211	-0.0147	0.0039	0.0001763	83.5	--
	6	6:94675627:C:T							T	C	0.0719033	-0.0282343	0.0062818	6.96965e-06
	7	7:8147064:T:C							C	T	0.0731118	-0.0281716	0.00632585	8.45167e-06
	13	13:40751635:C:T	T	C	0.163957	0.0192035	0.00429535	7.7942e-06	T	C	0.179758	-0.00666562	0.00432813	0.123543	T	C	0.1718	0.0079	0.0064	0.003	0.03682	94.4	+-
	13	13:40753781:G:A	A	G	0.164921	0.0190943	0.00428603	8.38908e-06	A	G	0.180665	-0.00653328	0.00431997	0.130446	A	G	0.1727	0.0079	0.0064	0.003	0.03591	94.4	+-
	13	13:40754324:T:C	C	T	0.163268	0.0192227	0.0043033	7.93334e-06	C	T	0.180665	-0.00653328	0.00431997	0.130446	T	C	0.8281	0.0087	-0.0064	0.003	0.03591	94.4	-+
	13	13:40755641:A:G	G	A	0.164921	0.0192826	0.00428181	6.68834e-06	G	A	0.181118	-0.00714489	0.00430932	0.0973159	A	G	0.827	0.0081	-0.0062	0.003	0.04269	94.7	-+
	13	13:40756022:T:G	G	T	0.163268	0.0192227	0.0043033	7.93334e-06	G	T	0.180514	-0.00668823	0.00432059	0.121625	T	G	0.8281	0.0086	-0.0063	0.003	0.03824	94.5	-+
	13	13:40762598:C:G	G	C	0.169744	0.0191789	0.00420877	5.19191e-06	G	C	0.189728	-0.00601053	0.00421841	0.154206	C	G	0.8203	0.01	-0.0066	0.003	0.02644	94.4	-+

## Sheet: IDL-PL
	Online supplementary
	GWAS results from mixed linear model association analyses (mlma). SNPs identifed at the suggestive level (1 x 105) in at least one ethnicity. Significant SNPs are shown in bold. Shaded rows represent SNPs not included in the GWAS due to the SNP not being included in the GWAS as a result of failing a previous QC step. Meta-analysis results obtained from a fixed effects inverse variance model in ME…
			South Asians						White Europeans						Meta Analysis
	Chromosome	SNP	A1	A2	Frequency	β estimate	SE	P value	A1	A2	Frequency	β estimate	SE	P value	A1	A2	Frequency	FreqSE	β estimate	SE	P value	I2	Direction
	1	1:5142406:G:A	A	G	0.450937	0.00209947	0.00157171	0.18162	A	G	0.304052	0.00891714	0.00176874	4.61831e-07	A	G	0.3861	0.0729	0.0051	0.0012	1.378e-05	88	++
	1	1:5142426:T:C	C	T	0.451075	0.00211948	0.00157119	0.17735	C	T	0.304354	0.00886386	0.00176898	5.42293e-07	T	C	0.6136	0.0728	-0.0051	0.0012	1.451e-05	87.7	--
	1	1:5142552:T:G	G	T	0.451351	0.002157	0.00157105	0.169763	G	T	0.30375	0.00875724	0.00176971	7.48216e-07	T	G	0.6137	0.0733	-0.0051	0.0012	1.618e-05	87.1	--
	1	1:5142629:C:G	G	C	0.446389	0.00190405	0.00156896	0.224911	G	C	0.299063	0.00792303	0.00177197	7.774e-06	C	G	0.6184	0.0731	-0.0045	0.0012	0.0001076	84.5	--
	1	1:5142784:A:G							G	A	0.305262	0.0083803	0.00176871	2.15733e-06
	1	1:5142818:T:C							C	T	0.324161	0.008292	0.0017411	1.91193e-06
	10	10:73533522:A:G							G	A	0.0583611	-0.0164878	0.00355717	3.56797e-06
	14	14:101477985:A:T							T	A	0.302086	-0.00788517	0.0017802	9.45049e-06

## Sheet: IDL-C
	Online supplementary
	GWAS results from mixed linear model association analyses (mlma). SNPs identifed at the suggestive level (1 x 105) in at least one ethnicity. Significant SNPs are shown in bold. Shaded rows represent SNPs not included in the GWAS due to the SNP not being included in the GWAS as a result of failing a previous QC step. Meta-analysis results obtained from a fixed effects inverse variance model in ME…
			South Asians						White Europeans						Meta Analysis
	Chromosome	SNP	A1	A2	Frequency	β estimate	SE	P value	A1	A2	Frequency	β estimate	SE	P value	A1	A2	Frequency	FreqSE	β estimate	SE	P value	I2	Direction
	1	1:5142406:G:A	A	G	0.451351	0.00335994	0.0026219	0.200022	A	G	0.303987	0.0140766	0.00298082	2.33075e-06	A	G	0.3871	0.0731	0.008	0.002	4.481e-05	86.3	++
	1	1:5142426:T:C	C	T	0.451488	0.00339071	0.00262106	0.195789	C	T	0.304289	0.013995	0.00298126	2.67509e-06	T	C	0.6127	0.073	-0.008	0.002	4.679e-05	86	--
	1	1:5142552:T:G	G	T	0.451764	0.00343862	0.0026208	0.189504	G	T	0.303685	0.0138206	0.00298246	3.58751e-06	T	G	0.6128	0.0734	-0.008	0.002	5.245e-05	85.4	--
	7	7:109794077:T:C							C	T	0.365449	-0.0128815	0.00287751	7.58399e-06
	7	7:8147064:T:C							C	T	0.0729387	-0.0242711	0.00528487	4.37822e-06
	13	13:40762598:C:G	G	C	0.169653	0.0157717	0.00350905	6.97083e-06	G	C	0.189671	-0.00600948	0.00352172	0.0879324	C	G	0.8204	0.01	-0.0049	0.0025	0.04777	94.8	+-

## Sheet: IDL-CE
	Online supplementary
	GWAS results from mixed linear model association analyses (mlma). SNPs identifed at the suggestive level (1 x 105) in at least one ethnicity. Significant SNPs are shown in bold. Shaded rows represent SNPs not included in the GWAS due to the SNP not being included in the GWAS as a result of failing a previous QC step. Meta-analysis results obtained from a fixed effects inverse variance model in ME…
			South Asians						White Europeans						Meta Analysis
	Chromosome	SNP	A1	A2	Frequency	β estimate	SE	P value	A1	A2	Frequency	β estimate	SE	P value	A1	A2	Frequency	FreqSE	β estimate	SE	P value	I2	Direction
	1	1:5142406:G:A	A	G	0.451653	0.0029023	0.00221837	0.190769	A	G	0.30423	0.0121071	0.00251885	1.53514e-06	A	G	0.3873	0.0731	0.0069	0.0017	3.202e-05	86.7	++
	1	1:5142426:T:C	C	T	0.451791	0.00292715	0.00221766	0.186859	C	T	0.304532	0.0120338	0.00251923	1.78109e-06	T	C	0.6125	0.073	-0.0069	0.0017	3.368e-05	86.4	--
	1	1:5142552:T:G	G	T	0.452066	0.00295681	0.00221744	0.182389	G	T	0.303927	0.0118863	0.00252023	2.40128e-06	T	G	0.6126	0.0735	-0.0069	0.0017	3.846e-05	85.9	--
	1	1:5142784:A:G							G	A	0.305589	0.0111587	0.00251711	9.28762e-06
	1	1:5142818:T:C							C	T	0.324471	0.0109837	0.00247802	9.31789e-06
	2	2:212989308:T:C							T	C	0.398943	0.0105899	0.00237974	8.5863e-06
	2	2:213026624:T:C							T	C	0.33006	0.0109787	0.00247531	9.19579e-06
	6	6:149266297:C:T							T	C	0.175227	-0.0136024	0.00307634	9.79731e-06
	7	7:8147064:T:C							C	T	0.0731118	-0.0208474	0.00446153	2.97274e-06
	13	13:40751635:C:T	T	C	0.163912	0.0135987	0.0030302	7.19851e-06	T	C	0.179607	-0.00507979	0.00305328	0.0961699	T	C	0.1717	0.0078	0.0043	0.0022	0.04408	94.7	-+
	13	13:40753781:G:A	A	G	0.164876	0.0135003	0.00302363	8.00909e-06	A	G	0.180514	-0.00498283	0.00304752	0.10204	A	G	0.1726	0.0078	0.0043	0.0021	0.04359	94.6	-+
	13	13:40754324:T:C	C	T	0.163223	0.0135838	0.00303581	7.65848e-06	C	T	0.180514	-0.00498283	0.00304752	0.10204	T	C	0.8282	0.0086	-0.0043	0.0022	0.04379	94.6	+-
	13	13:40755641:A:G	G	A	0.164876	0.0136325	0.00302065	6.38845e-06	G	A	0.180967	-0.00545606	0.00304	0.072693	A	G	0.8271	0.008	-0.0041	0.0021	0.05282	95	+-
	13	13:40756022:T:G	G	T	0.163223	0.0135838	0.00303581	7.65848e-06	G	T	0.180363	-0.00509833	0.00304796	0.0943856	T	G	0.8282	0.0086	-0.0043	0.0022	0.04661	94.7	+-
	13	13:40756158:T:G	G	T	0.172452	0.0131008	0.00296025	9.61928e-06	G	T	0.187915	-0.00452022	0.00298266	0.129645	T	G	0.8199	0.0077	-0.0044	0.0021	0.03812	94.3	+-
	13	13:40762598:C:G	G	C	0.169835	0.0138965	0.00296867	2.8539e-06	G	C	0.189577	-0.00455835	0.00297581	0.125571	C	G	0.8203	0.0099	-0.0047	0.0021	0.02561	94.8	+-
	20	20:61315242:C:T							T	C	0.168278	-0.0137877	0.0031029	8.852e-06

## Sheet: IDL-FC
	Online supplementary
	GWAS results from mixed linear model association analyses (mlma). SNPs identifed at the suggestive level (1 x 105) in at least one ethnicity. Significant SNPs are shown in bold. Shaded rows represent SNPs not included in the GWAS due to the SNP not being included in the GWAS as a result of failing a previous QC step. Meta-analysis results obtained from a fixed effects inverse variance model in ME…
			South Asians						White Europeans						Meta Analysis
	Chromosome	SNP	A1	A2	Frequency	β estimate	SE	P value	A1	A2	Frequency	β estimate	SE	P value	A1	A2	Frequency	FreqSE	β estimate	SE	P value	I2	Direction
	1	1:5142406:G:A	A	G	0.450883	0.00205178	0.00141944	0.14832	A	G	0.304099	0.00790022	0.00161859	1.05588e-06	A	G	0.3871	0.0728	0.0046	0.0011	1.67e-05	86.5	++
	1	1:5142426:T:C	C	T	0.451021	0.00207019	0.00141897	0.144583	C	T	0.3044	0.00786275	0.00161883	1.19139e-06	T	C	0.6127	0.0727	-0.0046	0.0011	1.718e-05	86.2	--
	1	1:5142552:T:G	G	T	0.451297	0.00211224	0.00141884	0.136564	G	T	0.303797	0.00777139	0.00161947	1.5969e-06	T	G	0.6128	0.0731	-0.0046	0.0011	1.852e-05	85.5	--
	1	1:5142784:A:G							G	A	0.305154	0.00731259	0.00161836	6.2273e-06
	1	1:5142818:T:C							C	T	0.32399	0.00711134	0.00159315	8.05527e-06

## Sheet: IDL-TG
	Online supplementary
	GWAS results from mixed linear model association analyses (mlma). SNPs identifed at the suggestive level (1 x 105) in at least one ethnicity. Significant SNPs are shown in bold. Shaded rows represent SNPs not included in the GWAS due to the SNP not being included in the GWAS as a result of failing a previous QC step. Meta-analysis results obtained from a fixed effects inverse variance model in ME…
			South Asians						White Europeans						Meta Analysis
	Chromosome	SNP	A1	A2	Frequency	β estimate	SE	P value	A1	A2	Frequency	β estimate	SE	P value	A1	A2	Frequency	FreqSE	β estimate	SE	P value	I2	Direction
	1	1:238937387:C:T							T	C	0.232819	0.00611888	0.00134364	5.26457e-06
	1	1:238942337:G:T							T	G	0.232667	0.00621303	0.00134482	3.83819e-06
	1	1:238944925:T:C							C	T	0.236149	0.00596416	0.00133839	8.34152e-06
	2	2:131679946:A:G							G	A	0.120799	-0.00777411	0.00175673	9.62908e-06
	2	2:131685541:C:T							T	C	0.120799	-0.00777411	0.00175673	9.62908e-06
	2	2:131685705:A:C							C	A	0.120799	-0.00777411	0.00175673	9.62908e-06
	3	3:14880436:C:T							T	C	0.0800787	0.00947637	0.00209316	5.97443e-06
	3	3:14918691:C:T							T	C	0.0802301	0.00948599	0.0020748	4.83113e-06
	4	4:48298003:A:C	C	A	0.163028	-0.00627528	0.00141997	9.9013e-06	C	A	0.058129	0.000168319	0.00243315	0.944848	A	C	0.8636	0.0457	0.0046	0.0012	0.0001556	80.9	-+
	4	4:48301307:T:C	C	T	0.163857	-0.00629776	0.00141724	8.8428e-06	C	T	0.058129	0.000168319	0.00243315	0.944848	T	C	0.8629	0.046	0.0047	0.0012	0.0001418	81	-+
	5	5:166023384:A:G							G	A	0.121102	-0.00766683	0.00173061	9.41733e-06
	5	5:32497909:A:G							G	A	0.0505601	0.0115448	0.0025927	8.47508e-06
	7	7:136598960:C:T							T	C	0.0584317	0.0107236	0.00241469	8.95449e-06
	7	7:136601821:G:A							A	G	0.058129	0.0107401	0.00241975	9.05795e-06
	7	7:20282736:C:T	T	C	0.256839	0.000969989	0.00121839	0.425959	T	C	0.261732	-0.00618168	0.00131563	2.61866e-06	T	C	0.2591	0.0024	-0.0023	0.0009	0.009094	93.7	-+
	7	7:20283813:A:T							T	A	0.261126	-0.00606095	0.00131766	4.22949e-06
	7	7:20284577:C:G							G	C	0.36588	-0.00565252	0.0012005	2.4959e-06
	7	7:20294261:G:C							C	G	0.131244	-0.00748686	0.00168058	8.39261e-06
	7	7:20300948:C:T							T	C	0.131547	-0.00757722	0.00167953	6.43689e-06
	7	7:20301141:A:G							G	A	0.343324	-0.00538856	0.00120361	7.57018e-06
	7	7:20302288:T:C							C	T	0.336361	-0.00548122	0.00120997	5.89665e-06
	7	7:20302788:C:G							G	C	0.335301	-0.00545371	0.00121146	6.73884e-06
	7	7:20310974:C:T							T	C	0.316985	-0.00579403	0.00122806	2.38131e-06
	7	7:20335554:G:T							T	G	0.374357	-0.00528615	0.00117501	6.83397e-06
	9	9:87175095:G:A							A	G	0.0638813	0.0122333	0.00235387	2.02413e-07
	9	9:87203463:G:A							A	G	0.056918	0.01382	0.00247507	2.3547e-08
	17	17:53382485:C:T							T	C	0.0918862	-0.00873861	0.00196598	8.79299e-06
	21	21:22272322:G:A							G	A	0.475477	0.00528684	0.00114491	3.88024e-06
	21	21:22273437:G:A							G	A	0.475628	0.00529383	0.00114452	3.73959e-06
	21	21:22280928:C:T							C	T	0.463972	0.00516081	0.00115171	7.42885e-06
