# Supplementary material for: Metabolic drivers of dysglycemia in pregnancy: ethnic-specific GWAS of 146 metabolites and 1-sample Mendelian randomization analyses in a UK multi-ethnic birth cohort
Source: Front Endocrinol (Lausanne). 2023 May 15;14:1157416. doi: 10.3389/fendo.2023.1157416 (PMC10225646; doi:10.3389/fendo.2023.1157416)
Supplement: Supplementary file 1 [file DataSheet_1.zip › Supplementary Excel. GWAS results/M-VLDL.xlsx]

## Sheet: M-VLDL-P
	Online supplementary
	GWAS results from mixed linear model association analyses (mlma). SNPs identifed at the suggestive level (1 x 105) in at least one ethnicity. Significant SNPs are shown in bold. Shaded rows represent SNPs not included in the GWAS due to the SNP not being included in the GWAS as a result of failing a previous QC step. Meta-analysis results obtained from a fixed effects inverse variance model in ME…
			South Asians						White Europeans						Meta Analysis
	Chromosome	SNP	A1	A2	Frequency	β estimate	SE	P value	A1	A2	Frequency	β estimate	SE	P value	A1	A2	Frequency	FreqSE	β estimate	SE	P value	I2	Direction
	4	4:48257901:T:C	C	T	0.164676	-4.05001e-06	8.64041e-07	2.76852e-06	C	T	0.0583282	1.13612e-06	1.43185e-06	0.427507	T	C	0.8638	0.0471	0	0	0.0003185	89.6	-+
	4	4:48261594:G:A	A	G	0.164676	-3.96987e-06	8.6322e-07	4.2472e-06	A	G	0.0583282	1.13612e-06	1.43185e-06	0.427507	A	G	0.1363	0.047	0	0	0.0004208	89.3	+-
	4	4:48266367:A:C	C	A	0.162871	-4.04875e-06	8.66717e-07	2.99207e-06	C	A	0.0583282	1.13612e-06	1.43185e-06	0.427507	A	C	0.8652	0.0463	0	0	0.0003421	89.6	-+
	4	4:48266554:C:T	T	C	0.163149	-4.0532e-06	8.65601e-07	2.83371e-06	T	C	0.0583282	1.13612e-06	1.43185e-06	0.427507	T	C	0.135	0.0464	0	0	0.0003341	89.6	+-
	4	4:48274987:G:A	A	G	0.163843	-4.10013e-06	8.64888e-07	2.13029e-06	A	G	0.0583282	1.13612e-06	1.43185e-06	0.427507	A	G	0.1356	0.0467	0	0	0.0002695	89.8	+-
	4	4:48276628:A:G	G	A	0.164121	-4.10446e-06	8.63782e-07	2.01687e-06	G	A	0.0583282	1.13612e-06	1.43185e-06	0.427507	A	G	0.8642	0.0468	0	0	0.0002629	89.8	-+
	4	4:48280189:A:G	G	A	0.163705	-4.12419e-06	8.65855e-07	1.90604e-06	G	A	0.057869	1.11367e-06	1.44052e-06	0.439459	A	G	0.8644	0.0467	0	0	0.0002335	89.7	-+
	4	4:48285728:G:A	A	G	0.164121	-4.10446e-06	8.63782e-07	2.01687e-06	A	G	0.0583282	1.13612e-06	1.43185e-06	0.427507	A	G	0.1358	0.0468	0	0	0.0002629	89.8	+-
	4	4:48294622:G:A	A	G	0.163843	-4.14818e-06	8.64888e-07	1.61699e-06	A	G	0.0583282	1.08432e-06	1.43185e-06	0.448877	A	G	0.1356	0.0467	0	0	0.0002038	89.8	+-
	4	4:48295568:C:T	T	C	0.163843	-4.14818e-06	8.64888e-07	1.61699e-06	T	C	0.0583282	1.08432e-06	1.43185e-06	0.448877	T	C	0.1356	0.0467	0	0	0.0002038	89.8	+-
	4	4:48295736:C:G	G	C	0.163843	-4.14818e-06	8.64888e-07	1.61699e-06	G	C	0.0583282	1.08432e-06	1.43185e-06	0.448877	C	G	0.8644	0.0467	0	0	0.0002038	89.8	-+
	4	4:48297245:T:A	A	T	0.163427	-4.13683e-06	8.65315e-07	1.74666e-06	A	T	0.0583282	1.08432e-06	1.43185e-06	0.448877	A	T	0.1353	0.0465	0	0	0.000212	89.7	+-
	4	4:48298003:A:C	C	A	0.162871	-4.1245e-06	8.65889e-07	1.90446e-06	C	A	0.0583282	1.08432e-06	1.43185e-06	0.448877	A	C	0.8652	0.0463	0	0	0.0002349	89.7	-+
	4	4:48298315:T:C	C	T	0.163149	-4.12862e-06	8.65602e-07	1.84541e-06	C	T	0.0583282	1.08432e-06	1.43185e-06	0.448877	T	C	0.865	0.0464	0	0	0.0002259	89.7	-+
	4	4:48300135:T:G	G	T	0.163149	-4.12862e-06	8.65602e-07	1.84541e-06	G	T	0.0583282	1.08432e-06	1.43185e-06	0.448877	T	G	0.865	0.0464	0	0	0.0002259	89.7	-+
	4	4:48300797:A:C	C	A	0.163149	-4.12862e-06	8.65602e-07	1.84541e-06	C	A	0.0583282	1.08432e-06	1.43185e-06	0.448877	A	C	0.865	0.0464	0	0	0.0002259	89.7	-+
	4	4:48301307:T:C	C	T	0.163705	-4.16925e-06	8.64206e-07	1.4045e-06	C	T	0.0583282	1.08432e-06	1.43185e-06	0.448877	T	C	0.8645	0.0466	0	0	0.0001838	89.9	-+
	4	4:48302896:T:C	T	C	0.482088	2.85487e-06	6.42681e-07	8.90762e-06	C	T	0.436467	8.06478e-07	6.744e-07	0.231757	T	C	0.5209	0.0407	0	0	0.01724	93.5	-+
	4	4:48307307:T:C	C	T	0.16662	-4.01751e-06	8.5886e-07	2.90075e-06	C	T	0.0583282	1.08432e-06	1.43185e-06	0.448877	T	C	0.8621	0.0478	0	0	0.0002914	89.3	-+
	4	4:48311849:T:C	C	T	0.166204	-4.02353e-06	8.58458e-07	2.77331e-06	C	T	0.0583282	1.08432e-06	1.43185e-06	0.448877	T	C	0.8624	0.0476	0	0	0.0002845	89.3	-+
	4	4:48312338:C:T	T	C	0.166204	-4.02353e-06	8.58458e-07	2.77331e-06	T	C	0.0583282	1.08432e-06	1.43185e-06	0.448877	T	C	0.1376	0.0476	0	0	0.0002845	89.3	+-
	4	4:48314082:A:G	G	A	0.166204	-4.02353e-06	8.58458e-07	2.77331e-06	G	A	0.0583282	1.08432e-06	1.43185e-06	0.448877	A	G	0.8624	0.0476	0	0	0.0002845	89.3	-+
	4	4:48327202:G:A	A	G	0.166482	-3.96539e-06	8.58188e-07	3.82526e-06	A	G	0.0586344	1.06677e-06	1.4288e-06	0.455292	A	G	0.1379	0.0476	0	0	0.0003401	89.1	+-
	4	4:48329399:C:A	A	C	0.166343	-3.95983e-06	8.58323e-07	3.9603e-06	A	C	0.058022	1.22966e-06	1.43492e-06	0.39147	A	C	0.1377	0.0478	0	0	0.0004396	89.7	+-
	4	4:48329568:G:C	C	G	0.166343	-3.95983e-06	8.58323e-07	3.9603e-06	C	G	0.058022	1.22966e-06	1.43492e-06	0.39147	C	G	0.1377	0.0478	0	0	0.0004396	89.7	+-
	4	4:48329731:C:T	T	C	0.166482	-3.96539e-06	8.58188e-07	3.82526e-06	T	C	0.0583282	1.21141e-06	1.43185e-06	0.397528	T	C	0.1379	0.0477	0	0	0.0004119	89.6	+-
	4	4:48331143:C:T	T	C	0.166482	-3.96539e-06	8.58188e-07	3.82526e-06	T	C	0.0583282	1.21141e-06	1.43185e-06	0.397528	T	C	0.1379	0.0477	0	0	0.0004119	89.6	+-
	4	4:48331493:T:C	C	T	0.166482	-3.96539e-06	8.58188e-07	3.82526e-06	C	T	0.0583282	1.21141e-06	1.43185e-06	0.397528	T	C	0.8621	0.0477	0	0	0.0004119	89.6	-+
	4	4:48331520:T:A	A	T	0.166482	-3.96539e-06	8.58188e-07	3.82526e-06	A	T	0.0583282	1.21141e-06	1.43185e-06	0.397528	A	T	0.1379	0.0477	0	0	0.0004119	89.6	+-
	5	5:114312887:C:T	T	C	0.469036	3.59274e-07	6.50433e-07	0.580701	T	C	0.489284	3.07684e-06	6.76548e-07	5.41971e-06	T	C	0.4787	0.0101	0	0	0.0003863	88.1	++
	5	5:114313184:C:G	C	G	0.479172	3.78756e-07	6.48938e-07	0.559452	C	G	0.498622	3.0362e-06	6.78562e-07	7.66066e-06	C	G	0.4885	0.0097	0	0	0.0004386	87.5	++
	5	5:114315607:T:C	T	C	0.478617	4.08503e-07	6.48997e-07	0.529063	T	C	0.495867	3.02365e-06	6.79028e-07	8.47136e-06	T	C	0.4869	0.0086	0	0	0.0004175	87.1	++
	5	5:114316354:G:T	T	G	0.468898	3.56543e-07	6.5028e-07	0.583492	T	G	0.485609	3.08533e-06	6.76798e-07	5.1466e-06	T	G	0.4769	0.0083	0	0	0.0003747	88.2	++
	6	6:169806814:T:C	C	T	0.365454	2.99737e-06	6.68012e-07	7.22315e-06	C	T	0.23117	5.29347e-07	7.85357e-07	0.500298	T	C	0.6909	0.0663	0	0	0.0001148	82.6	--
	6	6:169813310:G:A	A	G	0.365315	2.99825e-06	6.67925e-07	7.15904e-06	A	G	0.231017	5.51686e-07	7.85382e-07	0.482403	A	G	0.3089	0.0663	0	0	0.0001062	82.3	++
	6	6:169813695:G:A	A	G	0.365315	2.99825e-06	6.67925e-07	7.15904e-06	A	G	0.231017	5.51686e-07	7.85382e-07	0.482403	A	G	0.3089	0.0663	0	0	0.0001062	82.3	++
	6	6:169817514:C:T	T	C	0.414052	2.89792e-06	6.53604e-07	9.2605e-06	T	C	0.259492	4.37369e-07	7.51603e-07	0.560624	T	C	0.3475	0.0765	0	0	0.0001936	83.6	++
	6	6:169820307:G:A	A	G	0.368925	3.03725e-06	6.65695e-07	5.05409e-06	A	G	0.231935	4.60216e-07	7.84578e-07	0.557487	A	G	0.3116	0.0676	0	0	0.0001135	84.1	++
	6	6:169821544:T:C	C	T	0.367814	3.05587e-06	6.66491e-07	4.53975e-06	C	T	0.232241	4.39317e-07	7.84531e-07	0.575497	T	C	0.6889	0.0669	0	0	0.0001109	84.6	--
	6	6:169823476:G:C	C	G	0.367537	3.06275e-06	6.66691e-07	4.34906e-06	C	G	0.232547	4.36751e-07	7.83829e-07	0.577389	C	G	0.3109	0.0666	0	0	0.0001155	84.6	++
	6	6:169823477:G:A	A	G	0.367537	3.06275e-06	6.66691e-07	4.34906e-06	A	G	0.232547	4.36751e-07	7.83829e-07	0.577389	A	G	0.3109	0.0666	0	0	0.0001155	84.6	++
	6	6:169824254:G:A	A	G	0.367953	3.07248e-06	6.6658e-07	4.03991e-06	A	G	0.231935	4.40177e-07	7.84578e-07	0.574773	A	G	0.3109	0.0671	0	0	0.0001086	84.7	++
	6	6:169826689:G:A	A	G	0.365037	3.0638e-06	6.66995e-07	4.35993e-06	A	G	0.232241	4.39317e-07	7.84531e-07	0.575497	A	G	0.3094	0.0655	0	0	0.0001142	84.6	++
	6	6:169840013:A:G	G	A	0.365176	3.0107e-06	6.67082e-07	6.38462e-06	G	A	0.229945	6.34174e-07	7.86223e-07	0.419892	A	G	0.6914	0.0667	0	0	7.41e-05	81.2	--
	6	6:169841901:T:G	G	T	0.365176	2.95144e-06	6.67082e-07	9.67076e-06	G	T	0.230098	5.88372e-07	7.86196e-07	0.454232	T	G	0.6914	0.0666	0	0	0.0001151	81	--
	6	6:169841929:G:C	C	G	0.364204	3.02295e-06	6.67231e-07	5.88188e-06	C	G	0.230098	5.88372e-07	7.86196e-07	0.454232	C	G	0.3081	0.0662	0	0	8.28e-05	82	++
	6	6:169846985:A:G	G	A	0.365315	3.03143e-06	6.66791e-07	5.45983e-06	G	A	0.229945	5.02078e-07	7.86223e-07	0.523086	A	G	0.6914	0.0668	0	0	0.0001058	83.4	--
	6	6:169848646:C:A	A	C	0.365315	3.03143e-06	6.66791e-07	5.45983e-06	A	C	0.230098	5.38107e-07	7.86196e-07	0.493695	A	C	0.3087	0.0667	0	0	9.36e-05	82.9	++
	6	6:169854858:G:C	C	G	0.365454	3.0072e-06	6.66501e-07	6.42437e-06	C	G	0.230098	5.38107e-07	7.86196e-07	0.493695	C	G	0.3088	0.0668	0	0	0.0001029	82.6	++
	6	6:169857203:A:C	C	A	0.368648	2.9732e-06	6.65892e-07	8.00756e-06	C	A	0.231017	5.92746e-07	7.84724e-07	0.450035	A	C	0.689	0.0679	0	0	0.0001006	81.2	--
	6	6:169857451:G:A	A	G	0.368648	2.9732e-06	6.65892e-07	8.00756e-06	A	G	0.231017	5.92746e-07	7.84724e-07	0.450035	A	G	0.311	0.0679	0	0	0.0001006	81.2	++
	6	6:169874484:A:G	G	A	0.365315	3.03143e-06	6.66791e-07	5.45983e-06	G	A	0.231017	5.92746e-07	7.84724e-07	0.450035	A	G	0.691	0.0663	0	0	7.78e-05	82.1	--
	6	6:169881935:G:A	A	G	0.366287	3.00109e-06	6.66272e-07	6.65893e-06	A	G	0.231323	6.38893e-07	7.84018e-07	0.415132	A	G	0.3097	0.0666	0	0	7.47e-05	81	++
	6	6:169882548:C:A	A	C	0.366287	3.00109e-06	6.66272e-07	6.65893e-06	A	C	0.230404	5.84521e-07	7.85484e-07	0.456783	A	C	0.3094	0.067	0	0	8.97e-05	81.8	++
	6	6:33658780:C:T	T	C	0.0161066	1.96475e-06	2.57565e-06	0.445571	T	C	0.0517453	-7.27494e-06	1.53248e-06	2.06285e-06	T	C	0.0425	0.0156	0	0	0.000216	89.4	-+
	6	6:33667660:C:T	T	C	0.0165232	2.94047e-06	2.54565e-06	0.248051	T	C	0.0543478	-7.16384e-06	1.50071e-06	1.80939e-06	T	C	0.0446	0.0165	0	0	0.000416	91.4	-+
	6	6:33683068:A:T	T	A	0.0183282	3.48327e-06	2.4273e-06	0.151276	T	A	0.0549602	-7.04178e-06	1.49358e-06	2.42063e-06	A	T	0.955	0.0163	0	0	0.001041	92.7	+-
	6	6:33683548:A:G	G	A	0.0183282	3.48327e-06	2.4273e-06	0.151276	G	A	0.0548071	-6.93145e-06	1.49535e-06	3.56363e-06	A	G	0.9553	0.0163	0	0	0.001477	92.5	+-
	6	6:33689299:A:G	G	A	0.0209664	3.68304e-06	2.28193e-06	0.106527	G	A	0.0552664	-6.72223e-06	1.48558e-06	6.03966e-06	A	G	0.955	0.0157	0	0	0.003823	93.1	+-
	6	6:33692368:T:C	C	T	0.0209664	3.68304e-06	2.28193e-06	0.106527	C	T	0.0561849	-6.89511e-06	1.47529e-06	2.95768e-06	T	C	0.9543	0.0161	0	0	0.002432	93.4	+-
	6	6:33700004:G:A	A	G	0.0190225	3.38784e-06	2.38622e-06	0.155679	A	G	0.0541947	-6.69472e-06	1.49792e-06	7.84634e-06	A	G	0.0443	0.0158	0	0	0.002498	92.2	-+
	9	9:14770332:T:C							C	T	0.126454	-4.58847e-06	1.00959e-06	5.4962e-06
	9	9:14771575:T:C							T	C	0.125842	-4.53114e-06	1.01098e-06	7.39641e-06
	9	9:14773778:T:A							A	T	0.126148	-4.52466e-06	1.01028e-06	7.51261e-06
	9	9:14773991:G:A							A	G	0.125995	-4.55998e-06	1.01063e-06	6.42095e-06
	10	10:26438411:G:A	A	G	0.174118	4.06953e-06	8.59154e-07	2.17256e-06	A	G	0.26485	1.04998e-06	7.60464e-07	0.167369	A	G	0.225	0.045	0	0	2.99e-05	85.6	++
	10	10:54059350:T:G	G	T	0.4782	2.96842e-06	6.50972e-07	5.11586e-06	G	T	0.420698	-8.50734e-07	6.79223e-07	0.210384	T	G	0.5493	0.0287	0	0	0.01528	93.9	+-
	10	10:54061438:T:C	C	T	0.476534	2.97961e-06	6.50812e-07	4.68777e-06	C	T	0.423607	-8.68701e-07	6.79454e-07	0.201063	T	C	0.5488	0.0264	0	0	0.01558	94	+-
	14	14:84240392:A:G							G	A	0.180955	-3.86805e-06	8.6241e-07	7.28577e-06
	17	17:52363921:G:A							A	G	0.176516	3.98366e-06	8.76857e-07	5.54307e-06
	17	17:52367205:C:A							A	C	0.173913	4.14186e-06	8.8292e-07	2.71749e-06
	17	17:52377780:A:T							T	A	0.177281	3.89949e-06	8.76187e-07	8.56629e-06
	17	17:52384726:A:G							G	A	0.176975	3.95164e-06	8.76454e-07	6.5237e-06
	17	17:52385518:T:C							C	T	0.176975	3.95164e-06	8.76454e-07	6.5237e-06
	17	17:52394086:T:C							C	T	0.177128	3.91814e-06	8.7632e-07	7.78101e-06
	17	17:52422897:C:T							T	C	0.17376	3.95634e-06	8.78416e-07	6.67019e-06
	17	17:52423391:G:A							A	G	0.17376	3.95634e-06	8.78416e-07	6.67019e-06
	17	17:52423397:C:G							G	C	0.17376	3.95634e-06	8.78416e-07	6.67019e-06
	17	17:52423494:C:T							T	C	0.173454	3.91174e-06	8.78698e-07	8.51747e-06

## Sheet: M-VLDL-L
	Online supplementary
	GWAS results from mixed linear model association analyses (mlma). SNPs identifed at the suggestive level (1 x 105) in at least one ethnicity. Significant SNPs are shown in bold. Shaded rows represent SNPs not included in the GWAS due to the SNP not being included in the GWAS as a result of failing a previous QC step. Meta-analysis results obtained from a fixed effects inverse variance model in ME…
			South Asians						White Europeans						Meta Analysis
	Chromosome	SNP	A1	A2	Frequency	β estimate	SE	P value	A1	A2	Frequency	β estimate	SE	P value	A1	A2	Frequency	FreqSE	β estimate	SE	P value	I2	Direction
	1	1:175576170:C:T							T	C	0.0946029	-0.132096	0.0288272	4.598e-06
	1	1:202099686:G:A							A	G	0.0792702	-0.152434	0.0309607	8.50237e-07
	1	1:202100103:C:T							T	C	0.0783502	-0.159031	0.0312272	3.52999e-07
	1	1:230776067:G:A							A	G	0.0605642	-0.18466	0.0350059	1.32673e-07
	1	1:230776123:T:C							C	T	0.0605642	-0.18466	0.0350059	1.32673e-07
	1	1:230776292:C:T							T	C	0.0605642	-0.18466	0.0350059	1.32673e-07
	1	1:230776381:T:C							C	T	0.0604109	-0.185206	0.0350415	1.25489e-07
	1	1:230776997:G:A							A	G	0.0587243	-0.186308	0.0354425	1.46733e-07
	1	1:230777072:C:T							T	C	0.058571	-0.184008	0.0354799	2.14567e-07
	2	2:215401934:G:T							T	G	0.0742104	-0.139984	0.0313054	7.76505e-06
	2	2:67734778:G:T							T	G	0.0574977	-0.159558	0.0360324	9.50262e-06
	2	2:67751315:G:A	A	G	0.0409381	0.0146046	0.0659828	0.824829	A	G	0.0578044	-0.160182	0.0359539	8.38074e-06	A	G	0.0539	0.0071	-0.1202	0.0316	0.0001411	81.5	-+
	2	2:67775349:G:T							T	G	0.059031	-0.166626	0.0355473	2.76631e-06
	2	2:67776414:G:T							T	G	0.0640908	-0.151933	0.0342076	8.93348e-06
	2	2:67776505:T:A							A	T	0.0640908	-0.151933	0.0342076	8.93348e-06
	2	2:67776546:G:A							A	G	0.0640908	-0.151933	0.0342076	8.93348e-06
	2	2:67777253:A:G							G	A	0.0639374	-0.152259	0.0342402	8.71579e-06
	2	2:67779129:C:T							T	C	0.0541245	-0.178982	0.0368307	1.17624e-06
	2	2:67780154:T:C							C	T	0.0547378	-0.175845	0.0366608	1.61434e-06
	2	2:67780640:C:G							G	C	0.0597976	-0.159323	0.0351694	5.8936e-06
	2	2:67780749:A:G							G	A	0.0601043	-0.158533	0.0350972	6.27277e-06
	2	2:67781058:G:A							A	G	0.0550445	-0.175802	0.0365769	1.53695e-06
	2	2:67810419:T:C							C	T	0.0516713	-0.200585	0.0377742	1.09562e-07
	2	2:67811378:A:G							G	A	0.0515179	-0.201666	0.0378211	9.70812e-08
	2	2:67811450:T:C	C	T	0.0288648	0.0664669	0.0765476	0.385225	C	T	0.0515179	-0.201666	0.0378211	9.70812e-08	T	C	0.9529	0.009	0.1491	0.0339	1.104e-05	89.9	+-
	2	2:67814401:C:A	A	C	0.0797946	0.074623	0.0490515	0.12818	A	C	0.0533579	-0.168507	0.037159	5.76719e-06	A	C	0.063	0.0127	-0.0799	0.0296	0.007017	93.6	-+
	2	2:67821390:A:C							C	A	0.0513646	-0.205366	0.0378682	5.85487e-08
	2	2:67822159:G:C							C	G	0.0513646	-0.205366	0.0378682	5.85487e-08
	2	2:67823098:T:C							C	T	0.0513646	-0.205366	0.0378682	5.85487e-08
	2	2:67831994:C:T							T	C	0.050598	-0.208872	0.038107	4.22451e-08
	2	2:67847595:G:A	A	G	0.0825701	0.0744157	0.0481283	0.122058	A	G	0.0596443	-0.156613	0.0353983	9.67518e-06	A	G	0.0677	0.0109	-0.0755	0.0285	0.008097	93.3	-+
	2	2:67848225:G:A							A	G	0.0507513	-0.204285	0.0380588	7.97886e-08
	2	2:67852041:T:C							C	T	0.050138	-0.206426	0.038253	6.80089e-08
	2	2:81284473:C:A	A	C	0.264085	0.0213081	0.0300048	0.477607	A	C	0.177553	-0.0968543	0.0218973	9.72852e-06	A	C	0.2076	0.0412	-0.0558	0.0177	0.001609	90.1	-+
	2	2:81285094:G:T	T	G	0.263669	0.0215725	0.0300233	0.472433	T	G	0.177553	-0.0968543	0.0218973	9.72852e-06	T	G	0.2075	0.041	-0.0557	0.0177	0.001632	90.2	-+
	2	2:81286993:C:T	T	C	0.232168	0.00951381	0.031248	0.760776	T	C	0.177553	-0.0968543	0.0218973	9.72852e-06	T	C	0.1955	0.0257	-0.0618	0.0179	0.0005657	87.1	-+
	2	2:81287257:T:C	C	T	0.263808	0.0207165	0.0300239	0.490194	C	T	0.177553	-0.0968543	0.0218973	9.72852e-06	T	C	0.7925	0.0411	0.056	0.0177	0.00154	90	+-
	2	2:81299188:A:G	G	A	0.130586	0.0104673	0.0395228	0.791131	G	A	0.0633241	-0.154712	0.0348252	8.89034e-06	A	G	0.9073	0.0334	0.0825	0.0261	0.001588	89.8	+-
	2	2:81302984:C:A	A	C	0.130586	0.0104673	0.0395228	0.791131	A	C	0.0633241	-0.154712	0.0348252	8.89034e-06	A	C	0.0927	0.0334	-0.0825	0.0261	0.001588	89.8	-+
	2	2:81307430:A:G	G	A	0.139745	0.0201453	0.0382825	0.59873	G	A	0.0633241	-0.154712	0.0348252	8.89034e-06	A	G	0.9021	0.038	0.0755	0.0258	0.003367	91.2	+-
	2	2:81347439:A:G	G	A	0.12781	0.0118873	0.0398898	0.7657	G	A	0.0627108	-0.156455	0.0349643	7.65204e-06	A	G	0.909	0.0323	0.0833	0.0263	0.001532	90.1	+-
	2	2:81347587:C:T	T	C	0.12781	0.0118873	0.0398898	0.7657	T	C	0.0627108	-0.156455	0.0349643	7.65204e-06	T	C	0.091	0.0323	-0.0833	0.0263	0.001532	90.1	-+
	2	2:81350320:A:G	G	A	0.136969	0.0200739	0.0385999	0.603028	G	A	0.0627108	-0.156455	0.0349643	7.65204e-06	A	G	0.9038	0.0369	0.0769	0.0259	0.003004	91.3	+-
	2	2:81350444:T:A	A	T	0.136969	0.0200739	0.0385999	0.603028	A	T	0.0627108	-0.156455	0.0349643	7.65204e-06	A	T	0.0962	0.0369	-0.0769	0.0259	0.003004	91.3	-+
	2	2:81351326:A:G	G	A	0.136969	0.0200739	0.0385999	0.603028	G	A	0.0627108	-0.156455	0.0349643	7.65204e-06	A	G	0.9038	0.0369	0.0769	0.0259	0.003004	91.3	+-
	2	2:81366131:C:A	A	C	0.129198	0.0108149	0.039681	0.785201	A	C	0.0633241	-0.154337	0.0348252	9.34661e-06	A	C	0.092	0.0327	-0.0825	0.0262	0.001626	89.8	-+
	2	2:81370303:T:C	C	T	0.217596	-0.0131625	0.0321856	0.682571	C	T	0.176786	-0.0984952	0.021914	6.96955e-06	T	C	0.8103	0.019	0.0715	0.0181	7.967e-05	79.2	++
	2	2:81370714:C:G	G	C	0.217596	-0.0131625	0.0321856	0.682571	G	C	0.176786	-0.0984952	0.021914	6.96955e-06	C	G	0.8103	0.019	0.0715	0.0181	7.967e-05	79.2	++
	2	2:81371061:G:C	C	G	0.217596	-0.0131625	0.0321856	0.682571	C	G	0.176786	-0.0984952	0.021914	6.96955e-06	C	G	0.1897	0.019	-0.0715	0.0181	7.967e-05	79.2	--
	2	2:81371092:A:G	G	A	0.217596	-0.0131625	0.0321856	0.682571	G	A	0.176786	-0.0984952	0.021914	6.96955e-06	A	G	0.8103	0.019	0.0715	0.0181	7.967e-05	79.2	++
	2	2:81372277:G:A	A	G	0.217596	-0.0131625	0.0321856	0.682571	A	G	0.176786	-0.0984952	0.021914	6.96955e-06	A	G	0.1897	0.019	-0.0715	0.0181	7.967e-05	79.2	--
	2	2:81372452:A:T	T	A	0.217596	-0.0131625	0.0321856	0.682571	T	A	0.176786	-0.0984952	0.021914	6.96955e-06	A	T	0.8103	0.019	0.0715	0.0181	7.967e-05	79.2	++
	2	2:81372763:G:A	A	G	0.217596	-0.0131625	0.0321856	0.682571	A	G	0.176786	-0.0984952	0.021914	6.96955e-06	A	G	0.1897	0.019	-0.0715	0.0181	7.967e-05	79.2	--
	2	2:81373241:A:T	T	A	0.217596	-0.0131625	0.0321856	0.682571	T	A	0.176786	-0.0984952	0.021914	6.96955e-06	A	T	0.8103	0.019	0.0715	0.0181	7.967e-05	79.2	++
	2	2:81373695:T:C	C	T	0.217874	-0.0130313	0.0321823	0.685536	C	T	0.176173	-0.0995431	0.0219046	5.50916e-06	T	C	0.8106	0.0194	0.0722	0.0181	6.759e-05	79.8	++
	2	2:81374060:T:C	C	T	0.217596	-0.0122353	0.0322105	0.704055	C	T	0.17786	-0.101349	0.0218221	3.41202e-06	T	C	0.8096	0.0185	0.0733	0.0181	4.948e-05	80.9	++
	2	2:81374858:G:A	A	G	0.204691	-0.00281147	0.0329944	0.932094	A	G	0.178166	-0.100207	0.0217928	4.26221e-06	A	G	0.1862	0.0122	-0.0706	0.0182	0.0001029	83.5	--
	2	2:81984537:A:C	C	A	0.0666112	-0.239086	0.0536547	8.34981e-06	C	A	0.0752837	0.0160032	0.0318248	0.615067	A	C	0.927	0.0038	0.0504	0.0274	0.06566	94	-+
	2	2:81991178:A:G	G	A	0.0666112	-0.239086	0.0536547	8.34981e-06	G	A	0.0752837	0.0160032	0.0318248	0.615067	A	G	0.927	0.0038	0.0504	0.0274	0.06566	94	-+
	2	2:82004618:A:T	T	A	0.0661948	-0.243873	0.0538993	6.05088e-06	T	A	0.0752837	0.0160032	0.0318248	0.615067	A	T	0.9271	0.004	0.0512	0.0274	0.06184	94.2	-+
	2	2:82051481:T:C	C	T	0.0353872	0.0691668	0.07385	0.348972	C	T	0.0604109	-0.173107	0.0345646	5.49332e-07	T	C	0.9441	0.0096	0.1296	0.0313	3.489e-05	88.7	+-
	2	2:82053791:G:A	A	G	0.0682764	-0.258763	0.0534957	1.31754e-06	A	G	0.0889298	0.0168909	0.029731	0.569952	A	G	0.0841	0.0088	-0.0482	0.026	0.06386	95.1	+-
	2	2:82055392:C:G	G	C	0.0353872	0.0691668	0.07385	0.348972	G	C	0.0602576	-0.173621	0.0345989	5.21814e-07	C	G	0.9442	0.0096	0.1299	0.0313	3.372e-05	88.7	+-
	2	2:82060592:G:T	T	G	0.0675826	-0.257583	0.0537055	1.61695e-06	T	G	0.0889298	0.017708	0.029731	0.551438	T	G	0.0839	0.009	-0.0469	0.026	0.07157	95	+-
	2	2:82077473:C:A	A	C	0.0675826	-0.254145	0.0537055	2.22103e-06	A	C	0.0889298	0.017026	0.029731	0.566869	A	C	0.0839	0.009	-0.0466	0.026	0.0733	94.9	+-
	2	2:82078983:T:A	A	T	0.0684152	-0.254096	0.0534541	1.9988e-06	A	T	0.0893898	0.0164344	0.0296756	0.579715	A	T	0.0844	0.0089	-0.0473	0.0259	0.06829	94.9	+-
	2	2:82085610:G:A	A	G	0.0679989	-0.257414	0.0535792	1.55251e-06	A	G	0.0887764	0.0183757	0.0297496	0.536787	A	G	0.0839	0.0088	-0.0466	0.026	0.0731	95.1	+-
	2	2:82088565:T:C	C	T	0.0679989	-0.257414	0.0535792	1.55251e-06	C	T	0.0889298	0.0198816	0.029731	0.503677	T	C	0.916	0.0089	0.0454	0.026	0.08075	95.1	-+
	2	2:82093632:A:C	C	A	0.0681377	-0.256803	0.0535374	1.6129e-06	C	A	0.0884698	0.0192686	0.0298448	0.518522	A	C	0.9164	0.0086	0.0462	0.0261	0.07645	95.1	-+
	2	2:82094735:A:G	G	A	0.0681377	-0.256803	0.0535374	1.6129e-06	G	A	0.0886231	0.0194675	0.0298261	0.513949	A	G	0.9162	0.0087	0.046	0.0261	0.07769	95.1	-+
	2	2:82116415:A:G	G	A	0.0668887	-0.264792	0.0539187	9.06389e-07	G	A	0.0881631	0.0188242	0.0298826	0.528734	A	G	0.9168	0.009	0.0478	0.0261	0.06731	95.3	-+
	2	2:86722474:C:T	T	C	0.0607827	-0.256284	0.0554331	3.77683e-06	T	C	0.163447	0.00924554	0.0227651	0.684649	T	C	0.1486	0.0361	-0.0291	0.0211	0.1674	94.9	+-
	3	3:149784316:C:G							G	C	0.0610242	-0.152594	0.0345281	9.8976e-06
	3	3:149784750:A:G							G	A	0.0608709	-0.153691	0.0345622	8.71624e-06
	3	3:157044997:C:A	A	C	0.166528	-0.16182	0.0358356	6.31342e-06	A	C	0.257896	0.00926617	0.0188944	0.623838	A	C	0.238	0.0377	-0.0279	0.0167	0.09448	94.4	+-
	3	3:157046660:C:T	T	C	0.166528	-0.16182	0.0358356	6.31342e-06	T	C	0.0599509	-0.00882456	0.0353348	0.802787	T	C	0.1125	0.0533	-0.0842	0.0252	0.0008131	89.2	--
	3	3:157047154:T:C	C	T	0.16625	-0.159918	0.0358472	8.15407e-06	C	T	0.257743	0.00975071	0.018909	0.606088	T	C	0.7622	0.0378	0.0272	0.0167	0.1041	94.3	-+
	3	3:32037605:G:A	A	G	0.0854843	-0.229573	0.0479658	1.69989e-06	A	G	0.067004	-0.00236572	0.0337026	0.944039	A	G	0.0731	0.0087	-0.0775	0.0276	0.004969	93.3	--
	3	3:32037880:T:C	C	T	0.0854843	-0.229573	0.0479658	1.69989e-06	C	T	0.067004	-0.00236572	0.0337026	0.944039	T	C	0.9269	0.0087	0.0775	0.0276	0.004969	93.3	++
	3	3:32039864:T:C	C	T	0.0859006	-0.227853	0.0478026	1.87408e-06	C	T	0.0663907	-0.000886178	0.0338261	0.979099	T	C	0.9271	0.0092	0.0766	0.0276	0.005526	93.3	++
	3	3:32041229:T:C	C	T	0.0842354	-0.231104	0.0480463	1.50919e-06	C	T	0.058571	-0.0129106	0.0357706	0.718154	T	C	0.9323	0.0123	0.0907	0.0287	0.001567	92.5	++
	3	3:32041580:G:C	C	G	0.0842354	-0.231104	0.0480463	1.50919e-06	C	G	0.058571	-0.0129106	0.0357706	0.718154	C	G	0.0677	0.0123	-0.0907	0.0287	0.001567	92.5	--
	3	3:32044252:G:A	A	G	0.085068	-0.228353	0.0478825	1.85107e-06	A	G	0.0597976	-0.0106713	0.0353715	0.762887	A	G	0.0687	0.0121	-0.0875	0.0285	0.002096	92.5	--
	3	3:32047336:C:T	T	C	0.0847905	-0.227315	0.0479368	2.11642e-06	T	C	0.0599509	-0.00882456	0.0353348	0.802787	T	C	0.0687	0.0119	-0.0857	0.0284	0.002573	92.6	--
	3	3:32051660:C:G	G	C	0.0906189	-0.208043	0.0463211	7.07826e-06	G	C	0.075897	-0.00999599	0.031597	0.75173	C	G	0.9194	0.0069	0.0729	0.0261	0.005234	92	++
	3	3:83858712:T:C							C	T	0.0535112	-0.166461	0.0371256	7.33481e-06
	3	3:83858983:T:G							G	T	0.0513646	-0.167075	0.0377608	9.66329e-06
	3	3:83859964:G:A							A	G	0.0513646	-0.167075	0.0377608	9.66329e-06
	4	4:178967175:G:A	A	G	0.0811823	-0.214503	0.0484966	9.73191e-06	A	G	0.0742104	0.0403507	0.0312469	0.196582	A	G	0.0763	0.0032	-0.0344	0.0263	0.1902	94.9	+-
	4	4:178973203:C:G	G	C	0.0788232	-0.224263	0.0493538	5.51997e-06	G	C	0.0716038	0.044943	0.0317264	0.156605	C	G	0.9263	0.0033	0.0338	0.0267	0.2057	95.3	-+
	4	4:178976679:C:G	G	C	0.0788232	-0.224263	0.0493538	5.51997e-06	G	C	0.0714505	0.0445943	0.0317513	0.160174	C	G	0.9264	0.0034	0.0341	0.0267	0.2015	95.2	-+
	4	4:178979051:G:A	A	G	0.0786844	-0.223748	0.0493847	5.87824e-06	A	G	0.0712971	0.0448798	0.0317764	0.157843	A	G	0.0735	0.0034	-0.0338	0.0267	0.2063	95.2	+-
	4	4:38366856:C:T	T	C	0.106578	-0.209915	0.0433073	1.25274e-06	T	C	0.116529	-0.0481783	0.0257969	0.0618175	T	C	0.1139	0.0044	-0.0905	0.0222	4.407e-05	90.3	--
	4	4:38367845:G:A	A	G	0.106439	-0.209133	0.0432641	1.33897e-06	A	G	0.115915	-0.0478035	0.025875	0.0646779	A	G	0.1134	0.0042	-0.0903	0.0222	4.769e-05	90.2	--
	4	4:38371812:C:T	T	C	0.106855	-0.208441	0.0431517	1.36253e-06	T	C	0.115915	-0.0494462	0.0258372	0.0556507	T	C	0.1135	0.004	-0.0914	0.0222	3.734e-05	90	--
	4	4:44380391:G:A							A	G	0.0717571	-0.148106	0.031984	3.64584e-06
	4	4:47360723:A:C	C	A	0.124202	0.0132811	0.0401512	0.740812	C	A	0.0522846	-0.188417	0.0372549	4.24769e-07	A	C	0.9144	0.0359	0.0951	0.0273	0.0004969	92.6	+-
	4	4:47362372:A:C	C	A	0.123369	0.0120563	0.0403226	0.764944	C	A	0.0522846	-0.187092	0.0372549	5.11495e-07	A	C	0.915	0.0354	0.0954	0.0274	0.0004909	92.4	+-
	4	4:47363832:A:T	T	A	0.123508	0.0114305	0.0403102	0.776744	T	A	0.0522846	-0.187092	0.0372549	5.11495e-07	A	T	0.9149	0.0355	0.0956	0.0274	0.000473	92.4	+-
	4	4:47365002:G:A	A	G	0.123647	0.0120995	0.0402978	0.763986	A	G	0.0522846	-0.187092	0.0372549	5.11495e-07	A	G	0.0852	0.0356	-0.0953	0.0274	0.0004945	92.4	-+
	4	4:47365099:T:A	A	T	0.123647	0.0120995	0.0402978	0.763986	A	T	0.0522846	-0.187092	0.0372549	5.11495e-07	A	T	0.0852	0.0356	-0.0953	0.0274	0.0004945	92.4	-+
	4	4:47365921:A:G	G	A	0.123647	0.0120995	0.0402978	0.763986	G	A	0.0522846	-0.187092	0.0372549	5.11495e-07	A	G	0.9148	0.0356	0.0953	0.0274	0.0004945	92.4	+-
	4	4:47367520:C:G	G	C	0.123647	0.0120995	0.0402978	0.763986	G	C	0.0522846	-0.187092	0.0372549	5.11495e-07	C	G	0.9148	0.0356	0.0953	0.0274	0.0004945	92.4	+-
	4	4:47367977:T:C	C	T	0.123508	0.0123644	0.0403102	0.759048	C	T	0.0524379	-0.185483	0.0372103	6.20456e-07	T	C	0.9149	0.0354	0.0945	0.0273	0.0005509	92.3	+-
	4	4:47370450:G:A	A	G	0.123647	0.0124107	0.0402978	0.758101	A	G	0.0524379	-0.185483	0.0372103	6.20456e-07	A	G	0.0852	0.0355	-0.0944	0.0273	0.0005538	92.3	-+
	4	4:47378151:G:A							A	G	0.0532045	-0.18412	0.03699	6.4388e-07
	4	4:47386581:A:G							G	A	0.0538178	-0.164828	0.0366007	6.68694e-06
	4	4:90139147:A:G							G	A	0.0886231	-0.135271	0.0291606	3.50388e-06
	5	5:56320252:A:G							G	A	0.0719105	-0.167681	0.0322475	1.99475e-07
	5	5:56320710:A:C							C	A	0.0719105	-0.167681	0.0322475	1.99475e-07
	6	6:121251283:G:A	A	G	0.0664724	-0.241972	0.0535835	6.30795e-06	A	G	0.0171726	-0.0537937	0.0650187	0.408035	A	G	0.0465	0.0242	-0.1659	0.0414	6.045e-05	80	--
	6	6:121289428:G:T	T	G	0.0666112	-0.238231	0.0536565	8.99875e-06	T	G	0.0174793	-0.0515778	0.0644663	0.423668	T	G	0.0465	0.0242	-0.1618	0.0412	8.695e-05	79.8	--
	6	6:13943955:C:T	T	C	0.175548	-0.165946	0.0349642	2.073e-06	T	C	0.148421	-0.025597	0.0236324	0.278749	T	C	0.1569	0.0126	-0.0696	0.0196	0.0003777	91	--
	6	6:13949295:A:G	G	A	0.175409	-0.166753	0.034969	1.85515e-06	G	A	0.148421	-0.025597	0.0236324	0.278749	A	G	0.8431	0.0125	0.0699	0.0196	0.0003604	91.1	++
	6	6:13952363:C:T	T	C	0.176797	-0.163166	0.0348265	2.79797e-06	T	C	0.148267	-0.0267038	0.0236672	0.259191	T	C	0.1573	0.0133	-0.0698	0.0196	0.0003617	90.5	--
	6	6:13952853:G:A	A	G	0.176103	-0.164784	0.0348815	2.31131e-06	A	G	0.148574	-0.0263039	0.0236265	0.26557	A	G	0.1572	0.0128	-0.0699	0.0196	0.0003555	90.7	--
	6	6:1454068:C:T							T	C	0.0694572	-0.147121	0.0330699	8.63555e-06
	6	6:1454334:G:A							A	G	0.0696105	-0.146781	0.0330414	8.89827e-06
	6	6:33706159:G:A	A	G	0.0632806	0.0778958	0.0548371	0.155464	A	G	0.0697639	-0.148305	0.0334955	9.52795e-06	A	G	0.068	0.0029	-0.0868	0.0286	0.002381	91.9	-+
	6	6:33706479:C:T	T	C	0.0628643	0.0770865	0.054976	0.16086	T	C	0.0696105	-0.149646	0.0335252	8.05632e-06	T	C	0.0678	0.003	-0.0882	0.0286	0.002063	91.9	-+
	6	6:33707112:G:A	A	G	0.0628643	0.0770865	0.054976	0.16086	A	G	0.0696105	-0.149646	0.0335252	8.05632e-06	A	G	0.0678	0.003	-0.0882	0.0286	0.002063	91.9	-+
	6	6:33707976:G:T	T	G	0.0628643	0.0770865	0.054976	0.16086	T	G	0.0696105	-0.149646	0.0335252	8.05632e-06	T	G	0.0678	0.003	-0.0882	0.0286	0.002063	91.9	-+
	6	6:33709980:C:A	A	C	0.0631418	0.0761434	0.0548832	0.165329	A	C	0.0696105	-0.149646	0.0335252	8.05632e-06	A	C	0.0679	0.0029	-0.0883	0.0286	0.002029	91.9	-+
	6	6:33710284:C:T	T	C	0.0632806	0.0757738	0.0548371	0.167034	T	C	0.0696105	-0.149646	0.0335252	8.05632e-06	T	C	0.0679	0.0028	-0.0883	0.0286	0.002018	91.9	-+
	6	6:33713550:G:A	A	G	0.0630031	0.0763737	0.0549296	0.164409	A	G	0.0696105	-0.149646	0.0335252	8.05632e-06	A	G	0.0678	0.0029	-0.0883	0.0286	0.00203	91.9	-+
	6	6:33713930:T:C	C	T	0.0625867	0.0763686	0.0550694	0.165512	C	T	0.0691506	-0.151205	0.0336982	7.22203e-06	T	C	0.9326	0.0029	0.0892	0.0287	0.001913	92	+-
	6	6:33713943:T:A	A	T	0.0625867	0.0763686	0.0550694	0.165512	A	T	0.0691506	-0.151205	0.0336982	7.22203e-06	A	T	0.0674	0.0029	-0.0892	0.0287	0.001913	92	-+
	6	6:33713952:C:G	G	C	0.0630031	0.0763737	0.0549296	0.164409	G	C	0.0693039	-0.150101	0.0335849	7.84796e-06	C	G	0.9324	0.0028	0.0885	0.0287	0.002017	91.9	+-
	6	6:33713971:G:A	A	G	0.0630031	0.0763737	0.0549296	0.164409	A	G	0.0696105	-0.149646	0.0335252	8.05632e-06	A	G	0.0678	0.0029	-0.0883	0.0286	0.00203	91.9	-+
	6	6:33714036:G:T	T	G	0.0630031	0.0763737	0.0549296	0.164409	T	G	0.0696105	-0.149646	0.0335252	8.05632e-06	T	G	0.0678	0.0029	-0.0883	0.0286	0.00203	91.9	-+
	6	6:33714042:G:A	A	G	0.0630031	0.0763737	0.0549296	0.164409	A	G	0.0696105	-0.149646	0.0335252	8.05632e-06	A	G	0.0678	0.0029	-0.0883	0.0286	0.00203	91.9	-+
	6	6:33714094:G:C	C	G	0.0630031	0.0763737	0.0549296	0.164409	C	G	0.0696105	-0.149646	0.0335252	8.05632e-06	C	G	0.0678	0.0029	-0.0883	0.0286	0.00203	91.9	-+
	6	6:33714412:T:C	C	T	0.0630031	0.0763737	0.0549296	0.164409	C	T	0.0696105	-0.149646	0.0335252	8.05632e-06	T	C	0.9322	0.0029	0.0883	0.0286	0.00203	91.9	+-
	6	6:33714622:G:A	A	G	0.0630031	0.0763737	0.0549296	0.164409	A	G	0.0696105	-0.149646	0.0335252	8.05632e-06	A	G	0.0678	0.0029	-0.0883	0.0286	0.00203	91.9	-+
	6	6:33714639:C:T	T	C	0.0630031	0.0763737	0.0549296	0.164409	T	C	0.0696105	-0.149646	0.0335252	8.05632e-06	T	C	0.0678	0.0029	-0.0883	0.0286	0.00203	91.9	-+
	6	6:33714908:G:A	A	G	0.0631418	0.0760005	0.0548832	0.166124	A	G	0.0696105	-0.149646	0.0335252	8.05632e-06	A	G	0.0679	0.0029	-0.0883	0.0286	0.002019	91.9	-+
	6	6:33715127:A:G	G	A	0.0630031	0.0763737	0.0549296	0.164409	G	A	0.0696105	-0.149646	0.0335252	8.05632e-06	A	G	0.9322	0.0029	0.0883	0.0286	0.00203	91.9	+-
	6	6:33715159:G:T	T	G	0.0630031	0.0763737	0.0549296	0.164409	T	G	0.0696105	-0.149646	0.0335252	8.05632e-06	T	G	0.0678	0.0029	-0.0883	0.0286	0.00203	91.9	-+
	6	6:33715265:A:G	G	A	0.0630031	0.0763737	0.0549296	0.164409	G	A	0.0696105	-0.149646	0.0335252	8.05632e-06	A	G	0.9322	0.0029	0.0883	0.0286	0.00203	91.9	+-
	6	6:33715391:G:A	A	G	0.0630031	0.0763737	0.0549296	0.164409	A	G	0.0696105	-0.149646	0.0335252	8.05632e-06	A	G	0.0678	0.0029	-0.0883	0.0286	0.00203	91.9	-+
	6	6:33715837:G:A	A	G	0.0630031	0.0763737	0.0549296	0.164409	A	G	0.0702239	-0.148108	0.0334071	9.27495e-06	A	G	0.0683	0.0032	-0.0875	0.0285	0.002174	91.8	-+
	6	6:33715904:C:A	A	C	0.0631418	0.0760005	0.0548832	0.166124	A	C	0.0702239	-0.148108	0.0334071	9.27495e-06	A	C	0.0683	0.0031	-0.0875	0.0285	0.002162	91.8	-+
	6	6:33715939:A:G							G	A	0.0702239	-0.148108	0.0334071	9.27495e-06
	6	6:89449607:A:G							G	A	0.0734437	-0.15876	0.0318525	6.221e-07
	6	6:89456302:G:A							A	G	0.074517	-0.159347	0.0316104	4.63203e-07
	6	6:89478889:G:A							A	G	0.0743637	-0.154539	0.0315657	9.79144e-07
	6	6:89511628:C:T							T	C	0.0739037	-0.155906	0.0316385	8.31879e-07
	6	6:89522122:A:C							C	A	0.0746703	-0.157708	0.0315175	5.62009e-07
	6	6:89617896:G:A							A	G	0.0720638	-0.155648	0.0320804	1.22345e-06
	6	6:89619451:C:T							T	C	0.0722171	-0.154573	0.0320547	1.42004e-06
	6	6:89633891:C:A							A	C	0.0719105	-0.15592	0.0321061	1.1955e-06
	7	7:139919975:G:C							C	G	0.146274	-0.114833	0.0237739	1.36394e-06
	8	8:101112816:C:G	G	C	0.12892	0.028516	0.0393821	0.469013	G	C	0.124348	-0.115004	0.0251944	5.00316e-06	C	G	0.8743	0.0021	0.0733	0.0212	0.0005504	89.4	+-
	8	8:23600785:G:A	A	G	0.20025	-0.0144823	0.0333805	0.664393	A	G	0.0962895	-0.126868	0.0286292	9.36133e-06	A	G	0.1404	0.0514	-0.0792	0.0217	0.0002662	84.7	--
	8	8:23603702:T:C	C	T	0.20025	-0.0149927	0.0333805	0.653328	C	T	0.0965961	-0.126396	0.0285977	9.8803e-06	T	C	0.8595	0.0512	0.0792	0.0217	0.0002636	84.4	++
	8	8:81447313:G:A							A	G	0.107482	-0.122911	0.0268294	4.62261e-06
	8	8:81449374:T:C							C	T	0.107636	-0.123162	0.0268173	4.37663e-06
	8	8:81450230:A:G							G	A	0.107636	-0.123162	0.0268173	4.37663e-06
	8	8:81450838:G:C							C	G	0.107636	-0.123162	0.0268173	4.37663e-06
	8	8:81451995:G:A							A	G	0.107482	-0.122911	0.0268294	4.62261e-06
	8	8:81456312:C:G							G	C	0.107329	-0.124516	0.0268414	3.50169e-06
	8	8:81457070:G:A							A	G	0.107329	-0.124516	0.0268414	3.50169e-06
	9	9:113131163:T:G							G	T	0.0722171	-0.143685	0.0316789	5.74273e-06
	9	9:116864326:T:C	C	T	0.339856	-0.128234	0.0281817	5.35766e-06	C	T	0.271849	-0.0160345	0.0190284	0.399417	T	C	0.7069	0.0315	0.0512	0.0158	0.001176	90.8	++
	9	9:116866605:G:A	A	G	0.339439	-0.128495	0.0281727	5.09167e-06	A	G	0.270163	-0.0154162	0.0190516	0.418412	A	G	0.2919	0.0321	-0.0509	0.0158	0.001259	91	--
	9	9:116913717:T:C							C	T	0.169887	-0.103917	0.022211	2.8881e-06
	9	9:16152214:C:G							G	C	0.118369	-0.12534	0.026081	1.54136e-06
	9	9:16162546:G:A							A	G	0.107636	-0.120912	0.0270745	7.97382e-06
	9	9:16163505:C:G							G	C	0.0903097	-0.133864	0.0291155	4.27205e-06
	9	9:16166661:G:T							T	G	0.092303	-0.128483	0.0288423	8.40235e-06
	9	9:16172580:G:T	T	G	0.160699	0.0456532	0.0363036	0.208559	T	G	0.0867832	-0.143414	0.0297535	1.43515e-06	T	G	0.1165	0.0362	-0.0674	0.023	0.00338	93.8	-+
	9	9:16173076:C:T	T	C	0.160561	0.0475076	0.03631	0.190741	T	C	0.0860166	-0.138865	0.0299068	3.42949e-06	T	C	0.1161	0.0366	-0.0635	0.0231	0.005919	93.6	-+
	9	9:16174251:G:C	C	G	0.160699	0.0470141	0.0363036	0.195311	C	G	0.0858632	-0.139647	0.029926	3.06519e-06	C	G	0.1161	0.0367	-0.0641	0.0231	0.005486	93.6	-+
	9	9:16174296:G:A	A	G	0.160561	0.0479388	0.03631	0.186747	A	G	0.0858632	-0.139647	0.029926	3.06519e-06	A	G	0.1161	0.0367	-0.0638	0.0231	0.005757	93.7	-+
	9	9:16174410:G:C	C	G	0.160699	0.0470141	0.0363036	0.195311	C	G	0.0858632	-0.139647	0.029926	3.06519e-06	C	G	0.1161	0.0367	-0.0641	0.0231	0.005486	93.6	-+
	9	9:16175103:T:A							A	T	0.0864765	-0.137085	0.0298494	4.37862e-06	A	T	0.0865	0	-0.1371	0.0298	4.379e-06	0	-?
	9	9:16175509:C:T							T	C	0.0869365	-0.136931	0.0297925	4.30313e-06
	9	9:16176980:G:A							A	G	0.0863232	-0.137362	0.0298684	4.24708e-06
	9	9:16199008:C:T							T	C	0.0766636	-0.143507	0.0311241	4.01139e-06
	9	9:16200140:T:C							C	T	0.0883165	-0.135828	0.0294553	4.00076e-06
	9	9:16200331:C:G							G	C	0.0878565	-0.135115	0.0295098	4.67985e-06
	9	9:16201094:G:A							A	G	0.0765103	-0.14862	0.0311471	1.82806e-06
	9	9:16201563:C:T							T	C	0.0723704	-0.159714	0.0320074	6.04059e-07
	9	9:16203740:T:C							C	T	0.0880098	-0.141669	0.0293798	1.42145e-06
	9	9:16205048:C:G							G	C	0.074977	-0.149941	0.0315165	1.95971e-06
	9	9:16206150:C:T							T	C	0.0817234	-0.152645	0.0304054	5.15886e-07
	9	9:16207279:T:C	C	T	0.273522	0.0600754	0.029878	0.044358	C	T	0.0906164	-0.14055	0.0290273	1.28551e-06	T	C	0.8206	0.0914	0.0431	0.0208	0.03828	95.7	+-
	9	9:16207676:T:C							C	T	0.0866299	-0.14789	0.0295438	5.56394e-07
	9	9:16213206:C:A							A	C	0.0729837	-0.164798	0.0321216	2.8907e-07
	9	9:73263967:G:A							A	G	0.0693039	-0.14686	0.0326867	7.02367e-06
	9	9:73307335:G:A							A	G	0.0673106	-0.14908	0.0331335	6.81569e-06
	9	9:73308059:A:G							G	A	0.0673106	-0.14908	0.0331335	6.81569e-06
	9	9:73308260:T:C							C	T	0.0673106	-0.14908	0.0331335	6.81569e-06
	9	9:73308650:C:T							T	C	0.0673106	-0.14908	0.0331335	6.81569e-06
	9	9:73312630:C:G							G	C	0.0607176	-0.155297	0.0346674	7.47781e-06
	9	9:9533722:G:A	A	G	0.106717	-0.191934	0.0432331	9.01637e-06	A	G	0.205612	0.0354219	0.0209173	0.0903747	A	G	0.1869	0.0388	-0.0077	0.0188	0.6824	95.5	+-
	9	9:9533788:C:T	T	C	0.106717	-0.191934	0.0432331	9.01637e-06	T	C	0.205612	0.0354219	0.0209173	0.0903747	T	C	0.1869	0.0388	-0.0077	0.0188	0.6824	95.5	+-
	9	9:9534108:G:T	T	G	0.106717	-0.191934	0.0432331	9.01637e-06	T	G	0.205612	0.0354219	0.0209173	0.0903747	T	G	0.1869	0.0388	-0.0077	0.0188	0.6824	95.5	+-
	9	9:9534286:T:C	C	T	0.106717	-0.191934	0.0432331	9.01637e-06	C	T	0.205612	0.0354219	0.0209173	0.0903747	T	C	0.8131	0.0388	0.0077	0.0188	0.6824	95.5	-+
	9	9:9534404:G:T	T	G	0.106717	-0.191934	0.0432331	9.01637e-06	T	G	0.205612	0.0354219	0.0209173	0.0903747	T	G	0.1869	0.0388	-0.0077	0.0188	0.6824	95.5	+-
	9	9:9534521:A:G	G	A	0.106717	-0.191934	0.0432331	9.01637e-06	G	A	0.205612	0.033997	0.0208973	0.103767	A	G	0.8131	0.0387	0.0088	0.0188	0.6403	95.5	-+
	9	9:9534522:C:T	T	C	0.106717	-0.191934	0.0432331	9.01637e-06	T	C	0.205305	0.0328462	0.0209009	0.116061	T	C	0.1866	0.0386	-0.0097	0.0188	0.6048	95.4	+-
	10	10:116989733:C:T							T	C	0.0574977	-0.168978	0.0357401	2.26788e-06
	10	10:117025524:A:C							C	A	0.0579577	-0.16882	0.0356255	2.15057e-06
	10	10:117056878:G:A							A	G	0.058111	-0.168389	0.0355876	2.22681e-06
	10	10:117265540:G:T							T	G	0.0535112	-0.182395	0.0369046	7.71937e-07
	10	10:117269392:T:A							A	T	0.0539712	-0.182447	0.0366675	6.50093e-07
	10	10:120728308:C:G							G	C	0.152101	-0.103216	0.0231061	7.93119e-06
	10	10:132179845:G:A							A	G	0.0705305	-0.147916	0.0327154	6.14662e-06
	10	10:132273247:A:G	G	A	0.124202	-0.193384	0.0405488	1.85e-06	G	A	0.105489	-0.00553902	0.0272229	0.838768	A	G	0.8887	0.0087	0.0639	0.0226	0.004695	93.2	++
	10	10:132273760:G:A	A	G	0.116708	-0.185895	0.041531	7.60348e-06	A	G	0.103036	-0.0103272	0.0274763	0.707022	A	G	0.1072	0.0063	-0.0638	0.0229	0.005383	92	--
	10	10:132273788:A:G	G	A	0.116708	-0.185895	0.041531	7.60348e-06	G	A	0.103036	-0.0103272	0.0274763	0.707022	A	G	0.8928	0.0063	0.0638	0.0229	0.005383	92	++
	10	10:132273857:T:G	G	T	0.123925	-0.19531	0.0406241	1.52637e-06	G	T	0.105642	-0.00655923	0.0272101	0.80951	T	G	0.8887	0.0085	0.065	0.0226	0.00403	93.3	++
	10	10:132273966:T:C	C	T	0.11657	-0.185714	0.0415453	7.81566e-06	C	T	0.103036	-0.0103272	0.0274763	0.707022	T	C	0.8928	0.0062	0.0637	0.0229	0.005446	91.9	++
	10	10:132274071:G:C	C	G	0.11657	-0.185714	0.0415453	7.81566e-06	C	G	0.103036	-0.0103272	0.0274763	0.707022	C	G	0.1072	0.0062	-0.0637	0.0229	0.005446	91.9	--
	10	10:132274150:A:G	G	A	0.123786	-0.195137	0.0406367	1.57097e-06	G	A	0.105642	-0.00655923	0.0272101	0.80951	A	G	0.8887	0.0084	0.0649	0.0226	0.004078	93.3	++
	10	10:132274305:C:T	T	C	0.123647	-0.194858	0.0406494	1.63789e-06	T	C	0.105642	-0.00655923	0.0272101	0.80951	T	C	0.1112	0.0083	-0.0648	0.0226	0.004146	93.3	--
	10	10:35252896:C:A							A	C	0.210672	-0.0943387	0.0201752	2.92578e-06
	11	11:41611839:C:T							T	C	0.0639374	-0.167342	0.0342131	1.00241e-06
	11	11:41633538:C:A							A	C	0.0648574	-0.188127	0.0340192	3.20206e-08
	11	11:41636806:C:A							A	C	0.0643974	-0.185798	0.0341156	5.14787e-08
	11	11:41645281:C:T							T	C	0.0645508	-0.189389	0.0340833	2.7503e-08
	11	11:41646623:A:C							C	A	0.0654707	-0.189015	0.0338923	2.44775e-08
	11	11:41646855:G:A							A	G	0.0654707	-0.189015	0.0338923	2.44775e-08
	11	11:41648599:C:T							T	C	0.0654707	-0.189015	0.0338923	2.44775e-08
	11	11:41649450:G:T							T	G	0.0654707	-0.189015	0.0338923	2.44775e-08
	11	11:41650548:G:A							A	G	0.0654707	-0.189015	0.0338923	2.44775e-08
	11	11:41651461:G:A							A	G	0.0659307	-0.191302	0.0337983	1.51272e-08
	11	11:41651795:C:T							T	C	0.0654707	-0.189015	0.0338923	2.44775e-08
	11	11:41655050:T:C							C	T	0.0659307	-0.191302	0.0337983	1.51272e-08
	11	11:41655513:G:A							A	G	0.065624	-0.189045	0.0338608	2.36387e-08
	11	11:41657353:C:T							T	C	0.0654707	-0.189015	0.0338923	2.44775e-08
	11	11:41658998:C:T							T	C	0.065624	-0.188379	0.0338608	2.64678e-08
	11	11:41659939:C:T							T	C	0.0659307	-0.19198	0.0337983	1.34558e-08
	11	11:41661809:G:A							A	G	0.0654707	-0.190895	0.0338923	1.77725e-08
	11	11:41662510:T:G							G	T	0.0654707	-0.192244	0.0338923	1.40965e-08
	11	11:41662584:T:A							A	T	0.0654707	-0.192244	0.0338923	1.40965e-08
	11	11:41664604:A:T							T	A	0.0653174	-0.19222	0.0339238	1.4597e-08
	11	11:41665458:T:C							C	T	0.065624	-0.190921	0.0338608	1.71629e-08
	11	11:41665610:C:T							T	C	0.0654707	-0.190895	0.0338923	1.77725e-08
	11	11:41665718:A:T							T	A	0.0654707	-0.190895	0.0338923	1.77725e-08
	11	11:41665726:A:T							T	A	0.0654707	-0.190895	0.0338923	1.77725e-08
	11	11:41666244:C:A							A	C	0.065624	-0.189369	0.0338608	2.23748e-08
	11	11:41667009:T:G							G	T	0.0654707	-0.190895	0.0338923	1.77725e-08
	11	11:41669961:C:G							G	C	0.065624	-0.190921	0.0338608	1.71629e-08
	11	11:41670851:C:T							T	C	0.0654707	-0.190895	0.0338923	1.77725e-08
	11	11:41674111:C:T							T	C	0.0657774	-0.191649	0.0338295	1.46909e-08
	11	11:41676352:T:G							G	T	0.0657774	-0.191649	0.0338295	1.46909e-08
	11	11:41677781:C:T							T	C	0.0657774	-0.191649	0.0338295	1.46909e-08
	11	11:41679803:C:T							T	C	0.0659307	-0.191674	0.0337983	1.41863e-08
	11	11:41680191:C:G							G	C	0.0657774	-0.191649	0.0338295	1.46909e-08
	11	11:41681183:G:T							T	G	0.0659307	-0.191674	0.0337983	1.41863e-08
	11	11:41682467:C:T							T	C	0.0659307	-0.191674	0.0337983	1.41863e-08
	11	11:41687546:A:T							T	A	0.0622508	-0.203056	0.0348551	5.68646e-09
	11	11:41695612:T:C							C	T	0.0622508	-0.203056	0.0348551	5.68646e-09
	11	11:41705918:G:C							C	G	0.0620975	-0.203579	0.0348901	5.38302e-09
	11	11:41706061:C:A							A	C	0.0620975	-0.203579	0.0348901	5.38302e-09
	11	11:41708255:C:A							A	C	0.0619442	-0.203265	0.0349251	5.88347e-09
	11	11:41723295:A:G							G	A	0.115455	-0.120542	0.0263865	4.91669e-06
	11	11:41723766:G:A							A	G	0.0778902	-0.171298	0.0311904	3.97394e-08
	11	11:41724537:C:T							T	C	0.114995	-0.120612	0.0264192	4.98689e-06
	11	11:41725429:A:G							G	A	0.114995	-0.120612	0.0264192	4.98689e-06
	11	11:41726699:C:T							T	C	0.0778902	-0.171298	0.0311904	3.97394e-08
	11	11:41726980:G:A							A	G	0.115609	-0.118054	0.0263356	7.37114e-06
	11	11:41728000:T:C							C	T	0.110702	-0.123329	0.0267772	4.10967e-06
	11	11:41728775:T:C							C	T	0.110702	-0.123329	0.0267772	4.10967e-06
	11	11:41729044:C:T							T	C	0.110702	-0.123329	0.0267772	4.10967e-06
	11	11:41729057:C:T							T	C	0.110702	-0.123329	0.0267772	4.10967e-06
	11	11:41729191:A:T							T	A	0.110702	-0.123329	0.0267772	4.10967e-06
	11	11:41729875:A:G							G	A	0.0768169	-0.172085	0.0313524	4.04831e-08
	11	11:41730272:T:G							G	T	0.110702	-0.123329	0.0267772	4.10967e-06
	11	11:41732608:T:C							C	T	0.0768169	-0.172085	0.0313524	4.04831e-08
	11	11:41732656:C:T							T	C	0.110702	-0.123329	0.0267772	4.10967e-06
	11	11:41732692:A:C							C	A	0.110856	-0.121912	0.0267236	5.06737e-06
	11	11:41734215:C:T	T	C	0.143492	0.0205087	0.0382922	0.592246	T	C	0.110702	-0.123329	0.0267772	4.10967e-06	T	C	0.1215	0.0154	-0.0761	0.0219	0.0005253	89.4	-+
	11	11:41734552:A:G	G	A	0.0928393	0.0360453	0.046394	0.437195	G	A	0.0768169	-0.172085	0.0313524	4.04831e-08	A	G	0.9182	0.0074	0.1068	0.026	3.911e-05	92.8	+-
	11	11:41734801:G:A	A	G	0.143353	0.0198863	0.0383432	0.604012	A	G	0.110702	-0.123329	0.0267772	4.10967e-06	A	G	0.1214	0.0153	-0.0764	0.022	0.000503	89.3	-+
	11	11:41736280:G:A	A	G	0.144324	0.0217719	0.0381554	0.568263	A	G	0.111622	-0.12249	0.0267074	4.50991e-06	A	G	0.1224	0.0154	-0.0751	0.0219	0.0006032	89.6	-+
	11	11:41736968:C:T	T	C	0.143908	0.0217947	0.0382235	0.568549	T	C	0.110396	-0.125514	0.0268007	2.82377e-06	T	C	0.1214	0.0158	-0.077	0.0219	0.0004528	90	-+
	11	11:41737203:T:G	G	T	0.14474	0.0230445	0.0380877	0.545153	G	T	0.111009	-0.124977	0.0267538	2.99207e-06	T	G	0.8778	0.0159	0.0761	0.0219	0.0005112	90.1	+-
	11	11:90667716:C:A	A	C	0.0720233	-0.232196	0.0510733	5.45899e-06	A	C	0.050138	0.0223814	0.0384699	0.560707	A	C	0.0581	0.0105	-0.0698	0.0307	0.02317	93.7	+-
	11	11:90692935:A:G	G	A	0.0747988	-0.223134	0.050193	8.76756e-06	G	A	0.0536645	0.0411707	0.0373806	0.270725	A	G	0.9388	0.0101	0.0531	0.03	0.0764	94.4	-+
	11	11:90712087:G:A	A	G	0.0739661	-0.22706	0.0503936	6.61467e-06	A	G	0.0522846	0.0364907	0.0377934	0.334278	A	G	0.0601	0.0104	-0.0584	0.0302	0.05349	94.3	+-
	11	11:90712143:A:G	G	A	0.0739661	-0.22706	0.0503936	6.61467e-06	G	A	0.0522846	0.0364907	0.0377934	0.334278	A	G	0.9399	0.0104	0.0584	0.0302	0.05349	94.3	-+
	11	11:90748001:A:T	T	A	0.0691091	-0.242072	0.0521574	3.46411e-06	T	A	0.0518246	0.0319915	0.0378156	0.39756	A	T	0.9422	0.0082	0.0624	0.0306	0.04141	94.5	-+
	11	11:90753678:G:C	C	G	0.0709131	-0.236586	0.0516675	4.6718e-06	C	G	0.0518246	0.0319915	0.0378156	0.39756	C	G	0.0585	0.0091	-0.0617	0.0305	0.0432	94.3	+-
	11	11:90755590:A:G	G	A	0.0706356	-0.239514	0.0517416	3.67358e-06	G	A	0.0518246	0.0335759	0.0378156	0.374604	A	G	0.9416	0.009	0.0615	0.0305	0.04395	94.5	-+
	12	12:127789027:C:A							A	C	0.0548911	-0.163572	0.0366294	7.98463e-06
	12	12:131201336:C:G	G	C	0.0435748	-0.0172836	0.0643552	0.788264	G	C	0.0507513	-0.20825	0.0381912	4.95758e-08	C	G	0.9511	0.0031	0.1585	0.0328	1.391e-06	84.6	++
	12	12:131202034:G:T	T	G	0.0437136	-0.01519	0.064273	0.813173	T	G	0.0502913	-0.211927	0.0383378	3.24134e-08	T	G	0.0486	0.0029	-0.1603	0.0329	1.124e-06	85.5	--
	12	12:131202148:G:A	G	A	0.0481543	0.00318173	0.0613013	0.958606	G	A	0.050598	-0.209073	0.0382398	4.56673e-08	A	G	0.9501	0.0011	0.1496	0.0324	4e-06	88.4	+-
	12	12:131204633:G:A	A	G	0.0437136	-0.01519	0.064273	0.813173	A	G	0.0504446	-0.209606	0.0382887	4.39135e-08	A	G	0.0487	0.003	-0.1587	0.0329	1.407e-06	85.2	--
	12	12:131209493:C:A	A	C	0.0437136	-0.01519	0.064273	0.813173	A	C	0.0504446	-0.209606	0.0382887	4.39135e-08	A	C	0.0487	0.003	-0.1587	0.0329	1.407e-06	85.2	--
	12	12:131210700:C:T	T	C	0.0437136	-0.01519	0.064273	0.813173	T	C	0.0504446	-0.209606	0.0382887	4.39135e-08	T	C	0.0487	0.003	-0.1587	0.0329	1.407e-06	85.2	--
	12	12:131211187:G:T	T	G	0.0437136	-0.01519	0.064273	0.813173	T	G	0.050138	-0.215123	0.0383872	2.0944e-08	T	G	0.0484	0.0028	-0.1626	0.033	8.122e-07	86	--
	12	12:131211218:G:A	A	G	0.0437136	-0.01519	0.064273	0.813173	A	G	0.050138	-0.215123	0.0383872	2.0944e-08	A	G	0.0484	0.0028	-0.1626	0.033	8.122e-07	86	--
	12	12:131211556:T:C	C	T	0.0437136	-0.01519	0.064273	0.813173	C	T	0.050138	-0.215123	0.0383872	2.0944e-08	T	C	0.9516	0.0028	0.1626	0.033	8.122e-07	86	++
	12	12:131868459:C:T							T	C	0.16544	-0.104028	0.0223638	3.2933e-06
	12	12:27142186:T:C	C	T	0.248127	0.053297	0.030864	0.084202	C	T	0.17694	-0.105633	0.0220331	1.63238e-06	T	C	0.799	0.0337	0.052	0.0179	0.003747	94.3	+-
	12	12:27142601:T:C	C	T	0.24771	0.0534095	0.0309087	0.0839924	C	T	0.176786	-0.105849	0.0220365	1.56023e-06	T	C	0.7993	0.0335	0.0522	0.0179	0.003638	94.3	+-
	12	12:27143579:C:T	T	C	0.247571	0.0534174	0.0309088	0.0839476	T	C	0.176326	-0.105874	0.0220703	1.60947e-06	T	C	0.2004	0.0337	-0.0521	0.018	0.003735	94.3	-+
	12	12:27143632:C:T	T	C	0.247571	0.0534174	0.0309088	0.0839476	T	C	0.176326	-0.105874	0.0220703	1.60947e-06	T	C	0.2004	0.0337	-0.0521	0.018	0.003735	94.3	-+
	12	12:27144880:C:T	T	C	0.248127	0.0534645	0.0308643	0.0832303	T	C	0.176633	-0.106185	0.0220634	1.48892e-06	T	C	0.2008	0.0338	-0.0522	0.0179	0.003639	94.4	-+
	12	12:27144934:T:A	A	T	0.247988	0.0533045	0.0308644	0.0841578	A	T	0.176633	-0.106185	0.0220634	1.48892e-06	A	T	0.2008	0.0338	-0.0522	0.0179	0.003604	94.3	-+
	12	12:27145797:T:C	C	T	0.248127	0.0528316	0.0308423	0.0867205	C	T	0.177246	-0.106298	0.0220029	1.35802e-06	T	C	0.7988	0.0335	0.0526	0.0179	0.003303	94.3	+-
	12	12:27150110:A:G	G	A	0.250208	0.0517448	0.030798	0.0929311	G	A	0.180926	-0.100051	0.0218324	4.59037e-06	A	G	0.7959	0.0327	0.0493	0.0178	0.005658	93.8	+-
	12	12:27150479:G:C	C	G	0.249931	0.05146	0.030798	0.0947437	C	G	0.180926	-0.100051	0.0218324	4.59037e-06	C	G	0.204	0.0326	-0.0494	0.0178	0.005566	93.8	-+
	12	12:27155285:C:T	T	C	0.249792	0.0511488	0.030798	0.0967568	T	C	0.180926	-0.100051	0.0218324	4.59037e-06	T	C	0.204	0.0325	-0.0495	0.0178	0.005467	93.8	-+
	12	12:27156044:T:A	A	T	0.249931	0.0511346	0.030798	0.0968497	A	T	0.180926	-0.100051	0.0218324	4.59037e-06	A	T	0.204	0.0326	-0.0495	0.0178	0.005463	93.8	-+
	12	12:27157604:A:G	G	A	0.249792	0.0511488	0.030798	0.0967568	G	A	0.180926	-0.100051	0.0218324	4.59037e-06	A	G	0.796	0.0325	0.0495	0.0178	0.005467	93.8	+-
	12	12:27158962:A:G	G	A	0.248265	0.0514173	0.0309084	0.096204	G	A	0.181233	-0.100344	0.0218261	4.27717e-06	A	G	0.7965	0.0316	0.0498	0.0178	0.005176	93.8	+-
	12	12:27329738:C:A	A	C	0.253677	0.0139659	0.0305624	0.647697	A	C	0.165747	-0.101782	0.0223311	5.16788e-06	A	C	0.1964	0.0419	-0.0615	0.018	0.0006483	89.3	-+
	13	13:103023677:C:T	T	C	0.1199	0.0387872	0.0414749	0.349687	T	C	0.0757436	-0.147841	0.0315187	2.72444e-06	T	C	0.0919	0.0213	-0.0795	0.0251	0.001531	92.2	-+
	13	13:103025754:T:A	A	T	0.119761	0.0379774	0.0414888	0.36	A	T	0.0757436	-0.147841	0.0315187	2.72444e-06	A	T	0.0919	0.0212	-0.0798	0.0251	0.001466	92.1	-+
	13	13:103048064:G:A							A	G	0.0743637	-0.146501	0.0318075	4.10769e-06
	13	13:103156641:G:A							A	G	0.0650107	-0.179674	0.0338171	1.07775e-07
	13	13:29899870:G:T							T	G	0.221098	-0.0887942	0.0199826	8.84789e-06
	13	13:29900007:G:A							A	G	0.220791	-0.088903	0.0200022	8.80291e-06
	13	13:29900786:A:G							G	A	0.220791	-0.088903	0.0200022	8.80291e-06
	13	13:29901125:A:G							G	A	0.220791	-0.088903	0.0200022	8.80291e-06
	13	13:29901796:G:A							A	G	0.220485	-0.0896455	0.0200218	7.55622e-06
	13	13:29902631:C:T							T	C	0.220331	-0.0896914	0.0200229	7.48365e-06
	13	13:29902961:C:T							T	C	0.220331	-0.0896914	0.0200229	7.48365e-06
	13	13:29903212:C:T							T	C	0.220331	-0.0896914	0.0200229	7.48365e-06
	13	13:29903494:T:C							C	T	0.220331	-0.0896914	0.0200229	7.48365e-06
	13	13:29903560:G:A							A	G	0.220178	-0.0900231	0.0200239	6.93155e-06
	13	13:29904664:T:G							G	T	0.220791	-0.0887096	0.0200022	9.20745e-06
	13	13:29905180:T:C							C	T	0.220485	-0.0891459	0.0200043	8.33675e-06
	13	13:29905225:T:G							G	T	0.220791	-0.0887096	0.0200022	9.20745e-06
	13	13:29905480:C:T							T	C	0.220485	-0.0891459	0.0200043	8.33675e-06
	13	13:29905495:A:C							C	A	0.220485	-0.0891459	0.0200043	8.33675e-06
	13	13:29906121:C:T							T	C	0.220485	-0.0891459	0.0200043	8.33675e-06
	13	13:29907040:G:A							A	G	0.220485	-0.0891459	0.0200043	8.33675e-06
	13	13:29908259:C:T							T	C	0.220485	-0.0891459	0.0200043	8.33675e-06
	13	13:29908583:A:G							G	A	0.220485	-0.0891459	0.0200043	8.33675e-06
	13	13:29909403:C:T							T	C	0.220485	-0.0891459	0.0200043	8.33675e-06
	13	13:29909579:C:T							T	C	0.220485	-0.0891459	0.0200043	8.33675e-06
	13	13:29909846:C:T							T	C	0.220485	-0.0891459	0.0200043	8.33675e-06
	13	13:29910285:G:A							A	G	0.220485	-0.0891459	0.0200043	8.33675e-06
	13	13:29910802:G:A							A	G	0.220485	-0.0891459	0.0200043	8.33675e-06
	13	13:38801924:T:C	C	T	0.0401055	-0.0843031	0.0686156	0.219211	C	T	0.0671573	-0.16981	0.0332268	3.21078e-07	T	C	0.938	0.0106	0.1536	0.0299	2.819e-07	20.5	++
	13	13:38815170:A:G							G	A	0.0863232	-0.132685	0.0295666	7.20016e-06
	13	13:38821066:A:C							C	A	0.0844833	-0.132867	0.0298511	8.54713e-06
	13	13:61465174:A:T							T	A	0.0535112	-0.170518	0.0371986	4.56224e-06
	13	13:61466383:T:C							C	T	0.0538178	-0.169779	0.0371103	4.76283e-06
	13	13:61472473:C:T							T	C	0.0536645	-0.170293	0.0371544	4.57485e-06
	13	13:61502142:G:T							T	G	0.0518246	-0.170842	0.0376984	5.84795e-06
	13	13:61506994:G:A							A	G	0.0525912	-0.167552	0.0374682	7.75458e-06
	13	13:61517382:A:C							C	A	0.0524379	-0.168912	0.0375139	6.71118e-06
	13	13:61519195:T:C							C	T	0.0524379	-0.168912	0.0375139	6.71118e-06
	13	13:61524000:A:G							G	A	0.0527446	-0.166918	0.0374228	8.18383e-06
	13	13:61524508:A:T							T	A	0.0524379	-0.168912	0.0375139	6.71118e-06
	13	13:61524517:A:T							T	A	0.0527446	-0.166918	0.0374228	8.18383e-06
	13	13:61525296:C:T							T	C	0.0524379	-0.168912	0.0375139	6.71118e-06
	13	13:61527585:A:G							G	A	0.0527446	-0.166918	0.0374228	8.18383e-06
	13	13:61541261:A:C							C	A	0.0691506	-0.183003	0.0330096	2.95754e-08
	13	13:61545573:G:A							A	G	0.0694572	-0.181462	0.0329527	3.65556e-08
	13	13:61552632:C:G							G	C	0.151487	-0.10458	0.0234337	8.09026e-06
	13	13:61554333:G:A							A	G	0.151334	-0.104159	0.0234393	8.83895e-06
	13	13:61561485:A:G							G	A	0.151794	-0.104478	0.0234226	8.17516e-06
	14	14:39674096:G:A	A	G	0.0996392	-0.0334511	0.0451674	0.458934	A	G	0.0532045	-0.174367	0.0372091	2.78409e-06	A	G	0.072	0.0228	-0.1174	0.0287	4.355e-05	82.8	--
	14	14:39674149:A:G	G	A	0.0996392	-0.0334511	0.0451674	0.458934	G	A	0.0532045	-0.174367	0.0372091	2.78409e-06	A	G	0.928	0.0228	0.1174	0.0287	4.355e-05	82.8	++
	14	14:39689092:C:T	T	C	0.104219	-0.0226708	0.0443767	0.609441	T	C	0.0533579	-0.179321	0.0371649	1.3999e-06	T	C	0.0743	0.025	-0.1147	0.0285	5.646e-05	86.3	--
	14	14:39734473:G:A	A	G	0.108659	-0.0165687	0.0436004	0.703935	A	G	0.0539712	-0.179912	0.0367702	9.93669e-07	A	G	0.0767	0.027	-0.112	0.0281	6.739e-05	87.8	--
	14	14:39774537:G:A	A	G	0.11088	-0.0184347	0.0432034	0.669602	A	G	0.0533579	-0.185388	0.0369422	5.21274e-07	A	G	0.0777	0.0284	-0.1149	0.0281	4.288e-05	88.4	--
	14	14:39797633:G:A	A	G	0.110325	-0.0185595	0.0432709	0.667986	A	G	0.0533579	-0.185424	0.0369422	5.18639e-07	A	G	0.0774	0.0281	-0.1151	0.0281	4.206e-05	88.4	--
	14	14:39831829:A:G	G	A	0.107272	-0.0167379	0.0437777	0.70221	G	A	0.0573444	-0.167853	0.0357732	2.7035e-06	A	G	0.9227	0.0245	0.1073	0.0277	0.0001065	86	++
	14	14:61795290:G:C							C	G	0.127875	-0.114334	0.0248055	4.04162e-06
	14	14:61796179:C:T							T	C	0.127875	-0.114334	0.0248055	4.04162e-06
	14	14:61801080:C:T							T	C	0.128488	-0.112987	0.0248064	5.24488e-06
	14	14:79305920:C:A							A	C	0.0539712	-0.166768	0.0368794	6.12653e-06
	14	14:79309339:G:A							A	G	0.0551978	-0.164595	0.036541	6.65601e-06
	14	14:79309890:G:A							A	G	0.0550445	-0.16589	0.0365827	5.76994e-06
	14	14:79311046:G:A							A	G	0.0550445	-0.16589	0.0365827	5.76994e-06
	14	14:79311714:G:A							A	G	0.0551978	-0.167361	0.036541	4.64745e-06
	14	14:79316010:T:C							C	T	0.0550445	-0.163045	0.0365827	8.31581e-06
	14	14:79317762:A:G							G	A	0.0555044	-0.169625	0.0364581	3.27769e-06
	14	14:79318147:G:A							A	G	0.0553511	-0.171636	0.0364995	2.57102e-06
	14	14:79319300:G:A							A	G	0.0541245	-0.170245	0.0368365	3.80719e-06
	14	14:79322196:T:C							C	T	0.0544312	-0.168047	0.0367512	4.81802e-06
	14	14:79325361:A:G							G	A	0.0558111	-0.165218	0.036376	5.57378e-06
	14	14:79326307:A:T							T	A	0.0550445	-0.163045	0.0365827	8.31581e-06
	14	14:79326382:T:A							A	T	0.0550445	-0.163045	0.0365827	8.31581e-06
	14	14:79331052:G:A							A	G	0.0545845	-0.169195	0.0367088	4.04405e-06
	14	14:79332353:A:G							G	A	0.0550445	-0.163045	0.0365827	8.31581e-06
	14	14:79334336:A:G							G	A	0.0547378	-0.167165	0.0366666	5.13824e-06
	14	14:79338271:T:G							G	T	0.0548911	-0.165385	0.0366245	6.31113e-06
	14	14:79347315:C:T							T	C	0.0545845	-0.17005	0.0367088	3.61436e-06
	14	14:79350597:T:G							G	T	0.0548911	-0.167064	0.0366245	5.0778e-06
	15	15:50346721:C:T							T	C	0.0568844	-0.172364	0.0366196	2.51556e-06
	15	15:50349114:A:G	G	A	0.05995	0.0660886	0.0569312	0.245703	G	A	0.0556578	-0.174513	0.0369573	2.33514e-06	A	G	0.9431	0.002	0.1032	0.031	0.0008728	92
	15	15:67835370:T:C	C	T	0.0768804	0.0567613	0.0493393	0.249967	C	T	0.0972094	-0.126704	0.0284469	8.42633e-06	T	C	0.9079	0.0088	0.0809	0.0246	0.001023	90.4	+-
	15	15:67835511:T:C	C	T	0.0764641	0.0556064	0.0495237	0.261512	C	T	0.0972094	-0.126704	0.0284469	8.42633e-06	T	C	0.9079	0.009	0.0815	0.0247	0.0009567	90.2	+-
	15	15:67836253:C:A	A	C	0.0770192	0.0572527	0.0493981	0.246454	A	C	0.0975161	-0.126675	0.0284162	8.27936e-06	A	C	0.0924	0.0089	-0.0809	0.0246	0.001015	90.4	-+
	15	15:67837009:G:A	A	G	0.0770192	0.0572527	0.0493981	0.246454	A	G	0.0964428	-0.128196	0.0285244	6.98153e-06	A	G	0.0916	0.0084	-0.0818	0.0247	0.0009249	90.5	-+
	15	15:67840097:G:A	A	G	0.0770192	0.0572527	0.0493981	0.246454	A	G	0.0972094	-0.126704	0.0284469	8.42633e-06	A	G	0.0922	0.0087	-0.0809	0.0247	0.001033	90.4	-+
	15	15:67841183:G:A	A	G	0.0770192	0.0572527	0.0493981	0.246454	A	G	0.0972094	-0.126704	0.0284469	8.42633e-06	A	G	0.0922	0.0087	-0.0809	0.0247	0.001033	90.4	-+
	15	15:67841934:A:T	T	A	0.0770192	0.0572527	0.0493981	0.246454	T	A	0.0972094	-0.126704	0.0284469	8.42633e-06	A	T	0.9078	0.0087	0.0809	0.0247	0.001033	90.4	+-
	15	15:67842526:G:A	A	G	0.0770192	0.0572527	0.0493981	0.246454	A	G	0.0972094	-0.126704	0.0284469	8.42633e-06	A	G	0.0922	0.0087	-0.0809	0.0247	0.001033	90.4	-+
	15	15:67845680:C:T	T	C	0.0770192	0.0572527	0.0493981	0.246454	T	C	0.0972094	-0.126704	0.0284469	8.42633e-06	T	C	0.0922	0.0087	-0.0809	0.0247	0.001033	90.4	-+
	15	15:67850990:T:C	C	T	0.0770192	0.0572527	0.0493981	0.246454	C	T	0.0972094	-0.126704	0.0284469	8.42633e-06	T	C	0.9078	0.0087	0.0809	0.0247	0.001033	90.4	+-
	15	15:67853815:C:A	A	C	0.0772967	0.0589629	0.0493359	0.232035	A	C	0.0979761	-0.125524	0.0283704	9.66786e-06	A	C	0.0928	0.0089	-0.0797	0.0246	0.001196	90.5	-+
	15	15:67858139:G:A	A	G	0.0774355	0.05764	0.0493049	0.242382	A	G	0.0972094	-0.126704	0.0284469	8.42633e-06	A	G	0.0923	0.0086	-0.0807	0.0246	0.001061	90.5	-+
	15	15:67859601:A:G	G	A	0.0774355	0.05764	0.0493049	0.242382	G	A	0.0973628	-0.125811	0.0284315	9.64259e-06	A	G	0.9076	0.0086	0.08	0.0246	0.001157	90.4	+-
	15	15:67863112:A:G	G	A	0.075909	0.0552342	0.0498348	0.267713	G	A	0.0970561	-0.12701	0.0284623	8.10536e-06	A	G	0.9081	0.0091	0.0822	0.0247	0.0008834	90.1	+-
	15	15:67863235:A:G	G	A	0.075909	0.0552342	0.0498348	0.267713	G	A	0.0970561	-0.12701	0.0284623	8.10536e-06	A	G	0.9081	0.0091	0.0822	0.0247	0.0008834	90.1	+-
	15	15:67863863:A:G	G	A	0.075909	0.0552342	0.0498348	0.267713	G	A	0.0970561	-0.12701	0.0284623	8.10536e-06	A	G	0.9081	0.0091	0.0822	0.0247	0.0008834	90.1	+-
	15	15:67867374:A:G	G	A	0.075909	0.0552342	0.0498348	0.267713	G	A	0.0972094	-0.125767	0.0284469	9.81886e-06	A	G	0.908	0.0092	0.0813	0.0247	0.001001	89.9	+-
	15	15:67874386:G:T	T	G	0.075909	0.0552342	0.0498348	0.267713	T	G	0.0969028	-0.127907	0.0284778	7.07367e-06	T	G	0.0917	0.009	-0.0828	0.0247	0.0008088	90.2	-+
	15	15:67874503:G:C	C	G	0.075909	0.0552342	0.0498348	0.267713	C	G	0.0970561	-0.126662	0.0284623	8.58064e-06	C	G	0.0919	0.0091	-0.0819	0.0247	0.0009176	90	-+
	15	15:67875025:T:C	C	T	0.0761865	0.0569789	0.0497705	0.252278	C	T	0.0978228	-0.12548	0.0283857	9.84496e-06	T	C	0.9075	0.0093	0.0807	0.0247	0.001065	90.1	+-
	15	15:67876277:A:G	G	A	0.075909	0.0552342	0.0498348	0.267713	G	A	0.0961362	-0.12941	0.0285557	5.84724e-06	A	G	0.9089	0.0087	0.0838	0.0248	0.0007221	90.3	+-
	15	15:67879456:T:C	C	T	0.0731335	0.0569393	0.0505947	0.26042	C	T	0.0959828	-0.129279	0.0285713	6.0458e-06	T	C	0.9095	0.0098	0.0843	0.0249	0.0007077	90.3	+-
	15	15:67879670:C:T	T	C	0.0761865	0.0569789	0.0497705	0.252278	T	C	0.0978228	-0.12548	0.0283857	9.84496e-06	T	C	0.0925	0.0093	-0.0807	0.0247	0.001065	90.1	-+
	15	15:67881929:G:C	C	G	0.075909	0.0552342	0.0498348	0.267713	C	G	0.0969028	-0.127907	0.0284778	7.07367e-06	C	G	0.0917	0.009	-0.0828	0.0247	0.0008088	90.2	-+
	15	15:67883998:C:T	T	C	0.075909	0.0552342	0.0498348	0.267713	T	C	0.0969028	-0.127907	0.0284778	7.07367e-06	T	C	0.0917	0.009	-0.0828	0.0247	0.0008088	90.2	-+
	15	15:67884704:T:C	C	T	0.0731335	0.0569393	0.0505947	0.26042	C	T	0.0959828	-0.129279	0.0285713	6.0458e-06	T	C	0.9095	0.0098	0.0843	0.0249	0.0007077	90.3	+-
	15	15:67889973:C:T	T	C	0.0757702	0.0545896	0.0498671	0.273648	T	C	0.0969028	-0.127907	0.0284778	7.07367e-06	T	C	0.0917	0.0091	-0.083	0.0247	0.0007868	90.1	-+
	15	15:67890930:G:A	A	G	0.0757702	0.0545896	0.0498671	0.273648	A	G	0.0969028	-0.127907	0.0284778	7.07367e-06	A	G	0.0917	0.0091	-0.083	0.0247	0.0007868	90.1	-+
	15	15:67893426:A:C	C	A	0.0757702	0.0545896	0.0498671	0.273648	C	A	0.0969028	-0.127907	0.0284778	7.07367e-06	A	C	0.9083	0.0091	0.083	0.0247	0.0007868	90.1	+-
	15	15:67893795:G:T	T	G	0.0731335	0.0569393	0.0505947	0.26042	T	G	0.0959828	-0.129279	0.0285713	6.0458e-06	T	G	0.0905	0.0098	-0.0843	0.0249	0.0007077	90.3	-+
	15	15:67894173:C:T	T	C	0.0757702	0.0545896	0.0498671	0.273648	T	C	0.0969028	-0.127907	0.0284778	7.07367e-06	T	C	0.0917	0.0091	-0.083	0.0247	0.0007868	90.1	-+
	15	15:67898185:G:C	C	G	0.072856	0.0576808	0.0506635	0.254909	C	G	0.0959828	-0.129279	0.0285713	6.0458e-06	C	G	0.0904	0.0099	-0.0842	0.0249	0.0007196	90.3	-+
	15	15:67898241:C:T	T	C	0.0754926	0.0562502	0.049932	0.259939	T	C	0.0969028	-0.127907	0.0284778	7.07367e-06	T	C	0.0916	0.0092	-0.0827	0.0247	0.0008275	90.3	-+
	15	15:67904596:G:A							A	G	0.0970561	-0.127522	0.0284623	7.4508e-06
	15	15:67908819:G:A							A	G	0.0970561	-0.127522	0.0284623	7.4508e-06
	15	15:67909473:G:A							A	G	0.0970561	-0.127522	0.0284623	7.4508e-06
	15	15:67913416:C:T							T	C	0.0970561	-0.127522	0.0284623	7.4508e-06
	15	15:67916575:G:C							C	G	0.0959828	-0.128109	0.0286225	7.61212e-06
	15	15:67920511:G:A							A	G	0.0972094	-0.12769	0.0284469	7.16549e-06
	15	15:86307099:C:T							T	C	0.0662374	-0.15225	0.0340241	7.64883e-06
	15	15:86324666:C:A							A	C	0.067004	-0.151368	0.0338671	7.84098e-06
	15	15:86330066:T:A							A	T	0.0616375	-0.174359	0.0352187	7.39234e-07
	15	15:98381199:G:A							A	G	0.0640908	-0.153818	0.0344791	8.15072e-06
	15	15:98381762:T:A							A	T	0.0640908	-0.153818	0.0344791	8.15072e-06
	15	15:98383819:G:A							A	G	0.0633241	-0.155368	0.0347388	7.73254e-06
	15	15:98389894:G:A							A	G	0.0645508	-0.158481	0.0344689	4.26956e-06
	16	16:73244700:G:C							C	G	0.057191	-0.169263	0.0358114	2.28414e-06
	16	16:73257646:C:G							G	C	0.057191	-0.176002	0.0359124	9.54128e-07
	16	16:73260303:C:T							T	C	0.0625575	-0.158728	0.034277	3.64337e-06
	16	16:73261602:T:G							G	T	0.0630175	-0.160522	0.0341784	2.64558e-06
	16	16:73261716:T:C							C	T	0.0614842	-0.163343	0.0346016	2.35073e-06
	16	16:73262436:C:T							T	C	0.058111	-0.17346	0.0356807	1.16527e-06
	16	16:73267118:G:T							T	G	0.0559644	-0.175424	0.0363347	1.37906e-06
	16	16:73268574:G:C							C	G	0.0568844	-0.175336	0.0360933	1.18663e-06
	16	16:73269996:G:A							A	G	0.0561178	-0.175355	0.036294	1.35495e-06
	16	16:73270028:A:G							G	A	0.0561178	-0.175355	0.036294	1.35495e-06
	16	16:73270055:G:A							A	G	0.0561178	-0.175355	0.036294	1.35495e-06
	16	16:73270202:G:A							A	G	0.0561178	-0.175355	0.036294	1.35495e-06
	16	16:73271812:A:G							G	A	0.0584177	-0.171869	0.0356047	1.38507e-06
	16	16:73272182:G:A							A	G	0.0584177	-0.171869	0.0356047	1.38507e-06
	16	16:73272653:C:T							T	C	0.0559644	-0.175424	0.0363347	1.37906e-06
	16	16:73272944:G:A							A	G	0.0584177	-0.171869	0.0356047	1.38507e-06
	16	16:73273695:C:T							T	C	0.0568844	-0.175336	0.0360933	1.18663e-06
	16	16:73274112:G:A							A	G	0.0559644	-0.175424	0.0363347	1.37906e-06
	16	16:73274210:T:C							C	T	0.0584177	-0.171869	0.0356047	1.38507e-06
	16	16:73274315:C:G							G	C	0.0584177	-0.171869	0.0356047	1.38507e-06
	16	16:73274813:A:G							G	A	0.0559644	-0.175424	0.0363347	1.37906e-06
	16	16:73275427:T:C							C	T	0.0584177	-0.171869	0.0356047	1.38507e-06
	16	16:73275644:G:A							A	G	0.0565777	-0.171555	0.03607	1.97304e-06
	16	16:73276263:A:G							G	A	0.0574977	-0.171892	0.0358345	1.61206e-06
	16	16:73276906:A:C							C	A	0.0561178	-0.175355	0.036294	1.35495e-06
	16	16:73278908:T:C							C	T	0.0582643	-0.174399	0.0356426	9.93177e-07
	16	16:73279025:G:A							A	G	0.0559644	-0.175424	0.0363347	1.37906e-06
	16	16:73279092:T:A							A	T	0.0568844	-0.175336	0.0360933	1.18663e-06
	16	16:73279318:A:G							G	A	0.0578044	-0.170152	0.0356576	1.82569e-06
	16	16:73279339:T:C							C	T	0.0593376	-0.166919	0.0351881	2.0994e-06
	16	16:73279744:G:T							T	G	0.0593376	-0.166919	0.0351881	2.0994e-06
	16	16:73279800:G:C							C	G	0.0593376	-0.166919	0.0351881	2.0994e-06
	16	16:73279837:T:C							C	T	0.0593376	-0.166919	0.0351881	2.0994e-06
	16	16:73280917:G:A							A	G	0.0562711	-0.174105	0.0362536	1.56759e-06
	16	16:73281245:T:C							C	T	0.0593376	-0.166919	0.0351881	2.0994e-06
	16	16:73281339:C:T							T	C	0.0559644	-0.175424	0.0363347	1.37906e-06
	16	16:73282253:T:G							G	T	0.0588776	-0.166189	0.0352978	2.49927e-06
	16	16:73282375:A:C							C	A	0.0593376	-0.166919	0.0351881	2.0994e-06
	16	16:73283553:C:T							T	C	0.0555044	-0.173647	0.0364577	1.90749e-06
	16	16:73284455:C:T							T	C	0.0555044	-0.178905	0.0364577	9.23904e-07
	16	16:73289638:C:G							G	C	0.0562711	-0.174051	0.0363583	1.69194e-06
	16	16:73289709:T:C							C	T	0.0562711	-0.174051	0.0363583	1.69194e-06
	16	16:73292509:A:G							G	A	0.0559644	-0.174601	0.0364401	1.65573e-06
	16	16:73293069:C:T							T	C	0.0558111	-0.174669	0.0364813	1.68523e-06
	16	16:73296555:A:G							G	A	0.0565777	-0.169481	0.0362771	2.98525e-06
	16	16:73296991:A:C							C	A	0.0565777	-0.169481	0.0362771	2.98525e-06
	16	16:73297016:G:A							A	G	0.0565777	-0.169481	0.0362771	2.98525e-06
	16	16:84295617:C:T							T	C	0.119289	-0.117097	0.0259163	6.23479e-06
	16	16:84296288:C:T							T	C	0.120975	-0.115347	0.0259218	8.59502e-06
	16	16:84296392:G:A							A	G	0.119749	-0.119137	0.0259628	4.45917e-06
	17	17:25522043:A:G	G	A	0.14474	-0.168897	0.038085	9.21848e-06	G	A	0.16268	-0.0191416	0.0228049	0.401266	A	G	0.8421	0.0079	0.0587	0.0196	0.002714	91.2	++
	17	17:25548742:A:G	G	A	0.167222	-0.175941	0.0360149	1.03311e-06	G	A	0.210058	-0.0224027	0.0206511	0.278002	A	G	0.8005	0.0185	0.0604	0.0179	0.0007486	92.7	++
	17	17:25553575:A:G	G	A	0.167083	-0.17554	0.0360207	1.09751e-06	G	A	0.210518	-0.0228471	0.0206465	0.268473	A	G	0.8002	0.0187	0.0606	0.0179	0.0007157	92.6	++
	17	17:25554625:G:A	A	G	0.167083	-0.17554	0.0360207	1.09751e-06	A	G	0.210518	-0.0228471	0.0206465	0.268473	A	G	0.1998	0.0187	-0.0606	0.0179	0.0007157	92.6	--
	17	17:25556278:T:C	C	T	0.167222	-0.175239	0.0360149	1.1404e-06	C	T	0.210518	-0.0228471	0.0206465	0.268473	T	C	0.8002	0.0187	0.0605	0.0179	0.0007249	92.6	++
	17	17:25557777:A:G	G	A	0.15945	-0.170517	0.036577	3.13373e-06	G	A	0.209905	-0.0218713	0.0206719	0.290047	A	G	0.8023	0.0216	0.0579	0.018	0.001305	92	++
	17	17:25559906:A:T	T	A	0.15945	-0.170517	0.036577	3.13373e-06	T	A	0.209905	-0.0218713	0.0206719	0.290047	A	T	0.8023	0.0216	0.0579	0.018	0.001305	92	++
	17	17:25560207:G:T	T	G	0.15945	-0.170517	0.036577	3.13373e-06	T	G	0.209905	-0.0218713	0.0206719	0.290047	T	G	0.1977	0.0216	-0.0579	0.018	0.001305	92	--
	17	17:25561626:G:A	A	G	0.15945	-0.170517	0.036577	3.13373e-06	A	G	0.210212	-0.0209695	0.0206303	0.309418	A	G	0.198	0.0217	-0.0571	0.018	0.001495	92.1	--
	17	17:25562281:G:A	A	G	0.15945	-0.170517	0.036577	3.13373e-06	A	G	0.209905	-0.0218713	0.0206719	0.290047	A	G	0.1977	0.0216	-0.0579	0.018	0.001305	92	--
	17	17:25564133:G:A	A	G	0.15945	-0.170517	0.036577	3.13373e-06	A	G	0.209905	-0.0218713	0.0206719	0.290047	A	G	0.1977	0.0216	-0.0579	0.018	0.001305	92	--
	17	17:25564490:T:C	C	T	0.15945	-0.170517	0.036577	3.13373e-06	C	T	0.209905	-0.0218713	0.0206719	0.290047	T	C	0.8023	0.0216	0.0579	0.018	0.001305	92	++
	17	17:25564760:C:T	T	C	0.15945	-0.170517	0.036577	3.13373e-06	T	C	0.209905	-0.0218713	0.0206719	0.290047	T	C	0.1977	0.0216	-0.0579	0.018	0.001305	92	--
	17	17:25565155:G:A	A	G	0.15945	-0.170517	0.036577	3.13373e-06	A	G	0.209905	-0.0218713	0.0206719	0.290047	A	G	0.1977	0.0216	-0.0579	0.018	0.001305	92	--
	17	17:25565191:A:G	G	A	0.15945	-0.170517	0.036577	3.13373e-06	G	A	0.209905	-0.0218713	0.0206719	0.290047	A	G	0.8023	0.0216	0.0579	0.018	0.001305	92	++
	17	17:25566020:A:G	G	A	0.15945	-0.170517	0.036577	3.13373e-06	G	A	0.209292	-0.0209454	0.0206782	0.311098	A	G	0.8028	0.0214	0.0572	0.018	0.001493	92.1	++
	17	17:25566027:A:C	C	A	0.15945	-0.170517	0.036577	3.13373e-06	C	A	0.209292	-0.0209454	0.0206782	0.311098	A	C	0.8028	0.0214	0.0572	0.018	0.001493	92.1	++
	17	17:25566629:T:G	G	T	0.15945	-0.170517	0.036577	3.13373e-06	G	T	0.209905	-0.0218713	0.0206719	0.290047	T	G	0.8023	0.0216	0.0579	0.018	0.001305	92	++
	17	17:25567135:G:C	C	G	0.15945	-0.170517	0.036577	3.13373e-06	C	G	0.209905	-0.0218713	0.0206719	0.290047	C	G	0.1977	0.0216	-0.0579	0.018	0.001305	92	--
	17	17:25567367:G:C	C	G	0.15945	-0.170517	0.036577	3.13373e-06	C	G	0.209905	-0.0218713	0.0206719	0.290047	C	G	0.1977	0.0216	-0.0579	0.018	0.001305	92	--
	17	17:25568707:G:A	A	G	0.15945	-0.170517	0.036577	3.13373e-06	A	G	0.209905	-0.0218713	0.0206719	0.290047	A	G	0.1977	0.0216	-0.0579	0.018	0.001305	92	--
	17	17:25568923:G:A	A	G	0.15945	-0.170517	0.036577	3.13373e-06	A	G	0.209905	-0.0218713	0.0206719	0.290047	A	G	0.1977	0.0216	-0.0579	0.018	0.001305	92	--
	17	17:25569373:G:A	A	G	0.15945	-0.170517	0.036577	3.13373e-06	A	G	0.209905	-0.0218713	0.0206719	0.290047	A	G	0.1977	0.0216	-0.0579	0.018	0.001305	92	--
	17	17:25569564:G:A	A	G	0.15945	-0.170517	0.036577	3.13373e-06	A	G	0.209905	-0.0218713	0.0206719	0.290047	A	G	0.1977	0.0216	-0.0579	0.018	0.001305	92	--
	17	17:25570209:T:C	C	T	0.15945	-0.170517	0.036577	3.13373e-06	C	T	0.209445	-0.0211567	0.0206766	0.306205	T	C	0.8027	0.0214	0.0573	0.018	0.001448	92.1	++
	17	17:25570214:C:T	T	C	0.15945	-0.170517	0.036577	3.13373e-06	T	C	0.209445	-0.0211567	0.0206766	0.306205	T	C	0.1973	0.0214	-0.0573	0.018	0.001448	92.1	--
	17	17:25570386:G:A	A	G	0.15945	-0.170517	0.036577	3.13373e-06	A	G	0.209905	-0.0218713	0.0206719	0.290047	A	G	0.1977	0.0216	-0.0579	0.018	0.001305	92	--
	17	17:25571166:T:C	C	T	0.15945	-0.170517	0.036577	3.13373e-06	C	T	0.209905	-0.0218713	0.0206719	0.290047	T	C	0.8023	0.0216	0.0579	0.018	0.001305	92	++
	17	17:25571262:A:G	G	A	0.15945	-0.170517	0.036577	3.13373e-06	G	A	0.209905	-0.0218713	0.0206719	0.290047	A	G	0.8023	0.0216	0.0579	0.018	0.001305	92	++
	17	17:25572047:A:G	G	A	0.166528	-0.159209	0.0359046	9.2404e-06	G	A	0.210365	-0.0213144	0.0206287	0.301492	A	G	0.8005	0.0189	0.0555	0.0179	0.001903	91	++
	17	17:25573408:C:T	T	C	0.166944	-0.158566	0.0358874	9.94181e-06	T	C	0.210672	-0.0205003	0.0206065	0.319813	T	C	0.1998	0.0189	-0.0547	0.0179	0.002192	91	--
	18	18:51676938:G:C	C	G	0.0592562	-0.250894	0.0557168	6.69955e-06	C	G	0.170653	-0.0428295	0.0221822	0.0535077	C	G	0.1554	0.0383	-0.0713	0.0206	0.0005412	91.7	--
	18	18:51688837:G:A	A	G	0.0668887	-0.263639	0.0528962	6.22532e-07	A	G	0.17188	-0.0434594	0.0220812	0.0490497	A	G	0.1563	0.0373	-0.0761	0.0204	0.0001868	93.2	--
	18	18:70685199:T:C							C	T	0.230451	-0.0890817	0.0201655	9.983e-06
	18	18:70687486:C:T	T	C	0.376908	-0.0559232	0.0272249	0.0399637	T	C	0.229071	-0.0895624	0.020208	9.33518e-06	T	C	0.2816	0.0708	-0.0776	0.0162	1.726e-06	0	--
	18	18:70689358:G:A	A	G	0.376908	-0.0559232	0.0272249	0.0399637	A	G	0.229071	-0.0895624	0.020208	9.33518e-06	A	G	0.2816	0.0708	-0.0776	0.0162	1.726e-06	0	--
	18	18:70690400:C:T	T	C	0.376908	-0.0559232	0.0272249	0.0399637	T	C	0.229071	-0.0895624	0.020208	9.33518e-06	T	C	0.2816	0.0708	-0.0776	0.0162	1.726e-06	0	--
	18	18:70690720:T:C	C	T	0.377047	-0.0553997	0.0272136	0.041777	C	T	0.229071	-0.0895624	0.020208	9.33518e-06	T	C	0.7183	0.0708	0.0774	0.0162	1.825e-06	1.6	++
	19	19:5198310:T:C							C	T	0.0847899	-0.140683	0.0302469	3.30077e-06
	20	20:43989034:T:C	C	T	0.284763	-0.135144	0.0296163	5.03909e-06	C	T	0.126802	-0.0362352	0.0252733	0.151649	T	C	0.8066	0.078	0.0779	0.0192	5.063e-05	84.5	++
	20	20:43996454:G:T	T	G	0.285457	-0.134512	0.0296037	5.52605e-06	T	G	0.126802	-0.0362352	0.0252733	0.151649	T	G	0.1937	0.0783	-0.0777	0.0192	5.331e-05	84.3	--
	20	20:43999400:C:T	T	C	0.28504	-0.135104	0.0296191	5.08146e-06	T	C	0.127108	-0.0348625	0.025256	0.167474	T	C	0.1936	0.078	-0.0771	0.0192	6.073e-05	84.9	--
	20	20:44005936:C:T	T	C	0.286012	-0.133743	0.0295899	6.18756e-06	T	C	0.126955	-0.0353666	0.0252647	0.16156	T	C	0.194	0.0785	-0.0768	0.0192	6.347e-05	84.4	--
	20	20:44006601:A:G	G	A	0.285873	-0.133804	0.0295885	6.12087e-06	G	A	0.126955	-0.0353666	0.0252647	0.16156	A	G	0.806	0.0785	0.0769	0.0192	6.306e-05	84.4	++
	20	20:44011546:C:T	T	C	0.285734	-0.134015	0.0295871	5.91203e-06	T	C	0.126955	-0.0353666	0.0252647	0.16156	T	C	0.1939	0.0784	-0.077	0.0192	6.179e-05	84.4	--
	20	20:56518693:G:A	A	G	0.05995	-0.284918	0.0558604	3.38699e-07	A	G	0.137534	-0.00523804	0.0241054	0.827976	A	G	0.1254	0.0282	-0.0491	0.0221	0.02639	95.3	--
	20	20:56526902:T:C	C	T	0.0592562	-0.289011	0.0561104	2.59439e-07	C	T	0.137688	-0.00535979	0.0240985	0.823993	T	C	0.8745	0.0284	0.0495	0.0221	0.02529	95.4	++
	21	21:15474153:T:C	T	C	0.178601	0.00961464	0.0348639	0.78272	T	C	0.151947	-0.110675	0.0231045	1.6662e-06	T	C	0.1601	0.0123	-0.074	0.0193	0.0001227	87.9	-+
	22	22:27435820:G:A							A	G	0.339466	-0.0805644	0.0175458	4.39741e-06
	22	22:27435897:A:G							G	A	0.339006	-0.0800685	0.0175513	5.0677e-06
	22	22:27436049:G:A							A	G	0.33916	-0.0804601	0.0175416	4.50045e-06
	22	22:27436164:A:G							G	A	0.339006	-0.0800685	0.0175513	5.0677e-06
	22	22:27436289:A:G							G	A	0.339006	-0.0800685	0.0175513	5.0677e-06
	22	22:27436778:T:C							C	T	0.339313	-0.0801527	0.0175437	4.90649e-06
	22	22:27436940:A:G							G	A	0.337473	-0.0796909	0.017566	5.71505e-06
	22	22:40283427:A:G							G	A	0.051058	-0.167528	0.0377113	8.89685e-06
	22	22:40309330:G:A							A	G	0.051058	-0.167615	0.0377113	8.80188e-06
	22	22:40314235:A:C							C	A	0.0509046	-0.170084	0.0377582	6.65129e-06
	22	22:40315103:C:T							T	C	0.051058	-0.167615	0.0377113	8.80188e-06

## Sheet: M-VLDL-PL
	Online supplementary
	GWAS results from mixed linear model association analyses (mlma). SNPs identifed at the suggestive level (1 x 105) in at least one ethnicity. Significant SNPs are shown in bold. Shaded rows represent SNPs not included in the GWAS due to the SNP not being included in the GWAS as a result of failing a previous QC step. Meta-analysis results obtained from a fixed effects inverse variance model in ME…
			South Asians						White Europeans						Meta Analysis
	Chromosome	SNP	A1	A2	Frequency	β estimate	SE	P value	A1	A2	Frequency	β estimate	SE	P value	A1	A2	Frequency	FreqSE	β estimate	SE	P value	I2	Direction
	4	4:48257901:T:C	C	T	0.164543	-0.0108779	0.00224734	1.29608e-06	C	T	0.0582925	0.00282099	0.00368222	0.443609	T	C	0.8643	0.0472	0.0072	0.0019	0.0001896	90.1	-+
	4	4:48261594:G:A	A	G	0.164543	-0.0106655	0.00224521	2.03091e-06	A	G	0.0582925	0.00282099	0.00368222	0.443609	A	G	0.1357	0.0472	-0.007	0.0019	0.0002552	89.8	+-
	4	4:48266367:A:C	C	A	0.162742	-0.0108512	0.0022543	1.48255e-06	C	A	0.0582925	0.00282099	0.00368222	0.443609	A	C	0.8657	0.0465	0.0071	0.0019	0.0002111	90	-+
	4	4:48266554:C:T	T	C	0.163019	-0.0108681	0.0022514	1.38415e-06	T	C	0.0582925	0.00282099	0.00368222	0.443609	T	C	0.1345	0.0466	-0.0071	0.0019	0.0002002	90.1	+-
	4	4:48274987:G:A	A	G	0.163712	-0.0109609	0.00224955	1.10191e-06	A	G	0.0582925	0.00282099	0.00368222	0.443609	A	G	0.1351	0.0469	-0.0072	0.0019	0.0001709	90.2	+-
	4	4:48276628:A:G	G	A	0.163989	-0.0109776	0.00224667	1.02835e-06	G	A	0.0582925	0.00282099	0.00368222	0.443609	A	G	0.8647	0.047	0.0072	0.0019	0.0001619	90.2	-+
	4	4:48280189:A:G	G	A	0.163573	-0.0110355	0.00225206	9.5744e-07	G	A	0.0578335	0.00279654	0.00370451	0.450309	A	G	0.865	0.0469	0.0073	0.0019	0.0001476	90.2	-+
	4	4:48285728:G:A	A	G	0.163989	-0.0109776	0.00224667	1.02835e-06	A	G	0.0582925	0.00282099	0.00368222	0.443609	A	G	0.1353	0.047	-0.0072	0.0019	0.0001619	90.2	+-
	4	4:48294622:G:A	A	G	0.163712	-0.011069	0.00224955	8.63029e-07	A	G	0.0582925	0.00269332	0.00368223	0.464512	A	G	0.1351	0.0469	-0.0073	0.0019	0.0001347	90.2	+-
	4	4:48295568:C:T	T	C	0.163712	-0.011069	0.00224955	8.63029e-07	T	C	0.0582925	0.00269332	0.00368223	0.464512	T	C	0.1351	0.0469	-0.0073	0.0019	0.0001347	90.2	+-
	4	4:48295736:C:G	G	C	0.163712	-0.011069	0.00224955	8.63029e-07	G	C	0.0582925	0.00269332	0.00368223	0.464512	C	G	0.8649	0.0469	0.0073	0.0019	0.0001347	90.2	-+
	4	4:48297245:T:A	A	T	0.163296	-0.0110398	0.00225066	9.33598e-07	A	T	0.0582925	0.00269332	0.00368223	0.464512	A	T	0.1347	0.0467	-0.0073	0.0019	0.0001425	90.1	+-
	4	4:48298003:A:C	C	A	0.162742	-0.0110264	0.00225215	9.78282e-07	C	A	0.0582925	0.00269332	0.00368223	0.464512	A	C	0.8657	0.0465	0.0073	0.0019	0.0001476	90.1	-+
	4	4:48298315:T:C	C	T	0.163019	-0.0110296	0.0022514	9.6325e-07	C	T	0.0582925	0.00269332	0.00368223	0.464512	T	C	0.8655	0.0466	0.0073	0.0019	0.0001458	90.1	-+
	4	4:48300135:T:G	G	T	0.163019	-0.0110296	0.0022514	9.6325e-07	G	T	0.0582925	0.00269332	0.00368223	0.464512	T	G	0.8655	0.0466	0.0073	0.0019	0.0001458	90.1	-+
	4	4:48300797:A:C	C	A	0.163019	-0.0110296	0.0022514	9.6325e-07	C	A	0.0582925	0.00269332	0.00368223	0.464512	A	C	0.8655	0.0466	0.0073	0.0019	0.0001458	90.1	-+
	4	4:48301307:T:C	C	T	0.163573	-0.0111323	0.00224778	7.32386e-07	C	T	0.0582925	0.00269332	0.00368223	0.464512	T	C	0.865	0.0468	0.0074	0.0019	0.00012	90.3	-+
	4	4:48307307:T:C	C	T	0.16662	-0.0106447	0.00223353	1.88039e-06	C	T	0.0582925	0.00269332	0.00368223	0.464512	T	C	0.8625	0.048	0.0071	0.0019	0.0002195	89.6	-+
	4	4:48311849:T:C	C	T	0.166205	-0.0106602	0.00223249	1.79694e-06	C	T	0.0582925	0.00269332	0.00368223	0.464512	T	C	0.8628	0.0478	0.0071	0.0019	0.0002122	89.6	-+
	4	4:48312338:C:T	T	C	0.166205	-0.0106602	0.00223249	1.79694e-06	T	C	0.0582925	0.00269332	0.00368223	0.464512	T	C	0.1372	0.0478	-0.0071	0.0019	0.0002122	89.6	+-
	4	4:48314082:A:G	G	A	0.166205	-0.0106602	0.00223249	1.79694e-06	G	A	0.0582925	0.00269332	0.00368223	0.464512	A	G	0.8628	0.0478	0.0071	0.0019	0.0002122	89.6	-+
	4	4:48327202:G:A	A	G	0.166343	-0.0106677	0.00223214	1.7603e-06	A	G	0.0585985	0.00262084	0.00367436	0.475675	A	G	0.1373	0.0478	-0.0071	0.0019	0.0002039	89.5	+-
	4	4:48329399:C:A	A	C	0.166205	-0.0106602	0.00223249	1.79694e-06	A	C	0.0579865	0.0030744	0.00369014	0.404766	A	C	0.1372	0.0479	-0.007	0.0019	0.0002579	90.1	+-
	4	4:48329568:G:C	C	G	0.166205	-0.0106602	0.00223249	1.79694e-06	C	G	0.0579865	0.0030744	0.00369014	0.404766	C	G	0.1372	0.0479	-0.007	0.0019	0.0002579	90.1	+-
	4	4:48329731:C:T	T	C	0.166343	-0.0106677	0.00223214	1.7603e-06	T	C	0.0582925	0.00299995	0.00368221	0.415235	T	C	0.1373	0.0479	-0.007	0.0019	0.0002478	90.1	+-
	4	4:48331143:C:T	T	C	0.166343	-0.0106677	0.00223214	1.7603e-06	T	C	0.0582925	0.00299995	0.00368221	0.415235	T	C	0.1373	0.0479	-0.007	0.0019	0.0002478	90.1	+-
	4	4:48331493:T:C	C	T	0.166343	-0.0106677	0.00223214	1.7603e-06	C	T	0.0582925	0.00299995	0.00368221	0.415235	T	C	0.8627	0.0479	0.007	0.0019	0.0002478	90.1	-+
	4	4:48331520:T:A	A	T	0.166343	-0.0106677	0.00223214	1.7603e-06	A	T	0.0582925	0.00299995	0.00368221	0.415235	A	T	0.1373	0.0479	-0.007	0.0019	0.0002478	90.1	+-
	5	5:114312887:C:T	T	C	0.469668	0.00119831	0.00169106	0.478565	T	C	0.488984	0.00782433	0.00173934	6.84543e-06	T	C	0.4791	0.0097	0.0044	0.0012	0.0002686	86.6	++
	5	5:114313184:C:G	C	G	0.479778	0.00128737	0.00168727	0.445467	C	G	0.498317	0.00770595	0.00174447	9.9918e-06	C	G	0.4887	0.0093	0.0044	0.0012	0.0002952	85.7	++
	5	5:114316354:G:T	T	G	0.469529	0.00120602	0.00169066	0.475636	T	G	0.485312	0.00783752	0.00173995	6.6546e-06	T	G	0.4772	0.0079	0.0044	0.0012	0.0002616	86.6	++
	6	6:169806814:T:C	C	T	0.365374	0.00768513	0.00173807	9.79464e-06	C	T	0.231181	0.00148966	0.00201924	0.460676	T	C	0.6917	0.0663	-0.005	0.0013	0.0001269	81.5	--
	6	6:169813310:G:A	A	G	0.365235	0.0076883	0.00173784	9.68628e-06	A	G	0.231028	0.00154817	0.0020193	0.443268	A	G	0.3081	0.0664	0.0051	0.0013	0.0001165	81.2	++
	6	6:169813695:G:A	A	G	0.365235	0.0076883	0.00173784	9.68628e-06	A	G	0.231028	0.00154817	0.0020193	0.443268	A	G	0.3081	0.0664	0.0051	0.0013	0.0001165	81.2	++
	6	6:169817514:C:T	T	C	0.413989	0.0075588	0.00170084	8.82428e-06	T	C	0.259486	0.00121774	0.00193246	0.528598	T	C	0.3465	0.0766	0.0048	0.0013	0.0001752	83.5	++
	6	6:169820307:G:A	A	G	0.368837	0.00779662	0.00173203	6.74963e-06	A	G	0.231946	0.00131519	0.00201723	0.514416	A	G	0.3107	0.0677	0.005	0.0013	0.000123	83.2	++
	6	6:169821544:T:C	C	T	0.367729	0.0078407	0.00173409	6.14042e-06	C	T	0.232252	0.00126501	0.00201712	0.530569	T	C	0.6898	0.067	-0.005	0.0013	0.0001243	83.6	--
	6	6:169823476:G:C	C	G	0.367452	0.00785379	0.00173461	5.96319e-06	C	G	0.232558	0.0012595	0.00201531	0.531992	C	G	0.31	0.0667	0.005	0.0013	0.0001234	83.7	++
	6	6:169823477:G:A	A	G	0.367452	0.00785379	0.00173461	5.96319e-06	A	G	0.232558	0.0012595	0.00201531	0.531992	A	G	0.31	0.0667	0.005	0.0013	0.0001234	83.7	++
	6	6:169824254:G:A	A	G	0.367867	0.00788198	0.00173432	5.5015e-06	A	G	0.231946	0.00126924	0.00201724	0.529222	A	G	0.3101	0.0672	0.0051	0.0013	0.0001151	83.8	++
	6	6:169826689:G:A	A	G	0.364958	0.00784054	0.00173542	6.2437e-06	A	G	0.232252	0.00126501	0.00201712	0.530569	A	G	0.3085	0.0656	0.005	0.0013	0.0001261	83.6	++
	6	6:33658780:C:T	T	C	0.015928	0.00403806	0.00673196	0.548617	T	C	0.0517136	-0.0188609	0.00394139	1.70692e-06	T	C	0.0426	0.0156	-0.013	0.0034	0.0001299	88.4	-+
	6	6:33667660:C:T	T	C	0.0163435	0.00646295	0.00665287	0.331322	T	C	0.0543146	-0.0185378	0.00385967	1.5635e-06	T	C	0.0448	0.0165	-0.0122	0.0033	0.0002455	90.5	-+
	6	6:33683068:A:T	T	A	0.018144	0.00808165	0.00634113	0.202492	T	A	0.0549266	-0.0182505	0.00384139	2.02393e-06	A	T	0.9549	0.0163	0.0112	0.0033	0.000666	92.1	+-
	6	6:33683548:A:G	G	A	0.018144	0.00808165	0.00634113	0.202492	G	A	0.0547736	-0.0179911	0.00384586	2.89622e-06	A	G	0.9551	0.0162	0.011	0.0033	0.0008409	91.9	+-
	6	6:33689299:A:G	G	A	0.0207756	0.00848534	0.00595867	0.154437	G	A	0.0552326	-0.017467	0.00382109	4.84949e-06	A	G	0.9548	0.0157	0.0099	0.0032	0.002075	92.6	+-
	6	6:33692368:T:C	C	T	0.0207756	0.00848534	0.00595867	0.154437	C	T	0.0561506	-0.0180061	0.00379462	2.08327e-06	T	C	0.9541	0.016	0.0104	0.0032	0.001206	92.9	+-
	6	6:33700004:G:A	A	G	0.0188366	0.00787785	0.00623295	0.206265	A	G	0.0541616	-0.0173624	0.00385273	6.58992e-06	A	G	0.0444	0.0158	-0.0104	0.0033	0.001531	91.6	-+
	9	9:14770332:T:C							C	T	0.12653	-0.0118152	0.00259523	5.29734e-06
	9	9:14771575:T:C							T	C	0.125918	-0.0116956	0.0025988	6.78292e-06
	9	9:14773778:T:A							A	T	0.126224	-0.011676	0.00259701	6.92605e-06
	9	9:14773991:G:A							A	G	0.126071	-0.0117707	0.0025979	5.87456e-06
	10	10:26438411:G:A	A	G	0.174515	0.0107759	0.00223136	1.37021e-06	A	G	0.264994	0.00260874	0.00195427	0.181912	A	G	0.2257	0.0448	0.0062	0.0015	2.84e-05	86.8	++
	10	10:54059350:T:G	G	T	0.478255	0.00777825	0.00169183	4.27514e-06	G	T	0.420594	-0.00213179	0.00174653	0.222243	T	G	0.5497	0.0288	-0.003	0.0012	0.01417	94	+-
	10	10:54061438:T:C	C	T	0.476593	0.00781372	0.00169141	3.84401e-06	C	T	0.423501	-0.00218965	0.00174712	0.210099	T	C	0.5491	0.0265	-0.003	0.0012	0.01439	94.1	+-
	14	14:84178528:C:A							A	C	0.179774	-0.0100577	0.00222674	6.27884e-06
	14	14:84240392:A:G							G	A	0.180539	-0.0103355	0.00221836	3.17654e-06
	17	17:52363921:G:A							A	G	0.176561	0.0101663	0.00225427	6.48918e-06
	17	17:52367205:C:A							A	C	0.17396	0.0105588	0.00226985	3.29089e-06
	17	17:52384726:A:G							G	A	0.17702	0.0100779	0.00225324	7.72678e-06
	17	17:52385518:T:C							C	T	0.17702	0.0100779	0.00225324	7.72678e-06
	17	17:52394086:T:C							C	T	0.177173	0.00997864	0.00225289	9.45569e-06
	17	17:52422897:C:T							T	C	0.173807	0.0100387	0.00225827	8.7775e-06
	17	17:52423391:G:A							A	G	0.173807	0.0100387	0.00225827	8.7775e-06
	17	17:52423397:C:G							G	C	0.173807	0.0100387	0.00225827	8.7775e-06
	19	19:50745408:A:G	G	A	0.498061	-0.00741983	0.00167931	9.94439e-06	G	A	0.45104	-0.000816205	0.00172578	0.63625	A	G	0.5248	0.0235	0.0042	0.0012	0.0004715	86.7	++

## Sheet: M-VLDL-C
	Online supplementary
	GWAS results from mixed linear model association analyses (mlma). SNPs identifed at the suggestive level (1 x 105) in at least one ethnicity. Significant SNPs are shown in bold. Shaded rows represent SNPs not included in the GWAS due to the SNP not being included in the GWAS as a result of failing a previous QC step. Meta-analysis results obtained from a fixed effects inverse variance model in ME…
			South Asians						White Europeans						Meta Analysis
	Chromosome	SNP	A1	A2	Frequency	β estimate	SE	P value	A1	A2	Frequency	β estimate	SE	P value	A1	A2	Frequency	FreqSE	β estimate	SE	P value	I2	Direction
	2	2:212975064:T:C							T	C	0.30801	0.00946134	0.00213792	9.62223e-06
	2	2:213005235:C:T							C	T	0.341027	0.00947347	0.00209006	5.82509e-06
	2	2:213006622:C:T							C	T	0.341792	0.00932137	0.0020885	8.07474e-06
	2	2:213020529:C:A							C	A	0.331397	0.0104132	0.00211024	8.03133e-07
	2	2:213027294:G:A							G	A	0.326506	0.010181	0.00211442	1.4719e-06
	3	3:59316839:A:C	C	A	0.495158	-0.00061365	0.00196796	0.755177	C	A	0.439927	0.00890125	0.00201422	9.90634e-06	A	C	0.5318	0.0276	-0.004	0.0014	0.004166	91.2	+-
	3	3:59317362:A:G	G	A	0.495158	-0.00061365	0.00196796	0.755177	G	A	0.439927	0.00890125	0.00201422	9.90634e-06	A	G	0.5318	0.0276	-0.004	0.0014	0.004166	91.2	+-
	3	3:59317544:T:C	C	T	0.495158	-0.00061365	0.00196796	0.755177	C	T	0.439774	0.00894623	0.00201373	8.88666e-06	T	C	0.5319	0.0277	-0.0041	0.0014	0.003951	91.3	+-
	3	3:59318138:T:G	G	T	0.495019	-0.000605027	0.00196743	0.758447	G	T	0.439774	0.00894623	0.00201373	8.88666e-06	T	G	0.532	0.0276	-0.0041	0.0014	0.003918	91.3	+-
	3	3:59319698:T:C	C	T	0.495019	-0.000605027	0.00196743	0.758447	C	T	0.440079	0.0089242	0.00201466	9.43916e-06	T	C	0.5318	0.0275	-0.004	0.0014	0.004042	91.3	+-
	3	3:59320402:G:A	A	G	0.495019	-0.000593992	0.00196743	0.762719	A	G	0.440385	0.00891561	0.00201433	9.59563e-06	A	G	0.4683	0.0273	0.004	0.0014	0.004019	91.2	-+
	3	3:59321093:A:G	G	A	0.495019	-0.000593992	0.00196743	0.762719	G	A	0.440385	0.00891561	0.00201433	9.59563e-06	A	G	0.5317	0.0273	-0.004	0.0014	0.004019	91.2	+-
	3	3:59321407:C:G	G	C	0.495019	-0.000593992	0.00196743	0.762719	G	C	0.440385	0.00891561	0.00201433	9.59563e-06	C	G	0.5317	0.0273	-0.004	0.0014	0.004019	91.2	+-
	4	4:190441762:T:G							G	T	0.083155	-0.0161566	0.00363586	8.84348e-06
	4	4:190450993:C:T	T	C	0.0597676	0.00865764	0.00406057	0.0329967	T	C	0.0830021	-0.0161523	0.00363831	9.01699e-06	T	C	0.0727	0.0115	-0.0051	0.0027	0.05962	95.2	+-
	4	4:190451488:G:A	A	G	0.0597676	0.00865764	0.00406057	0.0329967	A	G	0.0830021	-0.0161523	0.00363831	9.01699e-06	A	G	0.0727	0.0115	-0.0051	0.0027	0.05962	95.2	+-
	4	4:190452010:G:A	A	G	0.0597676	0.00865764	0.00406057	0.0329967	A	G	0.0830021	-0.0161523	0.00363831	9.01699e-06	A	G	0.0727	0.0115	-0.0051	0.0027	0.05962	95.2	+-
	4	4:48257901:T:C	C	T	0.165191	-0.0116516	0.00259391	7.05944e-06	C	T	0.0586976	0.00399454	0.00424315	0.346495	T	C	0.8638	0.0474	0.0074	0.0022	0.0008333	89.9	+-
	4	4:48266367:A:C	C	A	0.163392	-0.0115486	0.00260185	9.05337e-06	C	A	0.0586976	0.00399454	0.00424315	0.346495	A	C	0.8652	0.0467	0.0073	0.0022	0.0009956	89.7	+-
	4	4:48266554:C:T	T	C	0.163669	-0.0115736	0.00259853	8.43176e-06	T	C	0.0586976	0.00399454	0.00424315	0.346495	T	C	0.135	0.0468	-0.0073	0.0022	0.0009444	89.8	-+
	4	4:48274987:G:A	A	G	0.164361	-0.0116168	0.00259642	7.67055e-06	A	G	0.0586976	0.00399454	0.00424315	0.346495	A	G	0.1356	0.047	-0.0074	0.0022	0.0008842	89.8	-+
	4	4:48276628:A:G	G	A	0.164638	-0.0116416	0.00259313	7.14182e-06	G	A	0.0586976	0.00399454	0.00424315	0.346495	A	G	0.8642	0.0471	0.0074	0.0022	0.0008385	89.9	+-
	4	4:48280189:A:G	G	A	0.164222	-0.0117321	0.0025993	6.37518e-06	G	A	0.0582391	0.0041628	0.00426862	0.329456	A	G	0.8644	0.0471	0.0074	0.0022	0.0008143	90.1	+-
	4	4:48285728:G:A	A	G	0.164638	-0.0116416	0.00259313	7.14182e-06	A	G	0.0586976	0.00399454	0.00424315	0.346495	A	G	0.1358	0.0471	-0.0074	0.0022	0.0008385	89.9	-+
	4	4:48294622:G:A	A	G	0.164361	-0.011745	0.00259642	6.08109e-06	A	G	0.0586976	0.00388758	0.0042432	0.359567	A	G	0.1356	0.047	-0.0075	0.0022	0.0007241	89.9	-+
	4	4:48295568:C:T	T	C	0.164361	-0.011745	0.00259642	6.08109e-06	T	C	0.0586976	0.00388758	0.0042432	0.359567	T	C	0.1356	0.047	-0.0075	0.0022	0.0007241	89.9	-+
	4	4:48295736:C:G	G	C	0.164361	-0.011745	0.00259642	6.08109e-06	G	C	0.0586976	0.00388758	0.0042432	0.359567	C	G	0.8644	0.047	0.0075	0.0022	0.0007241	89.9	+-
	4	4:48297245:T:A	A	T	0.163946	-0.0116773	0.00259768	6.94859e-06	A	T	0.0586976	0.00388758	0.0042432	0.359567	A	T	0.1353	0.0469	-0.0074	0.0022	0.0007922	89.8	-+
	4	4:48298003:A:C	C	A	0.163392	-0.011684	0.00259938	6.96026e-06	C	A	0.0586976	0.00388758	0.0042432	0.359567	A	C	0.8652	0.0466	0.0074	0.0022	0.0007957	89.8	+-
	4	4:48298315:T:C	C	T	0.163669	-0.0116805	0.00259853	6.95615e-06	C	T	0.0586976	0.00388758	0.0042432	0.359567	T	C	0.865	0.0468	0.0074	0.0022	0.0007941	89.8	+-
	4	4:48300135:T:G	G	T	0.163669	-0.0116805	0.00259853	6.95615e-06	G	T	0.0586976	0.00388758	0.0042432	0.359567	T	G	0.865	0.0468	0.0074	0.0022	0.0007941	89.8	+-
	4	4:48300797:A:C	C	A	0.163669	-0.0116805	0.00259853	6.95615e-06	C	A	0.0586976	0.00388758	0.0042432	0.359567	A	C	0.865	0.0468	0.0074	0.0022	0.0007941	89.8	+-
	4	4:48301307:T:C	C	T	0.164222	-0.0118161	0.00259439	5.25154e-06	C	T	0.0586976	0.00388758	0.0042432	0.359567	T	C	0.8645	0.047	0.0075	0.0022	0.0006549	90	+-
	5	5:114312887:C:T	T	C	0.46984	0.00111923	0.00195624	0.56723	T	C	0.48823	0.00897868	0.00200925	7.87109e-06	T	C	0.4788	0.0092	0.0049	0.0014	0.0004199	87.3	++
	5	5:114316354:G:T	T	G	0.469701	0.00114102	0.00195578	0.559618	T	G	0.484561	0.00888115	0.00200996	9.93555e-06	T	G	0.4769	0.0074	0.0049	0.0014	0.000466	86.9	++
	6	6:166363633:T:C	T	C	0.0159103	0.00343599	0.00779441	0.659338	C	T	0.381688	0.00922482	0.00205275	6.99319e-06	T	C	0.5792	0.1484	-0.0084	0.002	2.302e-05	59.5	+-
	6	6:169808943:T:C	C	T	0.410349	0.00892108	0.00197597	6.33781e-06	C	T	0.257872	0.00148377	0.0022379	0.507319	T	C	0.6564	0.0757	-0.0057	0.0015	0.0001317	83.9	--
	6	6:169810854:C:T	T	C	0.410349	0.00892108	0.00197597	6.33781e-06	T	C	0.258025	0.00175022	0.00223623	0.433823	T	C	0.3436	0.0756	0.0058	0.0015	9.561e-05	82.7	++
	6	6:169817514:C:T	T	C	0.414222	0.00894102	0.00196746	5.50793e-06	T	C	0.258942	0.00152819	0.00223467	0.494065	T	C	0.3464	0.077	0.0057	0.0015	0.0001121	83.9	++
	6	6:169820307:G:A	A	G	0.368705	0.00886329	0.00200247	9.59162e-06	A	G	0.231428	0.00156695	0.00233131	0.501498	A	G	0.3104	0.0679	0.0058	0.0015	0.0001473	82.3	++
	6	6:169821544:T:C	C	T	0.367598	0.00893277	0.00200485	8.36655e-06	C	T	0.231733	0.00148992	0.0023312	0.522744	T	C	0.6902	0.0672	-0.0058	0.0015	0.0001477	82.9	--
	6	6:169823476:G:C	C	G	0.367322	0.00894151	0.00200545	8.24939e-06	C	G	0.232039	0.00148787	0.00232908	0.522939	C	G	0.3097	0.0669	0.0058	0.0015	0.0001473	83	++
	6	6:169823477:G:A	A	G	0.367322	0.00894151	0.00200545	8.24939e-06	A	G	0.232039	0.00148787	0.00232908	0.522939	A	G	0.3097	0.0669	0.0058	0.0015	0.0001473	83	++
	6	6:169824254:G:A	A	G	0.367737	0.00898273	0.00200512	7.46758e-06	A	G	0.231428	0.00148622	0.00233134	0.5238	A	G	0.3098	0.0674	0.0058	0.0015	0.0001378	83.2	++
	6	6:33658780:C:T	T	C	0.0159103	0.00343599	0.00779441	0.659338	T	C	0.0516662	-0.021539	0.00455664	2.27908e-06	T	C	0.0426	0.0156	-0.0152	0.0039	0.0001142	86.9	+-
	6	6:33667660:C:T	T	C	0.0163254	0.00610429	0.00770284	0.428085	T	C	0.0541119	-0.0216432	0.00446762	1.26955e-06	T	C	0.0446	0.0164	-0.0147	0.0039	0.0001488	89.7	+-
	6	6:33683068:A:T	T	A	0.018124	0.00875862	0.00734188	0.232882	T	A	0.0547233	-0.021337	0.00444649	1.59764e-06	A	T	0.9551	0.0162	0.0133	0.0038	0.0004893	91.9	-+
	6	6:33683548:A:G	G	A	0.018124	0.00875862	0.00734188	0.232882	G	A	0.0545705	-0.0210373	0.00445156	2.29177e-06	A	G	0.9552	0.0162	0.013	0.0038	0.0006204	91.7	-+
	6	6:33689299:A:G	G	A	0.0207526	0.00846163	0.00689905	0.220013	G	A	0.055029	-0.0204972	0.00442336	3.58913e-06	A	G	0.955	0.0156	0.0121	0.0037	0.0012	92	-+
	6	6:33692368:T:C	C	T	0.0207526	0.00846163	0.00689905	0.220013	C	T	0.0559462	-0.0212172	0.00439262	1.36396e-06	T	C	0.9542	0.0159	0.0127	0.0037	0.0006362	92.4	-+
	6	6:33700004:G:A	A	G	0.0188157	0.00800978	0.00721663	0.26704	A	G	0.053959	-0.0201951	0.00445993	5.95113e-06	A	G	0.0442	0.0157	-0.0124	0.0038	0.001082	91	+-
	7	7:20294261:G:C							C	G	0.131	-0.0131984	0.00294785	7.5596e-06
	7	7:20300948:C:T							T	C	0.131305	-0.0130468	0.00294604	9.48502e-06
	9	9:14770332:T:C							C	T	0.126414	-0.0137394	0.00299966	4.64284e-06
	9	9:14771575:T:C							T	C	0.125803	-0.0136654	0.00300377	5.37897e-06
	9	9:14773778:T:A							A	T	0.126108	-0.0136292	0.0030017	5.61236e-06
	9	9:14773991:G:A							A	G	0.125955	-0.0137569	0.00300273	4.61728e-06
	11	11:42113518:G:A	A	G	0.073326	-0.016625	0.00372327	8.00066e-06	A	G	0.0125344	0.00580777	0.00879643	0.509099	A	G	0.0641	0.0218	-0.0132	0.0034	0.0001159	81.9	-+
	11	11:42115531:C:T	T	C	0.073326	-0.016625	0.00372327	8.00066e-06	T	C	0.0125344	0.00580777	0.00879643	0.509099	T	C	0.0641	0.0218	-0.0132	0.0034	0.0001159	81.9	-+
	14	14:84240392:A:G							G	A	0.180526	-0.0114639	0.00256349	7.74943e-06
	17	17:52367205:C:A							A	C	0.173341	0.0118459	0.00262547	6.42489e-06

## Sheet: M-VLDL-CE
	Online supplementary
	GWAS results from mixed linear model association analyses (mlma). SNPs identifed at the suggestive level (1 x 105) in at least one ethnicity. Significant SNPs are shown in bold. Shaded rows represent SNPs not included in the GWAS due to the SNP not being included in the GWAS as a result of failing a previous QC step. Meta-analysis results obtained from a fixed effects inverse variance model in ME…
			South Asians						White Europeans						Meta Analysis
	Chromosome	SNP	A1	A2	Frequency	β estimate	SE	P value	A1	A2	Frequency	β estimate	SE	P value	A1	A2	Frequency	FreqSE	β estimate	SE	P value	I2	Direction
	1	1:53202531:G:C	C	G	0.0630531	-0.217659	0.0488278	8.28464e-06	C	G	0.0250836	-0.0046016	0.00448324	0.304703	C	G	0.0254	0.0035	-0.0064	0.0045	0.1528	94.7	--
	1	1:53207754:G:T	T	G	0.0630531	-0.217659	0.0488278	8.28464e-06	T	G	0.0250836	-0.0046016	0.00448324	0.304703	T	G	0.0254	0.0035	-0.0064	0.0045	0.1528	94.7	--
	1	1:53333330:C:A	A	C	0.0544801	-0.240528	0.0516071	3.1506e-06	A	C	0.0244755	-0.00400152	0.00453427	0.377503	A	C	0.0247	0.0026	-0.0058	0.0045	0.1981	95.2	--
	2	2:213020529:C:A							C	A	0.330952	0.00707341	0.00149234	2.1392e-06
	2	2:213027294:G:A							G	A	0.326087	0.00689638	0.00149528	3.98636e-06
	2	2:81984537:A:C	C	A	0.0669248	-0.214956	0.048054	7.70524e-06	C	A	0.0754029	0.00287856	0.00267898	0.2826	A	C	0.9246	0.0005	-0.0022	0.0027	0.41	95.1	+-
	2	2:81991178:A:G	G	A	0.0669248	-0.214956	0.048054	7.70524e-06	G	A	0.0754029	0.00287856	0.00267898	0.2826	A	G	0.9246	0.0005	-0.0022	0.0027	0.41	95.1	+-
	2	2:82004618:A:T	T	A	0.06651	-0.21862	0.0482715	5.92751e-06	T	A	0.0754029	0.00287856	0.00267898	0.2826	A	T	0.9246	0.0005	-0.0022	0.0027	0.4111	95.2	+-
	2	2:82053791:G:A	A	G	0.0685841	-0.234348	0.0479134	1.00289e-06	A	G	0.0886288	0.000775065	0.00250721	0.75722	A	G	0.0886	0.001	0.0001	0.0025	0.9576	95.8	-+
	2	2:82060592:G:T	T	G	0.0678927	-0.234095	0.0480998	1.13384e-06	T	G	0.0886288	0.000876153	0.00250718	0.726746	T	G	0.0886	0.0011	0.0002	0.0025	0.9238	95.8	-+
	2	2:82077473:C:A	A	C	0.0678927	-0.232218	0.0480998	1.38021e-06	A	C	0.0886288	0.000751239	0.00250722	0.764459	A	C	0.0886	0.0011	0.0001	0.0025	0.9618	95.7	-+
	2	2:82078983:T:A	A	T	0.0687223	-0.231139	0.0478764	1.38035e-06	A	T	0.0890848	0.000738464	0.00250256	0.767931	A	T	0.089	0.0011	0.0001	0.0025	0.966	95.7	-+
	2	2:82085610:G:A	A	G	0.0683075	-0.234442	0.0479876	1.03176e-06	A	G	0.0884767	0.00091989	0.00250876	0.713864	A	G	0.0884	0.0011	0.0003	0.0025	0.9115	95.8	-+
	2	2:82088565:T:C	C	T	0.0683075	-0.234442	0.0479876	1.03176e-06	C	T	0.0886288	0.00118614	0.00250721	0.636148	T	C	0.9114	0.0011	-0.0005	0.0025	0.8278	95.8	+-
	2	2:82093632:A:C	C	A	0.0684458	-0.233795	0.0479504	1.08392e-06	C	A	0.0881727	0.00103742	0.00251681	0.680196	A	C	0.9119	0.001	-0.0004	0.0025	0.876	95.8	+-
	2	2:82094735:A:G	G	A	0.0684458	-0.233795	0.0479504	1.08392e-06	G	A	0.0883247	0.00108464	0.00251522	0.666301	A	G	0.9117	0.001	-0.0004	0.0025	0.8609	95.8	+-
	2	2:82116415:A:G	G	A	0.0672013	-0.241351	0.0482891	5.7916e-07	G	A	0.0878687	0.00102771	0.00252007	0.683412	A	G	0.9122	0.0011	-0.0004	0.0025	0.8833	96	+-
	2	2:86722474:C:T	T	C	0.0608407	-0.24077	0.0496048	1.21149e-06	T	C	0.163576	-0.000468842	0.00191958	0.807043	T	C	0.1634	0.004	-0.0008	0.0019	0.6659	95.7	--
	3	3:157044997:C:A	A	C	0.167174	-0.145083	0.032166	6.469e-06	A	C	0.258285	0.000868814	0.00158805	0.584314	A	C	0.2581	0.0045	0.0005	0.0016	0.7458	95.1	-+
	3	3:157046660:C:T	T	C	0.167174	-0.145083	0.032166	6.469e-06	T	C	0.258133	0.000905867	0.00158928	0.568686	T	C	0.2579	0.0045	0.0006	0.0016	0.7287	95.1	-+
	3	3:157047154:T:C	C	T	0.166897	-0.143621	0.0321762	8.05996e-06	C	T	0.258133	0.000905867	0.00158928	0.568686	T	C	0.7421	0.0045	-0.0006	0.0016	0.727	95	+-
	3	3:32037605:G:A	A	G	0.0858684	-0.208697	0.0429689	1.19227e-06	A	G	0.0668896	-0.00305515	0.00284573	0.283006	A	G	0.067	0.0013	-0.004	0.0028	0.1633	95.6	--
	3	3:32037880:T:C	C	T	0.0858684	-0.208697	0.0429689	1.19227e-06	C	T	0.0668896	-0.00305515	0.00284573	0.283006	T	C	0.933	0.0013	0.004	0.0028	0.1633	95.6	++
	3	3:32039864:T:C	C	T	0.0862832	-0.20666	0.0428238	1.39423e-06	C	T	0.0662815	-0.00283521	0.00285608	0.32086	T	C	0.9336	0.0013	0.0037	0.0028	0.1891	95.6	++
	3	3:32041229:T:C	C	T	0.0846239	-0.209126	0.0430401	1.18061e-06	C	T	0.0585284	-0.00371899	0.00301938	0.218058	T	C	0.9413	0.0018	0.0047	0.003	0.1166	95.6	++
	3	3:32041580:G:C	C	G	0.0846239	-0.209126	0.0430401	1.18061e-06	C	G	0.0585284	-0.00371899	0.00301938	0.218058	C	G	0.0587	0.0018	-0.0047	0.003	0.1166	95.6	--
	3	3:32044252:G:A	A	G	0.0854535	-0.206117	0.0428946	1.54593e-06	A	G	0.0597446	-0.00382112	0.00298533	0.200557	A	G	0.0599	0.0018	-0.0048	0.003	0.1074	95.5	--
	3	3:32047336:C:T	T	C	0.085177	-0.204947	0.0429428	1.81914e-06	T	C	0.0598966	-0.00352167	0.00298225	0.237652	T	C	0.06	0.0017	-0.0045	0.003	0.1315	95.4	--
	3	3:32051660:C:G	G	C	0.0908462	-0.189038	0.0415273	5.31051e-06	G	C	0.0757069	-0.00399992	0.0026674	0.133729	C	G	0.9242	0.001	0.0048	0.0027	0.07373	94.9	++
	4	4:178967175:G:A	A	G	0.0817201	-0.194852	0.0434895	7.44892e-06	A	G	0.0741867	0.00139956	0.00263115	0.594782	A	G	0.0742	0.0005	0.0007	0.0026	0.7944	95.1	-+
	4	4:178973203:C:G	G	C	0.0792312	-0.202069	0.0442809	5.03436e-06	G	C	0.0716023	0.00186142	0.0026709	0.485849	C	G	0.9284	0.0005	-0.0011	0.0027	0.6742	95.3	+-
	4	4:178976679:C:G	G	C	0.0792312	-0.202069	0.0442809	5.03436e-06	G	C	0.0714503	0.00188889	0.00267296	0.479775	C	G	0.9285	0.0005	-0.0011	0.0027	0.6666	95.3	+-
	4	4:178979051:G:A	A	G	0.0790929	-0.201625	0.0443084	5.35233e-06	A	G	0.0712983	0.00190162	0.00267501	0.477158	A	G	0.0713	0.0005	0.0012	0.0027	0.6637	95.2	-+
	4	4:38366856:C:T	T	C	0.106333	-0.190387	0.0388859	9.77893e-07	T	C	0.116297	3.30986e-06	0.0021699	0.998783	T	C	0.1163	0.0006	-0.0006	0.0022	0.7862	95.8	-+
	4	4:38367845:G:A	A	G	0.106195	-0.19076	0.0388471	9.08285e-07	A	G	0.115537	-5.82362e-05	0.0021773	0.978662	A	G	0.1155	0.0005	-0.0007	0.0022	0.763	95.8	--
	4	4:38371812:C:T	T	C	0.106748	-0.189161	0.0387309	1.03961e-06	T	C	0.115537	-0.000266031	0.00217413	0.902612	T	C	0.1155	0.0005	-0.0009	0.0022	0.6922	95.8	--
	4	4:63345570:T:C							T	C	0.380207	0.00651398	0.00145919	8.04001e-06
	4	4:63351483:G:A							G	A	0.383399	0.0067133	0.00145696	4.07068e-06
	4	4:63355586:T:G							T	G	0.379447	0.00653891	0.00145892	7.39405e-06
	4	4:63357594:A:C							A	C	0.379903	0.00660889	0.00145779	5.80108e-06
	4	4:63359628:G:A							G	A	0.381879	0.00670947	0.00145729	4.14296e-06
	5	5:114312887:C:T	T	C	0.469718	0.00758099	0.0240465	0.752562	T	C	0.48799	0.00644857	0.00141894	5.50322e-06	T	C	0.4879	0.0011	0.0065	0.0014	5.231e-06	0	++
	5	5:114313184:C:G	C	G	0.479674	0.0107914	0.0239997	0.652965	C	G	0.497416	0.0063374	0.0014234	8.49573e-06	C	G	0.4974	0.001	0.0064	0.0014	7.782e-06	0	++
	5	5:114316354:G:T	T	G	0.46958	0.00794984	0.0240409	0.740886	T	G	0.484342	0.00632546	0.00141944	8.33885e-06	T	G	0.4843	0.0009	0.0063	0.0014	7.894e-06	0	++
	6	6:121251283:G:A	A	G	0.0660951	-0.241309	0.0481796	5.48439e-07	A	G	0.0171785	-0.00451414	0.00546867	0.409113	A	G	0.0178	0.0055	-0.0075	0.0054	0.1663	95.8	--
	6	6:121289428:G:T	T	G	0.0662334	-0.238879	0.0482452	7.36992e-07	T	G	0.0176345	-0.00387913	0.00539979	0.47252	T	G	0.0182	0.0054	-0.0068	0.0054	0.2059	95.7	--
	6	6:13943955:C:T	T	C	0.174917	-0.155789	0.0314267	7.15158e-07	T	C	0.147765	-0.00259184	0.00199546	0.193989	T	C	0.1479	0.0017	-0.0032	0.002	0.1075	95.8	--
	6	6:13949295:A:G	G	A	0.174779	-0.155926	0.0314311	7.01769e-07	G	A	0.147765	-0.00259184	0.00199546	0.193989	A	G	0.8521	0.0017	0.0032	0.002	0.1075	95.8	++
	6	6:13952363:C:T	T	C	0.176162	-0.153989	0.0313026	8.68306e-07	T	C	0.147765	-0.00259184	0.00199546	0.193989	T	C	0.1479	0.0018	-0.0032	0.002	0.1078	95.7	--
	6	6:13952853:G:A	A	G	0.17547	-0.155114	0.0313523	7.51899e-07	A	G	0.148069	-0.00260088	0.00199209	0.191688	A	G	0.1482	0.0017	-0.0032	0.002	0.106	95.8	--
	7	7:20294261:G:C							C	G	0.130891	-0.0095191	0.00208518	4.9919e-06
	7	7:20300948:C:T							T	C	0.131195	-0.00949708	0.00208392	5.1809e-06
	9	9:116864326:T:C	C	T	0.340155	-0.113127	0.0252951	7.73826e-06	C	T	0.271663	-0.00106966	0.00160185	0.504283	T	C	0.7281	0.0043	0.0015	0.0016	0.3426	94.9	++
	9	9:116866605:G:A	A	G	0.33974	-0.113753	0.025287	6.844e-06	A	G	0.269991	-0.000880631	0.00160381	0.582946	A	G	0.2703	0.0044	-0.0013	0.0016	0.405	95	--
	9	9:79380282:A:T							T	A	0.0866525	-0.0112517	0.00254199	9.58522e-06
	10	10:132273247:A:G	G	A	0.124447	-0.164965	0.0363646	5.7217e-06	G	A	0.105503	-0.00288561	0.00229154	0.207942	A	G	0.8944	0.0012	0.0035	0.0023	0.1231	94.9	++
	10	10:132273857:T:G	G	T	0.12417	-0.166691	0.0364318	4.75269e-06	G	T	0.105655	-0.00305973	0.00229046	0.181596	T	G	0.8943	0.0012	0.0037	0.0023	0.1052	95	++
	10	10:132274150:A:G	G	A	0.124032	-0.166745	0.0364431	4.7511e-06	G	A	0.105655	-0.00305973	0.00229046	0.181596	A	G	0.8943	0.0012	0.0037	0.0023	0.1052	95	++
	10	10:132274305:C:T	T	C	0.123894	-0.166386	0.0364544	5.01335e-06	T	C	0.105655	-0.00305973	0.00229046	0.181596	T	C	0.1057	0.0011	-0.0037	0.0023	0.1054	95	--
	10	10:20598593:G:A							A	G	0.153846	0.00895552	0.00194818	4.28908e-06
	10	10:32669119:G:A	A	G	0.168003	-0.0471958	0.0319246	0.139314	A	G	0.182122	-0.00824808	0.0018373	7.14796e-06	A	G	0.1821	0.0008	-0.0084	0.0018	4.953e-06	32.6	--
	11	11:90667716:C:A	A	C	0.0720409	-0.209235	0.0458206	4.96163e-06	A	C	0.0504713	0.000914884	0.00323232	0.777144	A	C	0.0506	0.0015	-0.0001	0.0032	0.9689	95.2	-+
	11	11:90712087:G:A	A	G	0.0742533	-0.199742	0.0450676	9.33377e-06	A	G	0.0524476	0.00228868	0.00318044	0.471765	A	G	0.0526	0.0015	0.0013	0.0032	0.6849	95	-+
	11	11:90712143:A:G	G	A	0.0742533	-0.199742	0.0450676	9.33377e-06	G	A	0.0524476	0.00228868	0.00318044	0.471765	A	G	0.9474	0.0015	-0.0013	0.0032	0.6849	95	+-
	11	11:90716448:C:T	T	C	0.0642976	-0.216795	0.0485802	8.0968e-06	T	C	0.0500152	0.000780544	0.00324481	0.809903	T	C	0.0501	0.0009	-0.0002	0.0032	0.9542	95	-+
	11	11:90718984:C:T	T	C	0.064021	-0.215089	0.0486594	9.85687e-06	T	C	0.0501672	0.000529256	0.00324064	0.870268	T	C	0.0502	0.0009	-0.0004	0.0032	0.896	94.9	-+
	11	11:90726183:G:A	A	G	0.0636062	-0.217428	0.0487791	8.29585e-06	A	G	0.0518395	0.000832729	0.00319583	0.794426	A	G	0.0519	0.0008	-0.0001	0.0032	0.975	95	-+
	11	11:90748001:A:T	T	A	0.0691372	-0.217486	0.0467898	3.34915e-06	T	A	0.0519915	0.000927813	0.00318211	0.770614	A	T	0.9479	0.0012	0.0001	0.0032	0.9805	95.4	+-
	11	11:90753678:G:C	C	G	0.0709347	-0.21432	0.0463518	3.76845e-06	C	G	0.0519915	0.000927813	0.00318211	0.770614	C	G	0.0521	0.0013	-0.0001	0.0032	0.9794	95.3	-+
	11	11:90755590:A:G	G	A	0.0706582	-0.216744	0.0464181	3.02108e-06	G	A	0.0519915	0.00110085	0.00318212	0.729382	A	G	0.9479	0.0013	-0.0001	0.0032	0.9794	95.4	+-
	13	13:109768481:A:G	G	A	0.105088	-0.173031	0.0385989	7.36677e-06	G	A	0.041806	-0.00452394	0.0035287	0.199828	A	G	0.9577	0.0057	0.0059	0.0035	0.09202	94.7	++
	13	13:109771584:C:T	T	C	0.105088	-0.173031	0.0385989	7.36677e-06	T	C	0.041502	-0.00439689	0.00354004	0.21422	T	C	0.042	0.0058	-0.0058	0.0035	0.09971	94.7	--
	13	13:109772109:T:A	A	T	0.104812	-0.172261	0.0386299	8.22352e-06	A	T	0.041654	-0.00359196	0.00350764	0.305818	A	T	0.0422	0.0057	-0.005	0.0035	0.1547	94.7	--
	17	17:25548742:A:G	G	A	0.167312	-0.157428	0.0322535	1.05575e-06	G	A	0.210094	-0.00220912	0.00174096	0.204474	A	G	0.79	0.0023	0.0027	0.0017	0.126	95.7	++
	17	17:25553575:A:G	G	A	0.167174	-0.15725	0.0322587	1.09001e-06	G	A	0.21055	-0.00229973	0.00174058	0.186419	A	G	0.7896	0.0023	0.0027	0.0017	0.1137	95.7	++
	17	17:25554625:G:A	A	G	0.167174	-0.15725	0.0322587	1.09001e-06	A	G	0.21055	-0.00229973	0.00174058	0.186419	A	G	0.2104	0.0023	-0.0027	0.0017	0.1137	95.7	--
	17	17:25556278:T:C	C	T	0.167312	-0.157091	0.0322535	1.11309e-06	C	T	0.21055	-0.00229973	0.00174058	0.186419	T	C	0.7896	0.0023	0.0027	0.0017	0.1137	95.6	++
	17	17:25557777:A:G	G	A	0.159569	-0.149368	0.032753	5.10471e-06	G	A	0.209942	-0.00219729	0.00174271	0.207364	A	G	0.7902	0.0027	0.0026	0.0017	0.1333	95	++
	17	17:25559906:A:T	T	A	0.159569	-0.149368	0.032753	5.10471e-06	T	A	0.209942	-0.00219729	0.00174271	0.207364	A	T	0.7902	0.0027	0.0026	0.0017	0.1333	95	++
	17	17:25560207:G:T	T	G	0.159569	-0.149368	0.032753	5.10471e-06	T	G	0.209942	-0.00219729	0.00174271	0.207364	T	G	0.2098	0.0027	-0.0026	0.0017	0.1333	95	--
	17	17:25561626:G:A	A	G	0.159569	-0.149368	0.032753	5.10471e-06	A	G	0.210246	-0.00211203	0.00173922	0.224611	A	G	0.2101	0.0027	-0.0025	0.0017	0.1458	95	--
	17	17:25562281:G:A	A	G	0.159569	-0.149368	0.032753	5.10471e-06	A	G	0.209942	-0.00219729	0.00174271	0.207364	A	G	0.2098	0.0027	-0.0026	0.0017	0.1333	95	--
	17	17:25564133:G:A	A	G	0.159569	-0.149368	0.032753	5.10471e-06	A	G	0.209942	-0.00219729	0.00174271	0.207364	A	G	0.2098	0.0027	-0.0026	0.0017	0.1333	95	--
	17	17:25564490:T:C	C	T	0.159569	-0.149368	0.032753	5.10471e-06	C	T	0.209942	-0.00219729	0.00174271	0.207364	T	C	0.7902	0.0027	0.0026	0.0017	0.1333	95	++
	17	17:25564760:C:T	T	C	0.159569	-0.149368	0.032753	5.10471e-06	T	C	0.209942	-0.00219729	0.00174271	0.207364	T	C	0.2098	0.0027	-0.0026	0.0017	0.1333	95	--
	17	17:25565155:G:A	A	G	0.159569	-0.149368	0.032753	5.10471e-06	A	G	0.209942	-0.00219729	0.00174271	0.207364	A	G	0.2098	0.0027	-0.0026	0.0017	0.1333	95	--
	17	17:25565191:A:G	G	A	0.159569	-0.149368	0.032753	5.10471e-06	G	A	0.209942	-0.00219729	0.00174271	0.207364	A	G	0.7902	0.0027	0.0026	0.0017	0.1333	95	++
	17	17:25566020:A:G	G	A	0.159569	-0.149368	0.032753	5.10471e-06	G	A	0.209334	-0.00207539	0.00174324	0.233835	A	G	0.7908	0.0026	0.0025	0.0017	0.1524	95	++
	17	17:25566027:A:C	C	A	0.159569	-0.149368	0.032753	5.10471e-06	C	A	0.209334	-0.00207539	0.00174324	0.233835	A	C	0.7908	0.0026	0.0025	0.0017	0.1524	95	++
	17	17:25566629:T:G	G	T	0.159569	-0.149368	0.032753	5.10471e-06	G	T	0.209942	-0.00219729	0.00174271	0.207364	T	G	0.7902	0.0027	0.0026	0.0017	0.1333	95	++
	17	17:25567135:G:C	C	G	0.159569	-0.149368	0.032753	5.10471e-06	C	G	0.209942	-0.00219729	0.00174271	0.207364	C	G	0.2098	0.0027	-0.0026	0.0017	0.1333	95	--
	17	17:25567367:G:C	C	G	0.159569	-0.149368	0.032753	5.10471e-06	C	G	0.209942	-0.00219729	0.00174271	0.207364	C	G	0.2098	0.0027	-0.0026	0.0017	0.1333	95	--
	17	17:25568707:G:A	A	G	0.159569	-0.149368	0.032753	5.10471e-06	A	G	0.209942	-0.00219729	0.00174271	0.207364	A	G	0.2098	0.0027	-0.0026	0.0017	0.1333	95	--
	17	17:25568923:G:A	A	G	0.159569	-0.149368	0.032753	5.10471e-06	A	G	0.209942	-0.00219729	0.00174271	0.207364	A	G	0.2098	0.0027	-0.0026	0.0017	0.1333	95	--
	17	17:25569373:G:A	A	G	0.159569	-0.149368	0.032753	5.10471e-06	A	G	0.209942	-0.00219729	0.00174271	0.207364	A	G	0.2098	0.0027	-0.0026	0.0017	0.1333	95	--
	17	17:25569564:G:A	A	G	0.159569	-0.149368	0.032753	5.10471e-06	A	G	0.209942	-0.00219729	0.00174271	0.207364	A	G	0.2098	0.0027	-0.0026	0.0017	0.1333	95	--
	17	17:25570209:T:C	C	T	0.159569	-0.149368	0.032753	5.10471e-06	C	T	0.209486	-0.00207351	0.00174312	0.234228	T	C	0.7907	0.0026	0.0025	0.0017	0.1527	95	++
	17	17:25570214:C:T	T	C	0.159569	-0.149368	0.032753	5.10471e-06	T	C	0.209486	-0.00207351	0.00174312	0.234228	T	C	0.2093	0.0026	-0.0025	0.0017	0.1527	95	--
	17	17:25570386:G:A	A	G	0.159569	-0.149368	0.032753	5.10471e-06	A	G	0.209942	-0.00219729	0.00174271	0.207364	A	G	0.2098	0.0027	-0.0026	0.0017	0.1333	95	--
	17	17:25571166:T:C	C	T	0.159569	-0.149368	0.032753	5.10471e-06	C	T	0.209942	-0.00219729	0.00174271	0.207364	T	C	0.7902	0.0027	0.0026	0.0017	0.1333	95	++
	17	17:25571262:A:G	G	A	0.159569	-0.149368	0.032753	5.10471e-06	G	A	0.209942	-0.00219729	0.00174271	0.207364	A	G	0.7902	0.0027	0.0026	0.0017	0.1333	95	++
	17	17:52367205:C:A							A	C	0.173457	0.00824573	0.00185709	8.9901e-06
	18	18:51688837:G:A	A	G	0.0673396	-0.228897	0.0473422	1.33185e-06	A	G	0.171633	-0.00553729	0.00186071	0.00292124	A	G	0.1715	0.0041	-0.0059	0.0019	0.001559	95.5	--
	20	20:56518693:G:A	A	G	0.0600111	-0.255486	0.0500988	3.40312e-07	A	G	0.136972	-0.00151907	0.00202501	0.453164	A	G	0.1368	0.0031	-0.0019	0.002	0.3393	96.1	--
	20	20:56526902:T:C	C	T	0.0593197	-0.2595	0.0503221	2.51226e-07	C	T	0.137124	-0.00150375	0.00202443	0.457603	T	C	0.863	0.0031	0.0019	0.002	0.3424	96.2	++

## Sheet: M-VLDL-FC
	Online supplementary
	GWAS results from mixed linear model association analyses (mlma). SNPs identifed at the suggestive level (1 x 105) in at least one ethnicity. Significant SNPs are shown in bold. Shaded rows represent SNPs not included in the GWAS due to the SNP not being included in the GWAS as a result of failing a previous QC step. Meta-analysis results obtained from a fixed effects inverse variance model in ME…
			South Asians						White Europeans						Meta Analysis
	Chromosome	SNP	A1	A2	Frequency	β estimate	SE	P value	A1	A2	Frequency	β estimate	SE	P value	A1	A2	Frequency	FreqSE	β estimate	SE	P value	I2	Direction
	1	1:202099686:G:A							A	G	0.0791488	-0.146296	0.0304318	1.52959e-06
	1	1:202100103:C:T							T	C	0.0782303	-0.15308	0.030695	6.12765e-07
	1	1:230776067:G:A							A	G	0.0607777	-0.167791	0.0342674	9.75541e-07
	1	1:230776123:T:C							C	T	0.0607777	-0.167791	0.0342674	9.75541e-07
	1	1:230776292:C:T							T	C	0.0607777	-0.167791	0.0342674	9.75541e-07
	1	1:230776381:T:C							C	T	0.0606246	-0.168421	0.0343021	9.11102e-07
	1	1:230776997:G:A							A	G	0.0589406	-0.168939	0.0346925	1.11822e-06
	1	1:230777072:C:T							T	C	0.0587875	-0.166583	0.0347288	1.61323e-06
	2	2:52260688:T:C	T	C	0.180432	-0.000281834	0.0321171	0.992998	T	C	0.294856	-0.0802102	0.018113	9.49704e-06	T	C	0.2672	0.049	-0.0609	0.0158	0.0001127	78.7	--
	2	2:52260752:T:C	T	C	0.180432	-0.000281834	0.0321171	0.992998	T	C	0.294856	-0.0802102	0.018113	9.49704e-06	T	C	0.2672	0.049	-0.0609	0.0158	0.0001127	78.7	--
	2	2:52261385:A:T	A	T	0.180571	5.28618e-05	0.0321131	0.998687	A	T	0.294856	-0.0802102	0.018113	9.49704e-06	A	T	0.2673	0.0489	-0.0608	0.0158	0.0001151	78.9	+-
	2	2:67779129:C:T							T	C	0.0543478	-0.162243	0.0360457	6.76238e-06
	2	2:67780154:T:C							C	T	0.0549602	-0.159148	0.0358804	9.18555e-06
	2	2:67781058:G:A							A	G	0.0552664	-0.159352	0.0357988	8.5343e-06
	2	2:67810419:T:C							C	T	0.0518983	-0.183313	0.0369637	7.07593e-07
	2	2:67811378:A:G							G	A	0.0517453	-0.184179	0.0370093	6.47277e-07
	2	2:67811450:T:C	C	T	0.0289634	0.0601411	0.0707312	0.395171	C	T	0.0517453	-0.184179	0.0370093	6.47277e-07	T	C	0.9532	0.0094	0.1317	0.0328	5.932e-05	89.3	-+
	2	2:67821390:A:C							C	A	0.0515922	-0.188286	0.0370552	3.74982e-07
	2	2:67822159:G:C							C	G	0.0515922	-0.188286	0.0370552	3.74982e-07
	2	2:67823098:T:C							C	T	0.0515922	-0.188286	0.0370552	3.74982e-07
	2	2:67831994:C:T							T	C	0.0508267	-0.191503	0.0372874	2.80852e-07
	2	2:67848225:G:A							A	G	0.0509798	-0.186498	0.0372405	5.50173e-07
	2	2:67852041:T:C							C	T	0.0503674	-0.188436	0.0374292	4.79165e-07
	2	2:81299188:A:G	G	A	0.130682	0.00547125	0.0365641	0.881053	G	A	0.0632272	-0.151503	0.0341615	9.21137e-06	A	G	0.9053	0.0336	0.0783	0.025	0.001698	89.8	-+
	2	2:81302984:C:A	A	C	0.130682	0.00547125	0.0365641	0.881053	A	C	0.0632272	-0.151503	0.0341615	9.21137e-06	A	C	0.0947	0.0336	-0.0783	0.025	0.001698	89.8	+-
	2	2:81307430:A:G	G	A	0.139828	0.0154737	0.0354188	0.662199	G	A	0.0632272	-0.151503	0.0341615	9.21137e-06	A	G	0.8999	0.0383	0.071	0.0246	0.003873	91.3	-+
	2	2:81347439:A:G	G	A	0.12791	0.0076518	0.036903	0.835737	G	A	0.0626148	-0.152753	0.034298	8.44035e-06	A	G	0.9071	0.0326	0.0784	0.0251	0.001801	90.1	-+
	2	2:81347587:C:T	T	C	0.12791	0.0076518	0.036903	0.835737	T	C	0.0626148	-0.152753	0.034298	8.44035e-06	T	C	0.0929	0.0326	-0.0784	0.0251	0.001801	90.1	+-
	2	2:81350320:A:G	G	A	0.137057	0.015872	0.0357119	0.656721	G	A	0.0626148	-0.152753	0.034298	8.44035e-06	A	G	0.9017	0.0372	0.0718	0.0247	0.003687	91.4	-+
	2	2:81350444:T:A	A	T	0.137057	0.015872	0.0357119	0.656721	A	T	0.0626148	-0.152753	0.034298	8.44035e-06	A	T	0.0983	0.0372	-0.0718	0.0247	0.003687	91.4	+-
	2	2:81351326:A:G	G	A	0.137057	0.015872	0.0357119	0.656721	G	A	0.0626148	-0.152753	0.034298	8.44035e-06	A	G	0.9017	0.0372	0.0718	0.0247	0.003687	91.4	-+
	2	2:81373695:T:C	C	T	0.217988	-0.0136492	0.0297803	0.646717	C	T	0.17575	-0.095134	0.0214857	9.52106e-06	T	C	0.8098	0.02	0.0672	0.0174	0.0001143	79.7	++
	2	2:81374060:T:C	C	T	0.217711	-0.0125828	0.0298064	0.672914	C	T	0.177434	-0.0973931	0.0214047	5.36231e-06	T	C	0.8089	0.0191	0.0685	0.0174	8.067e-05	81.3	++
	2	2:81374858:G:A	A	G	0.204823	-0.00369871	0.0305304	0.903573	A	G	0.17774	-0.0961863	0.0213759	6.80349e-06	A	G	0.1866	0.0127	-0.0658	0.0175	0.0001729	83.8	--
	2	2:82004618:A:T	T	A	0.0663803	-0.222885	0.0498179	7.67688e-06	T	A	0.0754746	0.0134274	0.0311694	0.666624	A	T	0.9271	0.0041	0.0531	0.0264	0.04466	93.8	+-
	2	2:82051481:T:C	C	T	0.0351996	0.0548347	0.06849	0.42335	C	T	0.0606246	-0.152182	0.0338392	6.88499e-06	T	C	0.9444	0.0101	0.1116	0.0303	0.0002355	86.4	-+
	2	2:82053791:G:A	A	G	0.068459	-0.233139	0.0494466	2.41749e-06	A	G	0.0889467	0.013708	0.0291449	0.638111	A	G	0.0837	0.009	-0.0499	0.0251	0.0467	94.6	-+
	2	2:82055392:C:G	G	C	0.0351996	0.0548347	0.06849	0.42335	G	C	0.0604715	-0.15266	0.0338727	6.57842e-06	C	G	0.9445	0.01	0.1119	0.0304	0.0002286	86.4	-+
	2	2:82060592:G:T	T	G	0.0677661	-0.231304	0.0496398	3.16753e-06	T	G	0.0889467	0.014406	0.0291449	0.621102	T	G	0.0835	0.0092	-0.0486	0.0251	0.05324	94.5	-+
	2	2:82077473:C:A	A	C	0.0677661	-0.228309	0.0496398	4.2386e-06	A	C	0.0889467	0.0136175	0.0291449	0.640332	A	C	0.0835	0.0092	-0.0484	0.0251	0.05413	94.3	-+
	2	2:82078983:T:A	A	T	0.0685976	-0.228994	0.0494083	3.5741e-06	A	T	0.089406	0.0128768	0.0290907	0.658025	A	T	0.084	0.0091	-0.0494	0.0251	0.04883	94.4	-+
	2	2:82085610:G:A	A	G	0.0681818	-0.231901	0.0495235	2.83208e-06	A	G	0.0887936	0.0150083	0.029163	0.606807	A	G	0.0835	0.009	-0.0486	0.0251	0.05328	94.6	-+
	2	2:82088565:T:C	C	T	0.0681818	-0.231901	0.0495235	2.83208e-06	C	T	0.0889467	0.0165684	0.0291449	0.569707	T	C	0.9164	0.0091	0.0473	0.0251	0.05942	94.7	+-
	2	2:82093632:A:C	C	A	0.0683204	-0.231503	0.049485	2.89331e-06	C	A	0.0884874	0.0160169	0.0292563	0.584057	A	C	0.9167	0.0088	0.0481	0.0252	0.05618	94.6	+-
	2	2:82094735:A:G	G	A	0.0683204	-0.231503	0.049485	2.89331e-06	G	A	0.0886405	0.0162112	0.0292379	0.579265	A	G	0.9166	0.0089	0.0479	0.0252	0.05712	94.6	+-
	2	2:82116415:A:G	G	A	0.0670732	-0.238789	0.0498359	1.65534e-06	G	A	0.0881813	0.0158587	0.0292932	0.588248	A	G	0.9172	0.0092	0.0495	0.0253	0.04984	94.8	+-
	2	2:86722474:C:T	T	C	0.0606984	-0.232579	0.0513179	5.83958e-06	T	C	0.163809	0.0108066	0.0223093	0.628103	T	C	0.1474	0.0377	-0.0279	0.0205	0.173	94.7	-+
	3	3:157044997:C:A	A	C	0.166713	-0.147009	0.0331535	9.24153e-06	A	C	0.257808	0.00989911	0.0185288	0.593164	A	C	0.2361	0.0388	-0.0274	0.0162	0.08972	94.1	-+
	3	3:157046660:C:T	T	C	0.166713	-0.147009	0.0331535	9.24153e-06	T	C	0.257655	0.0103538	0.018543	0.576595	T	C	0.236	0.0387	-0.0271	0.0162	0.0935	94.2	-+
	3	3:32037605:G:A	A	G	0.0855044	-0.202745	0.0443783	4.91066e-06	A	G	0.0669014	-0.00286893	0.033063	0.930853	A	G	0.0735	0.0089	-0.0742	0.0265	0.005125	92.3	--
	3	3:32037880:T:C	C	T	0.0855044	-0.202745	0.0443783	4.91066e-06	C	T	0.0669014	-0.00286893	0.033063	0.930853	T	C	0.9265	0.0089	0.0742	0.0265	0.005125	92.3	++
	3	3:32039864:T:C	C	T	0.0859202	-0.201945	0.0442275	4.96986e-06	C	T	0.066289	-0.0014421	0.0331842	0.965337	T	C	0.9266	0.0094	0.0737	0.0265	0.005518	92.4	++
	3	3:32041229:T:C	C	T	0.0842572	-0.204413	0.0444527	4.2567e-06	C	T	0.0584813	-0.0145884	0.0350923	0.677618	T	C	0.9316	0.0125	0.0875	0.0275	0.001495	91.1	++
	3	3:32041580:G:C	C	G	0.0842572	-0.204413	0.0444527	4.2567e-06	C	G	0.0584813	-0.0145884	0.0350923	0.677618	C	G	0.0684	0.0125	-0.0875	0.0275	0.001495	91.1	--
	3	3:32044252:G:A	A	G	0.0850887	-0.202027	0.0443012	5.10786e-06	A	G	0.0597061	-0.0122991	0.0347007	0.723014	A	G	0.0694	0.0123	-0.0844	0.0273	0.001994	91.2	--
	3	3:32047336:C:T	T	C	0.0848115	-0.200883	0.0443515	5.91679e-06	T	C	0.0598592	-0.0105342	0.0346647	0.761212	T	C	0.0693	0.0121	-0.0827	0.0273	0.002457	91.3	--
	4	4:178973203:C:G	G	C	0.0788525	-0.203079	0.0456608	8.68518e-06	G	C	0.0710349	0.038947	0.0312658	0.212884	C	G	0.9265	0.0036	0.0383	0.0258	0.1375	94.8	+-
	4	4:178976679:C:G	G	C	0.0788525	-0.203079	0.0456608	8.68518e-06	G	C	0.0708818	0.0385223	0.0312907	0.218282	C	G	0.9266	0.0037	0.0387	0.0258	0.134	94.8	+-
	4	4:178979051:G:A	A	G	0.078714	-0.202588	0.0456893	9.24892e-06	A	G	0.0707287	0.0388639	0.0313157	0.214593	A	G	0.0733	0.0037	-0.0383	0.0258	0.138	94.7	-+
	4	4:38366856:C:T	T	C	0.106569	-0.190389	0.0400738	2.02453e-06	T	C	0.116044	-0.0518084	0.0253607	0.0410666	T	C	0.1133	0.0043	-0.0914	0.0214	1.983e-05	88.3	--
	4	4:38367845:G:A	A	G	0.10643	-0.189223	0.0400338	2.28345e-06	A	G	0.115432	-0.051834	0.025438	0.041584	A	G	0.1128	0.0041	-0.0914	0.0215	2.093e-05	88.1	--
	4	4:38371812:C:T	T	C	0.106846	-0.188737	0.03993	2.28209e-06	T	C	0.115432	-0.0536275	0.0254007	0.0347497	T	C	0.113	0.0039	-0.0926	0.0214	1.572e-05	87.7	--
	4	4:44380391:G:A							A	G	0.0716473	-0.138759	0.0313755	9.75523e-06
	4	4:47360723:A:C	C	A	0.12403	0.0165743	0.0371673	0.655643	C	A	0.0522045	-0.170603	0.0365473	3.04122e-06	A	C	0.9125	0.0359	0.0786	0.0261	0.002563	92.2	-+
	4	4:47362372:A:C	C	A	0.123198	0.0155763	0.037326	0.676457	C	A	0.0522045	-0.169055	0.0365473	3.73416e-06	A	C	0.913	0.0355	0.0787	0.0261	0.002585	92	-+
	4	4:47363832:A:T	T	A	0.123337	0.0150601	0.0373145	0.686507	T	A	0.0522045	-0.169055	0.0365473	3.73416e-06	A	T	0.913	0.0356	0.0789	0.0261	0.002509	92	-+
	4	4:47365002:G:A	A	G	0.123476	0.0157421	0.037303	0.67302	A	G	0.0522045	-0.169055	0.0365473	3.73416e-06	A	G	0.0871	0.0356	-0.0785	0.0261	0.002623	92	+-
	4	4:47365099:T:A	A	T	0.123476	0.0157421	0.037303	0.67302	A	T	0.0522045	-0.169055	0.0365473	3.73416e-06	A	T	0.0871	0.0356	-0.0785	0.0261	0.002623	92	+-
	4	4:47365921:A:G	G	A	0.123476	0.0157421	0.037303	0.67302	G	A	0.0522045	-0.169055	0.0365473	3.73416e-06	A	G	0.9129	0.0356	0.0785	0.0261	0.002623	92	-+
	4	4:47367520:C:G	G	C	0.123476	0.0157421	0.037303	0.67302	G	C	0.0522045	-0.169055	0.0365473	3.73416e-06	C	G	0.9129	0.0356	0.0785	0.0261	0.002623	92	-+
	4	4:47367977:T:C	C	T	0.123337	0.0159041	0.0373145	0.669949	C	T	0.0523576	-0.167359	0.0365035	4.54552e-06	T	C	0.9129	0.0355	0.0777	0.0261	0.002889	91.9	-+
	4	4:47370450:G:A	A	G	0.123476	0.0160325	0.037303	0.667348	A	G	0.0523576	-0.167359	0.0365035	4.54552e-06	A	G	0.0871	0.0356	-0.0776	0.0261	0.002918	91.9	+-
	4	4:47378151:G:A							A	G	0.0531231	-0.166093	0.0362873	4.71299e-06
	4	4:5326726:C:T							T	C	0.0868034	-0.131072	0.0291281	6.80038e-06
	4	4:90139147:A:G							G	A	0.0881813	-0.13075	0.0286929	5.19241e-06
	5	5:56320252:A:G							G	A	0.0718004	-0.157902	0.0316334	5.98751e-07
	5	5:56320710:A:C							C	A	0.0718004	-0.157902	0.0316334	5.98751e-07
	6	6:13943955:C:T	T	C	0.175443	-0.151468	0.0323577	2.85395e-06	T	C	0.148806	-0.0246587	0.023153	0.28686	T	C	0.1578	0.0126	-0.0676	0.0188	0.0003306	90.2	--
	6	6:13949295:A:G	G	A	0.175305	-0.152272	0.0323621	2.53531e-06	G	A	0.148806	-0.0246587	0.023153	0.28686	A	G	0.8422	0.0125	0.0679	0.0188	0.0003134	90.3	++
	6	6:13952363:C:T	T	C	0.176691	-0.149087	0.0322303	3.73369e-06	T	C	0.148653	-0.0257861	0.023187	0.266098	T	C	0.1582	0.0133	-0.0678	0.0188	0.0003132	89.6	--
	6	6:13952853:G:A	A	G	0.175998	-0.150475	0.0322812	3.14094e-06	A	G	0.148959	-0.0252248	0.0231473	0.275821	A	G	0.1581	0.0128	-0.0678	0.0188	0.0003159	89.9	--
	6	6:33658780:C:T	T	C	0.0160754	0.0691033	0.0984019	0.48252	T	C	0.0518983	-0.16836	0.0374429	6.9099e-06	T	C	0.0474	0.0119	-0.1383	0.035	7.726e-05	80.3	+-
	6	6:33667660:C:T	T	C	0.0164911	0.081315	0.0972556	0.403101	T	C	0.0545009	-0.168453	0.0366692	4.35137e-06	T	C	0.0498	0.0125	-0.1374	0.0343	6.241e-05	82.7	+-
	6	6:33683068:A:T	T	A	0.0182927	0.0939901	0.0927337	0.310798	T	A	0.0551133	-0.164948	0.0364954	6.19267e-06	A	T	0.9498	0.0125	0.1302	0.034	0.0001258	85.2	-+
	6	6:33683548:A:G	G	A	0.0182927	0.0939901	0.0927337	0.310798	G	A	0.0549602	-0.16316	0.0365386	7.99101e-06	A	G	0.95	0.0125	0.1286	0.034	0.000155	85	-+
	6	6:33692368:T:C	C	T	0.0209257	0.0992874	0.0871793	0.25475	C	T	0.056338	-0.164066	0.0360498	5.33658e-06	T	C	0.9488	0.0125	0.1256	0.0333	0.0001629	87.2	-+
	6	6:33706159:G:A	A	G	0.0631929	0.069534	0.0507657	0.170779	A	G	0.0698102	-0.147376	0.0328245	7.12795e-06	A	G	0.0679	0.003	-0.0834	0.0276	0.002473	92.2	+-
	6	6:33706479:C:T	T	C	0.0627772	0.0688293	0.0508944	0.176249	T	C	0.0696571	-0.148736	0.0328535	5.97511e-06	T	C	0.0676	0.0031	-0.0847	0.0276	0.00214	92.2	+-
	6	6:33707112:G:A	A	G	0.0627772	0.0688293	0.0508944	0.176249	A	G	0.0696571	-0.148736	0.0328535	5.97511e-06	A	G	0.0676	0.0031	-0.0847	0.0276	0.00214	92.2	+-
	6	6:33707976:G:T	T	G	0.0627772	0.0688293	0.0508944	0.176249	T	G	0.0696571	-0.148736	0.0328535	5.97511e-06	T	G	0.0676	0.0031	-0.0847	0.0276	0.00214	92.2	+-
	6	6:33709980:C:A	A	C	0.0630543	0.068089	0.0508085	0.180209	A	C	0.0696571	-0.148736	0.0328535	5.97511e-06	A	C	0.0677	0.003	-0.0848	0.0276	0.002112	92.2	+-
	6	6:33710284:C:T	T	C	0.0631929	0.067693	0.0507657	0.182388	T	C	0.0696571	-0.148736	0.0328535	5.97511e-06	T	C	0.0677	0.0029	-0.0848	0.0276	0.002096	92.2	+-
	6	6:33713550:G:A	A	G	0.0629157	0.0682179	0.0508514	0.179753	A	G	0.0696571	-0.148736	0.0328535	5.97511e-06	A	G	0.0677	0.0031	-0.0848	0.0276	0.002107	92.2	+-
	6	6:33713930:T:C	C	T	0.0625	0.0686736	0.0509809	0.177965	C	T	0.0691978	-0.149983	0.0330227	5.57731e-06	T	C	0.9328	0.0031	0.0854	0.0277	0.002072	92.3	-+
	6	6:33713943:T:A	A	T	0.0625	0.0686736	0.0509809	0.177965	A	T	0.0691978	-0.149983	0.0330227	5.57731e-06	A	T	0.0672	0.0031	-0.0854	0.0277	0.002072	92.3	+-
	6	6:33713952:C:G	G	C	0.0629157	0.0682179	0.0508514	0.179753	G	C	0.0693509	-0.149031	0.0329118	5.9494e-06	C	G	0.9325	0.0029	0.0849	0.0276	0.002122	92.2	-+
	6	6:33713971:G:A	A	G	0.0629157	0.0682179	0.0508514	0.179753	A	G	0.0696571	-0.148736	0.0328535	5.97511e-06	A	G	0.0677	0.0031	-0.0848	0.0276	0.002107	92.2	+-
	6	6:33714036:G:T	T	G	0.0629157	0.0682179	0.0508514	0.179753	T	G	0.0696571	-0.148736	0.0328535	5.97511e-06	T	G	0.0677	0.0031	-0.0848	0.0276	0.002107	92.2	+-
	6	6:33714042:G:A	A	G	0.0629157	0.0682179	0.0508514	0.179753	A	G	0.0696571	-0.148736	0.0328535	5.97511e-06	A	G	0.0677	0.0031	-0.0848	0.0276	0.002107	92.2	+-
	6	6:33714094:G:C	C	G	0.0629157	0.0682179	0.0508514	0.179753	C	G	0.0696571	-0.148736	0.0328535	5.97511e-06	C	G	0.0677	0.0031	-0.0848	0.0276	0.002107	92.2	+-
	6	6:33714412:T:C	C	T	0.0629157	0.0682179	0.0508514	0.179753	C	T	0.0696571	-0.148736	0.0328535	5.97511e-06	T	C	0.9323	0.0031	0.0848	0.0276	0.002107	92.2	-+
	6	6:33714622:G:A	A	G	0.0629157	0.0682179	0.0508514	0.179753	A	G	0.0696571	-0.148736	0.0328535	5.97511e-06	A	G	0.0677	0.0031	-0.0848	0.0276	0.002107	92.2	+-
	6	6:33714639:C:T	T	C	0.0629157	0.0682179	0.0508514	0.179753	T	C	0.0696571	-0.148736	0.0328535	5.97511e-06	T	C	0.0677	0.0031	-0.0848	0.0276	0.002107	92.2	+-
	6	6:33714908:G:A	A	G	0.0630543	0.0680498	0.0508085	0.18046	A	G	0.0696571	-0.148736	0.0328535	5.97511e-06	A	G	0.0677	0.003	-0.0848	0.0276	0.002109	92.2	+-
	6	6:33715127:A:G	G	A	0.0629157	0.0682179	0.0508514	0.179753	G	A	0.0696571	-0.148736	0.0328535	5.97511e-06	A	G	0.9323	0.0031	0.0848	0.0276	0.002107	92.2	-+
	6	6:33715159:G:T	T	G	0.0629157	0.0682179	0.0508514	0.179753	T	G	0.0696571	-0.148736	0.0328535	5.97511e-06	T	G	0.0677	0.0031	-0.0848	0.0276	0.002107	92.2	+-
	6	6:33715265:A:G	G	A	0.0629157	0.0682179	0.0508514	0.179753	G	A	0.0696571	-0.148736	0.0328535	5.97511e-06	A	G	0.9323	0.0031	0.0848	0.0276	0.002107	92.2	-+
	6	6:33715391:G:A	A	G	0.0629157	0.0682179	0.0508514	0.179753	A	G	0.0696571	-0.148736	0.0328535	5.97511e-06	A	G	0.0677	0.0031	-0.0848	0.0276	0.002107	92.2	+-
	6	6:33715837:G:A	A	G	0.0629157	0.0682179	0.0508514	0.179753	A	G	0.0702694	-0.147109	0.032738	7.00536e-06	A	G	0.0681	0.0033	-0.084	0.0275	0.002273	92.1	+-
	6	6:33715904:C:A	A	C	0.0630543	0.0680498	0.0508085	0.18046	A	C	0.0702694	-0.147109	0.032738	7.00536e-06	A	C	0.0682	0.0033	-0.084	0.0275	0.002274	92.1	+-
	6	6:33715939:A:G	G	A	0.0649945	0.0700485	0.0500026	0.161245	G	A	0.0702694	-0.147109	0.032738	7.00536e-06	A	G	0.9313	0.0024	0.082	0.0274	0.002771	92.4	-+
	6	6:89449607:A:G							G	A	0.0734844	-0.14835	0.0312175	2.01265e-06
	6	6:89456302:G:A							A	G	0.074556	-0.149811	0.0309807	1.32722e-06
	6	6:89478889:G:A							A	G	0.0744029	-0.143758	0.0309369	3.37109e-06
	6	6:89511628:C:T							T	C	0.0739437	-0.14531	0.0310081	2.78323e-06
	6	6:89522122:A:C							C	A	0.0747091	-0.148098	0.0308898	1.63174e-06
	6	6:89617896:G:A							A	G	0.0721066	-0.144354	0.0314404	4.40356e-06
	6	6:89619451:C:T							T	C	0.0722596	-0.143271	0.0314153	5.10214e-06
	6	6:89633891:C:A							A	C	0.0719535	-0.14464	0.0314656	4.29061e-06
	7	7:139919975:G:C							C	G	0.14605	-0.113632	0.0233158	1.09589e-06
	8	8:81447313:G:A							A	G	0.107624	-0.117463	0.0262561	7.68657e-06
	8	8:81449374:T:C							C	T	0.107777	-0.117709	0.0262444	7.28719e-06
	8	8:81450230:A:G							G	A	0.107777	-0.117709	0.0262444	7.28719e-06
	8	8:81450838:G:C							C	G	0.107777	-0.117709	0.0262444	7.28719e-06
	8	8:81451995:G:A							A	G	0.107624	-0.117463	0.0262561	7.68657e-06
	8	8:81456312:C:G							G	C	0.107471	-0.119075	0.0262678	5.81221e-06
	8	8:81457070:G:A							A	G	0.107471	-0.119075	0.0262678	5.81221e-06
	9	9:116864326:T:C	C	T	0.340355	-0.11647	0.0260621	7.86077e-06	C	T	0.271586	-0.0180457	0.0186603	0.333512	T	C	0.7051	0.0326	0.0514	0.0152	0.0007042	89.4	++
	9	9:116866605:G:A	A	G	0.339939	-0.116817	0.0260537	7.33657e-06	A	G	0.269902	-0.0173526	0.0186832	0.353002	A	G	0.2937	0.0332	-0.0511	0.0152	0.0007581	89.6	--
	9	9:116913717:T:C							C	T	0.170086	-0.0987311	0.0217753	5.78498e-06
	9	9:16152214:C:G							G	C	0.11834	-0.116075	0.0255752	5.66413e-06
	9	9:16172580:G:T	T	G	0.161031	0.041361	0.0335458	0.217586	T	G	0.0868034	-0.135479	0.0291714	3.41299e-06	T	G	0.1188	0.0368	-0.0593	0.022	0.00703	93.7	+-
	9	9:16173076:C:T	T	C	0.160892	0.0430612	0.0335516	0.199341	T	C	0.086038	-0.131136	0.0293214	7.73543e-06	T	C	0.1185	0.0371	-0.0557	0.0221	0.01163	93.5	+-
	9	9:16174251:G:C	C	G	0.161031	0.042287	0.0335458	0.207462	C	G	0.0858849	-0.131848	0.0293402	6.99748e-06	C	G	0.1185	0.0372	-0.0564	0.0221	0.01069	93.4	+-
	9	9:16174296:G:A	A	G	0.160892	0.0433695	0.0335516	0.196142	A	G	0.0858849	-0.131848	0.0293402	6.99748e-06	A	G	0.1184	0.0372	-0.0559	0.0221	0.01135	93.5	+-
	9	9:16174410:G:C	C	G	0.161031	0.042287	0.0335458	0.207462	C	G	0.0858849	-0.131848	0.0293402	6.99748e-06	C	G	0.1185	0.0372	-0.0564	0.0221	0.01069	93.4	+-
	9	9:16175103:T:A							A	T	0.0864972	-0.129345	0.0292652	9.88167e-06
	9	9:16175509:C:T							T	C	0.0869565	-0.129145	0.0292095	9.80849e-06
	9	9:16176980:G:A							A	G	0.0863442	-0.129659	0.0292839	9.52546e-06
	9	9:16199008:C:T							T	C	0.0766993	-0.135222	0.0305127	9.35058e-06
	9	9:16200140:T:C							C	T	0.0883344	-0.128074	0.0288794	9.21591e-06
	9	9:16201094:G:A							A	G	0.0765462	-0.140649	0.0305351	4.10236e-06
	9	9:16201563:C:T							T	C	0.0724127	-0.151286	0.0313769	1.42423e-06
	9	9:16203740:T:C							C	T	0.0880282	-0.133666	0.0288056	3.47926e-06
	9	9:16205048:C:G							G	C	0.0750153	-0.141758	0.0308967	4.47223e-06
	9	9:16206150:C:T							T	C	0.0817514	-0.144135	0.0298094	1.33003e-06
	9	9:16207279:T:C	C	T	0.273975	0.0538525	0.0276165	0.0511749	C	T	0.0906307	-0.132916	0.0284605	3.00888e-06	T	C	0.8149	0.0916	0.0367	0.0198	0.06391	95.5	-+
	9	9:16207676:T:C							C	T	0.0866503	-0.139699	0.0289661	1.41519e-06
	9	9:16213206:C:A							A	C	0.072872	-0.156301	0.0315138	7.0577e-07
	9	9:73031065:T:A							A	T	0.332364	-0.07827	0.017645	9.17198e-06
	9	9:73263967:G:A							A	G	0.0690447	-0.147042	0.0320957	4.61929e-06
	9	9:73307335:G:A							A	G	0.0670545	-0.148543	0.0325356	4.98182e-06
	9	9:73308059:A:G							G	A	0.0670545	-0.148543	0.0325356	4.98182e-06
	9	9:73308260:T:C							C	T	0.0670545	-0.148543	0.0325356	4.98182e-06
	9	9:73308650:C:T							T	C	0.0670545	-0.148543	0.0325356	4.98182e-06
	9	9:73312630:C:G							G	C	0.0604715	-0.154172	0.0340463	5.94551e-06
	9	9:73314438:T:C							C	T	0.0600122	-0.151331	0.0341489	9.35796e-06
	9	9:73376868:A:G							G	A	0.0613901	-0.150254	0.0337565	8.54251e-06
	9	9:73383069:T:C							C	T	0.061237	-0.150069	0.0337896	8.94216e-06
	9	9:73395474:A:G							G	A	0.0616963	-0.149508	0.0336908	9.094e-06
	9	9:9531213:T:A	A	T	0.106846	-0.176778	0.0399881	9.83512e-06	A	T	0.207287	0.0401267	0.0203962	0.0491421	A	T	0.1866	0.0407	-0.0047	0.0182	0.7979	95.7	-+
	9	9:9531899:A:G	G	A	0.106846	-0.176778	0.0399881	9.83512e-06	G	A	0.207287	0.0401267	0.0203962	0.0491421	A	G	0.8134	0.0407	0.0047	0.0182	0.7979	95.7	+-
	9	9:9533062:T:C	C	T	0.106846	-0.176778	0.0399881	9.83512e-06	C	T	0.207287	0.0401267	0.0203962	0.0491421	T	C	0.8134	0.0407	0.0047	0.0182	0.7979	95.7	+-
	9	9:9533722:G:A	A	G	0.106569	-0.178632	0.0400201	8.06144e-06	A	G	0.206062	0.0392834	0.0204679	0.0549508	A	G	0.1854	0.0403	-0.0059	0.0182	0.7462	95.7	-+
	9	9:9533788:C:T	T	C	0.106569	-0.178632	0.0400201	8.06144e-06	T	C	0.206062	0.0392834	0.0204679	0.0549508	T	C	0.1854	0.0403	-0.0059	0.0182	0.7462	95.7	-+
	9	9:9534108:G:T	T	G	0.106569	-0.178632	0.0400201	8.06144e-06	T	G	0.206062	0.0392834	0.0204679	0.0549508	T	G	0.1854	0.0403	-0.0059	0.0182	0.7462	95.7	-+
	9	9:9534286:T:C	C	T	0.106569	-0.178632	0.0400201	8.06144e-06	C	T	0.206062	0.0392834	0.0204679	0.0549508	T	C	0.8146	0.0403	0.0059	0.0182	0.7462	95.7	+-
	9	9:9534404:G:T	T	G	0.106569	-0.178632	0.0400201	8.06144e-06	T	G	0.206062	0.0392834	0.0204679	0.0549508	T	G	0.1854	0.0403	-0.0059	0.0182	0.7462	95.7	-+
	9	9:9534521:A:G	G	A	0.106569	-0.178632	0.0400201	8.06144e-06	G	A	0.206062	0.0377528	0.0204484	0.0648567	A	G	0.8145	0.0403	0.007	0.0182	0.6989	95.7	+-
	9	9:9534522:C:T	T	C	0.106569	-0.178632	0.0400201	8.06144e-06	T	C	0.205756	0.0365621	0.0204519	0.073822	T	C	0.1852	0.0402	-0.008	0.0182	0.6604	95.6	-+
	9	9:9535217:T:C	C	T	0.1074	-0.177131	0.0399244	9.13688e-06	C	T	0.206981	0.0404808	0.0204189	0.0474216	T	C	0.8137	0.0404	0.0046	0.0182	0.7986	95.8	+-
	9	9:9535843:T:C	C	T	0.1074	-0.177131	0.0399244	9.13688e-06	C	T	0.207287	0.0404033	0.0203962	0.0476003	T	C	0.8134	0.0405	0.0046	0.0182	0.7992	95.8	+-
	10	10:116989733:C:T							T	C	0.0572566	-0.160332	0.0350964	4.91641e-06
	10	10:117025524:A:C							C	A	0.0577159	-0.160283	0.0349835	4.61247e-06
	10	10:117056878:G:A							A	G	0.057869	-0.159892	0.0349461	4.75355e-06
	10	10:117265540:G:T							T	G	0.0535824	-0.166207	0.0361588	4.29485e-06
	10	10:117269392:T:A							A	T	0.0540416	-0.167086	0.0359271	3.30794e-06
	10	10:132273247:A:G	G	A	0.124446	-0.171502	0.0374994	4.79718e-06	G	A	0.105021	-0.016628	0.0267265	0.533842	A	G	0.8884	0.0092	0.0688	0.0218	0.001572	91.2	++
	10	10:132273857:T:G	G	T	0.124169	-0.173319	0.0375688	3.9619e-06	G	T	0.105175	-0.0177921	0.026714	0.505398	T	G	0.8884	0.009	0.07	0.0218	0.001299	91.2	++
	10	10:132274150:A:G	G	A	0.12403	-0.17308	0.0375804	4.11298e-06	G	A	0.105175	-0.0177921	0.026714	0.505398	A	G	0.8885	0.0089	0.0699	0.0218	0.001322	91.2	++
	10	10:132274305:C:T	T	C	0.123891	-0.172856	0.0375921	4.26141e-06	T	C	0.105175	-0.0177921	0.026714	0.505398	T	C	0.1115	0.0088	-0.0698	0.0218	0.001344	91.2	--
	10	10:35252896:C:A							A	C	0.210349	-0.0912817	0.0197845	3.95389e-06
	11	11:41611839:C:T							T	C	0.0639927	-0.151471	0.0335403	6.2993e-06
	11	11:41633538:C:A							A	C	0.0650643	-0.173122	0.0333194	2.03807e-07
	11	11:41636806:C:A							A	C	0.064605	-0.16977	0.0334134	3.75643e-07
	11	11:41645281:C:T							T	C	0.0647581	-0.174226	0.033382	1.79726e-07
	11	11:41646623:A:C							C	A	0.0656767	-0.173896	0.0331958	1.61892e-07
	11	11:41646855:G:A							A	G	0.0656767	-0.173896	0.0331958	1.61892e-07
	11	11:41648599:C:T							T	C	0.0656767	-0.173896	0.0331958	1.61892e-07
	11	11:41649450:G:T							T	G	0.0656767	-0.173896	0.0331958	1.61892e-07
	11	11:41650548:G:A							A	G	0.0656767	-0.173896	0.0331958	1.61892e-07
	11	11:41651461:G:A							A	G	0.0661359	-0.177187	0.0331042	8.67869e-08
	11	11:41651795:C:T							T	C	0.0656767	-0.173896	0.0331958	1.61892e-07
	11	11:41655050:T:C							C	T	0.0661359	-0.177187	0.0331042	8.67869e-08
	11	11:41655513:G:A							A	G	0.0658298	-0.173851	0.0331651	1.58849e-07
	11	11:41657353:C:T							T	C	0.0656767	-0.173896	0.0331958	1.61892e-07
	11	11:41658998:C:T							T	C	0.0658298	-0.173205	0.0331651	1.76509e-07
	11	11:41659939:C:T							T	C	0.0661359	-0.177989	0.0331042	7.58879e-08
	11	11:41661809:G:A							A	G	0.0656767	-0.175688	0.0331958	1.20674e-07
	11	11:41662510:T:G							G	T	0.0656767	-0.177141	0.0331958	9.48825e-08
	11	11:41662584:T:A							A	T	0.0656767	-0.177141	0.0331958	9.48825e-08
	11	11:41664604:A:T							T	A	0.0655236	-0.177192	0.0332265	9.66817e-08
	11	11:41665458:T:C							C	T	0.0658298	-0.17564	0.0331651	1.18416e-07
	11	11:41665610:C:T							T	C	0.0656767	-0.175688	0.0331958	1.20674e-07
	11	11:41665718:A:T							T	A	0.0656767	-0.175688	0.0331958	1.20674e-07
	11	11:41665726:A:T							T	A	0.0656767	-0.175688	0.0331958	1.20674e-07
	11	11:41666244:C:A							A	C	0.0658298	-0.174188	0.0331651	1.50339e-07
	11	11:41667009:T:G							G	T	0.0656767	-0.175688	0.0331958	1.20674e-07
	11	11:41669961:C:G							G	C	0.0658298	-0.17564	0.0331651	1.18416e-07
	11	11:41670851:C:T							T	C	0.0656767	-0.175688	0.0331958	1.20674e-07
	11	11:41674111:C:T							T	C	0.0659829	-0.176118	0.0331346	1.06516e-07
	11	11:41676352:T:G							G	T	0.0659829	-0.176118	0.0331346	1.06516e-07
	11	11:41677781:C:T							T	C	0.0659829	-0.176118	0.0331346	1.06516e-07
	11	11:41679803:C:T							T	C	0.0661359	-0.176071	0.0331042	1.04522e-07
	11	11:41680191:C:G							G	C	0.0659829	-0.176118	0.0331346	1.06516e-07
	11	11:41681183:G:T							T	G	0.0661359	-0.176071	0.0331042	1.04522e-07
	11	11:41682467:C:T							T	C	0.0661359	-0.176071	0.0331042	1.04522e-07
	11	11:41687546:A:T							T	A	0.0624617	-0.185717	0.0341342	5.30467e-08
	11	11:41695612:T:C							C	T	0.0624617	-0.185717	0.0341342	5.30467e-08
	11	11:41705918:G:C							C	G	0.0623086	-0.186163	0.0341682	5.08182e-08
	11	11:41706061:C:A							A	C	0.0623086	-0.186163	0.0341682	5.08182e-08
	11	11:41708255:C:A							A	C	0.0621555	-0.185775	0.0342024	5.58419e-08
	11	11:41723766:G:A							A	G	0.0780772	-0.151513	0.0305606	7.13003e-07
	11	11:41726699:C:T							T	C	0.0780772	-0.151513	0.0305606	7.13003e-07
	11	11:41729875:A:G							G	A	0.0770055	-0.152349	0.0307187	7.06857e-07
	11	11:41732608:T:C							C	T	0.0770055	-0.152349	0.0307187	7.06857e-07
	11	11:41734552:A:G	G	A	0.0929878	0.0353887	0.042904	0.409466	G	A	0.0770055	-0.152349	0.0307187	7.06857e-07	A	G	0.9176	0.0076	0.0887	0.025	0.0003819	92.1	-+
	12	12:131201336:C:G	G	C	0.0437916	-0.0111972	0.0594274	0.850549	G	C	0.0506736	-0.191103	0.0374642	3.37942e-07	C	G	0.9513	0.0031	0.1399	0.0317	1.008e-05	84.8	++
	12	12:131202034:G:T	T	G	0.0439302	-0.00916194	0.059352	0.877321	T	G	0.0502143	-0.194143	0.0376081	2.43967e-07	T	G	0.0484	0.0028	-0.1411	0.0318	8.864e-06	85.6	--
	12	12:131202148:G:A	G	A	0.0483647	0.00904775	0.0566233	0.873048	G	A	0.0505205	-0.191082	0.0375119	3.50782e-07	A	G	0.9501	0.001	0.13	0.0313	3.206e-05	88.5	-+
	12	12:131204633:G:A	A	G	0.0439302	-0.00916194	0.059352	0.877321	A	G	0.0503674	-0.191778	0.0375599	3.29168e-07	A	G	0.0485	0.0029	-0.1396	0.0317	1.097e-05	85.2	--
	12	12:131209493:C:A	A	C	0.0439302	-0.00916194	0.059352	0.877321	A	C	0.0503674	-0.191778	0.0375599	3.29168e-07	A	C	0.0485	0.0029	-0.1396	0.0317	1.097e-05	85.2	--
	12	12:131210700:C:T	T	C	0.0439302	-0.00916194	0.059352	0.877321	T	C	0.0503674	-0.191778	0.0375599	3.29168e-07	T	C	0.0485	0.0029	-0.1396	0.0317	1.097e-05	85.2	--
	12	12:131211187:G:T	T	G	0.0439302	-0.00916194	0.059352	0.877321	T	G	0.0500612	-0.197419	0.0376565	1.58309e-07	T	G	0.0483	0.0028	-0.1434	0.0318	6.498e-06	86.1	--
	12	12:131211218:G:A	A	G	0.0439302	-0.00916194	0.059352	0.877321	A	G	0.0500612	-0.197419	0.0376565	1.58309e-07	A	G	0.0483	0.0028	-0.1434	0.0318	6.498e-06	86.1	--
	12	12:131211556:T:C	C	T	0.0439302	-0.00916194	0.059352	0.877321	C	T	0.0500612	-0.197419	0.0376565	1.58309e-07	T	C	0.9517	0.0028	0.1434	0.0318	6.498e-06	86.1	++
	12	12:131868459:C:T							T	C	0.16534	-0.0985781	0.0219293	6.9479e-06
	12	12:27142186:T:C	C	T	0.24806	0.0468386	0.0285628	0.101037	C	T	0.177128	-0.0984941	0.0215982	5.10837e-06	T	C	0.7971	0.0341	0.0456	0.0172	0.008088	93.9	-+
	12	12:27142601:T:C	C	T	0.247644	0.0469083	0.0286038	0.10102	C	T	0.176975	-0.0987505	0.0216016	4.84352e-06	T	C	0.7974	0.034	0.0458	0.0172	0.007821	93.9	-+
	12	12:27143579:C:T	T	C	0.247506	0.0468999	0.0286039	0.101082	T	C	0.176516	-0.0986766	0.0216346	5.08983e-06	T	C	0.2023	0.0342	-0.0457	0.0173	0.008082	93.9	+-
	12	12:27143632:C:T	T	C	0.247506	0.0468999	0.0286039	0.101082	T	C	0.176516	-0.0986766	0.0216346	5.08983e-06	T	C	0.2023	0.0342	-0.0457	0.0173	0.008082	93.9	+-
	12	12:27144880:C:T	T	C	0.24806	0.0469573	0.0285628	0.100175	T	C	0.176822	-0.0990294	0.0216279	4.67684e-06	T	C	0.2028	0.0343	-0.0458	0.0172	0.007862	94	+-
	12	12:27144934:T:A	A	T	0.247921	0.0468301	0.0285629	0.1011	A	T	0.176822	-0.0990294	0.0216279	4.67684e-06	A	T	0.2027	0.0342	-0.0459	0.0172	0.0078	94	+-
	12	12:27145797:T:C	C	T	0.24806	0.0463716	0.0285425	0.104236	C	T	0.177434	-0.0992077	0.0215687	4.23279e-06	T	C	0.7969	0.034	0.0463	0.0172	0.007141	94	-+
	13	13:103023677:C:T	T	C	0.120288	0.0398859	0.0382917	0.297582	T	C	0.0756277	-0.141274	0.0309264	4.92239e-06	T	C	0.0933	0.0218	-0.0698	0.0241	0.00374	92.6	+-
	13	13:103025754:T:A	A	T	0.12015	0.0390603	0.0383044	0.307854	A	T	0.0756277	-0.141274	0.0309264	4.92239e-06	A	T	0.0932	0.0218	-0.0701	0.0241	0.003572	92.5	+-
	13	13:103048064:G:A							A	G	0.0742498	-0.140044	0.0312098	7.21671e-06
	13	13:103156641:G:A							A	G	0.0650643	-0.1732	0.0331516	1.74634e-07
	13	13:38801924:T:C	C	T	0.0401885	-0.0752356	0.0634297	0.235573	C	T	0.0670545	-0.156308	0.0326029	1.63261e-06	T	C	0.9386	0.0109	0.1394	0.029	1.538e-06	22.6	++
	13	13:61465174:A:T							T	A	0.0535824	-0.161702	0.0364576	9.19254e-06
	13	13:61466383:T:C							C	T	0.0538885	-0.160955	0.0363713	9.6289e-06
	13	13:61472473:C:T							T	C	0.0537355	-0.161475	0.0364143	9.23354e-06
	13	13:61541261:A:C							C	A	0.0691978	-0.171125	0.0323617	1.23741e-07
	13	13:61545573:G:A							A	G	0.069504	-0.169478	0.0323061	1.55419e-07
	14	14:39689092:C:T	T	C	0.104213	-0.0202088	0.0410615	0.622607	T	C	0.0535824	-0.160877	0.0363728	9.73434e-06	T	C	0.0758	0.0251	-0.099	0.0272	0.0002756	84.8	--
	14	14:39734473:G:A	A	G	0.108647	-0.014714	0.0403439	0.715325	A	G	0.0541947	-0.162556	0.0359886	6.27547e-06	A	G	0.0783	0.027	-0.097	0.0269	0.0003022	86.6	--
	14	14:39774537:G:A	A	G	0.110865	-0.0173134	0.039977	0.664954	A	G	0.0535824	-0.168211	0.036156	3.28157e-06	A	G	0.0794	0.0285	-0.1003	0.0268	0.0001833	87.2	--
	14	14:39797633:G:A	A	G	0.11031	-0.0174244	0.0400394	0.663431	A	G	0.0535824	-0.168196	0.036156	3.28785e-06	A	G	0.0791	0.0282	-0.1005	0.0268	0.0001809	87.2	--
	14	14:61795290:G:C							C	G	0.127985	-0.113832	0.0243152	2.84755e-06
	14	14:61796179:C:T							T	C	0.127985	-0.113832	0.0243152	2.84755e-06
	14	14:61801080:C:T							T	C	0.128598	-0.112517	0.0243161	3.70492e-06
	15	15:50346721:C:T							T	C	0.0566442	-0.164353	0.0359651	4.88221e-06
	15	15:50349114:A:G	G	A	0.0600055	0.0604484	0.0526558	0.250972	G	A	0.0554195	-0.166256	0.0362979	4.64244e-06	A	G	0.9431	0.0021	0.0932	0.0299	0.001811	92	-+
	15	15:86330066:T:A							A	T	0.0618494	-0.157151	0.0344793	5.16835e-06
	16	16:84296392:G:A							A	G	0.119871	-0.113504	0.0254474	8.18316e-06
	17	17:25548742:A:G	G	A	0.167406	-0.15889	0.033319	1.85387e-06	G	A	0.209584	-0.0270355	0.020275	0.182388	A	G	0.8018	0.0187	0.0627	0.0173	0.0002968	91.3	++
	17	17:25553575:A:G	G	A	0.167267	-0.158373	0.0333244	2.00951e-06	G	A	0.210043	-0.0274576	0.0202704	0.175556	A	G	0.8015	0.019	0.0628	0.0173	0.0002867	91.1	++
	17	17:25554625:G:A	A	G	0.167267	-0.158373	0.0333244	2.00951e-06	A	G	0.210043	-0.0274576	0.0202704	0.175556	A	G	0.1985	0.019	-0.0628	0.0173	0.0002867	91.1	--
	17	17:25556278:T:C	C	T	0.167406	-0.158084	0.033319	2.08977e-06	C	T	0.210043	-0.0274576	0.0202704	0.175556	T	C	0.8015	0.0189	0.0627	0.0173	0.000291	91.1	++
	17	17:25557777:A:G	G	A	0.159645	-0.155069	0.0338375	4.58905e-06	G	A	0.20943	-0.0263575	0.0202955	0.194052	A	G	0.8037	0.022	0.0604	0.0174	0.0005187	90.6	++
	17	17:25559906:A:T	T	A	0.159645	-0.155069	0.0338375	4.58905e-06	T	A	0.20943	-0.0263575	0.0202955	0.194052	A	T	0.8037	0.022	0.0604	0.0174	0.0005187	90.6	++
	17	17:25560207:G:T	T	G	0.159645	-0.155069	0.0338375	4.58905e-06	T	G	0.20943	-0.0263575	0.0202955	0.194052	T	G	0.1963	0.022	-0.0604	0.0174	0.0005187	90.6	--
	17	17:25561626:G:A	A	G	0.159645	-0.155069	0.0338375	4.58905e-06	A	G	0.209737	-0.0253828	0.0202545	0.210136	A	G	0.1965	0.0221	-0.0596	0.0174	0.0006058	90.8	--
	17	17:25562281:G:A	A	G	0.159645	-0.155069	0.0338375	4.58905e-06	A	G	0.20943	-0.0263575	0.0202955	0.194052	A	G	0.1963	0.022	-0.0604	0.0174	0.0005187	90.6	--
	17	17:25564133:G:A	A	G	0.159645	-0.155069	0.0338375	4.58905e-06	A	G	0.20943	-0.0263575	0.0202955	0.194052	A	G	0.1963	0.022	-0.0604	0.0174	0.0005187	90.6	--
	17	17:25564490:T:C	C	T	0.159645	-0.155069	0.0338375	4.58905e-06	C	T	0.20943	-0.0263575	0.0202955	0.194052	T	C	0.8037	0.022	0.0604	0.0174	0.0005187	90.6	++
	17	17:25564760:C:T	T	C	0.159645	-0.155069	0.0338375	4.58905e-06	T	C	0.20943	-0.0263575	0.0202955	0.194052	T	C	0.1963	0.022	-0.0604	0.0174	0.0005187	90.6	--
	17	17:25565155:G:A	A	G	0.159645	-0.155069	0.0338375	4.58905e-06	A	G	0.20943	-0.0263575	0.0202955	0.194052	A	G	0.1963	0.022	-0.0604	0.0174	0.0005187	90.6	--
	17	17:25565191:A:G	G	A	0.159645	-0.155069	0.0338375	4.58905e-06	G	A	0.20943	-0.0263575	0.0202955	0.194052	A	G	0.8037	0.022	0.0604	0.0174	0.0005187	90.6	++
	17	17:25566020:A:G	G	A	0.159645	-0.155069	0.0338375	4.58905e-06	G	A	0.208818	-0.0251821	0.0203017	0.214831	A	G	0.8042	0.0217	0.0596	0.0174	0.000623	90.8	++
	17	17:25566027:A:C	C	A	0.159645	-0.155069	0.0338375	4.58905e-06	C	A	0.208818	-0.0251821	0.0203017	0.214831	A	C	0.8042	0.0217	0.0596	0.0174	0.000623	90.8	++
	17	17:25566629:T:G	G	T	0.159645	-0.155069	0.0338375	4.58905e-06	G	T	0.20943	-0.0263575	0.0202955	0.194052	T	G	0.8037	0.022	0.0604	0.0174	0.0005187	90.6	++
	17	17:25567135:G:C	C	G	0.159645	-0.155069	0.0338375	4.58905e-06	C	G	0.20943	-0.0263575	0.0202955	0.194052	C	G	0.1963	0.022	-0.0604	0.0174	0.0005187	90.6	--
	17	17:25567367:G:C	C	G	0.159645	-0.155069	0.0338375	4.58905e-06	C	G	0.20943	-0.0263575	0.0202955	0.194052	C	G	0.1963	0.022	-0.0604	0.0174	0.0005187	90.6	--
	17	17:25568707:G:A	A	G	0.159645	-0.155069	0.0338375	4.58905e-06	A	G	0.20943	-0.0263575	0.0202955	0.194052	A	G	0.1963	0.022	-0.0604	0.0174	0.0005187	90.6	--
	17	17:25568923:G:A	A	G	0.159645	-0.155069	0.0338375	4.58905e-06	A	G	0.20943	-0.0263575	0.0202955	0.194052	A	G	0.1963	0.022	-0.0604	0.0174	0.0005187	90.6	--
	17	17:25569373:G:A	A	G	0.159645	-0.155069	0.0338375	4.58905e-06	A	G	0.20943	-0.0263575	0.0202955	0.194052	A	G	0.1963	0.022	-0.0604	0.0174	0.0005187	90.6	--
	17	17:25569564:G:A	A	G	0.159645	-0.155069	0.0338375	4.58905e-06	A	G	0.20943	-0.0263575	0.0202955	0.194052	A	G	0.1963	0.022	-0.0604	0.0174	0.0005187	90.6	--
	17	17:25570209:T:C	C	T	0.159645	-0.155069	0.0338375	4.58905e-06	C	T	0.208971	-0.02594	0.0203002	0.201312	T	C	0.8041	0.0218	0.0601	0.0174	0.0005536	90.7	++
	17	17:25570214:C:T	T	C	0.159645	-0.155069	0.0338375	4.58905e-06	T	C	0.208971	-0.02594	0.0203002	0.201312	T	C	0.1959	0.0218	-0.0601	0.0174	0.0005536	90.7	--
	17	17:25570386:G:A	A	G	0.159645	-0.155069	0.0338375	4.58905e-06	A	G	0.20943	-0.0263575	0.0202955	0.194052	A	G	0.1963	0.022	-0.0604	0.0174	0.0005187	90.6	--
	17	17:25571166:T:C	C	T	0.159645	-0.155069	0.0338375	4.58905e-06	C	T	0.20943	-0.0263575	0.0202955	0.194052	T	C	0.8037	0.022	0.0604	0.0174	0.0005187	90.6	++
	17	17:25571262:A:G	G	A	0.159645	-0.155069	0.0338375	4.58905e-06	G	A	0.20943	-0.0263575	0.0202955	0.194052	A	G	0.8037	0.022	0.0604	0.0174	0.0005187	90.6	++
	18	18:51688837:G:A	A	G	0.0670732	-0.231975	0.0488937	2.09037e-06	A	G	0.171617	-0.0487007	0.0216564	0.0245257	A	G	0.1545	0.0387	-0.0788	0.0198	6.963e-05	91.5	--
	19	19:5198310:T:C							C	T	0.084507	-0.134647	0.0296939	5.77448e-06
	20	20:43989034:T:C	C	T	0.284368	-0.124517	0.0274053	5.5321e-06	C	T	0.126761	-0.0370942	0.0247463	0.133878	T	C	0.8025	0.0784	0.0764	0.0184	3.217e-05	82.2	++
	20	20:43996454:G:T	T	G	0.285061	-0.123871	0.0273936	6.12845e-06	T	G	0.126761	-0.0370942	0.0247463	0.133878	T	G	0.1979	0.0787	-0.0761	0.0184	3.42e-05	81.9	--
	20	20:43999400:C:T	T	C	0.284645	-0.124491	0.0274078	5.56784e-06	T	C	0.127067	-0.0357467	0.0247293	0.148312	T	C	0.1978	0.0784	-0.0756	0.0184	3.855e-05	82.7	--
	20	20:44005936:C:T	T	C	0.285615	-0.123124	0.0273807	6.90005e-06	T	C	0.126914	-0.0362677	0.0247378	0.142625	T	C	0.1982	0.0789	-0.0753	0.0184	4.089e-05	82	--
	20	20:44006601:A:G	G	A	0.285477	-0.123213	0.0273794	6.78921e-06	G	A	0.126914	-0.0362677	0.0247378	0.142625	A	G	0.8018	0.0789	0.0753	0.0184	4.047e-05	82	++
	20	20:44011546:C:T	T	C	0.285338	-0.123435	0.0273782	6.52775e-06	T	C	0.126914	-0.0362677	0.0247378	0.142625	T	C	0.1981	0.0788	-0.0754	0.0184	3.95e-05	82.1	--
	20	20:56518693:G:A	A	G	0.0601441	-0.256712	0.0516217	6.59406e-07	A	G	0.137324	-0.00463203	0.0236433	0.844678	A	G	0.1239	0.0292	-0.0483	0.0215	0.02452	94.9	--
	20	20:56526902:T:C	C	T	0.0594512	-0.260171	0.0518517	5.23193e-07	C	T	0.137477	-0.00474596	0.0236366	0.840864	T	C	0.8759	0.0294	0.0487	0.0215	0.02358	95	++
	21	21:15474153:T:C	T	C	0.178492	0.0101201	0.0322647	0.753781	T	C	0.152174	-0.106955	0.0226199	2.26312e-06	T	C	0.1608	0.0124	-0.0684	0.0185	0.0002228	88.7	+-
	22	22:27435820:G:A							A	G	0.3391	-0.082714	0.0172172	1.55404e-06
	22	22:27435897:A:G							G	A	0.338641	-0.0821999	0.0172226	1.81683e-06
	22	22:27436049:G:A							A	G	0.338794	-0.0825698	0.017213	1.61113e-06
	22	22:27436164:A:G							G	A	0.338641	-0.0821999	0.0172226	1.81683e-06
	22	22:27436289:A:G							G	A	0.338641	-0.0821999	0.0172226	1.81683e-06
	22	22:27436778:T:C							C	T	0.338947	-0.0822459	0.0172151	1.77448e-06
	22	22:27436940:A:G							G	A	0.33711	-0.0815815	0.017237	2.21318e-06

## Sheet: MVLDL_TG
	Online supplementary
	GWAS results from mixed linear model association analyses (mlma). SNPs identifed at the suggestive level (1 x 105) in at least one ethnicity. Significant SNPs are shown in bold. Shaded rows represent SNPs not included in the GWAS due to the SNP not being included in the GWAS as a result of failing a previous QC step. Meta-analysis results obtained from a fixed effects inverse variance model in ME…
			South Asians						White Europeans						Meta Analysis
	Chromosome	SNP	A1	A2	Frequency	β estimate	SE	P value	A1	A2	Frequency	β estimate	SE	P value	A1	A2	Frequency	FreqSE	β estimate	SE	P value	I2	Direction
	1	1:175576170:C:T							T	C	0.0947062	-0.134835	0.0304006	9.19551e-06
	1	1:18168641:C:T							T	C	0.207466	-0.0990295	0.0219814	6.63269e-06
	1	1:18170195:C:G							G	C	0.207619	-0.0998812	0.0219796	5.51282e-06
	1	1:18170886:A:G							G	A	0.208231	-0.0997711	0.0219311	5.38275e-06
	1	1:18170995:T:C							C	T	0.20869	-0.0998279	0.0219054	5.18306e-06
	1	1:18171347:C:T							T	C	0.209149	-0.100733	0.0218797	4.14537e-06
	1	1:18172876:G:A							A	G	0.207619	-0.100498	0.0219381	4.62848e-06
	1	1:18173124:A:G							G	A	0.19339	-0.103799	0.0224794	3.8838e-06
	1	1:18173554:C:T							T	C	0.192625	-0.103751	0.0225369	4.15239e-06
	1	1:18175021:G:A							A	G	0.206701	-0.098709	0.0220112	7.30908e-06
	1	1:18175932:C:T							T	C	0.190636	-0.103485	0.0226163	4.7463e-06
	1	1:202099686:G:A							A	G	0.0794064	-0.153578	0.0326421	2.53972e-06
	1	1:202100103:C:T							T	C	0.0784884	-0.160838	0.0329221	1.03215e-06
	1	1:230776067:G:A							A	G	0.0608935	-0.179063	0.0368496	1.17807e-06
	1	1:230776123:T:C							C	T	0.0608935	-0.179063	0.0368496	1.17807e-06
	1	1:230776292:C:T							T	C	0.0608935	-0.179063	0.0368496	1.17807e-06
	1	1:230776381:T:C							C	T	0.0607405	-0.17966	0.0368868	1.11275e-06
	1	1:230776997:G:A							A	G	0.0590575	-0.180148	0.0373054	1.37214e-06
	1	1:230777072:C:T							T	C	0.0589045	-0.177711	0.0373444	1.94826e-06
	2	2:52252524:A:G	A	G	0.178601	-0.00303089	0.0348559	0.930707	A	G	0.282436	-0.0882805	0.0196836	7.292e-06	A	G	0.2573	0.0445	-0.0677	0.0171	7.879e-05	78	--
	2	2:52253440:T:C	T	C	0.183338	-0.00185513	0.0344269	0.957026	T	C	0.281212	-0.0886184	0.0196909	6.78046e-06	T	C	0.2571	0.0422	-0.0672	0.0171	8.377e-05	79.1	--
	2	2:52253462:C:T	C	T	0.184313	-0.00158285	0.0343373	0.963233	C	T	0.282436	-0.0880862	0.0196686	7.51653e-06	T	C	0.7418	0.0423	0.0667	0.0171	9.266e-05	79.1	++
	2	2:52253766:G:A	G	A	0.184313	-0.00359509	0.0343678	0.916688	G	A	0.282436	-0.0881322	0.0196836	7.55416e-06	A	G	0.7418	0.0423	0.0673	0.0171	8.24e-05	78.1	++
	2	2:52260688:T:C	T	C	0.180412	-0.0023343	0.0347027	0.94637	T	C	0.294523	-0.0927434	0.0195076	1.9921e-06	T	C	0.2671	0.0487	-0.071	0.017	2.95e-05	80.6	--
	2	2:52260752:T:C	T	C	0.180412	-0.0023343	0.0347027	0.94637	T	C	0.294523	-0.0927434	0.0195076	1.9921e-06	T	C	0.2671	0.0487	-0.071	0.017	2.95e-05	80.6	--
	2	2:52261385:A:T	A	T	0.180552	-0.00196307	0.0346983	0.954883	A	T	0.294523	-0.0927434	0.0195076	1.9921e-06	A	T	0.2672	0.0487	-0.0709	0.017	3.021e-05	80.8	--
	2	2:52261494:A:G	A	G	0.177626	-0.00463915	0.0349523	0.894408	A	G	0.283048	-0.0872115	0.0196875	9.43266e-06	A	G	0.2577	0.0451	-0.0673	0.0172	8.681e-05	76.4	--
	2	2:52262658:T:G	T	G	0.285456	-0.0268887	0.029398	0.36038	T	G	0.319461	-0.0868977	0.0189977	4.78246e-06	T	G	0.3094	0.0155	-0.0692	0.016	1.437e-05	66	--
	2	2:52262676:T:C	T	C	0.284898	-0.0261704	0.0294118	0.373577	T	C	0.319614	-0.0871785	0.0189996	4.46575e-06	T	C	0.3094	0.0158	-0.0692	0.016	1.444e-05	67.1	--
	2	2:52262950:T:A	T	A	0.28462	-0.0286294	0.0294283	0.330628	T	A	0.319155	-0.0865315	0.018994	5.22046e-06	A	T	0.691	0.0157	0.0695	0.016	1.329e-05	63.4	++
	2	2:52264332:A:G	A	G	0.2927	-0.026018	0.0291161	0.371539	A	G	0.319155	-0.0864254	0.0190075	5.44364e-06	A	G	0.3112	0.0121	-0.0684	0.0159	1.74e-05	66.9	--
	2	2:52264899:T:A	T	A	0.290332	-0.0261787	0.0291644	0.369386	T	A	0.319614	-0.0866194	0.0189862	5.06102e-06	A	T	0.6891	0.0134	0.0686	0.0159	1.61e-05	66.8	++
	2	2:67775349:G:T							T	G	0.0592105	-0.167364	0.0374587	7.89704e-06
	2	2:67779129:C:T							T	C	0.0543146	-0.179405	0.0388033	3.77441e-06
	2	2:67780154:T:C							C	T	0.0549266	-0.176078	0.0386254	5.14958e-06
	2	2:67781058:G:A							A	G	0.0552326	-0.176311	0.0385375	4.76107e-06
	2	2:67810419:T:C							C	T	0.0518666	-0.197077	0.0397916	7.31777e-07
	2	2:67811378:A:G							G	A	0.0517136	-0.198389	0.0398407	6.37342e-07
	2	2:67811450:T:C							C	T	0.0517136	-0.198389	0.0398407	6.37342e-07
	2	2:67821390:A:C							C	A	0.0515606	-0.202118	0.0398901	4.04381e-07
	2	2:67822159:G:C							C	G	0.0515606	-0.202118	0.0398901	4.04381e-07
	2	2:67823098:T:C							C	T	0.0515606	-0.202118	0.0398901	4.04381e-07
	2	2:67831994:C:T							T	C	0.0507956	-0.206646	0.04014	2.63109e-07
	2	2:67848225:G:A							A	G	0.0509486	-0.201952	0.0400896	4.71631e-07
	2	2:67852041:T:C							C	T	0.0503366	-0.204962	0.0402928	3.64141e-07
	2	2:81373695:T:C	C	T	0.217609	-0.0113563	0.032143	0.723861	C	T	0.176255	-0.102446	0.0231129	9.31852e-06	T	C	0.8097	0.0196	0.0714	0.0188	0.0001419	81.1	++
	2	2:81374060:T:C	C	T	0.217331	-0.0105181	0.0321714	0.743714	C	T	0.177938	-0.104847	0.0230261	5.27885e-06	T	C	0.8087	0.0186	0.0729	0.0187	9.901e-05	82.4	++
	2	2:81374858:G:A	A	G	0.204374	-0.00213719	0.0329593	0.948299	A	G	0.178244	-0.103656	0.0229953	6.5527e-06	A	G	0.1868	0.0123	-0.0704	0.0189	0.0001885	84.3	--
	2	2:82051481:T:C	C	T	0.0353859	0.0654568	0.0737369	0.374698	C	T	0.0607405	-0.166547	0.036392	4.72868e-06	T	C	0.9442	0.0101	0.1211	0.0326	0.0002064	87.4	-+
	2	2:82053791:G:A	A	G	0.0684035	-0.245314	0.0533689	4.3e-06	A	G	0.0887393	0.0125249	0.0313933	0.689917	A	G	0.0835	0.0089	-0.0538	0.0271	0.04696	94.2	-+
	2	2:82055392:C:G	G	C	0.0353859	0.0654568	0.0737369	0.374698	G	C	0.0605875	-0.167145	0.0364279	4.46694e-06	C	G	0.9444	0.01	0.1215	0.0327	0.0001988	87.5	-+
	2	2:82060592:G:T	T	G	0.0677069	-0.243719	0.0535786	5.39e-06	T	G	0.0887393	0.0135092	0.0313933	0.666962	T	G	0.0834	0.0092	-0.0522	0.0271	0.05381	94.2	-+
	2	2:82077473:C:A	A	C	0.0677069	-0.239461	0.0535786	7.85e-06	A	C	0.0887393	0.01289	0.0313933	0.681367	A	C	0.0834	0.0092	-0.0516	0.0271	0.05676	93.9	-+
	2	2:82078983:T:A	A	T	0.0685428	-0.239865	0.0533274	6.86e-06	A	T	0.0891983	0.0122486	0.0313348	0.695875	A	T	0.0839	0.009	-0.0525	0.027	0.05217	94	-+
	2	2:82085610:G:A	A	G	0.0681248	-0.243215	0.0534524	5.36e-06	A	G	0.0885863	0.0144147	0.0314129	0.646321	A	G	0.0833	0.0089	-0.0517	0.0271	0.05616	94.2	-+
	2	2:82088565:T:C	C	T	0.0681248	-0.243215	0.0534524	5.36e-06	C	T	0.0887393	0.0158499	0.0313933	0.613641	T	C	0.9165	0.009	0.0506	0.0271	0.06163	94.3	+-
	2	2:82093632:A:C	C	A	0.0682641	-0.24263	0.0534106	5.55e-06	C	A	0.0882803	0.0152022	0.0315135	0.629519	A	C	0.9169	0.0088	0.0514	0.0271	0.05836	94.2	+-
	2	2:82094735:A:G	G	A	0.0682641	-0.24263	0.0534106	5.55e-06	G	A	0.0884333	0.0154167	0.0314937	0.624476	A	G	0.9168	0.0088	0.0512	0.0271	0.05933	94.2	+-
	2	2:82116415:A:G	G	A	0.0670103	-0.250374	0.0537916	3.25e-06	G	A	0.0879743	0.0144719	0.0315533	0.646487	A	G	0.9174	0.0091	0.0533	0.0272	0.05007	94.5	+-
	3	3:157044997:C:A	A	C	0.166481	-0.161524	0.0358032	6.44e-06	A	C	0.257956	0.0111851	0.0199425	0.574889	A	C	0.2363	0.0389	-0.0297	0.0174	0.08813	94.4	-+
	3	3:157046660:C:T	T	C	0.166481	-0.161524	0.0358032	6.44e-06	T	C	0.257803	0.0118236	0.0199578	0.553562	T	C	0.2362	0.0388	-0.0293	0.0174	0.09313	94.4	-+
	3	3:2004442:T:G							G	T	0.0729804	-0.152787	0.0341448	7.65291e-06
	3	3:32037605:G:A	A	G	0.0856785	-0.21512	0.047846	6.92e-06	A	G	0.0668605	-0.00588152	0.0355906	0.868743	A	G	0.0736	0.009	-0.0804	0.0286	0.004862	91.9	--
	3	3:32037880:T:C	C	T	0.0856785	-0.21512	0.047846	6.92e-06	C	T	0.0668605	-0.00588152	0.0355906	0.868743	T	C	0.9264	0.009	0.0804	0.0286	0.004862	91.9	++
	3	3:32039864:T:C	C	T	0.0860964	-0.213624	0.047683	7.46e-06	C	T	0.0662485	-0.00409431	0.035721	0.908747	T	C	0.9266	0.0095	0.0794	0.0286	0.005473	91.9	++
	3	3:32041229:T:C	C	T	0.0844246	-0.21715	0.0479262	5.87e-06	C	T	0.0585985	-0.0160036	0.0377348	0.671488	T	C	0.9315	0.0126	0.093	0.0296	0.001712	90.8	++
	3	3:32041580:G:C	C	G	0.0844246	-0.21715	0.0479262	5.87e-06	C	G	0.0585985	-0.0160036	0.0377348	0.671488	C	G	0.0685	0.0126	-0.093	0.0296	0.001712	90.8	--
	3	3:32044252:G:A	A	G	0.0852605	-0.214752	0.0477626	6.92e-06	A	G	0.0598225	-0.0126779	0.0373149	0.734041	A	G	0.0695	0.0123	-0.0893	0.0294	0.002399	91	--
	3	3:32047336:C:T	T	C	0.0849819	-0.213796	0.0478169	7.78e-06	T	C	0.0599755	-0.0106844	0.0372762	0.774398	T	C	0.0694	0.0121	-0.0875	0.0294	0.00293	91.1	--
	4	4:178967175:G:A	A	G	0.0809418	-0.21505	0.0484631	9.11e-06	A	G	0.0740514	0.045657	0.0329953	0.166437	A	G	0.0762	0.0032	-0.0369	0.0273	0.1759	94.9	-+
	4	4:178973203:C:G	G	C	0.0785734	-0.226288	0.0493252	4.48e-06	G	C	0.0714504	0.0507744	0.0335017	0.129627	C	G	0.9263	0.0033	0.0367	0.0277	0.1855	95.4	+-
	4	4:178976679:C:G	G	C	0.0785734	-0.226288	0.0493252	4.48e-06	G	C	0.0712974	0.0502531	0.0335281	0.133917	C	G	0.9264	0.0034	0.0371	0.0277	0.1804	95.3	+-
	4	4:178979051:G:A	A	G	0.0784341	-0.225699	0.0493563	4.81e-06	A	G	0.0711444	0.050582	0.0335546	0.131694	A	G	0.0734	0.0034	-0.0367	0.0277	0.1854	95.3	-+
	4	4:38366856:C:T	T	C	0.106576	-0.205596	0.0432929	2.04e-06	T	C	0.116126	-0.0498851	0.0272876	0.0675314	T	C	0.1134	0.0043	-0.0942	0.0231	4.527e-05	89.2	--
	4	4:38367845:G:A	A	G	0.106436	-0.204369	0.0432493	2.3e-06	A	G	0.115514	-0.049319	0.0273706	0.0715618	A	G	0.1129	0.0041	-0.0937	0.0231	5.131e-05	89.1	--
	4	4:38371812:C:T	T	C	0.106854	-0.203627	0.0431364	2.35e-06	T	C	0.115514	-0.0510307	0.0273305	0.0618777	T	C	0.113	0.0039	-0.0947	0.0231	4.066e-05	88.8	--
	4	4:47360723:A:C	C	A	0.124269	0.0161322	0.0401209	0.687619	C	A	0.0523256	-0.191631	0.0392941	1.07807e-06	A	C	0.9125	0.036	0.0899	0.0281	0.001361	92.7	-+
	4	4:47362372:A:C	C	A	0.123433	0.0144863	0.040293	0.719203	C	A	0.0523256	-0.190118	0.0392941	1.30935e-06	A	C	0.913	0.0355	0.0904	0.0281	0.001314	92.4	-+
	4	4:47363832:A:T	T	A	0.123572	0.0137396	0.0402805	0.73303	T	A	0.0523256	-0.190118	0.0392941	1.30935e-06	A	T	0.9129	0.0356	0.0907	0.0281	0.001259	92.4	-+
	4	4:47365002:G:A	A	G	0.123711	0.0145954	0.0402681	0.717012	A	G	0.0523256	-0.190118	0.0392941	1.30935e-06	A	G	0.0871	0.0357	-0.0903	0.0281	0.001329	92.4	+-
	4	4:47365099:T:A	A	T	0.123711	0.0145954	0.0402681	0.717012	A	T	0.0523256	-0.190118	0.0392941	1.30935e-06	A	T	0.0871	0.0357	-0.0903	0.0281	0.001329	92.4	+-
	4	4:47365921:A:G	G	A	0.123711	0.0145954	0.0402681	0.717012	G	A	0.0523256	-0.190118	0.0392941	1.30935e-06	A	G	0.9129	0.0357	0.0903	0.0281	0.001329	92.4	-+
	4	4:47367520:C:G	G	C	0.123711	0.0145954	0.0402681	0.717012	G	C	0.0523256	-0.190118	0.0392941	1.30935e-06	C	G	0.9129	0.0357	0.0903	0.0281	0.001329	92.4	-+
	4	4:47367977:T:C	C	T	0.123572	0.0151911	0.0402805	0.706075	C	T	0.0524786	-0.188259	0.0392472	1.61258e-06	T	C	0.9129	0.0355	0.0892	0.0281	0.001512	92.4	-+
	4	4:47370450:G:A	A	G	0.123711	0.0151025	0.0402681	0.707624	A	G	0.0524786	-0.188259	0.0392472	1.61258e-06	A	G	0.0872	0.0356	-0.0892	0.0281	0.001507	92.4	+-
	4	4:47378151:G:A							A	G	0.0532436	-0.187138	0.0390155	1.61453e-06
	4	4:90139147:A:G							G	A	0.0884333	-0.146184	0.0308484	2.15014e-06
	5	5:56320252:A:G							G	A	0.0717564	-0.176343	0.0340554	2.24125e-07
	5	5:56320710:A:C							C	A	0.0717564	-0.176343	0.0340554	2.24125e-07
	6	6:13943955:C:T	T	C	0.175536	-0.159837	0.0349285	4.74e-06	T	C	0.149021	-0.0213934	0.0248806	0.389875	T	C	0.1579	0.0125	-0.068	0.0203	0.0007927	90.4	--
	6	6:13949295:A:G	G	A	0.175397	-0.160914	0.0349333	4.1e-06	G	A	0.149021	-0.0213934	0.0248806	0.389875	A	G	0.8421	0.0125	0.0683	0.0203	0.0007445	90.6	++
	6	6:13952363:C:T	T	C	0.17679	-0.156626	0.0347903	6.73e-06	T	C	0.148868	-0.0224646	0.024917	0.367282	T	C	0.1583	0.0132	-0.068	0.0203	0.0007955	89.8	--
	6	6:13952853:G:A	A	G	0.176094	-0.158551	0.0348455	5.36e-06	A	G	0.149174	-0.0220085	0.0248745	0.376274	A	G	0.1583	0.0127	-0.0681	0.0202	0.0007689	90.2	--
	6	6:33713930:T:C	C	T	0.0628309	0.0783358	0.0548955	0.153581	C	T	0.0691554	-0.157506	0.0355496	9.39655e-06	T	C	0.9327	0.0029	0.0878	0.0298	0.003248	92.3	-+
	6	6:33713943:T:A	A	T	0.0628309	0.0783358	0.0548955	0.153581	A	T	0.0691554	-0.157506	0.0355496	9.39655e-06	A	T	0.0673	0.0029	-0.0878	0.0298	0.003248	92.3	+-
	6	6:89449607:A:G							G	A	0.0734394	-0.154148	0.0336062	4.49861e-06
	6	6:89456302:G:A							A	G	0.0745104	-0.154349	0.0333513	3.69223e-06
	6	6:89478889:G:A							A	G	0.0743574	-0.149039	0.0333041	7.63754e-06
	6	6:89511628:C:T							T	C	0.0738984	-0.150219	0.0333809	6.79085e-06
	6	6:89522122:A:C							C	A	0.0746634	-0.152776	0.0332534	4.34231e-06
	6	6:89617896:G:A							A	G	0.0720624	-0.149783	0.0338462	9.62654e-06
	6	6:89633891:C:A							A	C	0.0719094	-0.150117	0.0338733	9.34837e-06
	7	7:139919975:G:C							C	G	0.146114	-0.113179	0.025094	6.47643e-06
	9	9:116864326:T:C	C	T	0.340206	-0.127189	0.0281523	6.25e-06	C	T	0.271879	-0.0207671	0.020069	0.300769	T	C	0.7051	0.0323	0.0566	0.0163	0.00053	89.4	++
	9	9:116866605:G:A	A	G	0.339788	-0.127207	0.0281432	6.18e-06	A	G	0.270196	-0.0203756	0.0200934	0.310563	A	G	0.2937	0.0329	-0.0564	0.0164	0.0005571	89.5	--
	9	9:16152214:C:G							G	C	0.117962	-0.128258	0.0275507	3.23416e-06
	9	9:16163505:C:G							G	C	0.0902693	-0.137374	0.0307283	7.80018e-06
	9	9:16172580:G:T	T	G	0.160908	0.0495736	0.0362249	0.171157	T	G	0.0867503	-0.146085	0.0314007	3.28251e-06	T	G	0.1186	0.0367	-0.0621	0.0237	0.008818	94	+-
	9	9:16201563:C:T							T	C	0.0723684	-0.153302	0.0337751	5.65501e-06
	9	9:16203740:T:C							C	T	0.0879743	-0.141784	0.0310069	4.81594e-06
	9	9:16206150:C:T							T	C	0.0817013	-0.149825	0.0320876	3.0228e-06
	9	9:16207279:T:C	C	T	0.273753	0.0589794	0.0298323	0.0480383	C	T	0.0905753	-0.141484	0.0306354	3.86875e-06	T	C	0.8154	0.0916	0.0386	0.0214	0.07099	95.4	-+
	9	9:16207676:T:C							C	T	0.0865973	-0.150508	0.0311797	1.38537e-06
	9	9:16213206:C:A							A	C	0.0728274	-0.160635	0.0339225	2.18658e-06
	9	9:73263967:G:A							A	G	0.0691554	-0.161748	0.0345197	2.7903e-06
	9	9:73307335:G:A							A	G	0.0671665	-0.163361	0.0349917	3.03307e-06
	9	9:73308059:A:G							G	A	0.0671665	-0.163361	0.0349917	3.03307e-06
	9	9:73308260:T:C							C	T	0.0671665	-0.163361	0.0349917	3.03307e-06
	9	9:73308650:C:T							T	C	0.0671665	-0.163361	0.0349917	3.03307e-06
	9	9:73312630:C:G							G	C	0.0605875	-0.164135	0.0366122	7.35773e-06
	9	9:9531483:C:T	T	C	0.113123	-0.187134	0.0419449	8.14e-06	T	C	0.215575	0.0391993	0.0215635	0.0690862	T	C	0.1942	0.0417	-0.0081	0.0192	0.6722	95.7	-+
	9	9:9533722:G:A	A	G	0.106576	-0.192012	0.0431744	8.69e-06	A	G	0.206242	0.0416036	0.0220261	0.0589143	A	G	0.1857	0.0403	-0.0066	0.0196	0.735	95.7	-+
	9	9:9533788:C:T	T	C	0.106576	-0.192012	0.0431744	8.69e-06	T	C	0.206242	0.0416036	0.0220261	0.0589143	T	C	0.1857	0.0403	-0.0066	0.0196	0.735	95.7	-+
	9	9:9534108:G:T	T	G	0.106576	-0.192012	0.0431744	8.69e-06	T	G	0.206242	0.0416036	0.0220261	0.0589143	T	G	0.1857	0.0403	-0.0066	0.0196	0.735	95.7	-+
	9	9:9534286:T:C	C	T	0.106576	-0.192012	0.0431744	8.69e-06	C	T	0.206242	0.0416036	0.0220261	0.0589143	T	C	0.8143	0.0403	0.0066	0.0196	0.735	95.7	+-
	9	9:9534404:G:T	T	G	0.106576	-0.192012	0.0431744	8.69e-06	T	G	0.206242	0.0416036	0.0220261	0.0589143	T	G	0.1857	0.0403	-0.0066	0.0196	0.735	95.7	-+
	9	9:9534521:A:G	G	A	0.106576	-0.192012	0.0431744	8.69e-06	G	A	0.206242	0.0400724	0.0220052	0.0686	A	G	0.8143	0.0403	0.0078	0.0196	0.6913	95.6	+-
	9	9:9534522:C:T	T	C	0.106576	-0.192012	0.0431744	8.69e-06	T	C	0.205936	0.0388043	0.0220088	0.0778796	T	C	0.1854	0.0402	-0.0088	0.0196	0.6534	95.6	-+
	9	9:9535217:T:C	C	T	0.107412	-0.190291	0.0430707	9.96e-06	C	T	0.20716	0.0436238	0.0219735	0.0471115	T	C	0.8134	0.0404	0.0047	0.0196	0.8108	95.7	+-
	9	9:9535843:T:C	C	T	0.107412	-0.190291	0.0430707	9.96e-06	C	T	0.207466	0.043515	0.0219491	0.0474185	T	C	0.8132	0.0405	0.0047	0.0196	0.8106	95.7	+-
	10	10:116989733:C:T							T	C	0.0569155	-0.174607	0.0379669	4.24684e-06
	10	10:117025524:A:C							C	A	0.0573745	-0.174361	0.0378433	4.07643e-06
	10	10:117056878:G:A							A	G	0.0575275	-0.173895	0.0378024	4.22292e-06
	10	10:117265540:G:T							T	G	0.0532436	-0.181213	0.0391301	3.63822e-06
	10	10:117269392:T:A							A	T	0.0537026	-0.181282	0.0388764	3.11601e-06
	10	10:132179845:G:A							A	G	0.0706854	-0.162482	0.0344846	2.45644e-06
	10	10:132273247:A:G	G	A	0.124129	-0.191509	0.0404828	2.24e-06	G	A	0.10511	-0.00849925	0.0287542	0.767548	A	G	0.8885	0.009	0.0699	0.0234	0.002879	92.6	++
	10	10:132273760:G:A	A	G	0.116746	-0.18373	0.0414531	9.33e-06	A	G	0.102662	-0.0136764	0.0290226	0.637473	A	G	0.1073	0.0066	-0.0696	0.0238	0.003411	91.1	--
	10	10:132273788:A:G	G	A	0.116746	-0.18373	0.0414531	9.33e-06	G	A	0.102662	-0.0136764	0.0290226	0.637473	A	G	0.8927	0.0066	0.0696	0.0238	0.003411	91.1	++
	10	10:132273857:T:G	G	T	0.123851	-0.193487	0.0405582	1.84e-06	G	T	0.105263	-0.00938143	0.0287407	0.744109	T	G	0.8885	0.0088	0.0709	0.0234	0.00249	92.7	++
	10	10:132273966:T:C	C	T	0.116606	-0.183418	0.0414674	9.73e-06	C	T	0.102662	-0.0136764	0.0290226	0.637473	T	C	0.8928	0.0066	0.0695	0.0238	0.003474	91.1	++
	10	10:132274071:G:C	C	G	0.116606	-0.183418	0.0414674	9.73e-06	C	G	0.102662	-0.0136764	0.0290226	0.637473	C	G	0.1072	0.0066	-0.0695	0.0238	0.003474	91.1	--
	10	10:132274150:A:G	G	A	0.123711	-0.193188	0.0405709	1.92e-06	G	A	0.105263	-0.00938143	0.0287407	0.744109	A	G	0.8886	0.0087	0.0708	0.0235	0.002537	92.7	++
	10	10:132274305:C:T	T	C	0.123572	-0.192937	0.0405836	1.99e-06	T	C	0.105263	-0.00938143	0.0287407	0.744109	T	C	0.1114	0.0086	-0.0707	0.0235	0.002579	92.7	--
	10	10:35252896:C:A							A	C	0.210373	-0.0999138	0.0212922	2.69878e-06
	11	11:16534947:A:G							G	A	0.160496	-0.107418	0.0240498	7.95222e-06
	11	11:16592829:G:A	A	G	0.139454	0.0485328	0.0382769	0.204819	A	G	0.18314	-0.101806	0.0228569	8.42631e-06	A	G	0.1717	0.0192	-0.0623	0.0196	0.001503	91.2	+-
	11	11:41611839:C:T							T	C	0.0639535	-0.167196	0.0361071	3.64692e-06
	11	11:41633538:C:A							A	C	0.0650245	-0.191677	0.0358694	9.10391e-08
	11	11:41636806:C:A							A	C	0.0645655	-0.188353	0.0359705	1.63809e-07
	11	11:41645281:C:T							T	C	0.0647185	-0.192919	0.0359367	7.94768e-08
	11	11:41646623:A:C							C	A	0.0656365	-0.192037	0.0357362	7.71162e-08
	11	11:41646855:G:A							A	G	0.0656365	-0.192037	0.0357362	7.71162e-08
	11	11:41648599:C:T							T	C	0.0656365	-0.192037	0.0357362	7.71162e-08
	11	11:41649450:G:T							T	G	0.0656365	-0.192037	0.0357362	7.71162e-08
	11	11:41650548:G:A							A	G	0.0656365	-0.192037	0.0357362	7.71162e-08
	11	11:41651461:G:A							A	G	0.0660955	-0.195304	0.0356376	4.24628e-08
	11	11:41651795:C:T							T	C	0.0656365	-0.192037	0.0357362	7.71162e-08
	11	11:41655050:T:C							C	T	0.0660955	-0.195304	0.0356376	4.24628e-08
	11	11:41655513:G:A							A	G	0.0657895	-0.192261	0.0357032	7.24483e-08
	11	11:41657353:C:T							T	C	0.0656365	-0.192037	0.0357362	7.71162e-08
	11	11:41658998:C:T							T	C	0.0657895	-0.191338	0.0357032	8.36288e-08
	11	11:41659939:C:T							T	C	0.0660955	-0.196064	0.0356376	3.76336e-08
	11	11:41661809:G:A							A	G	0.0656365	-0.193893	0.0357362	5.77354e-08
	11	11:41662510:T:G							G	T	0.0656365	-0.195583	0.0357362	4.426e-08
	11	11:41662584:T:A							A	T	0.0656365	-0.195583	0.0357362	4.426e-08
	11	11:41664604:A:T							T	A	0.0654835	-0.195364	0.0357693	4.71361e-08
	11	11:41665458:T:C							C	T	0.0657895	-0.194114	0.0357032	5.42247e-08
	11	11:41665610:C:T							T	C	0.0656365	-0.193893	0.0357362	5.77354e-08
	11	11:41665718:A:T							T	A	0.0656365	-0.193893	0.0357362	5.77354e-08
	11	11:41665726:A:T							T	A	0.0656365	-0.193893	0.0357362	5.77354e-08
	11	11:41666244:C:A							A	C	0.0657895	-0.192189	0.0357032	7.32653e-08
	11	11:41667009:T:G							G	T	0.0656365	-0.193893	0.0357362	5.77354e-08
	11	11:41669961:C:G							G	C	0.0657895	-0.194114	0.0357032	5.42247e-08
	11	11:41670851:C:T							T	C	0.0656365	-0.193893	0.0357362	5.77354e-08
	11	11:41674111:C:T							T	C	0.0657895	-0.197592	0.0357032	3.12499e-08
	11	11:41676352:T:G							G	T	0.0657895	-0.197592	0.0357032	3.12499e-08
	11	11:41677781:C:T							T	C	0.0657895	-0.197592	0.0357032	3.12499e-08
	11	11:41679803:C:T							T	C	0.0659425	-0.197805	0.0356703	2.93321e-08
	11	11:41680191:C:G							G	C	0.0657895	-0.197592	0.0357032	3.12499e-08
	11	11:41681183:G:T							T	G	0.0659425	-0.197805	0.0356703	2.93321e-08
	11	11:41682467:C:T							T	C	0.0659425	-0.197805	0.0356703	2.93321e-08
	11	11:41687546:A:T							T	A	0.0624235	-0.203762	0.0367465	2.93829e-08
	11	11:41695612:T:C							C	T	0.0624235	-0.203762	0.0367465	2.93829e-08
	11	11:41705918:G:C							C	G	0.0622705	-0.204196	0.0367831	2.8349e-08
	11	11:41706061:C:A							A	C	0.0622705	-0.204196	0.0367831	2.8349e-08
	11	11:41708255:C:A							A	C	0.0621175	-0.203988	0.0368199	3.02187e-08
	11	11:41723766:G:A							A	G	0.0780294	-0.167253	0.0328991	3.69932e-07
	11	11:41726699:C:T							T	C	0.0780294	-0.167253	0.0328991	3.69932e-07
	11	11:41729875:A:G							G	A	0.0769584	-0.167329	0.0330694	4.19412e-07
	11	11:41732608:T:C							C	T	0.0769584	-0.167329	0.0330694	4.19412e-07
	11	11:41734552:A:G	G	A	0.0925049	0.0340826	0.0465234	0.463808	G	A	0.0769584	-0.167329	0.0330694	4.19412e-07	A	G	0.9178	0.0073	0.0997	0.027	0.0002158	92	-+
	12	12:131200156:C:T	T	C	0.0437448	-0.0151524	0.0641473	0.813268	T	C	0.0500306	-0.205985	0.0405377	3.74832e-07	T	C	0.0482	0.0028	-0.1515	0.0343	9.794e-06	84.2	--
	12	12:131201336:C:G	G	C	0.0436055	-0.0115483	0.0642295	0.857311	G	C	0.0507956	-0.202972	0.0402795	4.67765e-07	C	G	0.9512	0.0032	0.1489	0.0341	1.274e-05	84.3	++
	12	12:131202034:G:T	T	G	0.0437448	-0.00924848	0.0641473	0.885362	T	G	0.0503366	-0.206115	0.0404337	3.43986e-07	T	G	0.0485	0.003	-0.1501	0.0342	1.137e-05	85.2	--
	12	12:131202148:G:A	G	A	0.0482028	0.00965022	0.0611739	0.874653	G	A	0.0506426	-0.203044	0.0403306	4.79148e-07	A	G	0.9501	0.0011	0.1386	0.0337	3.848e-05	88.1	-+
	12	12:131204633:G:A	A	G	0.0437448	-0.00924848	0.0641473	0.885362	A	G	0.0504896	-0.2037	0.040382	4.55127e-07	A	G	0.0486	0.003	-0.1485	0.0342	1.388e-05	84.8	--
	12	12:131209493:C:A	A	C	0.0437448	-0.00924848	0.0641473	0.885362	A	C	0.0504896	-0.2037	0.040382	4.55127e-07	A	C	0.0486	0.003	-0.1485	0.0342	1.388e-05	84.8	--
	12	12:131210700:C:T	T	C	0.0437448	-0.00924848	0.0641473	0.885362	T	C	0.0504896	-0.2037	0.040382	4.55127e-07	T	C	0.0486	0.003	-0.1485	0.0342	1.388e-05	84.8	--
	12	12:131211187:G:T	T	G	0.0437448	-0.00924848	0.0641473	0.885362	T	G	0.0501836	-0.209388	0.0404856	2.31696e-07	T	G	0.0483	0.0029	-0.1524	0.0342	8.562e-06	85.6	--
	12	12:131211218:G:A	A	G	0.0437448	-0.00924848	0.0641473	0.885362	A	G	0.0501836	-0.209388	0.0404856	2.31696e-07	A	G	0.0483	0.0029	-0.1524	0.0342	8.562e-06	85.6	--
	12	12:131211556:T:C	C	T	0.0437448	-0.00924848	0.0641473	0.885362	C	T	0.0501836	-0.209388	0.0404856	2.31696e-07	T	C	0.9517	0.0029	0.1524	0.0342	8.562e-06	85.6	++
	12	12:131868459:C:T							T	C	0.165086	-0.111574	0.0236353	2.35119e-06
	12	12:27142186:T:C	C	T	0.247701	0.0470062	0.0308645	0.127763	C	T	0.17702	-0.110356	0.0232731	2.11864e-06	T	C	0.7974	0.034	0.0533	0.0186	0.004116	94	-+
	12	12:27142601:T:C	C	T	0.247283	0.0469505	0.0309093	0.128768	C	T	0.176867	-0.11063	0.0232767	2.00585e-06	T	C	0.7977	0.0338	0.0536	0.0186	0.00394	94	-+
	12	12:27143579:C:T	T	C	0.247144	0.0469313	0.0309094	0.128926	T	C	0.176408	-0.110591	0.0233124	2.09693e-06	T	C	0.2021	0.034	-0.0535	0.0186	0.004064	94	+-
	12	12:27143632:C:T	T	C	0.247144	0.0469313	0.0309094	0.128926	T	C	0.176408	-0.110591	0.0233124	2.09693e-06	T	C	0.2021	0.034	-0.0535	0.0186	0.004064	94	+-
	12	12:27144880:C:T	T	C	0.247701	0.0472256	0.0308645	0.125993	T	C	0.176714	-0.110911	0.0233051	1.94463e-06	T	C	0.2025	0.0341	-0.0535	0.0186	0.004028	94	+-
	12	12:27144934:T:A	A	T	0.247562	0.046987	0.0308646	0.127919	A	T	0.176714	-0.110911	0.0233051	1.94463e-06	A	T	0.2024	0.0341	-0.0536	0.0186	0.003969	94	+-
	12	12:27145797:T:C	C	T	0.247701	0.0463758	0.0308424	0.132675	C	T	0.177326	-0.111214	0.0232413	1.70814e-06	T	C	0.7972	0.0338	0.0541	0.0186	0.003537	94	-+
	12	12:27150110:A:G	G	A	0.249791	0.0448259	0.0307974	0.145529	G	A	0.181151	-0.102672	0.0230579	8.47599e-06	A	G	0.7942	0.0329	0.0497	0.0185	0.0071	93.2	-+
	12	12:27150479:G:C	C	G	0.249512	0.0445963	0.0307975	0.147602	C	G	0.181151	-0.102672	0.0230579	8.47599e-06	C	G	0.2057	0.0328	-0.0498	0.0185	0.007005	93.2	+-
	12	12:27155285:C:T	T	C	0.249373	0.0442511	0.0307975	0.150763	T	C	0.181151	-0.102672	0.0230579	8.47599e-06	T	C	0.2057	0.0327	-0.0499	0.0185	0.006865	93.1	+-
	12	12:27156044:T:A	A	T	0.249512	0.0441977	0.0307975	0.151256	A	T	0.181151	-0.102672	0.0230579	8.47599e-06	A	T	0.2057	0.0328	-0.0499	0.0185	0.006844	93.1	+-
	12	12:27157604:A:G	G	A	0.249373	0.0442511	0.0307975	0.150763	G	A	0.181151	-0.102672	0.0230579	8.47599e-06	A	G	0.7943	0.0327	0.0499	0.0185	0.006865	93.1	-+
	12	12:27158962:A:G	G	A	0.247841	0.0444782	0.0309088	0.150147	G	A	0.181457	-0.103035	0.0230513	7.82816e-06	A	G	0.7948	0.0318	0.0503	0.0185	0.006473	93.2	-+
	12	12:27329738:C:A	A	C	0.253413	0.00696022	0.030517	0.819587	A	C	0.165851	-0.105782	0.0235877	7.30437e-06	A	C	0.1986	0.0424	-0.0636	0.0187	0.0006525	88.3	+-
	13	13:103156641:G:A							A	G	0.0651775	-0.173427	0.0356526	1.14828e-06
	13	13:38801924:T:C	C	T	0.0401226	-0.0811056	0.0684944	0.236366	C	T	0.0671665	-0.166864	0.035064	1.94711e-06	T	C	0.9384	0.011	0.1491	0.0312	1.791e-06	19.5	++
	13	13:61465174:A:T							T	A	0.0535496	-0.179357	0.0392446	4.87197e-06
	13	13:61466383:T:C							C	T	0.0538556	-0.178337	0.0391517	5.23769e-06
	13	13:61472473:C:T							T	C	0.0537026	-0.179017	0.039198	4.94765e-06
	13	13:61502142:G:T							T	G	0.0518666	-0.180486	0.0397703	5.67327e-06
	13	13:61506994:G:A							A	G	0.0526316	-0.176285	0.0395282	8.20669e-06
	13	13:61517382:A:C							C	A	0.0524786	-0.177637	0.0395762	7.17339e-06
	13	13:61519195:T:C							C	T	0.0524786	-0.177637	0.0395762	7.17339e-06
	13	13:61524000:A:G							G	A	0.0527846	-0.175661	0.0394804	8.61447e-06
	13	13:61524508:A:T							T	A	0.0524786	-0.177637	0.0395762	7.17339e-06
	13	13:61524517:A:T							T	A	0.0527846	-0.175661	0.0394804	8.61447e-06
	13	13:61525296:C:T							T	C	0.0524786	-0.177637	0.0395762	7.17339e-06
	13	13:61527585:A:G							G	A	0.0527846	-0.175661	0.0394804	8.61447e-06
	13	13:61541261:A:C							C	A	0.0691554	-0.192365	0.0348352	3.34865e-08
	13	13:61545573:G:A							A	G	0.0694614	-0.190838	0.0347753	4.07114e-08
	14	14:79305920:C:A							A	C	0.0538556	-0.176114	0.038943	6.11557e-06
	14	14:79309339:G:A							A	G	0.0550796	-0.173091	0.0385855	7.26048e-06
	14	14:79309890:G:A							A	G	0.0549266	-0.17431	0.0386295	6.41114e-06
	14	14:79311046:G:A							A	G	0.0549266	-0.17431	0.0386295	6.41114e-06
	14	14:79311714:G:A							A	G	0.0550796	-0.175518	0.0385855	5.3952e-06
	14	14:79316010:T:C							C	T	0.0549266	-0.173503	0.0386295	7.07394e-06
	14	14:79317762:A:G							G	A	0.0553856	-0.17988	0.038498	2.97634e-06
	14	14:79318147:G:A							A	G	0.0552326	-0.182237	0.0385416	2.26382e-06
	14	14:79319300:G:A							A	G	0.0540086	-0.181142	0.0388976	3.21035e-06
	14	14:79322196:T:C							C	T	0.0543146	-0.179533	0.0388075	3.72377e-06
	14	14:79325361:A:G							G	A	0.0556916	-0.175078	0.0384112	5.16434e-06
	14	14:79326307:A:T							T	A	0.0549266	-0.173503	0.0386295	7.07394e-06
	14	14:79326382:T:A							A	T	0.0549266	-0.173503	0.0386295	7.07394e-06
	14	14:79331052:G:A							A	G	0.0544676	-0.180483	0.0387627	3.22258e-06
	14	14:79332353:A:G							G	A	0.0549266	-0.173503	0.0386295	7.07394e-06
	14	14:79334336:A:G							G	A	0.0546206	-0.178101	0.0387181	4.22633e-06
	14	14:79338271:T:G							G	T	0.0547736	-0.176117	0.0386737	5.26586e-06
	14	14:79347315:C:T							T	C	0.0544676	-0.181562	0.0387627	2.81436e-06
	14	14:79350597:T:G							G	T	0.0547736	-0.178287	0.0386737	4.02633e-06
	14	14:79351627:C:T							T	C	0.0725214	-0.153608	0.0339869	6.19502e-06
	15	15:86330066:T:A							A	T	0.0619645	-0.169254	0.0370766	4.9951e-06
	15	15:88798812:A:T							T	A	0.0965422	-0.133832	0.030247	9.66102e-06
	16	16:73257646:C:G							G	C	0.0573745	-0.171019	0.0378417	6.2036e-06
	16	16:73262436:C:T							T	C	0.0582925	-0.168794	0.037599	7.14486e-06
	16	16:73267118:G:T							T	G	0.0559976	-0.172915	0.0383271	6.43515e-06
	16	16:73268574:G:C							C	G	0.0569155	-0.173191	0.0380732	5.39252e-06
	16	16:73269996:G:A							A	G	0.0561506	-0.172687	0.0382844	6.4631e-06
	16	16:73270028:A:G							G	A	0.0561506	-0.172687	0.0382844	6.4631e-06
	16	16:73270055:G:A							A	G	0.0561506	-0.172687	0.0382844	6.4631e-06
	16	16:73270202:G:A							A	G	0.0561506	-0.172687	0.0382844	6.4631e-06
	16	16:73271812:A:G							G	A	0.0584455	-0.17059	0.0375591	5.57494e-06
	16	16:73272182:G:A							A	G	0.0584455	-0.17059	0.0375591	5.57494e-06
	16	16:73272653:C:T							T	C	0.0559976	-0.172915	0.0383271	6.43515e-06
	16	16:73272944:G:A							A	G	0.0584455	-0.17059	0.0375591	5.57494e-06
	16	16:73273695:C:T							T	C	0.0569155	-0.173191	0.0380732	5.39252e-06
	16	16:73274112:G:A							A	G	0.0559976	-0.172915	0.0383271	6.43515e-06
	16	16:73274210:T:C							C	T	0.0584455	-0.17059	0.0375591	5.57494e-06
	16	16:73274315:C:G							G	C	0.0584455	-0.17059	0.0375591	5.57494e-06
	16	16:73274813:A:G							G	A	0.0559976	-0.172915	0.0383271	6.43515e-06
	16	16:73275427:T:C							C	T	0.0584455	-0.17059	0.0375591	5.57494e-06
	16	16:73275644:G:A							A	G	0.0566095	-0.169146	0.0380486	8.76809e-06
	16	16:73276263:A:G							G	A	0.0575275	-0.17027	0.0378009	6.65656e-06
	16	16:73276906:A:C							C	A	0.0561506	-0.172687	0.0382844	6.4631e-06
	16	16:73278908:T:C							C	T	0.0582925	-0.173537	0.037599	3.92193e-06
	16	16:73279025:G:A							A	G	0.0559976	-0.172915	0.0383271	6.43515e-06
	16	16:73279092:T:A							A	T	0.0569155	-0.173191	0.0380732	5.39252e-06
	16	16:73279318:A:G							G	A	0.0578335	-0.167976	0.0376148	7.98124e-06
	16	16:73279339:T:C							C	T	0.0593635	-0.165588	0.0371206	8.16526e-06
	16	16:73279744:G:T							T	G	0.0593635	-0.165588	0.0371206	8.16526e-06
	16	16:73279800:G:C							C	G	0.0593635	-0.165588	0.0371206	8.16526e-06
	16	16:73279837:T:C							C	T	0.0593635	-0.165588	0.0371206	8.16526e-06
	16	16:73280917:G:A							A	G	0.0563035	-0.171122	0.0382418	7.65037e-06
	16	16:73281245:T:C							C	T	0.0593635	-0.165588	0.0371206	8.16526e-06
	16	16:73281339:C:T							T	C	0.0559976	-0.172915	0.0383271	6.43515e-06
	16	16:73282375:A:C							C	A	0.0593635	-0.165588	0.0371206	8.16526e-06
	16	16:73283553:C:T							T	C	0.0555386	-0.170387	0.0384565	9.39556e-06
	16	16:73284455:C:T							T	C	0.0555386	-0.177119	0.0384565	4.11078e-06
	16	16:73289638:C:G							G	C	0.0563035	-0.171717	0.038352	7.55577e-06
	16	16:73289709:T:C							C	T	0.0563035	-0.171717	0.038352	7.55577e-06
	16	16:73292509:A:G							G	A	0.0559976	-0.172073	0.0384381	7.58348e-06
	16	16:73293069:C:T							T	C	0.0558446	-0.172301	0.0384814	7.55131e-06
	17	17:25522043:A:G	G	A	0.14433	-0.171356	0.0380805	6.8e-06	G	A	0.162179	-0.0186102	0.0241079	0.440142	A	G	0.8429	0.0081	0.0623	0.0204	0.002219	91.3	++
	17	17:25548742:A:G	G	A	0.16676	-0.175862	0.0359996	1.03e-06	G	A	0.209608	-0.0282485	0.0218188	0.195429	A	G	0.8019	0.019	0.0679	0.0187	0.0002734	91.9	++
	17	17:25553575:A:G	G	A	0.16662	-0.175389	0.0360055	1.11e-06	G	A	0.210067	-0.028615	0.0218139	0.189594	A	G	0.8016	0.0193	0.068	0.0187	0.0002663	91.8	++
	17	17:25554625:G:A	A	G	0.16662	-0.175389	0.0360055	1.11e-06	A	G	0.210067	-0.028615	0.0218139	0.189594	A	G	0.1984	0.0193	-0.068	0.0187	0.0002663	91.8	--
	17	17:25556278:T:C	C	T	0.16676	-0.175004	0.0359996	1.17e-06	C	T	0.210067	-0.028615	0.0218139	0.189594	T	C	0.8016	0.0192	0.0679	0.0187	0.0002714	91.7	++
	17	17:25557777:A:G	G	A	0.158958	-0.172868	0.0365669	2.27e-06	G	A	0.209455	-0.0276092	0.0218409	0.206191	A	G	0.8038	0.0222	0.0658	0.0188	0.0004491	91.4	++
	17	17:25559906:A:T	T	A	0.158958	-0.172868	0.0365669	2.27e-06	T	A	0.209455	-0.0276092	0.0218409	0.206191	A	T	0.8038	0.0222	0.0658	0.0188	0.0004491	91.4	++
	17	17:25560207:G:T	T	G	0.158958	-0.172868	0.0365669	2.27e-06	T	G	0.209455	-0.0276092	0.0218409	0.206191	T	G	0.1962	0.0222	-0.0658	0.0188	0.0004491	91.4	--
	17	17:25561626:G:A	A	G	0.158958	-0.172868	0.0365669	2.27e-06	A	G	0.209761	-0.0265474	0.0217968	0.223242	A	G	0.1964	0.0223	-0.0649	0.0187	0.0005268	91.5	--
	17	17:25562281:G:A	A	G	0.158958	-0.172868	0.0365669	2.27e-06	A	G	0.209455	-0.0276092	0.0218409	0.206191	A	G	0.1962	0.0222	-0.0658	0.0188	0.0004491	91.4	--
	17	17:25564133:G:A	A	G	0.158958	-0.172868	0.0365669	2.27e-06	A	G	0.209455	-0.0276092	0.0218409	0.206191	A	G	0.1962	0.0222	-0.0658	0.0188	0.0004491	91.4	--
	17	17:25564490:T:C	C	T	0.158958	-0.172868	0.0365669	2.27e-06	C	T	0.209455	-0.0276092	0.0218409	0.206191	T	C	0.8038	0.0222	0.0658	0.0188	0.0004491	91.4	++
	17	17:25564760:C:T	T	C	0.158958	-0.172868	0.0365669	2.27e-06	T	C	0.209455	-0.0276092	0.0218409	0.206191	T	C	0.1962	0.0222	-0.0658	0.0188	0.0004491	91.4	--
	17	17:25565155:G:A	A	G	0.158958	-0.172868	0.0365669	2.27e-06	A	G	0.209455	-0.0276092	0.0218409	0.206191	A	G	0.1962	0.0222	-0.0658	0.0188	0.0004491	91.4	--
	17	17:25565191:A:G	G	A	0.158958	-0.172868	0.0365669	2.27e-06	G	A	0.209455	-0.0276092	0.0218409	0.206191	A	G	0.8038	0.0222	0.0658	0.0188	0.0004491	91.4	++
	17	17:25566020:A:G	G	A	0.158958	-0.172868	0.0365669	2.27e-06	G	A	0.208843	-0.0267592	0.0218475	0.220644	A	G	0.8043	0.022	0.0652	0.0188	0.0005087	91.5	++
	17	17:25566027:A:C	C	A	0.158958	-0.172868	0.0365669	2.27e-06	C	A	0.208843	-0.0267592	0.0218475	0.220644	A	C	0.8043	0.022	0.0652	0.0188	0.0005087	91.5	++
	17	17:25566629:T:G	G	T	0.158958	-0.172868	0.0365669	2.27e-06	G	T	0.209455	-0.0276092	0.0218409	0.206191	T	G	0.8038	0.0222	0.0658	0.0188	0.0004491	91.4	++
	17	17:25567135:G:C	C	G	0.158958	-0.172868	0.0365669	2.27e-06	C	G	0.209455	-0.0276092	0.0218409	0.206191	C	G	0.1962	0.0222	-0.0658	0.0188	0.0004491	91.4	--
	17	17:25567367:G:C	C	G	0.158958	-0.172868	0.0365669	2.27e-06	C	G	0.209455	-0.0276092	0.0218409	0.206191	C	G	0.1962	0.0222	-0.0658	0.0188	0.0004491	91.4	--
	17	17:25568707:G:A	A	G	0.158958	-0.172868	0.0365669	2.27e-06	A	G	0.209455	-0.0276092	0.0218409	0.206191	A	G	0.1962	0.0222	-0.0658	0.0188	0.0004491	91.4	--
	17	17:25568923:G:A	A	G	0.158958	-0.172868	0.0365669	2.27e-06	A	G	0.209455	-0.0276092	0.0218409	0.206191	A	G	0.1962	0.0222	-0.0658	0.0188	0.0004491	91.4	--
	17	17:25569373:G:A	A	G	0.158958	-0.172868	0.0365669	2.27e-06	A	G	0.209455	-0.0276092	0.0218409	0.206191	A	G	0.1962	0.0222	-0.0658	0.0188	0.0004491	91.4	--
	17	17:25569564:G:A	A	G	0.158958	-0.172868	0.0365669	2.27e-06	A	G	0.209455	-0.0276092	0.0218409	0.206191	A	G	0.1962	0.0222	-0.0658	0.0188	0.0004491	91.4	--
	17	17:25570209:T:C	C	T	0.158958	-0.172868	0.0365669	2.27e-06	C	T	0.208996	-0.0268446	0.0218459	0.219141	T	C	0.8042	0.022	0.0653	0.0188	0.0005024	91.5	++
	17	17:25570214:C:T	T	C	0.158958	-0.172868	0.0365669	2.27e-06	T	C	0.208996	-0.0268446	0.0218459	0.219141	T	C	0.1958	0.022	-0.0653	0.0188	0.0005024	91.5	--
	17	17:25570386:G:A	A	G	0.158958	-0.172868	0.0365669	2.27e-06	A	G	0.209455	-0.0276092	0.0218409	0.206191	A	G	0.1962	0.0222	-0.0658	0.0188	0.0004491	91.4	--
	17	17:25571166:T:C	C	T	0.158958	-0.172868	0.0365669	2.27e-06	C	T	0.209455	-0.0276092	0.0218409	0.206191	T	C	0.8038	0.0222	0.0658	0.0188	0.0004491	91.4	++
	17	17:25571262:A:G	G	A	0.158958	-0.172868	0.0365669	2.27e-06	G	A	0.209455	-0.0276092	0.0218409	0.206191	A	G	0.8038	0.0222	0.0658	0.0188	0.0004491	91.4	++
	17	17:25572047:A:G	G	A	0.166063	-0.160847	0.0358889	7.4e-06	G	A	0.209761	-0.0278966	0.0217968	0.200598	A	G	0.802	0.0194	0.0637	0.0186	0.0006253	90	++
	17	17:25572556:C:T	T	C	0.166063	-0.159845	0.0358889	8.43e-06	T	C	0.209608	-0.0267606	0.0217984	0.219582	T	C	0.1979	0.0193	-0.0626	0.0186	0.0007755	90	--
	17	17:25573408:C:T	T	C	0.166481	-0.16014	0.0358714	8.03e-06	T	C	0.210067	-0.0270489	0.0217732	0.214125	T	C	0.1983	0.0193	-0.0629	0.0186	0.0007291	90.1	--
	18	18:51676938:G:C	C	G	0.059348	-0.247231	0.055588	8.68e-06	C	G	0.1709	-0.0412771	0.0233756	0.0774268	C	G	0.1541	0.0399	-0.0722	0.0215	0.0008029	91.4	--
	18	18:51688837:G:A	A	G	0.0670103	-0.258045	0.0527694	1.01e-06	A	G	0.172124	-0.0413789	0.0232698	0.0753668	A	G	0.155	0.0388	-0.0767	0.0213	0.0003181	92.9	--
	19	19:5198310:T:C							C	T	0.0844553	-0.146901	0.0319638	4.31008e-06
	20	20:43989034:T:C	C	T	0.28448	-0.136558	0.0296045	3.97e-06	C	T	0.126836	-0.0383328	0.0266272	0.149978	T	C	0.8027	0.0784	0.0823	0.0198	3.252e-05	83.6	++
	20	20:43996454:G:T	T	G	0.285177	-0.135841	0.0295917	4.42e-06	T	G	0.126836	-0.0383328	0.0266272	0.149978	T	G	0.1977	0.0787	-0.082	0.0198	3.462e-05	83.3	--
	20	20:43999400:C:T	T	C	0.284759	-0.136511	0.0296072	4.01e-06	T	C	0.127142	-0.0368487	0.026609	0.166107	T	C	0.1976	0.0784	-0.0814	0.0198	3.922e-05	84	--
	20	20:44005936:C:T	T	C	0.285734	-0.13511	0.0295777	4.92e-06	T	C	0.126989	-0.0373425	0.0266181	0.160647	T	C	0.198	0.0789	-0.0811	0.0198	4.159e-05	83.4	--
	20	20:44006601:A:G	G	A	0.285595	-0.135122	0.0295763	4.91e-06	G	A	0.126989	-0.0373425	0.0266181	0.160647	A	G	0.802	0.0789	0.0811	0.0198	4.15e-05	83.4	++
	20	20:44011546:C:T	T	C	0.285456	-0.135353	0.029575	4.73e-06	T	C	0.126989	-0.0373425	0.0266181	0.160647	T	C	0.1979	0.0788	-0.0812	0.0198	4.054e-05	83.5	--
	20	20:56518693:G:A	A	G	0.0600446	-0.271966	0.0557326	1.06e-06	A	G	0.138005	0.0068598	0.0253486	0.786684	A	G	0.1246	0.0294	-0.0409	0.0231	0.07607	95.2	-+
	20	20:56526902:T:C	C	T	0.059348	-0.27618	0.0559825	8.08e-07	C	T	0.138158	0.00674895	0.0253414	0.789992	T	C	0.8752	0.0296	0.0414	0.0231	0.07316	95.3	+-
	21	21:15474153:T:C	T	C	0.178462	0.0101684	0.0348324	0.770344	T	C	0.152387	-0.114424	0.0243075	2.50955e-06	T	C	0.1609	0.0122	-0.0736	0.0199	0.0002214	88.4	+-
	22	22:27435820:G:A							A	G	0.339504	-0.084397	0.0185114	5.13528e-06
	22	22:27435897:A:G							G	A	0.339045	-0.0839635	0.0185172	5.77811e-06
	22	22:27436049:G:A							A	G	0.339198	-0.0843791	0.018507	5.13208e-06
	22	22:27436164:A:G							G	A	0.339045	-0.0839635	0.0185172	5.77811e-06
	22	22:27436289:A:G							G	A	0.339045	-0.0839635	0.0185172	5.77811e-06
	22	22:27436778:T:C							C	T	0.339351	-0.0840915	0.0185092	5.53996e-06
	22	22:27436940:A:G							G	A	0.337515	-0.0833732	0.0185326	6.83605e-06
