# Supplementary material for: Metabolic drivers of dysglycemia in pregnancy: ethnic-specific GWAS of 146 metabolites and 1-sample Mendelian randomization analyses in a UK multi-ethnic birth cohort
Source: Front Endocrinol (Lausanne). 2023 May 15;14:1157416. doi: 10.3389/fendo.2023.1157416 (PMC10225646; doi:10.3389/fendo.2023.1157416)
Supplement: Supplementary file 1 [file DataSheet_1.zip › Supplementary Excel. GWAS results/Amino Acids.xlsx]

## Sheet: Alanine
	Online supplementary
	GWAS results from mixed linear model association analyses (mlma). SNPs identifed at the suggestive level (1 x 105) in at least one ethnicity. Significant SNPs are shown in bold. Shaded rows represent SNPs not included in the GWAS due to the SNP not being included in the GWAS as a result of failing a previous QC step. Meta-analysis results obtained from a fixed effects inverse variance model in ME…
			South Asians						White Europeans						Meta Analysis
	Chromosome	SNP	A1	A2	Frequency	β estimate	SE	P value	A1	A2	Frequency	β estimate	SE	P value	A1	A2	Frequency	FreqSE	β estimate	SE	P value	I2	Direction
	2	2:49301782:T:C	C	T	0.248626	-0.00572982	0.00284708	0.0441647	C	T	0.220042	-0.0157224	0.00322392	1.07825e-06	T	C	0.7639	0.0142	0.0101	0.0021	2.173e-06	81.5	++
	2	2:49301806:C:G	G	C	0.249176	-0.00577177	0.00284711	0.0426378	G	C	0.220042	-0.0157224	0.00322392	1.07825e-06	C	G	0.7636	0.0145	0.0101	0.0021	2.058e-06	81.3	++
	2	2:49301820:C:T	T	C	0.249176	-0.00577177	0.00284711	0.0426378	T	C	0.218993	-0.0155075	0.00322803	1.55528e-06	T	C	0.236	0.015	-0.01	0.0021	2.626e-06	80.5	--
	2	2:49302187:C:A	A	C	0.249451	-0.00597023	0.00284509	0.035867	A	C	0.220342	-0.0157193	0.00322071	1.05704e-06	A	C	0.2367	0.0144	-0.0102	0.0021	1.556e-06	80.6	--
	2	2:49302318:G:A	A	G	0.249451	-0.00597023	0.00284509	0.035867	A	G	0.219293	-0.0155047	0.0032248	1.5247e-06	A	G	0.2363	0.015	-0.0101	0.0021	1.99e-06	79.7	--
	2	2:49302328:G:A	A	G	0.249451	-0.00597023	0.00284509	0.035867	A	G	0.219293	-0.0155047	0.0032248	1.5247e-06	A	G	0.2363	0.015	-0.0101	0.0021	1.99e-06	79.7	--
	2	2:49302895:C:T	T	C	0.249313	-0.00591534	0.00284513	0.0376071	T	C	0.220342	-0.0157193	0.00322071	1.05704e-06	T	C	0.2366	0.0144	-0.0102	0.0021	1.672e-06	80.8	--
	2	2:49303578:C:T	T	C	0.249313	-0.00591534	0.00284513	0.0376071	T	C	0.218993	-0.0155477	0.00322515	1.43009e-06	T	C	0.236	0.015	-0.0101	0.0021	2.051e-06	80.1	--
	2	2:49303998:A:G	G	A	0.249313	-0.00591534	0.00284513	0.0376071	G	A	0.220491	-0.0156679	0.00322054	1.14455e-06	A	G	0.7633	0.0143	0.0102	0.0021	1.76e-06	80.6	++
	2	2:49304729:C:T	T	C	0.249313	-0.00591534	0.00284513	0.0376071	T	C	0.219293	-0.0155478	0.0032248	1.42597e-06	T	C	0.2362	0.0149	-0.0101	0.0021	2.047e-06	80.1	--
	2	2:49304980:T:A	A	T	0.249313	-0.00591534	0.00284513	0.0376071	A	T	0.219293	-0.0155478	0.0032248	1.42597e-06	A	T	0.2362	0.0149	-0.0101	0.0021	2.047e-06	80.1	--
	2	2:49305933:G:A	A	G	0.249725	-0.00600288	0.00284106	0.0346093	A	G	0.219443	-0.0153104	0.00322462	2.05477e-06	A	G	0.2365	0.015	-0.0101	0.0021	2.311e-06	78.7	--
	2	2:49307035:C:G	G	C	0.249863	-0.0061577	0.00284307	0.0303218	G	C	0.219742	-0.0149168	0.00322139	3.64697e-06	C	G	0.7633	0.0149	0.01	0.0021	2.76e-06	75.9	++
	2	2:49307730:A:G	G	A	0.25	-0.00616967	0.00284309	0.0300025	G	A	0.219892	-0.014955	0.00322122	3.43983e-06	A	G	0.7632	0.0149	0.01	0.0021	2.612e-06	76.1	++
	2	2:49307880:G:A	A	G	0.25	-0.00616967	0.00284309	0.0300025	A	G	0.219892	-0.014955	0.00322122	3.43983e-06	A	G	0.2368	0.0149	-0.01	0.0021	2.612e-06	76.1	--
	2	2:49307948:A:G	G	A	0.25	-0.00616967	0.00284309	0.0300025	G	A	0.219892	-0.014955	0.00322122	3.43983e-06	A	G	0.7632	0.0149	0.01	0.0021	2.612e-06	76.1	++
	2	2:49311546:T:C	C	T	0.249451	-0.00604329	0.00284518	0.0336662	C	T	0.219143	-0.015242	0.00323075	2.38412e-06	T	C	0.7638	0.015	0.0101	0.0021	2.452e-06	78.1	++
	2	2:49312672:A:G	G	A	0.249038	-0.00622781	0.00284708	0.0287106	G	A	0.219892	-0.0150322	0.00322122	3.06198e-06	A	G	0.7637	0.0145	0.0101	0.0021	2.251e-06	76.2	++
	2	2:49313715:A:G	G	A	0.249038	-0.00622781	0.00284708	0.0287106	G	A	0.219892	-0.0150322	0.00322122	3.06198e-06	A	G	0.7637	0.0145	0.0101	0.0021	2.251e-06	76.2	++
	2	2:49313973:T:C	C	T	0.249038	-0.00622781	0.00284708	0.0287106	C	T	0.219742	-0.0152358	0.00322139	2.24986e-06	T	C	0.7638	0.0145	0.0102	0.0021	1.832e-06	77.2	++
	2	2:49314054:T:A	A	T	0.249038	-0.00622781	0.00284708	0.0287106	A	T	0.219742	-0.0152358	0.00322139	2.24986e-06	A	T	0.2362	0.0145	-0.0102	0.0021	1.832e-06	77.2	--
	2	2:49314527:A:T	T	A	0.24739	-0.00615406	0.00285532	0.0311387	T	A	0.219892	-0.0150322	0.00322122	3.06198e-06	A	T	0.7647	0.0136	0.0101	0.0021	2.497e-06	76.5	++
	2	2:49315141:T:C	C	T	0.245879	-0.006078	0.00286563	0.0339217	C	T	0.217945	-0.0151794	0.00322931	2.59534e-06	T	C	0.7664	0.0139	0.0101	0.0021	2.522e-06	77.5	++
	2	2:49315214:C:A	A	C	0.245879	-0.006078	0.00286563	0.0339217	A	C	0.217945	-0.0151794	0.00322931	2.59534e-06	A	C	0.2336	0.0139	-0.0101	0.0021	2.522e-06	77.5	--
	2	2:49315654:G:T	T	G	0.245879	-0.006078	0.00286563	0.0339217	T	G	0.219742	-0.0151318	0.00321567	2.53051e-06	T	G	0.2343	0.013	-0.0101	0.0021	2.427e-06	77.4	--
	2	2:49317230:T:G	G	T	0.246016	-0.00614776	0.00286559	0.0319229	G	T	0.220192	-0.0148874	0.0032123	3.57801e-06	T	G	0.7654	0.0128	0.01	0.0021	2.785e-06	75.7	++
	2	2:49318609:T:A	A	T	0.245192	-0.00594354	0.00286774	0.0382141	A	T	0.219593	-0.0153348	0.00321584	1.8559e-06	A	T	0.2339	0.0127	-0.0101	0.0021	2.352e-06	78.9	--
	2	2:49318611:T:A	A	T	0.245055	-0.00589206	0.00286773	0.0399169	A	T	0.219443	-0.0155653	0.00321888	1.32731e-06	A	T	0.2337	0.0127	-0.0102	0.0021	2.026e-06	80.1	--
	2	2:49321142:A:G	G	A	0.245192	-0.00594354	0.00286774	0.0382141	G	A	0.220342	-0.01494	0.00321214	3.30135e-06	A	G	0.7658	0.0123	0.0099	0.0021	3.424e-06	77.1	++
	2	2:49323405:A:G	G	A	0.246016	-0.00614776	0.00286559	0.0319229	G	A	0.219892	-0.0152933	0.0032155	1.97343e-06	A	G	0.7655	0.013	0.0102	0.0021	1.879e-06	77.8	++
	2	2:49324273:G:T	T	G	0.245742	-0.00606979	0.00286562	0.0341632	T	G	0.219892	-0.0154052	0.00321265	1.62543e-06	T	G	0.2343	0.0128	-0.0102	0.0021	1.819e-06	78.7	--
	2	2:49325118:C:A	A	C	0.245742	-0.00606979	0.00286562	0.0341632	A	C	0.219892	-0.0154052	0.00321265	1.62543e-06	A	C	0.2343	0.0128	-0.0102	0.0021	1.819e-06	78.7	--
	2	2:49325243:T:C	C	T	0.245742	-0.00606979	0.00286562	0.0341632	C	T	0.219892	-0.0154052	0.00321265	1.62543e-06	T	C	0.7657	0.0128	0.0102	0.0021	1.819e-06	78.7	++
	2	2:49326829:C:T	T	C	0.245879	-0.00610974	0.00286355	0.0328733	T	C	0.220042	-0.015309	0.00321247	1.88388e-06	T	C	0.2344	0.0128	-0.0102	0.0021	1.901e-06	78.1	--
	2	2:49355298:G:A	A	G	0.274863	-0.00741843	0.00275094	0.00700324	A	G	0.211354	-0.0145977	0.00327391	8.24195e-06	A	G	0.2486	0.0313	-0.0104	0.0021	8.098e-07	64.5	--
	2	2:49355533:T:A	A	T	0.274863	-0.00741843	0.00275094	0.00700324	A	T	0.211354	-0.0145977	0.00327391	8.24195e-06	A	T	0.2486	0.0313	-0.0104	0.0021	8.098e-07	64.5	--
	2	2:49356562:C:T	T	C	0.274588	-0.00749851	0.00275079	0.00641181	T	C	0.211354	-0.0145977	0.00327391	8.24195e-06	T	C	0.2484	0.0311	-0.0104	0.0021	7.22e-07	63.7	--
	2	2:49357674:T:A	A	T	0.274588	-0.0075186	0.00275078	0.00627111	A	T	0.211504	-0.0144998	0.00327368	9.45801e-06	A	T	0.2485	0.0311	-0.0104	0.0021	7.734e-07	62.5	--
	2	2:49359676:C:T	T	C	0.239011	-0.00639162	0.0028819	0.0265651	T	C	0.190983	-0.0157158	0.00340248	3.85726e-06	T	C	0.2189	0.0237	-0.0103	0.0022	2.902e-06	77.1	--
	2	2:49360164:G:A	A	G	0.274313	-0.00751823	0.00275243	0.0063049	A	G	0.211354	-0.0145977	0.00327391	8.24195e-06	A	G	0.2482	0.031	-0.0104	0.0021	7.047e-07	63.5	--
	2	2:49360838:C:T	T	C	0.274313	-0.00751823	0.00275243	0.0063049	T	C	0.211354	-0.0145977	0.00327391	8.24195e-06	T	C	0.2482	0.031	-0.0104	0.0021	7.047e-07	63.5	--
	2	2:54693204:G:T							T	G	0.451917	0.0116728	0.00263283	9.26898e-06
	2	2:54703345:G:T							G	T	0.30722	-0.0128669	0.00276188	3.18152e-06
	2	2:77223114:A:G	G	A	0.0881868	0.0201544	0.00433215	3.2826e-06	G	A	0.152636	0.000714487	0.00368872	0.846414	A	G	0.8745	0.0318	-0.0089	0.0028	0.001559	91.4	--
	2	2:77229575:G:A	A	G	0.0884615	0.019823	0.00433508	4.81508e-06	A	G	0.151738	0.000373547	0.00369812	0.919543	A	G	0.1251	0.0312	0.0086	0.0028	0.00233	91.4	++
	3	3:184181291:G:C							G	C	0.364739	-0.0121005	0.00265783	5.29443e-06
	3	3:95012379:G:A	A	G	0.0614011	-0.00493585	0.00506929	0.330216	A	G	0.0702516	0.0220564	0.00446917	8.00499e-07	A	G	0.0664	0.0044	0.0103	0.0034	0.002228	93.7	+-
	4	4:133095840:C:A							A	C	0.147394	-0.0165859	0.00373712	9.07397e-06
	4	4:133101167:C:T							T	C	0.147394	-0.0165859	0.00373712	9.07397e-06
	4	4:133101638:T:C							C	T	0.147993	-0.0170007	0.003729	5.1384e-06
	4	4:133102850:C:T							T	C	0.147394	-0.0165859	0.00373712	9.07397e-06
	4	4:133102997:C:T							T	C	0.147394	-0.0165859	0.00373712	9.07397e-06
	4	4:165431761:T:C							C	T	0.252397	0.013541	0.00303738	8.26865e-06
	4	4:165432267:G:A							A	G	0.245057	0.0138123	0.00305467	6.13454e-06
	4	4:165433055:C:T							T	C	0.246255	0.0138952	0.00305205	5.29508e-06
	4	4:165434078:A:G							G	A	0.246255	0.0138952	0.00305205	5.29508e-06
	4	4:165434272:A:T							T	A	0.246255	0.0138952	0.00305205	5.29508e-06
	4	4:165437397:T:C							T	C	0.464649	-0.0117497	0.00264615	8.98405e-06
	4	4:74520217:A:T							T	A	0.304524	0.0128168	0.00289588	9.60459e-06
	4	4:74528627:C:T							T	C	0.304823	0.012874	0.00289634	8.79195e-06
	4	4:74534614:C:T							T	C	0.304524	0.0129426	0.00289797	7.9662e-06
	5	5:15923357:G:A							A	G	0.06426	-0.0245837	0.00534376	4.21562e-06
	5	5:15927643:G:A							A	G	0.0641102	-0.0243648	0.00536182	5.51625e-06
	5	5:18352261:T:G							T	G	0.351408	0.0122134	0.00276339	9.8839e-06
	5	5:18407818:T:C	C	T	0.151648	0.00162307	0.00347867	0.640803	C	T	0.155632	-0.0175004	0.00363471	1.47356e-06	T	C	0.8464	0.002	0.0075	0.0025	0.002771	93.1	+-
	5	5:18413495:G:T	T	G	0.151099	0.00101007	0.00348869	0.772178	T	G	0.155183	-0.0174863	0.00364119	1.5681e-06	T	G	0.1531	0.002	-0.0078	0.0025	0.00185	92.6	-+
	5	5:18414588:G:T	T	G	0.151099	0.00101007	0.00348869	0.772178	T	G	0.155183	-0.0174863	0.00364119	1.5681e-06	T	G	0.1531	0.002	-0.0078	0.0025	0.00185	92.6	-+
	5	5:18416511:G:A	A	G	0.151099	0.00101007	0.00348869	0.772178	A	G	0.156231	-0.0174419	0.00363161	1.56473e-06	A	G	0.1536	0.0026	-0.0078	0.0025	0.001818	92.6	-+
	5	5:18417059:G:A	A	G	0.151099	0.00101007	0.00348869	0.772178	A	G	0.156381	-0.0176359	0.00363084	1.19024e-06	A	G	0.1536	0.0026	-0.0079	0.0025	0.001596	92.7	-+
	5	5:18419289:C:T	T	C	0.150824	0.00116705	0.00349019	0.738092	T	C	0.156231	-0.0174419	0.00363161	1.56473e-06	T	C	0.1534	0.0027	-0.0078	0.0025	0.002022	92.7	-+
	5	5:18420277:G:A	A	G	0.151099	0.00101007	0.00348869	0.772178	A	G	0.156231	-0.0174419	0.00363161	1.56473e-06	A	G	0.1536	0.0026	-0.0078	0.0025	0.001818	92.6	-+
	5	5:18420587:G:T	T	G	0.151099	0.00101007	0.00348869	0.772178	T	G	0.156231	-0.0174419	0.00363161	1.56473e-06	T	G	0.1536	0.0026	-0.0078	0.0025	0.001818	92.6	-+
	5	5:18420820:C:T	T	C	0.151099	0.00101007	0.00348869	0.772178	T	C	0.156231	-0.0174419	0.00363161	1.56473e-06	T	C	0.1536	0.0026	-0.0078	0.0025	0.001818	92.6	-+
	5	5:18421028:C:T	T	C	0.151099	0.00101007	0.00348869	0.772178	T	C	0.156231	-0.0174419	0.00363161	1.56473e-06	T	C	0.1536	0.0026	-0.0078	0.0025	0.001818	92.6	-+
	5	5:18421253:T:A	A	T	0.151236	0.000901198	0.00348794	0.796117	A	T	0.156231	-0.0174419	0.00363161	1.56473e-06	A	T	0.1536	0.0025	-0.0079	0.0025	0.001686	92.5	-+
	5	5:18421363:A:G	G	A	0.151236	0.000901198	0.00348794	0.796117	G	A	0.156231	-0.0174419	0.00363161	1.56473e-06	A	G	0.8464	0.0025	0.0079	0.0025	0.001686	92.5	+-
	5	5:18421612:C:T	T	C	0.151236	0.000901198	0.00348794	0.796117	T	C	0.156231	-0.0174419	0.00363161	1.56473e-06	T	C	0.1536	0.0025	-0.0079	0.0025	0.001686	92.5	-+
	5	5:18421622:A:G	G	A	0.151236	0.000901198	0.00348794	0.796117	G	A	0.156231	-0.0174419	0.00363161	1.56473e-06	A	G	0.8464	0.0025	0.0079	0.0025	0.001686	92.5	+-
	5	5:18421716:T:A	A	T	0.151236	0.000901198	0.00348794	0.796117	A	T	0.156231	-0.0174419	0.00363161	1.56473e-06	A	T	0.1536	0.0025	-0.0079	0.0025	0.001686	92.5	-+
	5	5:18421792:C:A	A	C	0.121154	0.0038893	0.00384198	0.311387	A	C	0.0822349	-0.0220116	0.00485212	5.71979e-06	A	C	0.1062	0.0189	-0.0061	0.003	0.04313	94.3	-+
	5	5:18421927:G:A	A	G	0.151236	0.000901198	0.00348794	0.796117	A	G	0.156231	-0.0174419	0.00363161	1.56473e-06	A	G	0.1536	0.0025	-0.0079	0.0025	0.001686	92.5	-+
	5	5:18421984:C:A	A	C	0.151236	0.000901198	0.00348794	0.796117	A	C	0.156231	-0.0174419	0.00363161	1.56473e-06	A	C	0.1536	0.0025	-0.0079	0.0025	0.001686	92.5	-+
	5	5:18422031:G:A	A	G	0.151236	0.000901198	0.00348794	0.796117	A	G	0.156231	-0.0174419	0.00363161	1.56473e-06	A	G	0.1536	0.0025	-0.0079	0.0025	0.001686	92.5	-+
	5	5:18422178:A:G	G	A	0.151236	0.000901198	0.00348794	0.796117	G	A	0.156081	-0.0173745	0.00363239	1.72507e-06	A	G	0.8464	0.0024	0.0079	0.0025	0.001769	92.4	+-
	5	5:18422457:C:G	G	C	0.151236	0.000901198	0.00348794	0.796117	G	C	0.156231	-0.0174419	0.00363161	1.56473e-06	C	G	0.8464	0.0025	0.0079	0.0025	0.001686	92.5	+-
	5	5:18422530:T:G	G	T	0.151236	0.000901198	0.00348794	0.796117	G	T	0.156231	-0.0174419	0.00363161	1.56473e-06	T	G	0.8464	0.0025	0.0079	0.0025	0.001686	92.5	+-
	5	5:18422596:G:A	A	G	0.151236	0.000901198	0.00348794	0.796117	A	G	0.156231	-0.0174419	0.00363161	1.56473e-06	A	G	0.1536	0.0025	-0.0079	0.0025	0.001686	92.5	-+
	5	5:18422767:G:A	A	G	0.151236	0.000901198	0.00348794	0.796117	A	G	0.156231	-0.0174419	0.00363161	1.56473e-06	A	G	0.1536	0.0025	-0.0079	0.0025	0.001686	92.5	-+
	5	5:18423078:G:C	C	G	0.151236	0.000901198	0.00348794	0.796117	C	G	0.156231	-0.0174419	0.00363161	1.56473e-06	C	G	0.1536	0.0025	-0.0079	0.0025	0.001686	92.5	-+
	5	5:18423194:A:G	G	A	0.151236	0.000901198	0.00348794	0.796117	G	A	0.156231	-0.0174419	0.00363161	1.56473e-06	A	G	0.8464	0.0025	0.0079	0.0025	0.001686	92.5	+-
	5	5:18423244:A:G	G	A	0.151236	0.000901198	0.00348794	0.796117	G	A	0.156081	-0.0172928	0.00363239	1.92898e-06	A	G	0.8464	0.0024	0.0078	0.0025	0.001865	92.3	+-
	5	5:18423250:G:C	C	G	0.151236	0.000901198	0.00348794	0.796117	C	G	0.156081	-0.0172928	0.00363239	1.92898e-06	C	G	0.1536	0.0024	-0.0078	0.0025	0.001865	92.3	-+
	5	5:18423328:A:G	G	A	0.151236	0.000901198	0.00348794	0.796117	G	A	0.156231	-0.0174419	0.00363161	1.56473e-06	A	G	0.8464	0.0025	0.0079	0.0025	0.001686	92.5	+-
	5	5:18423562:A:G	G	A	0.151236	0.000901198	0.00348794	0.796117	G	A	0.155932	-0.0175429	0.00363728	1.41361e-06	A	G	0.8465	0.0023	0.0079	0.0025	0.001623	92.5	+-
	5	5:18423924:T:C	C	T	0.151236	0.000901198	0.00348794	0.796117	C	T	0.156231	-0.0174419	0.00363161	1.56473e-06	T	C	0.8464	0.0025	0.0079	0.0025	0.001686	92.5	+-
	5	5:18423995:C:T	T	C	0.151236	0.000901198	0.00348794	0.796117	T	C	0.156231	-0.0174419	0.00363161	1.56473e-06	T	C	0.1536	0.0025	-0.0079	0.0025	0.001686	92.5	-+
	5	5:18424199:G:T	T	G	0.151236	0.000901198	0.00348794	0.796117	T	G	0.156081	-0.0173939	0.00363239	1.6799e-06	T	G	0.1536	0.0024	-0.0079	0.0025	0.001746	92.4	-+
	5	5:18424212:A:G	G	A	0.151099	0.000924006	0.00348858	0.791113	G	A	0.156081	-0.0173939	0.00363239	1.6799e-06	A	G	0.8465	0.0025	0.0079	0.0025	0.001772	92.4	+-
	5	5:18424237:T:A	A	T	0.150962	0.000893678	0.0034893	0.797859	A	T	0.156081	-0.0173939	0.00363239	1.6799e-06	A	T	0.1534	0.0026	-0.0079	0.0025	0.001733	92.4	-+
	5	5:18424546:C:A	A	C	0.151236	0.000901198	0.00348794	0.796117	A	C	0.155782	-0.0170726	0.00363394	2.62606e-06	A	C	0.1534	0.0023	-0.0077	0.0025	0.002163	92.1	-+
	5	5:18425107:A:G	G	A	0.151236	0.000901198	0.00348794	0.796117	G	A	0.155782	-0.0170726	0.00363394	2.62606e-06	A	G	0.8466	0.0023	0.0077	0.0025	0.002163	92.1	+-
	5	5:18426870:A:G	G	A	0.121154	0.0038893	0.00384198	0.311387	G	A	0.0820851	-0.0219079	0.00485541	6.4202e-06	A	G	0.8939	0.019	0.006	0.003	0.04486	94.2	+-
	5	5:18426936:G:A	A	G	0.164011	-0.000242087	0.00338101	0.942919	A	G	0.168514	-0.0168565	0.0035091	1.55799e-06	A	G	0.1662	0.0022	-0.0082	0.0024	0.000713	91.4	--
	5	5:18427030:G:A	A	G	0.151236	0.000901198	0.00348794	0.796117	A	G	0.155782	-0.0170726	0.00363394	2.62606e-06	A	G	0.1534	0.0023	-0.0077	0.0025	0.002163	92.1	-+
	5	5:18427633:C:G	G	C	0.151236	0.000901198	0.00348794	0.796117	G	C	0.155782	-0.0170726	0.00363394	2.62606e-06	C	G	0.8466	0.0023	0.0077	0.0025	0.002163	92.1	+-
	5	5:18427752:G:A	A	G	0.151236	0.000901198	0.00348794	0.796117	A	G	0.155782	-0.0170726	0.00363394	2.62606e-06	A	G	0.1534	0.0023	-0.0077	0.0025	0.002163	92.1	-+
	5	5:18428288:G:A	A	G	0.151236	0.000901198	0.00348794	0.796117	A	G	0.155782	-0.0170726	0.00363394	2.62606e-06	A	G	0.1534	0.0023	-0.0077	0.0025	0.002163	92.1	-+
	5	5:18428464:G:A	A	G	0.151236	0.000901198	0.00348794	0.796117	A	G	0.155782	-0.0170726	0.00363394	2.62606e-06	A	G	0.1534	0.0023	-0.0077	0.0025	0.002163	92.1	-+
	5	5:18428562:G:A	A	G	0.151236	0.000901198	0.00348794	0.796117	A	G	0.155782	-0.0170726	0.00363394	2.62606e-06	A	G	0.1534	0.0023	-0.0077	0.0025	0.002163	92.1	-+
	5	5:18428689:C:G	G	C	0.151236	0.000901198	0.00348794	0.796117	G	C	0.155782	-0.0170726	0.00363394	2.62606e-06	C	G	0.8466	0.0023	0.0077	0.0025	0.002163	92.1	+-
	5	5:18428804:C:G	G	C	0.151236	0.000901198	0.00348794	0.796117	G	C	0.155782	-0.0170726	0.00363394	2.62606e-06	C	G	0.8466	0.0023	0.0077	0.0025	0.002163	92.1	+-
	5	5:18428882:G:A	A	G	0.151236	0.000901198	0.00348794	0.796117	A	G	0.155782	-0.0170726	0.00363394	2.62606e-06	A	G	0.1534	0.0023	-0.0077	0.0025	0.002163	92.1	-+
	5	5:18429497:C:T	T	C	0.151236	0.000901198	0.00348794	0.796117	T	C	0.155782	-0.0170726	0.00363394	2.62606e-06	T	C	0.1534	0.0023	-0.0077	0.0025	0.002163	92.1	-+
	5	5:18429579:A:G	G	A	0.151236	0.000901198	0.00348794	0.796117	G	A	0.155782	-0.0170726	0.00363394	2.62606e-06	A	G	0.8466	0.0023	0.0077	0.0025	0.002163	92.1	+-
	5	5:18429720:C:G	G	C	0.151236	0.000901198	0.00348794	0.796117	G	C	0.155782	-0.0170726	0.00363394	2.62606e-06	C	G	0.8466	0.0023	0.0077	0.0025	0.002163	92.1	+-
	5	5:18429862:A:T	T	A	0.151236	0.000901198	0.00348794	0.796117	T	A	0.155782	-0.0170726	0.00363394	2.62606e-06	A	T	0.8466	0.0023	0.0077	0.0025	0.002163	92.1	+-
	5	5:18430164:C:T	T	C	0.151099	0.00106478	0.00348869	0.760207	T	C	0.155632	-0.0169122	0.00363471	3.27174e-06	T	C	0.1533	0.0023	-0.0076	0.0025	0.002684	92.1	-+
	5	5:18430184:A:G	G	A	0.151099	0.00106478	0.00348869	0.760207	G	A	0.155632	-0.0169122	0.00363471	3.27174e-06	A	G	0.8467	0.0023	0.0076	0.0025	0.002684	92.1	+-
	5	5:18430334:C:T	T	C	0.150687	0.000968171	0.00349091	0.781518	T	C	0.155482	-0.0168034	0.00363962	3.89693e-06	T	C	0.153	0.0024	-0.0075	0.0025	0.002739	91.9	-+
	5	5:18430387:A:G	G	A	0.150687	0.000968171	0.00349091	0.781518	G	A	0.155632	-0.0171761	0.00363884	2.35612e-06	A	G	0.8469	0.0025	0.0077	0.0025	0.002158	92.3	+-
	5	5:18430426:C:T	T	C	0.150687	0.000968171	0.00349091	0.781518	T	C	0.155632	-0.0171761	0.00363884	2.35612e-06	T	C	0.1531	0.0025	-0.0077	0.0025	0.002158	92.3	-+
	5	5:18430581:T:C	C	T	0.150687	0.000968171	0.00349091	0.781518	C	T	0.155632	-0.0171761	0.00363884	2.35612e-06	T	C	0.8469	0.0025	0.0077	0.0025	0.002158	92.3	+-
	5	5:18431049:G:A	A	G	0.150687	0.000968171	0.00349091	0.781518	A	G	0.155632	-0.0171761	0.00363884	2.35612e-06	A	G	0.1531	0.0025	-0.0077	0.0025	0.002158	92.3	-+
	5	5:18431128:T:G	G	T	0.150687	0.000968171	0.00349091	0.781518	G	T	0.155632	-0.0171761	0.00363884	2.35612e-06	T	G	0.8469	0.0025	0.0077	0.0025	0.002158	92.3	+-
	5	5:18431543:C:T	T	C	0.150687	0.000968171	0.00349091	0.781518	T	C	0.155632	-0.0171761	0.00363884	2.35612e-06	T	C	0.1531	0.0025	-0.0077	0.0025	0.002158	92.3	-+
	5	5:18432176:C:G	G	C	0.163462	-0.000180951	0.00338332	0.957347	G	C	0.168364	-0.0169515	0.00351342	1.4015e-06	C	G	0.8342	0.0024	0.0082	0.0024	0.0007112	91.5	++
	5	5:18432207:A:C	C	A	0.150687	0.000968171	0.00349091	0.781518	C	A	0.155632	-0.0171761	0.00363884	2.35612e-06	A	C	0.8469	0.0025	0.0077	0.0025	0.002158	92.3	+-
	5	5:18432358:G:A	A	G	0.150687	0.000968171	0.00349091	0.781518	A	G	0.155632	-0.0171761	0.00363884	2.35612e-06	A	G	0.1531	0.0025	-0.0077	0.0025	0.002158	92.3	-+
	5	5:18432699:G:T	T	G	0.150687	0.000968171	0.00349091	0.781518	T	G	0.155632	-0.0171761	0.00363884	2.35612e-06	T	G	0.1531	0.0025	-0.0077	0.0025	0.002158	92.3	-+
	5	5:18432760:T:C	C	T	0.150687	0.000968171	0.00349091	0.781518	C	T	0.155632	-0.0171761	0.00363884	2.35612e-06	T	C	0.8469	0.0025	0.0077	0.0025	0.002158	92.3	+-
	5	5:18433059:T:C	C	T	0.150687	0.000968171	0.00349091	0.781518	C	T	0.155632	-0.0171761	0.00363884	2.35612e-06	T	C	0.8469	0.0025	0.0077	0.0025	0.002158	92.3	+-
	5	5:18433470:A:G	G	A	0.150687	0.000968171	0.00349091	0.781518	G	A	0.155632	-0.0171761	0.00363884	2.35612e-06	A	G	0.8469	0.0025	0.0077	0.0025	0.002158	92.3	+-
	5	5:18433792:A:C	C	A	0.150687	0.000968171	0.00349091	0.781518	C	A	0.155632	-0.0171761	0.00363884	2.35612e-06	A	C	0.8469	0.0025	0.0077	0.0025	0.002158	92.3	+-
	5	5:18450042:C:A	A	C	0.175549	-0.0010187	0.00331487	0.758606	A	C	0.188736	-0.0158118	0.00334265	2.24176e-06	A	C	0.1821	0.0066	-0.0084	0.0024	0.0003866	89.9	--
	5	5:18490517:A:C							A	C	0.191881	-0.0157441	0.00332513	2.19172e-06
	5	5:91499442:A:T							T	A	0.104404	0.0173325	0.00379321	4.89233e-06
	6	6:29925127:G:A	A	G	0.229808	-0.00271528	0.00293377	0.354693	A	G	0.286848	-0.0126984	0.00282991	7.21632e-06	A	G	0.2594	0.0285	-0.0079	0.002	0.0001079	83.3	--
	10	10:108443376:A:G	G	A	0.0523352	-0.0295291	0.00552376	9.00043e-08	G	A	0.0077891	-0.0182244	0.0150865	0.22705	A	G	0.9529	0.0144	0.0282	0.0052	5.472e-08	0	++
	10	10:108447019:G:A	A	G	0.0597527	-0.0274237	0.00519299	1.28543e-07	A	G	0.0372978	-0.00957333	0.00687604	0.16384	A	G	0.0516	0.0108	-0.0209	0.0041	4.345e-07	76.7	--
	10	10:108453874:G:A	A	G	0.0597527	-0.0274237	0.00519299	1.28543e-07	A	G	0.0369982	-0.00972906	0.00689992	0.158532	A	G	0.0515	0.0109	-0.021	0.0041	4.035e-07	76.2	--
	10	10:108457266:C:T	T	C	0.0523352	-0.0294295	0.00552522	1.00184e-07	T	C	0.00793889	-0.0212736	0.0149458	0.154626	T	C	0.047	0.0144	-0.0284	0.0052	4.031e-08	0	--
	10	10:108457647:A:G	G	A	0.0523352	-0.0294295	0.00552522	1.00184e-07	G	A	0.00793889	-0.0175398	0.0149458	0.24057	A	G	0.953	0.0144	0.028	0.0052	6.558e-08	0	++
	10	10:108460261:A:G	G	A	0.0532967	-0.0293492	0.00548491	8.75191e-08	G	A	0.0077891	-0.0182244	0.0150865	0.22705	A	G	0.952	0.0146	0.0281	0.0052	5.28e-08	0	++
	10	10:108464878:A:G	G	A	0.0532967	-0.0293492	0.00548491	8.75191e-08	G	A	0.0077891	-0.0182244	0.0150865	0.22705	A	G	0.952	0.0146	0.0281	0.0052	5.28e-08	0	++
	10	10:108470399:C:T	T	C	0.0541209	-0.0278732	0.00546652	3.41623e-07	T	C	0.0077891	-0.0182244	0.0150865	0.22705	T	C	0.0487	0.0148	-0.0268	0.0051	1.936e-07	0	--
	10	10:108491194:G:C	C	G	0.0534341	-0.0290838	0.00550585	1.27545e-07	C	G	0.00748951	-0.0185587	0.0153806	0.227574	C	G	0.0482	0.0146	-0.0279	0.0052	7.45e-08	0	--
	10	10:108495855:A:C	C	A	0.0553571	-0.0281943	0.00541793	1.95158e-07	C	A	0.00808868	-0.0206249	0.014809	0.163704	A	C	0.9502	0.0153	0.0273	0.0051	8.068e-08	0	++
	10	10:108500404:C:T	T	C	0.070467	-0.0212366	0.00480623	9.93581e-06	T	C	0.00913721	-0.0182572	0.0139483	0.190561	T	C	0.064	0.0189	-0.0209	0.0045	4.146e-06	0	--
	10	10:108506116:T:G	G	T	0.070467	-0.0212366	0.00480623	9.93581e-06	G	T	0.00913721	-0.0182572	0.0139483	0.190561	T	G	0.936	0.0189	0.0209	0.0045	4.146e-06	0	++
	10	10:108518800:T:G	G	T	0.0559066	-0.027371	0.00538379	3.69645e-07	G	T	0.00808868	-0.0206249	0.014809	0.163704	T	G	0.9497	0.0154	0.0266	0.0051	1.489e-07	0	++
	10	10:108523463:C:T	T	C	0.0559066	-0.027371	0.00538379	3.69645e-07	T	C	0.00808868	-0.0206249	0.014809	0.163704	T	C	0.0503	0.0154	-0.0266	0.0051	1.489e-07	0	--
	10	10:108524754:C:T	T	C	0.0559066	-0.027371	0.00538379	3.69645e-07	T	C	0.00808868	-0.0206249	0.014809	0.163704	T	C	0.0503	0.0154	-0.0266	0.0051	1.489e-07	0	--
	10	10:108527544:C:T	T	C	0.0559066	-0.027371	0.00538379	3.69645e-07	T	C	0.00808868	-0.0206249	0.014809	0.163704	T	C	0.0503	0.0154	-0.0266	0.0051	1.489e-07	0	--
	10	10:108528880:C:T	T	C	0.0561813	-0.0273883	0.00537302	3.44392e-07	T	C	0.00808868	-0.0206249	0.014809	0.163704	T	C	0.0506	0.0154	-0.0266	0.0051	1.389e-07	0	--
	10	10:108529199:C:T	T	C	0.0561813	-0.0273883	0.00537302	3.44392e-07	T	C	0.00808868	-0.0206249	0.014809	0.163704	T	C	0.0506	0.0154	-0.0266	0.0051	1.389e-07	0	--
	10	10:108530133:A:G	G	A	0.0561813	-0.0273883	0.00537302	3.44392e-07	G	A	0.00808868	-0.0206249	0.014809	0.163704	A	G	0.9494	0.0154	0.0266	0.0051	1.389e-07	0	++
	10	10:108532624:C:G	G	C	0.0561813	-0.0273883	0.00537302	3.44392e-07	G	C	0.00868784	-0.0231573	0.014298	0.105313	C	G	0.9497	0.0156	0.0269	0.005	9.227e-08	0	++
	10	10:108532681:T:G	G	T	0.0561813	-0.0273883	0.00537302	3.44392e-07	G	T	0.00808868	-0.0206249	0.014809	0.163704	T	G	0.9494	0.0154	0.0266	0.0051	1.389e-07	0	++
	10	10:108534048:G:C	C	G	0.0616758	-0.0268688	0.0051197	1.53661e-07	C	G	0.0235171	-0.00774091	0.00876616	0.377212	C	G	0.052	0.0166	-0.022	0.0044	6.452e-07	71.8	--
	10	10:108534331:C:T	T	C	0.0616758	-0.0268688	0.0051197	1.53661e-07	T	C	0.0235171	-0.00774091	0.00876616	0.377212	T	C	0.052	0.0166	-0.022	0.0044	6.452e-07	71.8	--
	10	10:108534565:G:C	C	G	0.0616758	-0.0268688	0.0051197	1.53661e-07	C	G	0.0235171	-0.00774091	0.00876616	0.377212	C	G	0.052	0.0166	-0.022	0.0044	6.452e-07	71.8	--
	10	10:108534731:T:C	C	T	0.0616758	-0.0268688	0.0051197	1.53661e-07	C	T	0.0235171	-0.00774091	0.00876616	0.377212	T	C	0.948	0.0166	0.022	0.0044	6.452e-07	71.8	++
	10	10:108534950:A:G	G	A	0.0618132	-0.0268225	0.00511538	1.57563e-07	G	A	0.0235171	-0.00774091	0.00876616	0.377212	A	G	0.9479	0.0167	0.022	0.0044	6.563e-07	71.7	++
	10	10:108535006:T:C	C	T	0.0618132	-0.0268225	0.00511538	1.57563e-07	C	T	0.0235171	-0.00774091	0.00876616	0.377212	T	C	0.9479	0.0167	0.022	0.0044	6.563e-07	71.7	++
	10	10:108535428:G:T	T	G	0.0618132	-0.0268225	0.00511538	1.57563e-07	T	G	0.0229179	-0.00641667	0.00887298	0.469576	T	G	0.0521	0.0168	-0.0217	0.0044	9.398e-07	74.8	--
	10	10:108535471:T:C	C	T	0.0618132	-0.0268225	0.00511538	1.57563e-07	C	T	0.0229179	-0.00641667	0.00887298	0.469576	T	C	0.9479	0.0168	0.0217	0.0044	9.398e-07	74.8	++
	10	10:108535578:G:A	A	G	0.0618132	-0.0268225	0.00511538	1.57563e-07	A	G	0.0235171	-0.00774091	0.00876616	0.377212	A	G	0.0521	0.0167	-0.022	0.0044	6.563e-07	71.7	--
	10	10:108535649:G:A	A	G	0.0618132	-0.0268225	0.00511538	1.57563e-07	A	G	0.0235171	-0.00774091	0.00876616	0.377212	A	G	0.0521	0.0167	-0.022	0.0044	6.563e-07	71.7	--
	10	10:108536529:T:C	C	T	0.0618132	-0.0268225	0.00511538	1.57563e-07	C	T	0.0235171	-0.00774091	0.00876616	0.377212	T	C	0.9479	0.0167	0.022	0.0044	6.563e-07	71.7	++
	10	10:108536597:A:C	C	A	0.0618132	-0.0268225	0.00511538	1.57563e-07	C	A	0.0235171	-0.00774091	0.00876616	0.377212	A	C	0.9479	0.0167	0.022	0.0044	6.563e-07	71.7	++
	10	10:108537218:A:G	G	A	0.0618132	-0.0268225	0.00511538	1.57563e-07	G	A	0.0235171	-0.00774091	0.00876616	0.377212	A	G	0.9479	0.0167	0.022	0.0044	6.563e-07	71.7	++
	10	10:108537463:T:C	C	T	0.0618132	-0.0268225	0.00511538	1.57563e-07	C	T	0.0235171	-0.00774091	0.00876616	0.377212	T	C	0.9479	0.0167	0.022	0.0044	6.563e-07	71.7	++
	10	10:108537547:T:C	C	T	0.0618132	-0.0268225	0.00511538	1.57563e-07	C	T	0.0235171	-0.00774091	0.00876616	0.377212	T	C	0.9479	0.0167	0.022	0.0044	6.563e-07	71.7	++
	10	10:108537770:A:G	G	A	0.0618132	-0.0268225	0.00511538	1.57563e-07	G	A	0.0235171	-0.00774091	0.00876616	0.377212	A	G	0.9479	0.0167	0.022	0.0044	6.563e-07	71.7	++
	10	10:108538081:A:C	C	A	0.0618132	-0.0268225	0.00511538	1.57563e-07	C	A	0.0235171	-0.00774091	0.00876616	0.377212	A	C	0.9479	0.0167	0.022	0.0044	6.563e-07	71.7	++
	10	10:108538321:A:G	G	A	0.0618132	-0.0268225	0.00511538	1.57563e-07	G	A	0.0235171	-0.00774091	0.00876616	0.377212	A	G	0.9479	0.0167	0.022	0.0044	6.563e-07	71.7	++
	10	10:108538490:A:G	G	A	0.0618132	-0.0268225	0.00511538	1.57563e-07	G	A	0.0235171	-0.00774091	0.00876616	0.377212	A	G	0.9479	0.0167	0.022	0.0044	6.563e-07	71.7	++
	10	10:108538662:C:T	T	C	0.0618132	-0.0268225	0.00511538	1.57563e-07	T	C	0.0235171	-0.00774091	0.00876616	0.377212	T	C	0.0521	0.0167	-0.022	0.0044	6.563e-07	71.7	--
	10	10:108538839:A:G	G	A	0.0618132	-0.0268225	0.00511538	1.57563e-07	G	A	0.0235171	-0.00774091	0.00876616	0.377212	A	G	0.9479	0.0167	0.022	0.0044	6.563e-07	71.7	++
	10	10:108539148:G:A	A	G	0.0618132	-0.0268225	0.00511538	1.57563e-07	A	G	0.0235171	-0.00774091	0.00876616	0.377212	A	G	0.0521	0.0167	-0.022	0.0044	6.563e-07	71.7	--
	10	10:108539853:C:G	G	C	0.0618132	-0.0268225	0.00511538	1.57563e-07	G	C	0.0235171	-0.00774091	0.00876616	0.377212	C	G	0.9479	0.0167	0.022	0.0044	6.563e-07	71.7	++
	10	10:108540317:G:T	T	G	0.0618132	-0.0268225	0.00511538	1.57563e-07	T	G	0.0235171	-0.00774091	0.00876616	0.377212	T	G	0.0521	0.0167	-0.022	0.0044	6.563e-07	71.7	--
	10	10:108540562:C:A	A	C	0.0618132	-0.0268225	0.00511538	1.57563e-07	A	C	0.0235171	-0.00774091	0.00876616	0.377212	A	C	0.0521	0.0167	-0.022	0.0044	6.563e-07	71.7	--
	10	10:108541330:T:C	C	T	0.0618132	-0.0268225	0.00511538	1.57563e-07	C	T	0.0235171	-0.00774091	0.00876616	0.377212	T	C	0.9479	0.0167	0.022	0.0044	6.563e-07	71.7	++
	10	10:108541390:T:C	C	T	0.0618132	-0.0268225	0.00511538	1.57563e-07	C	T	0.0238167	-0.00787005	0.00871428	0.366462	T	C	0.9479	0.0166	0.022	0.0044	6.386e-07	71.6	++
	10	10:108541419:T:C	C	T	0.0618132	-0.0268225	0.00511538	1.57563e-07	C	T	0.0235171	-0.00774091	0.00876616	0.377212	T	C	0.9479	0.0167	0.022	0.0044	6.563e-07	71.7	++
	10	10:108541453:T:C	C	T	0.0618132	-0.0268225	0.00511538	1.57563e-07	C	T	0.0235171	-0.00774091	0.00876616	0.377212	T	C	0.9479	0.0167	0.022	0.0044	6.563e-07	71.7	++
	10	10:108550656:C:G	G	C	0.0578297	-0.0272773	0.00526153	2.16837e-07	G	C	0.0229179	-0.00641667	0.00887298	0.469576	C	G	0.9513	0.0153	0.0219	0.0045	1.378e-06	75.5	++
	10	10:113321561:T:G	T	G	0.465522	0.00230509	0.00245146	0.347068	G	T	0.413721	-0.0124872	0.00253251	8.1913e-07	T	G	0.5239	0.0603	0.0072	0.0018	4.043e-05	88	++
	10	10:54141566:A:T							T	A	0.117735	0.0183858	0.00407706	6.49571e-06
	10	10:54149196:A:G							G	A	0.118185	0.0181419	0.00407246	8.39768e-06
	10	10:54149467:A:T							T	A	0.117585	0.0184484	0.00408444	6.27927e-06
	10	10:54153591:T:G	G	T	0.157967	0.00128956	0.0034002	0.704496	G	T	0.0768424	0.0223952	0.004957	6.24591e-06	T	G	0.868	0.0378	-0.008	0.0028	0.004127	91.9	--
	11	11:102113327:A:T							T	A	0.0575195	0.0252446	0.0056588	8.15294e-06
	11	11:23561177:G:A							A	G	0.070701	0.0228589	0.00463947	8.34812e-07
	16	16:9627486:T:C							T	C	0.36399	-0.0125828	0.00276764	5.45724e-06
	16	16:9634281:G:C							C	G	0.491612	0.0119942	0.00265801	6.40823e-06
	16	16:9636750:C:T							T	C	0.49985	0.0120089	0.00264367	5.55888e-06
	16	16:9637271:G:C							G	C	0.481126	-0.012	0.00265625	6.25311e-06
	16	16:9638318:A:G	G	A	0.473489	0.0016372	0.00243715	0.501731	A	G	0.480827	-0.0118721	0.00265477	7.74962e-06	A	G	0.5056	0.0228	-0.0063	0.0018	0.000433	87.6	--
	16	16:9638517:T:C	C	T	0.471703	0.00156393	0.00243755	0.521134	T	C	0.480228	-0.0120746	0.00265663	5.49167e-06	T	C	0.5063	0.0239	-0.0064	0.0018	0.0003918	88.2	--
	16	16:9638587:C:T	T	C	0.473626	0.00167688	0.00243645	0.491298	C	T	0.481426	-0.0119662	0.00265453	6.54871e-06	T	C	0.4942	0.0224	0.0064	0.0018	0.0003776	87.7	++
	16	16:9638655:A:G	G	A	0.473901	0.00165474	0.00243765	0.497249	A	G	0.480977	-0.0119921	0.00265873	6.46862e-06	A	G	0.5055	0.0225	-0.0064	0.0018	0.0003874	87.8	--
	16	16:9638925:C:G	G	C	0.473489	0.00163926	0.00243715	0.501192	C	G	0.481576	-0.0118248	0.00265527	8.45418e-06	C	G	0.506	0.0224	-0.0063	0.0018	0.0004534	87.5	--
	16	16:9639287:C:G	G	C	0.473764	0.0017701	0.00243434	0.467142	C	G	0.482774	-0.0119921	0.00265321	6.18831e-06	C	G	0.5064	0.0217	-0.0064	0.0018	0.0003288	87.6	--
	16	16:9639288:C:T	T	C	0.473764	0.0017701	0.00243434	0.4671	C	T	0.482774	-0.0119921	0.00265321	6.18831e-06	T	C	0.4936	0.0217	0.0064	0.0018	0.0003288	87.6	++
	16	16:9640123:A:C	C	A	0.473489	0.00167172	0.00243576	0.492509	A	C	0.481426	-0.0118931	0.00265936	7.74286e-06	A	C	0.5059	0.0225	-0.0063	0.0018	0.0004207	87.6	--
	16	16:9641789:G:A							A	G	0.479179	0.0122552	0.00266274	4.17487e-06
	16	16:9642477:A:G							G	A	0.47828	0.0129937	0.0026664	1.09857e-06

## Sheet: Glutamine 
	Online supplementary
	GWAS results from mixed linear model association analyses (mlma). SNPs identifed at the suggestive level (1 x 105) in at least one ethnicity. Significant SNPs are shown in bold. Shaded rows represent SNPs not included in the GWAS due to the SNP not being included in the GWAS as a result of failing a previous QC step. Meta-analysis results obtained from a fixed effects inverse variance model in ME…
			South Asians						White Europeans						Meta Analysis
	Chromosome	SNP	A1	A2	Frequency	β estimate	SE	P value	A1	A2	Frequency	β estimate	SE	P value	A1	A2	Frequency	FreqSE	β estimate	SE	P value	I2	Direction
	3	3:6794900:C:G							G	C	0.0631024	-0.0208322	0.004587	5.58388e-06
	5	5:52418424:G:A							A	G	0.186596	-0.0133809	0.00285285	2.72732e-06
	6	6:167188492:A:G							G	A	0.23991	-0.0125993	0.00264024	1.82369e-06
	11	11:128272676:T:C	C	T	0.190967	-0.0117992	0.0026565	8.9274e-06	C	T	0.130572	-0.00343585	0.0033396	0.303564	T	C	0.8324	0.0294	0.0086	0.0021	3.847e-05	74	++
	12	12:31986075:G:T	T	G	0.483388	0.0094903	0.00209904	6.14744e-06	T	G	0.335542	0.00436465	0.00238572	0.0673259	T	G	0.4189	0.0733	0.0073	0.0016	4.166e-06	61.6	++
	17	17:75841426:C:T							T	C	0.073494	0.0188798	0.00424295	8.59973e-06
	17	17:75844453:C:T							T	C	0.0664157	0.0223821	0.00445322	5.00704e-07

## Sheet: Glycine 
	Online supplementary
	GWAS results from mixed linear model association analyses (mlma). SNPs identifed at the suggestive level (1 x 105) in at least one ethnicity. Significant SNPs are shown in bold. Shaded rows represent SNPs not included in the GWAS due to the SNP not being included in the GWAS as a result of failing a previous QC step. Meta-analysis results obtained from a fixed effects inverse variance model in ME…
			South Asians						White Europeans						Meta Analysis
	Chromosome	SNP	A1	A2	Frequency	β estimate	SE	P value	A1	A2	Frequency	β estimate	SE	P value	A1	A2	Frequency	FreqSE	β estimate	SE	P value	I2	Direction
	1	1:224794913:T:C							C	T	0.0566406	0.0336601	0.0074032	5.44948e-06
	2	2:160710216:A:G							G	A	0.0772236	-0.0289455	0.00631135	4.51244e-06
	4	4:104222107:C:A	A	C	0.137917	0.0212417	0.00461431	4.1557e-06	A	C	0.2189	0.000607949	0.00416187	0.883861	A	C	0.1826	0.0403	0.0099	0.0031	0.001414	90.9	++
	4	4:104222316:A:G	G	A	0.137917	0.0212417	0.00461431	4.1557e-06	G	A	0.2189	0.000607949	0.00416187	0.883861	A	G	0.8174	0.0403	-0.0099	0.0031	0.001414	90.9	--
	4	4:104222582:G:T	T	G	0.137917	0.0212417	0.00461431	4.1557e-06	T	G	0.2189	0.000607949	0.00416187	0.883861	T	G	0.1826	0.0403	0.0099	0.0031	0.001414	90.9	++
	4	4:104223456:G:T	T	G	0.13709	0.0212894	0.0046214	4.09093e-06	T	G	0.219201	0.000623408	0.00416134	0.880915	T	G	0.1824	0.0408	0.0099	0.0031	0.001404	90.9	++
	4	4:11024168:A:G							A	G	0.261418	-0.0172062	0.00386891	8.69522e-06
	4	4:11024682:G:C							G	C	0.261418	-0.0172062	0.00386891	8.69522e-06
	4	4:11026028:A:G							A	G	0.260968	-0.017277	0.00386862	7.9726e-06
	4	4:11027814:T:C							T	C	0.260817	-0.0172948	0.00386849	7.79712e-06
	5	5:148820341:C:T							C	T	0.207933	-0.0192589	0.00421905	5.0009e-06
	5	5:148820352:T:C							T	C	0.179387	-0.0213436	0.00444765	1.59587e-06
	7	7:13317988:G:A	A	G	0.425737	0.00368065	0.00313785	0.240802	A	G	0.477314	-0.015138	0.00341916	9.53721e-06	A	G	0.4493	0.0257	-0.0049	0.0023	0.03322	93.9	-+
	8	8:27805783:C:T	T	C	0.131717	0.00354172	0.00469713	0.450838	T	C	0.261569	-0.0174302	0.0039425	9.81986e-06	T	C	0.2079	0.0639	-0.0088	0.003	0.003713	91.4	-+
	11	11:69180325:T:C	C	T	0.086663	0.0100687	0.00571738	0.078227	C	T	0.144381	-0.0217863	0.00486175	7.42391e-06	T	C	0.8798	0.0285	0.0084	0.0037	0.02303	94.4	+-
	12	12:43571674:T:A	A	T	0.241802	-0.0165496	0.00370031	7.73194e-06	A	T	0.143329	0.00890845	0.00486831	0.0672674	A	T	0.2057	0.0474	-0.0072	0.0029	0.01415	94.2	+-
	12	12:43572291:T:A	A	T	0.241802	-0.0165496	0.00370031	7.73194e-06	A	T	0.143329	0.00890845	0.00486831	0.0672674	A	T	0.2057	0.0474	-0.0072	0.0029	0.01415	94.2	+-
	12	12:43572878:C:T	T	C	0.241802	-0.0165496	0.00370031	7.73194e-06	T	C	0.143329	0.00890845	0.00486831	0.0672674	T	C	0.2057	0.0474	-0.0072	0.0029	0.01415	94.2	+-
	12	12:43575669:G:A	A	G	0.305869	-0.0161487	0.0034352	2.58961e-06	A	G	0.238431	0.00622579	0.00402207	0.121645	A	G	0.2774	0.0333	-0.0067	0.0026	0.01019	94.4	+-
	12	12:43577894:A:T	T	A	0.305318	-0.0161491	0.00343424	2.57136e-06	T	A	0.238582	0.00614642	0.00402202	0.126465	A	T	0.7228	0.033	0.0067	0.0026	0.009773	94.4	-+
	19	19:18944025:A:G	G	A	0.337972	-0.00553946	0.003298	0.0930271	G	A	0.194261	0.0219985	0.00429252	2.97775e-07	A	G	0.7154	0.0694	-0.0047	0.0026	0.07339	96.1	-+
	19	19:18946122:C:T	T	C	0.329154	-0.00608505	0.00333554	0.0681055	T	C	0.186298	0.0211511	0.00435592	1.19956e-06	T	C	0.2764	0.069	0.004	0.0026	0.1327	95.9	+-
	19	19:18959096:G:A	A	G	0.328327	-0.00452133	0.00335159	0.177334	A	G	0.194261	0.0224152	0.00429273	1.77316e-07	A	G	0.2776	0.065	0.0057	0.0026	0.03155	95.9	+-
	19	19:18997107:C:T							T	C	0.226412	0.0183528	0.00408027	6.86168e-06

## Sheet: Histidine 
	Online supplementary
	GWAS results from mixed linear model association analyses (mlma). SNPs identifed at the suggestive level (1 x 105) in at least one ethnicity. Significant SNPs are shown in bold. Shaded rows represent SNPs not included in the GWAS due to the SNP not being included in the GWAS as a result of failing a previous QC step. Meta-analysis results obtained from a fixed effects inverse variance model in ME…
			South Asians						White Europeans						Meta Analysis
	Chromosome	SNP	A1	A2	Frequency	β estimate	SE	P value	A1	A2	Frequency	β estimate	SE	P value	A1	A2	Frequency	FreqSE	β estimate	SE	P value	I2	Direction
	3	3:11936605:A:C							C	A	0.0825812	-0.0017558	0.000392966	7.89321e-06
	3	3:124546462:G:A	A	G	0.0809026	0.00163986	0.000365753	7.34248e-06	A	G	0.0338448	0.000387654	0.00059359	0.513713	A	G	0.068	0.021	0.0013	0.0003	3.187e-05	69	++
	3	3:192553060:G:A	A	G	0.106494	0.000215201	0.000324795	0.507603	A	G	0.0895006	0.00170218	0.000378566	6.91193e-06	A	G	0.0993	0.0084	0.0008	0.0002	0.0006021	88.7	++
	3	3:192566690:G:A	A	G	0.105256	0.000167432	0.000326878	0.6085	A	G	0.0887485	0.00170957	0.000379719	6.72519e-06	A	G	0.0982	0.0082	0.0008	0.0002	0.0008827	89.4	++
	5	5:122451754:T:C							T	C	0.0831829	-0.00173898	0.000391912	9.11462e-06
	5	5:122452133:C:T							C	T	0.0831829	-0.00173898	0.000391912	9.11462e-06
	5	5:122452565:G:A							G	A	0.0831829	-0.00173898	0.000391912	9.11462e-06
	5	5:122452714:A:G							A	G	0.0831829	-0.00173898	0.000391912	9.11462e-06
	5	5:122453097:G:A							G	A	0.0833333	-0.00173199	0.000391648	9.76554e-06
	5	5:122457047:T:C							T	C	0.0837846	-0.00173285	0.000390862	9.27509e-06
	5	5:122457773:G:A							G	A	0.0833333	-0.00173199	0.000391648	9.76554e-06
	5	5:122458611:A:G							A	G	0.0833333	-0.00173199	0.000391648	9.76554e-06
	5	5:122459869:G:A							G	A	0.0833333	-0.00173199	0.000391648	9.76554e-06
	5	5:122461778:A:G	A	G	0.0463676	-0.000154079	0.000474799	0.745549	A	G	0.0815283	-0.00183537	0.000396495	3.67442e-06	A	G	0.0671	0.0173	-0.0011	0.0003	0.0001692	86.5	--
	5	5:28316657:G:T							T	G	0.315283	-0.00111444	0.000231039	1.40983e-06
	5	5:28316806:A:G							G	A	0.315584	-0.00112403	0.000231081	1.14917e-06
	5	5:28324658:C:T							T	C	0.323406	-0.00106345	0.00022999	3.76577e-06
	5	5:28328236:T:C							C	T	0.320096	-0.00110665	0.000229965	1.49246e-06
	5	5:28329159:T:G							G	T	0.320397	-0.00111292	0.00022969	1.26407e-06
	5	5:28329427:A:T							T	A	0.357401	-0.00100408	0.000224268	7.56457e-06
	5	5:28329573:C:T							T	C	0.320096	-0.00110665	0.000229965	1.49246e-06
	5	5:28329650:C:A							A	C	0.320096	-0.00110665	0.000229965	1.49246e-06
	5	5:28329667:A:G							G	A	0.357401	-0.00100408	0.000224268	7.56457e-06
	5	5:28329939:C:T							T	C	0.357401	-0.00100408	0.000224268	7.56457e-06
	5	5:28330169:C:T							T	C	0.319946	-0.00110842	0.000229943	1.43262e-06
	5	5:28330172:T:A							A	T	0.35725	-0.00100569	0.000224237	7.2935e-06
	5	5:28330511:C:A							A	C	0.319946	-0.00109857	0.000229943	1.77418e-06
	5	5:28330556:A:T							T	A	0.320096	-0.00110665	0.000229965	1.49246e-06
	5	5:28331059:G:A							A	G	0.321149	-0.00111308	0.000229963	1.29669e-06
	5	5:28331934:A:G							G	A	0.321149	-0.00111308	0.000229963	1.29669e-06
	5	5:28332067:C:T							T	C	0.321149	-0.00111308	0.000229963	1.29669e-06
	5	5:28332220:C:G							G	C	0.358303	-0.00100742	0.000224312	7.08413e-06
	5	5:28332415:A:G							G	A	0.321149	-0.00111308	0.000229963	1.29669e-06
	5	5:28332671:A:T							T	A	0.325511	-0.00105766	0.000229049	3.88209e-06
	5	5:28332792:T:G							G	T	0.321149	-0.00111308	0.000229963	1.29669e-06
	5	5:28332835:T:C							C	T	0.321149	-0.00111308	0.000229963	1.29669e-06
	5	5:28332976:T:G							G	T	0.321149	-0.00111308	0.000229963	1.29669e-06
	5	5:28333188:C:T							T	C	0.358153	-0.00101404	0.000224429	6.23333e-06
	5	5:28333484:T:A							A	T	0.328219	-0.00107519	0.000228227	2.46453e-06
	5	5:28333513:C:G							G	C	0.321149	-0.00111308	0.000229963	1.29669e-06
	5	5:28333878:G:C							C	G	0.3213	-0.0011126	0.000229986	1.3136e-06
	5	5:28333972:A:G							G	A	0.3213	-0.0011126	0.000229986	1.3136e-06
	5	5:28334402:T:G							G	T	0.320548	-0.00109261	0.000230032	2.03603e-06
	5	5:28335477:A:T							T	A	0.396209	-0.000967717	0.000218071	9.09593e-06
	5	5:28338116:C:T							T	C	0.320999	-0.00108211	0.00022994	2.52546e-06
	5	5:28342140:T:C							C	T	0.321149	-0.00108922	0.000229963	2.17436e-06
	5	5:28342326:A:T							T	A	0.321149	-0.00108922	0.000229963	2.17436e-06
	5	5:28343221:A:G							G	A	0.321901	-0.00110178	0.000230078	1.6785e-06
	5	5:28345493:A:G	G	A	0.439185	3.44826e-05	0.000204262	0.865942	G	A	0.321901	-0.00110178	0.000230078	1.6785e-06	A	G	0.6125	0.0582	0.0005	0.0002	0.002266	92.7	+-
	5	5:28345603:C:T							T	C	0.321901	-0.00110178	0.000230078	1.6785e-06
	5	5:28347623:G:C							C	G	0.322052	-0.00109573	0.000230101	1.91718e-06
	5	5:81172913:T:C	C	T	0.39158	-0.000298697	0.000206587	0.148215	C	T	0.352136	0.00100083	0.000224219	8.05799e-06	T	C	0.6265	0.0197	-0.0003	0.0002	0.04985	94.5	-+
	6	6:5166167:A:G							A	G	0.47488	0.000957653	0.00021514	8.53492e-06
	6	6:5171500:C:A							C	A	0.483755	0.000954587	0.000214886	8.90039e-06
	6	6:5177139:T:C							T	C	0.483905	0.000952565	0.000214686	9.12174e-06
	6	6:5193613:T:C							T	C	0.225782	0.00114437	0.000253275	6.23402e-06
	6	6:5193946:G:A							G	A	0.234356	0.00110793	0.000249254	8.79004e-06
	6	6:5199036:C:A							C	A	0.234356	0.00110793	0.000249254	8.79004e-06
	6	6:5257897:C:T							C	T	0.497142	0.00108066	0.000216844	6.24227e-07
	6	6:5262712:A:G							A	G	0.495187	0.00110447	0.000216256	3.26948e-07
	6	6:5266706:C:T							C	T	0.494134	0.00111813	0.000216333	2.35888e-07
	6	6:5272946:A:G							A	G	0.48556	0.00110667	0.000216154	3.05808e-07
	6	6:5273571:C:T							C	T	0.480445	0.00103656	0.000215382	1.48933e-06
	6	6:5273847:A:G							A	G	0.480445	0.00103656	0.000215382	1.48933e-06
	6	6:5276575:C:A							C	A	0.4821	0.00101274	0.000215262	2.54262e-06
	6	6:5281177:A:G							A	G	0.483755	0.0010098	0.000215148	2.68558e-06
	6	6:5281449:G:A							G	A	0.483755	0.0010098	0.000215148	2.68558e-06
	8	8:42368307:T:C	C	T	0.0692075	-0.00173816	0.000392982	9.73384e-06	C	T	0.0133875	0.000110004	0.00093714	0.906557	T	C	0.9391	0.0199	0.0015	0.0004	5.495e-05	69.8	-+
	9	9:111562863:A:G	G	A	0.132499	0.00136562	0.000294172	3.44631e-06	G	A	0.161402	-0.000401206	0.000290341	0.16702	A	G	0.8529	0.0145	-0.0005	0.0002	0.02276	94.5	+-
	9	9:111564438:A:G	G	A	0.134425	0.00131764	0.000293089	6.93421e-06	G	A	0.165012	-0.000373949	0.000288064	0.194237	A	G	0.85	0.0153	-0.0005	0.0002	0.02605	94.1	+-
	9	9:111567108:T:C	C	T	0.13415	0.0013266	0.000293245	6.07232e-06	C	T	0.164862	-0.000382577	0.000288117	0.184227	T	C	0.8502	0.0154	-0.0005	0.0002	0.02619	94.2	+-
	9	9:91540059:G:A	A	G	0.475371	-0.000321114	0.000201996	0.111902	G	A	0.4463	-0.000956472	0.000214921	8.57293e-06	A	G	0.5121	0.0391	0.0003	0.0001	0.05883	94.7	+-
	9	9:91545220:T:C	C	T	0.475096	-0.000318393	0.000202007	0.114992	T	C	0.446149	-0.00095786	0.000215001	8.38329e-06	T	C	0.488	0.0393	-0.0003	0.0001	0.05718	94.7	-+
	9	9:91545316:A:G	G	A	0.475096	-0.000318393	0.000202007	0.114992	A	G	0.446149	-0.00095786	0.000215001	8.38329e-06	A	G	0.488	0.0393	-0.0003	0.0001	0.05718	94.7	-+
	9	9:91545917:C:T	T	C	0.475371	-0.000320112	0.000201997	0.113026	C	T	0.446149	-0.00095786	0.000215001	8.38329e-06	T	C	0.5122	0.0392	0.0003	0.0001	0.05802	94.7	+-
	9	9:91546375:C:G	G	C	0.475234	-0.000325516	0.000201948	0.106987	C	G	0.446149	-0.00095786	0.000215001	8.38329e-06	C	G	0.4879	0.0392	-0.0003	0.0001	0.06076	94.7	-+
	9	9:91549376:T:A	A	T	0.475234	-0.000325516	0.000201948	0.106987	T	A	0.445999	-0.00095895	0.00021508	8.25031e-06	A	T	0.5121	0.0393	0.0003	0.0001	0.06054	94.7	+-
	9	9:91549857:C:T	T	C	0.475234	-0.000325516	0.000201948	0.106987	C	T	0.445999	-0.00095895	0.00021508	8.25031e-06	T	C	0.5121	0.0393	0.0003	0.0001	0.06054	94.7	+-
	9	9:91551028:T:C	C	T	0.475371	-0.000320112	0.000201997	0.113026	T	C	0.445999	-0.00095895	0.00021508	8.25031e-06	T	C	0.4878	0.0392	-0.0003	0.0001	0.05781	94.7	-+
	9	9:91551898:G:C	C	G	0.475371	-0.000320112	0.000201997	0.113026	G	C	0.446149	-0.000959091	0.000215131	8.26576e-06	C	G	0.5121	0.0392	0.0003	0.0001	0.05791	94.7	+-
	9	9:91551990:C:G	G	C	0.475371	-0.000320112	0.000201997	0.113026	C	G	0.445999	-0.00095895	0.00021508	8.25031e-06	C	G	0.4878	0.0392	-0.0003	0.0001	0.05781	94.7	-+
	9	9:91552012:G:T	T	G	0.475371	-0.000320112	0.000201997	0.113026	G	T	0.446149	-0.000959091	0.000215131	8.26576e-06	T	G	0.5121	0.0392	0.0003	0.0001	0.05791	94.7	+-
	9	9:91552207:C:T	T	C	0.475371	-0.000320112	0.000201997	0.113026	C	T	0.446149	-0.000959091	0.000215131	8.26576e-06	T	C	0.5121	0.0392	0.0003	0.0001	0.05791	94.7	+-
	9	9:91552419:A:G	G	A	0.475371	-0.000320112	0.000201997	0.113026	A	G	0.446149	-0.000959091	0.000215131	8.26576e-06	A	G	0.4879	0.0392	-0.0003	0.0001	0.05791	94.7	-+
	9	9:91555066:C:A							C	A	0.44645	-0.00095727	0.000215101	8.57438e-06
	9	9:91555547:G:A							G	A	0.4463	-0.000957129	0.00021505	8.55835e-06
	9	9:91556247:A:G							A	G	0.4463	-0.000957129	0.00021505	8.55835e-06
	9	9:91556286:C:T							C	T	0.44645	-0.00095727	0.000215101	8.57438e-06
	9	9:91556428:C:T							C	T	0.44645	-0.00095727	0.000215101	8.57438e-06
	9	9:91556448:T:C							T	C	0.44645	-0.00095727	0.000215101	8.57438e-06
	9	9:91556765:T:C							T	C	0.44269	-0.000951944	0.000215138	9.65245e-06
	9	9:91556822:C:T							C	T	0.44269	-0.000951944	0.000215138	9.65245e-06
	9	9:91556897:A:G							A	G	0.44269	-0.000951944	0.000215138	9.65245e-06
	9	9:91557239:T:C							T	C	0.442539	-0.000951814	0.000215087	9.63335e-06
	9	9:91557278:T:C							T	C	0.381619	-0.000987747	0.000211104	2.88326e-06
	9	9:91557281:C:T							C	T	0.442539	-0.000951814	0.000215087	9.63335e-06
	9	9:91557471:A:G							A	G	0.442539	-0.000951814	0.000215087	9.63335e-06
	9	9:91557907:T:C							T	C	0.442539	-0.000951814	0.000215087	9.63335e-06
	9	9:91558124:A:G							A	G	0.442539	-0.000951814	0.000215087	9.63335e-06
	9	9:91558204:C:T							C	T	0.442539	-0.000951814	0.000215087	9.63335e-06
	9	9:91558977:C:A							C	A	0.442539	-0.000951814	0.000215087	9.63335e-06
	9	9:91559027:A:T							A	T	0.442539	-0.000951814	0.000215087	9.63335e-06
	9	9:91559042:G:A							G	A	0.442539	-0.000951814	0.000215087	9.63335e-06
	9	9:91559769:G:A							G	A	0.442539	-0.000951814	0.000215087	9.63335e-06
	9	9:91560197:T:C							T	C	0.442539	-0.000951814	0.000215087	9.63335e-06
	9	9:91560222:C:T							C	T	0.442539	-0.000951814	0.000215087	9.63335e-06
	9	9:91560382:A:G							A	G	0.442539	-0.000951814	0.000215087	9.63335e-06
	9	9:91560776:C:A							C	A	0.442539	-0.000951814	0.000215087	9.63335e-06
	9	9:91561156:T:C							T	C	0.442539	-0.000951814	0.000215087	9.63335e-06
	9	9:91561165:C:T							C	T	0.442539	-0.000951814	0.000215087	9.63335e-06
	9	9:91561741:A:G							A	G	0.442539	-0.000951814	0.000215087	9.63335e-06
	9	9:91561830:C:T							C	T	0.442539	-0.000951814	0.000215087	9.63335e-06
	9	9:91561936:T:C							T	C	0.442539	-0.000951814	0.000215087	9.63335e-06
	9	9:91562014:C:A							C	A	0.442539	-0.000951814	0.000215087	9.63335e-06
	9	9:91562847:C:A							C	A	0.44299	-0.000952853	0.000215108	9.4383e-06
	9	9:91562866:A:G							A	G	0.44299	-0.000952853	0.000215108	9.4383e-06
	9	9:91562881:G:T							G	T	0.44299	-0.000952853	0.000215108	9.4383e-06
	9	9:91563305:C:T							C	T	0.44299	-0.000952853	0.000215108	9.4383e-06
	9	9:91563353:G:T							G	T	0.44299	-0.000952853	0.000215108	9.4383e-06
	9	9:91563536:G:A							G	A	0.44299	-0.000952853	0.000215108	9.4383e-06
	9	9:91563592:C:T							C	T	0.44299	-0.000952853	0.000215108	9.4383e-06
	9	9:91563653:C:T							C	T	0.44299	-0.000952853	0.000215108	9.4383e-06
	9	9:91563865:G:A							G	A	0.44299	-0.000952853	0.000215108	9.4383e-06
	9	9:91564092:G:C							G	C	0.44299	-0.000952853	0.000215108	9.4383e-06
	9	9:91564117:C:T							C	T	0.44299	-0.000952853	0.000215108	9.4383e-06
	9	9:91564233:T:G							T	G	0.44299	-0.000952853	0.000215108	9.4383e-06
	9	9:91564276:G:A							G	A	0.44299	-0.000952853	0.000215108	9.4383e-06
	9	9:91564344:A:G							A	G	0.44299	-0.000952853	0.000215108	9.4383e-06
	9	9:91564355:G:A							G	A	0.44299	-0.000952853	0.000215108	9.4383e-06
	9	9:91564637:C:T							C	T	0.44299	-0.000952853	0.000215108	9.4383e-06
	9	9:91564761:A:G							A	G	0.44299	-0.000952853	0.000215108	9.4383e-06
	9	9:91565027:A:G							A	G	0.44299	-0.000952853	0.000215108	9.4383e-06
	13	13:105794291:C:T	T	C	0.401899	-0.00102027	0.000203806	5.55534e-07	T	C	0.339501	-0.00043917	0.00022496	0.050913	T	C	0.3738	0.031	-0.0008	0.0002	5.149e-07	72.7	--
	13	13:105795150:C:T	T	C	0.401761	-0.00102675	0.000203885	4.75565e-07	T	C	0.339501	-0.00043917	0.00022496	0.050913	T	C	0.3737	0.031	-0.0008	0.0002	4.596e-07	73.3	--
	13	13:105797962:G:A	A	G	0.399422	-0.000958005	0.000203967	2.64181e-06	A	G	0.365373	-0.00029423	0.00022021	0.181505	A	G	0.3837	0.017	-0.0007	0.0001	1.338e-05	79.6	--
	20	20:2077456:C:T	T	C	0.297881	0.000973191	0.00021472	5.83276e-06	T	C	0.0693442	-0.000220526	0.000418073	0.59786	T	C	0.2502	0.0929	0.0007	0.0002	0.0001502	84.5	-+

## Sheet: Isoleucine 
	Online supplementary
	GWAS results from mixed linear model association analyses (mlma). SNPs identifed at the suggestive level (1 x 105) in at least one ethnicity. Significant SNPs are shown in bold. Shaded rows represent SNPs not included in the GWAS due to the SNP not being included in the GWAS as a result of failing a previous QC step. Meta-analysis results obtained from a fixed effects inverse variance model in ME…
			South Asians						White Europeans						Meta Analysis
	Chromosome	SNP	A1	A2	Frequency	β estimate	SE	P value	A1	A2	Frequency	β estimate	SE	P value	A1	A2	Frequency	FreqSE	β estimate	SE	P value	I2	Direction
	2	2:129241714:C:A							A	C	0.251523	0.0234787	0.00531512	9.99216e-06
	2	2:129242233:T:C							C	T	0.251523	0.0234787	0.00531512	9.99216e-06
	2	2:129242383:G:A							A	G	0.251523	0.0234787	0.00531512	9.99216e-06
	2	2:129244018:C:T							T	C	0.0848051	0.0365606	0.00827163	9.87037e-06
	4	4:66309690:C:A							A	C	0.142357	0.0293637	0.00656893	7.81866e-06
	4	4:66309803:G:A							A	G	0.142357	0.0293637	0.00656893	7.81866e-06
	4	4:66312315:A:T							T	A	0.140682	0.0306196	0.00661258	3.64775e-06
	4	4:66314671:C:T							T	C	0.139312	0.030113	0.00666207	6.18187e-06
	4	4:66326005:A:G							G	A	0.139007	0.0296248	0.00666578	8.81735e-06
	4	4:66328476:C:A							A	C	0.139007	0.0296248	0.00666578	8.81735e-06
	4	4:66328827:T:C							C	T	0.139007	0.0296248	0.00666578	8.81735e-06
	4	4:66329912:C:G							G	C	0.139007	0.0296248	0.00666578	8.81735e-06
	4	4:66331108:C:T							T	C	0.139007	0.0296248	0.00666578	8.81735e-06
	4	4:66332258:A:G							G	A	0.139007	0.0296248	0.00666578	8.81735e-06
	5	5:80479164:T:C							T	C	0.187881	-0.0280489	0.00593205	2.26342e-06
	7	7:100726974:T:G							G	T	0.223051	-0.0263715	0.0055781	2.27097e-06
	7	7:157880211:C:T	C	T	0.0681629	0.00187115	0.00909593	0.837015	C	T	0.131699	0.0302635	0.0067951	8.43953e-06	T	C	0.8911	0.0305	-0.0201	0.0054	0.0002232	84	--
	9	9:118463732:T:C	C	T	0.106401	0.00224971	0.00730965	0.758255	C	T	0.0676005	0.043806	0.00923855	2.11985e-06	T	C	0.9085	0.0189	-0.0182	0.0057	0.001455	92	--
	9	9:118466713:A:G	G	A	0.114713	0.00311991	0.00700531	0.656057	G	A	0.0706456	0.0422368	0.0090391	2.97298e-06	A	G	0.9018	0.0213	-0.0178	0.0055	0.001307	91.5	--
	9	9:118467405:G:C	C	G	0.113882	0.00369214	0.00702914	0.599401	C	G	0.0704933	0.042146	0.00904661	3.18125e-06	C	G	0.0975	0.021	0.0182	0.0056	0.001063	91.1	++
	9	9:118473475:G:A	A	G	0.114021	0.00361936	0.00702657	0.606486	A	G	0.070341	0.0423951	0.00905414	2.83542e-06	A	G	0.0976	0.0212	0.0182	0.0056	0.001047	91.3	++
	9	9:118474163:G:A	A	G	0.113882	0.00354715	0.00702905	0.61381	A	G	0.070341	0.0423951	0.00905414	2.83542e-06	A	G	0.0975	0.0211	0.0182	0.0056	0.001075	91.3	++
	9	9:118475317:A:C	C	A	0.113882	0.00354148	0.0070381	0.614833	C	A	0.070341	0.0423951	0.00905414	2.83542e-06	A	C	0.9025	0.0211	-0.0182	0.0056	0.001072	91.3	--
	9	9:118477614:T:C	C	T	0.113743	0.00317027	0.00704067	0.652509	C	T	0.070341	0.0423951	0.00905414	2.83542e-06	T	C	0.9026	0.021	-0.018	0.0056	0.001239	91.5	--
	9	9:118490151:T:C	C	T	0.113189	0.001474	0.00705061	0.834402	C	T	0.0704933	0.0421952	0.00904661	3.09821e-06	T	C	0.9029	0.0207	-0.0169	0.0056	0.002429	92.1	--
	9	9:118503865:T:C	C	T	0.113743	0.00127468	0.00703153	0.856147	C	T	0.070341	0.043619	0.00905414	1.45316e-06	T	C	0.9026	0.021	-0.0172	0.0056	0.001948	92.7	--

## Sheet: Leucine 
	Online supplementary
	GWAS results from mixed linear model association analyses (mlma). SNPs identifed at the suggestive level (1 x 105) in at least one ethnicity. Significant SNPs are shown in bold. Shaded rows represent SNPs not included in the GWAS due to the SNP not being included in the GWAS as a result of failing a previous QC step. Meta-analysis results obtained from a fixed effects inverse variance model in ME…
			South Asians						White Europeans						Meta Analysis
	Chromosome	SNP	A1	A2	Frequency	β estimate	SE	P value	A1	A2	Frequency	β estimate	SE	P value	A1	A2	Frequency	FreqSE	β estimate	SE	P value	I2	Direction
	1	1:37810392:C:T							C	T	0.441372	0.0148069	0.00318451	3.32501e-06
	5	5:120440289:G:A	A	G	0.400963	0.00162928	0.00310923	0.600268	A	G	0.231339	-0.0169769	0.00372599	5.20493e-06	A	G	0.3313	0.0834	-0.006	0.0024	0.01184	93.2	-+
	5	5:120440686:A:G	G	A	0.401651	0.00170704	0.00310487	0.582461	G	A	0.231339	-0.0169769	0.00372599	5.20493e-06	A	G	0.6681	0.0838	0.0059	0.0024	0.01261	93.3	+-
	5	5:120441946:G:C	C	G	0.407703	0.00143726	0.00310037	0.642951	C	G	0.231339	-0.0169769	0.00372599	5.20493e-06	C	G	0.3355	0.0867	-0.0061	0.0024	0.01053	93.1	-+
	5	5:120442027:A:C	C	A	0.407703	0.00143726	0.00310037	0.642951	C	A	0.231037	-0.0170919	0.00372623	4.49818e-06	A	C	0.6646	0.0869	0.0061	0.0024	0.009954	93.2	+-
	5	5:120442657:G:T	T	G	0.401513	0.00165334	0.00310433	0.594317	T	G	0.231339	-0.0169769	0.00372599	5.20493e-06	T	G	0.3318	0.0837	-0.006	0.0024	0.01216	93.2	-+
	5	5:120442704:G:C	C	G	0.401513	0.00165334	0.00310433	0.594317	C	G	0.231339	-0.0169769	0.00372599	5.20493e-06	C	G	0.3318	0.0837	-0.006	0.0024	0.01216	93.2	-+
	5	5:120442843:G:A	A	G	0.401513	0.00165334	0.00310433	0.594317	A	G	0.231339	-0.0169769	0.00372599	5.20493e-06	A	G	0.3318	0.0837	-0.006	0.0024	0.01216	93.2	-+
	5	5:120443079:A:G	G	A	0.401513	0.00165334	0.00310433	0.594317	G	A	0.231339	-0.0169769	0.00372599	5.20493e-06	A	G	0.6682	0.0837	0.006	0.0024	0.01216	93.2	+-
	5	5:120443300:G:A	A	G	0.401513	0.00165334	0.00310433	0.594317	A	G	0.231339	-0.0169769	0.00372599	5.20493e-06	A	G	0.3318	0.0837	-0.006	0.0024	0.01216	93.2	-+
	5	5:120443574:T:C	C	T	0.401513	0.00165334	0.00310433	0.594317	C	T	0.231339	-0.0169769	0.00372599	5.20493e-06	T	C	0.6682	0.0837	0.006	0.0024	0.01216	93.2	+-
	5	5:120443603:T:C	C	T	0.405365	0.00139926	0.00309998	0.651717	C	T	0.231339	-0.0169769	0.00372599	5.20493e-06	T	C	0.6658	0.0856	0.0061	0.0024	0.01025	93	+-
	5	5:120609463:T:C							C	T	0.151859	-0.0193465	0.00431411	7.30954e-06
	5	5:80479164:T:C							T	C	0.187972	-0.0178392	0.00398958	7.76906e-06
	6	6:142448172:C:T							T	C	0.213811	0.0167313	0.00372948	7.24917e-06
	6	6:39971376:A:T							A	T	0.345724	0.01526	0.00328554	3.40735e-06
	6	6:39973445:T:G							T	G	0.346026	0.0152904	0.00328199	3.17941e-06
	6	6:39976100:T:C							T	C	0.345724	0.01526	0.00328554	3.40735e-06
	6	6:39980359:A:G							A	G	0.34527	0.0150097	0.00328648	4.945e-06
	6	6:39980900:T:A							T	A	0.345724	0.0149096	0.00328775	5.76322e-06
	6	6:39983741:A:G							A	G	0.345875	0.0150232	0.00328817	4.90337e-06
	6	6:39986303:G:A							G	A	0.345875	0.0150232	0.00328817	4.90337e-06
	6	6:39988816:C:A							C	A	0.345875	0.0150232	0.00328817	4.90337e-06
	6	6:40017224:A:G							A	G	0.348595	0.0144856	0.00327828	9.93219e-06
	6	6:40087514:T:C							T	C	0.347084	0.0145489	0.00328276	9.34075e-06
	6	6:40092331:C:T							C	T	0.347386	0.0147247	0.00328361	7.31591e-06
	6	6:40114735:C:T							C	T	0.347688	0.0146168	0.00329553	9.19317e-06
	7	7:100726974:T:G							G	T	0.222877	-0.017462	0.00375312	3.2768e-06
	7	7:42773814:G:A							G	A	0.47809	-0.0140417	0.00313142	7.32152e-06
	15	15:33088632:T:A	A	T	0.160798	0.0182942	0.00407185	7.02751e-06	A	T	0.131611	-0.00428981	0.00466079	0.357362	A	T	0.1482	0.0145	0.0085	0.0031	0.005471	92.5	-+
	20	20:56051389:A:G							A	G	0.179057	0.0204618	0.00409071	5.67364e-07
	20	20:56051552:T:A							T	A	0.179208	0.0203971	0.00408587	5.97228e-07
	20	20:56055229:T:C							T	C	0.240103	0.0167351	0.00367929	5.40402e-06
	20	20:56056342:T:G	T	G	0.208941	-0.00677058	0.00374543	0.0706546	T	G	0.239952	0.0165651	0.00368245	6.84691e-06	T	G	0.2247	0.0155	0.0051	0.0026	0.05234	94.9	+-

## Sheet: Valine
	Online supplementary
	GWAS results from mixed linear model association analyses (mlma). SNPs identifed at the suggestive level (1 x 105) in at least one ethnicity. Significant SNPs are shown in bold. Shaded rows represent SNPs not included in the GWAS due to the SNP not being included in the GWAS as a result of failing a previous QC step. Meta-analysis results obtained from a fixed effects inverse variance model in ME…
			South Asians						White Europeans						Meta Analysis
	Chromosome	SNP	A1	A2	Frequency	β estimate	SE	P value	A1	A2	Frequency	β estimate	SE	P value	A1	A2	Frequency	FreqSE	β estimate	SE	P value	I2	Direction
	2	2:44025355:G:C	C	G	0.469069	-8.44848e-05	0.000566523	0.881452	C	G	0.337752	0.00272522	0.000615353	9.47961e-06	C	G	0.4088	0.0654	0.0012	0.0004	0.003854	91.1	+-
	4	4:156663407:C:A							A	C	0.214372	-0.00322967	0.000718356	6.92697e-06
	5	5:62903757:G:A	G	A	0.228252	0.000585246	0.000675579	0.386332	G	A	0.21392	-0.00316531	0.000713563	9.1677e-06	A	G	0.7785	0.0072	0.0012	0.0005	0.01549	93.1	+-
	5	5:62912745:A:G							A	G	0.213619	-0.00315638	0.000714294	9.92141e-06
	6	6:143336308:C:T	T	C	0.120961	-0.00390635	0.000867474	6.69585e-06	T	C	0.162549	-0.000244723	0.000792695	0.757532	T	C	0.1436	0.0207	-0.0019	0.0006	0.001092	89.7	--
	7	7:4893100:A:G	A	G	0.494753	-0.00265413	0.000564283	2.55693e-06	G	A	0.412323	-3.84951e-06	0.000597928	0.994863	A	G	0.5385	0.0464	-0.0014	0.0004	0.0006347	90.4	+-
	10	10:12694143:A:G	G	A	0.0970726	0.00417973	0.000941785	9.07586e-06	G	A	0.0066285	-0.0018937	0.00355087	0.593822	A	G	0.9089	0.0224	-0.0038	0.0009	3.281e-05	63.4	+-
	10	10:12694269:G:A	A	G	0.097763	0.00417282	0.000938309	8.70063e-06	A	G	0.0066285	-0.0018937	0.00355087	0.593822	A	G	0.0918	0.0225	0.0038	0.0009	3.136e-05	63.3	-+
	10	10:12694606:G:C	C	G	0.0970726	0.00417973	0.000941785	9.07586e-06	C	G	0.0066285	-0.0018937	0.00355087	0.593822	C	G	0.0911	0.0224	0.0038	0.0009	3.281e-05	63.4	-+
	10	10:12695232:A:G	G	A	0.0970726	0.00417973	0.000941785	9.07586e-06	G	A	0.0066285	-0.0018937	0.00355087	0.593822	A	G	0.9089	0.0224	-0.0038	0.0009	3.281e-05	63.4	+-
	10	10:12698869:C:T	T	C	0.0967965	0.00417286	0.000942634	9.56367e-06	T	C	0.0066285	-0.0018937	0.00355087	0.593822	T	C	0.0909	0.0224	0.0038	0.0009	3.446e-05	63.3	-+
	10	10:12709453:A:C	C	A	0.102458	0.0040732	0.000919467	9.42528e-06	C	A	0.00753239	-0.00210089	0.00334289	0.529699	A	C	0.9042	0.0243	-0.0036	0.0009	4.049e-05	68.5	+-
	16	16:63963227:G:T							T	G	0.0634227	-0.00529556	0.00119689	9.66884e-06
	21	21:45344207:G:A	A	G	0.453742	7.02753e-05	0.000564229	0.900879	A	G	0.42091	-0.00264002	0.000593881	8.77459e-06	A	G	0.4382	0.0164	-0.0012	0.0004	0.002963	90.9	-+

## Sheet: Phenyanaline
	Online supplementary
	GWAS results from mixed linear model association analyses (mlma). SNPs identifed at the suggestive level (1 x 105) in at least one ethnicity. Significant SNPs are shown in bold. Shaded rows represent SNPs not included in the GWAS due to the SNP not being included in the GWAS as a result of failing a previous QC step. Meta-analysis results obtained from a fixed effects inverse variance model in ME…
			South Asians						White Europeans						Meta Analysis
	Chromosome	SNP	A1	A2	Frequency	β estimate	SE	P value	A1	A2	Frequency	β estimate	SE	P value	A1	A2	Frequency	FreqSE	β estimate	SE	P value	I2	Direction
	2	2:13808529:C:T	T	C	0.196703	0.0169802	0.0038133	8.47259e-06	T	C	0.160006	0.00139461	0.00423761	0.742077	T	C	0.1803	0.0182	0.01	0.0028	0.0004153	86.6	++
	2	2:13808640:C:T	T	C	0.196841	0.0170096	0.00381293	8.15706e-06	T	C	0.160757	0.00171304	0.00422865	0.685401	T	C	0.1807	0.0179	0.0101	0.0028	0.0003379	86.1	++
	2	2:13817162:G:A	A	G	0.196154	0.0170649	0.00381459	7.69234e-06	A	G	0.161058	0.00179574	0.00422699	0.670963	A	G	0.1804	0.0175	0.0102	0.0028	0.0003112	86.1	++
	2	2:13817198:G:A	A	G	0.196154	0.0170649	0.00381459	7.69234e-06	A	G	0.161058	0.00179574	0.00422699	0.670963	A	G	0.1804	0.0175	0.0102	0.0028	0.0003112	86.1	++
	2	2:13817552:T:C	C	T	0.196016	0.0171318	0.00381495	7.09838e-06	C	T	0.161058	0.00179574	0.00422699	0.67096	T	C	0.8197	0.0174	-0.0102	0.0028	0.0002965	86.2	--
	2	2:13817563:G:T	T	G	0.196016	0.0171318	0.00381495	7.09838e-06	T	G	0.161058	0.00179574	0.00422699	0.670963	T	G	0.1803	0.0174	0.0102	0.0028	0.0002965	86.2	++
	2	2:13817678:C:A	A	C	0.196016	0.0171318	0.00381495	7.09838e-06	A	C	0.161058	0.00179574	0.00422699	0.670963	A	C	0.1803	0.0174	0.0102	0.0028	0.0002965	86.2	++
	2	2:13817699:G:T	T	G	0.196016	0.0171318	0.00381495	7.09838e-06	T	G	0.161058	0.00179574	0.00422699	0.670963	T	G	0.1803	0.0174	0.0102	0.0028	0.0002965	86.2	++
	2	2:13817966:C:G	G	C	0.196016	0.0171318	0.00381495	7.09838e-06	G	C	0.161208	0.00163179	0.00422616	0.699411	C	G	0.8196	0.0173	-0.0102	0.0028	0.0003279	86.5	--
	2	2:13818115:G:T	T	G	0.196016	0.0171318	0.00381495	7.09838e-06	T	G	0.161208	0.00163179	0.00422616	0.699411	T	G	0.1804	0.0173	0.0102	0.0028	0.0003279	86.5	++
	2	2:13818260:G:A	A	G	0.196016	0.0171318	0.00381495	7.09838e-06	A	G	0.161208	0.00163179	0.00422616	0.699411	A	G	0.1804	0.0173	0.0102	0.0028	0.0003279	86.5	++
	2	2:13818393:T:A	A	T	0.196016	0.0171318	0.00381495	7.09838e-06	A	T	0.160156	0.0010981	0.00423679	0.795495	A	T	0.18	0.0178	0.01	0.0028	0.0004471	87.4	++
	2	2:13818442:T:C	C	T	0.196016	0.0171318	0.00381495	7.09838e-06	C	T	0.160156	0.0010981	0.00423679	0.795495	T	C	0.82	0.0178	-0.01	0.0028	0.0004471	87.4	--
	2	2:13818443:G:A	A	G	0.196016	0.0171318	0.00381495	7.09838e-06	A	G	0.160156	0.0010981	0.00423679	0.795495	A	G	0.18	0.0178	0.01	0.0028	0.0004471	87.4	++
	2	2:13818962:T:C	C	T	0.196016	0.0171318	0.00381495	7.09838e-06	C	T	0.161208	0.00163179	0.00422616	0.699411	T	C	0.8196	0.0173	-0.0102	0.0028	0.0003279	86.5	--
	2	2:13819064:G:A	A	G	0.196016	0.0171318	0.00381495	7.09838e-06	A	G	0.161208	0.00163179	0.00422616	0.699411	A	G	0.1804	0.0173	0.0102	0.0028	0.0003279	86.5	++
	2	2:13819325:G:A	A	G	0.196016	0.0171318	0.00381495	7.09838e-06	A	G	0.161208	0.00163179	0.00422616	0.699411	A	G	0.1804	0.0173	0.0102	0.0028	0.0003279	86.5	++
	2	2:13819326:T:G	G	T	0.196016	0.0171318	0.00381495	7.09838e-06	G	T	0.161208	0.00163179	0.00422616	0.699411	T	G	0.8196	0.0173	-0.0102	0.0028	0.0003279	86.5	--
	2	2:13819987:C:T	T	C	0.196016	0.0171318	0.00381495	7.09838e-06	T	C	0.161659	0.00172613	0.00422369	0.682775	T	C	0.1806	0.0171	0.0102	0.0028	0.0003104	86.4	++
	2	2:13820161:C:T	T	C	0.196016	0.0171318	0.00381495	7.09838e-06	T	C	0.161208	0.00163179	0.00422616	0.699411	T	C	0.1804	0.0173	0.0102	0.0028	0.0003279	86.5	++
	2	2:13820284:T:C	C	T	0.196016	0.0171318	0.00381495	7.09838e-06	C	T	0.161208	0.00163179	0.00422616	0.699411	T	C	0.8196	0.0173	-0.0102	0.0028	0.0003279	86.5	--
	2	2:13820621:A:G	G	A	0.196016	0.0171318	0.00381495	7.09838e-06	G	A	0.161208	0.00163179	0.00422616	0.69941	A	G	0.8196	0.0173	-0.0102	0.0028	0.0003279	86.5	--
	2	2:13820664:G:T	T	G	0.196016	0.0171318	0.00381495	7.09838e-06	T	G	0.161208	0.00163179	0.00422616	0.699411	T	G	0.1804	0.0173	0.0102	0.0028	0.0003279	86.5	++
	2	2:13820905:G:A	A	G	0.195879	0.0171744	0.00381527	6.74809e-06	A	G	0.161208	0.00163179	0.00422616	0.699411	A	G	0.1803	0.0172	0.0102	0.0028	0.0003182	86.6	++
	2	2:13821020:G:C	C	G	0.195879	0.0170484	0.0038153	7.87967e-06	C	G	0.161208	0.00163179	0.00422616	0.699411	C	G	0.1803	0.0172	0.0101	0.0028	0.0003496	86.4	++
	2	2:13821074:T:C	C	T	0.193956	0.0169907	0.00382694	9.00531e-06	C	T	0.158954	0.00225905	0.00425795	0.595731	T	C	0.8217	0.0174	-0.0104	0.0028	0.0002555	84.9	--
	2	2:13821075:G:A	A	G	0.193956	0.0169907	0.00382694	9.00531e-06	A	G	0.158954	0.00225905	0.00425795	0.595731	A	G	0.1783	0.0174	0.0104	0.0028	0.0002555	84.9	++
	2	2:13821097:G:A	A	G	0.194368	0.0172152	0.00382602	6.8108e-06	A	G	0.158954	0.00225905	0.00425795	0.595731	A	G	0.1785	0.0176	0.0105	0.0028	0.0002144	85.4	++
	2	2:13821153:C:A	A	C	0.195742	0.0169959	0.0038157	8.42048e-06	A	C	0.161058	0.00156972	0.00422701	0.710373	A	C	0.1802	0.0173	0.0101	0.0028	0.0003777	86.4	++
	2	2:13821170:C:G	G	C	0.195742	0.0169959	0.0038157	8.42048e-06	G	C	0.161058	0.00156972	0.00422701	0.710373	C	G	0.8198	0.0173	-0.0101	0.0028	0.0003777	86.4	--
	2	2:13821794:T:C	C	T	0.196016	0.0171318	0.00381495	7.09838e-06	C	T	0.161208	0.00163179	0.00422616	0.699411	T	C	0.8196	0.0173	-0.0102	0.0028	0.0003279	86.5	--
	2	2:13821838:T:C	C	T	0.196016	0.0171318	0.00381495	7.09838e-06	C	T	0.161208	0.00163179	0.00422616	0.699411	T	C	0.8196	0.0173	-0.0102	0.0028	0.0003279	86.5	--
	2	2:13822485:C:G	G	C	0.196016	0.0171318	0.00381495	7.09838e-06	G	C	0.161208	0.00163179	0.00422616	0.699411	C	G	0.8196	0.0173	-0.0102	0.0028	0.0003279	86.5	--
	2	2:13822665:T:C	C	T	0.196016	0.0171318	0.00381495	7.09838e-06	C	T	0.161208	0.00163179	0.00422616	0.699411	T	C	0.8196	0.0173	-0.0102	0.0028	0.0003279	86.5	--
	2	2:13822686:A:C	C	A	0.196016	0.0171318	0.00381495	7.09838e-06	C	A	0.161208	0.00163179	0.00422616	0.699411	A	C	0.8196	0.0173	-0.0102	0.0028	0.0003279	86.5	--
	2	2:13822879:G:C	C	G	0.196016	0.0171318	0.00381495	7.09838e-06	C	G	0.161208	0.00163179	0.00422616	0.699411	C	G	0.1804	0.0173	0.0102	0.0028	0.0003279	86.5	++
	2	2:13822880:G:A	A	G	0.196016	0.0171318	0.00381495	7.09838e-06	A	G	0.161208	0.00163179	0.00422616	0.699411	A	G	0.1804	0.0173	0.0102	0.0028	0.0003279	86.5	++
	2	2:13823088:A:G	G	A	0.196016	0.0171318	0.00381495	7.09838e-06	G	A	0.161208	0.00163179	0.00422616	0.699411	A	G	0.8196	0.0173	-0.0102	0.0028	0.0003279	86.5	--
	2	2:13823213:G:A	A	G	0.196016	0.0171318	0.00381495	7.09838e-06	A	G	0.161208	0.00163179	0.00422616	0.699411	A	G	0.1804	0.0173	0.0102	0.0028	0.0003279	86.5	++
	2	2:13823281:G:A	A	G	0.196016	0.0171318	0.00381495	7.09838e-06	A	G	0.161208	0.00163179	0.00422616	0.699411	A	G	0.1804	0.0173	0.0102	0.0028	0.0003279	86.5	++
	2	2:13823358:A:G	G	A	0.196016	0.0171318	0.00381495	7.09838e-06	G	A	0.161208	0.00163179	0.00422616	0.699411	A	G	0.8196	0.0173	-0.0102	0.0028	0.0003279	86.5	--
	2	2:13823583:C:A	A	C	0.196016	0.0171318	0.00381495	7.09838e-06	A	C	0.161058	0.00162636	0.0042317	0.700736	A	C	0.1803	0.0174	0.0102	0.0028	0.0003272	86.5	++
	2	2:13823688:G:A	A	G	0.196016	0.0171318	0.00381495	7.09838e-06	A	G	0.161208	0.00163179	0.00422616	0.699411	A	G	0.1804	0.0173	0.0102	0.0028	0.0003279	86.5	++
	2	2:13823902:T:A	A	T	0.196016	0.0171318	0.00381495	7.09838e-06	A	T	0.161058	0.00162636	0.0042317	0.700736	A	T	0.1803	0.0174	0.0102	0.0028	0.0003272	86.5	++
	2	2:13824017:C:A	A	C	0.196016	0.0171318	0.00381495	7.09838e-06	A	C	0.161058	0.00162636	0.0042317	0.700736	A	C	0.1803	0.0174	0.0102	0.0028	0.0003272	86.5	++
	2	2:13826720:A:G	G	A	0.195879	0.0172286	0.00381538	6.31463e-06	G	A	0.160907	0.00159995	0.00423253	0.705421	A	G	0.8198	0.0174	-0.0102	0.0028	0.0003097	86.7	--
	2	2:13833702:T:C	C	T	0.195879	0.0172286	0.00381538	6.31463e-06	C	T	0.161358	0.00152537	0.00423004	0.718395	T	C	0.8196	0.0172	-0.0102	0.0028	0.0003249	86.8	--
	2	2:13843666:A:G	G	A	0.195879	0.0172286	0.00381538	6.31463e-06	G	A	0.161358	0.00152537	0.00423004	0.718395	A	G	0.8196	0.0172	-0.0102	0.0028	0.0003249	86.8	--
	4	4:137739734:G:A	G	A	0.40206	0.0142342	0.00306686	3.46227e-06	G	A	0.403395	0.00136416	0.00320086	0.669972	A	G	0.5973	0.0007	-0.0081	0.0022	0.0002662	88.1	--
	4	4:137740472:G:C	G	C	0.401923	0.014317	0.00306806	3.06395e-06	G	C	0.403395	0.00136416	0.00320086	0.669972	C	G	0.5974	0.0007	-0.0081	0.0022	0.0002486	88.3	--
	4	4:137740514:A:T	A	T	0.401786	0.0142984	0.00306756	3.14451e-06	A	T	0.403245	0.00126144	0.00320228	0.693639	A	T	0.4025	0.0007	0.0081	0.0022	0.0002743	88.4	++
	4	4:137740596:T:C	T	C	0.415659	0.0137267	0.00303864	6.26044e-06	T	C	0.403245	0.00126144	0.00320228	0.693639	T	C	0.4098	0.0062	0.0078	0.0022	0.0003881	87.5	++
	4	4:137740607:C:G	C	G	0.40206	0.0142342	0.00306686	3.46227e-06	C	G	0.403395	0.00136416	0.00320086	0.669972	C	G	0.4027	0.0007	0.0081	0.0022	0.0002662	88.1	++
	4	4:137741442:A:G	A	G	0.401786	0.0142984	0.00306756	3.14451e-06	A	G	0.403245	0.00126144	0.00320228	0.693639	A	G	0.4025	0.0007	0.0081	0.0022	0.0002743	88.4	++
	4	4:137741900:T:G	T	G	0.401648	0.0143557	0.00306702	2.85929e-06	T	G	0.403095	0.00128162	0.00320369	0.689123	T	G	0.4023	0.0007	0.0081	0.0022	0.0002545	88.5	++
	4	4:137741970:G:A	G	A	0.401648	0.0143557	0.00306702	2.85929e-06	G	A	0.403095	0.00128162	0.00320369	0.689123	A	G	0.5977	0.0007	-0.0081	0.0022	0.0002545	88.5	--
	4	4:137742053:G:A	G	A	0.401648	0.0143557	0.00306702	2.85929e-06	G	A	0.403095	0.00128162	0.00320369	0.689123	A	G	0.5977	0.0007	-0.0081	0.0022	0.0002545	88.5	--
	5	5:155218909:A:G							G	A	0.203125	-0.0171472	0.00387711	9.74825e-06
	6	6:98171114:A:G							G	A	0.177284	0.0191758	0.00408685	2.70434e-06
	6	6:98172848:T:G							G	T	0.172025	0.0187665	0.00412232	5.30326e-06
	9	9:126569017:G:A	A	G	0.10783	-0.0222216	0.00484016	4.40948e-06	A	G	0.117338	0.00749215	0.00481771	0.119916	A	G	0.1126	0.0048	-0.0073	0.0034	0.03263	94.7	-+
	9	9:28416502:A:G							G	A	0.48753	-0.0139097	0.00307706	6.17096e-06
	9	9:28434181:A:G	G	A	0.437775	-0.00210531	0.00300765	0.483936	G	A	0.455228	-0.0140883	0.00307848	4.731e-06	A	G	0.5537	0.0087	0.008	0.0022	0.0002166	87.1	++
	12	12:57030026:T:C	C	T	0.272802	0.014558	0.00329301	9.8303e-06	C	T	0.345403	0.00135657	0.00322248	0.673777	T	C	0.6901	0.0363	-0.0078	0.0023	0.0006916	87.8	--

## Sheet: Tyrosine
	Online supplementary
	GWAS results from mixed linear model association analyses (mlma). SNPs identifed at the suggestive level (1 x 105) in at least one ethnicity. Significant SNPs are shown in bold. Shaded rows represent SNPs not included in the GWAS due to the SNP not being included in the GWAS as a result of failing a previous QC step. Meta-analysis results obtained from a fixed effects inverse variance model in ME…
			South Asians						White Europeans						Meta Analysis
	Chromosome	SNP	A1	A2	Frequency	β estimate	SE	P value	A1	A2	Frequency	β estimate	SE	P value	A1	A2	Frequency	FreqSE	β estimate	SE	P value	I2	Direction
	1	1:221480857:T:C							T	C	0.29006	-0.0015634	0.000349264	7.5956e-06
	5	5:122569269:T:C	C	T	0.190052	-0.00182717	0.000408241	7.61569e-06	C	T	0.25241	-0.000162024	0.000365377	0.657444	T	C	0.7753	0.031	0.0009	0.0003	0.0009154	89.2	++
	8	8:23131507:T:C							C	T	0.204367	0.00173021	0.0003888	8.58127e-06
	10	10:34056286:G:T							T	G	0.384639	-0.00144149	0.000326273	9.96032e-06
	10	10:34058568:A:C							C	A	0.408584	-0.00145758	0.000321491	5.79259e-06
	17	17:26807734:T:G	G	T	0.21499	0.00183318	0.000383022	1.70068e-06	G	T	0.158584	-0.000301093	0.00043555	0.489381	T	G	0.8096	0.028	-0.0009	0.0003	0.001704	92.6	+-
	17	17:26808968:C:A	A	C	0.215676	0.00184523	0.00038292	1.44396e-06	A	C	0.158735	-0.000260963	0.000436459	0.549901	A	C	0.1909	0.0282	0.0009	0.0003	0.001246	92.4	-+
	17	17:26809017:G:A	A	G	0.215676	0.00184523	0.00038292	1.44396e-06	A	G	0.158584	-0.000274646	0.000436551	0.529267	A	G	0.1909	0.0283	0.0009	0.0003	0.001337	92.5	-+
	17	17:26809797:T:G	G	T	0.217731	0.00183777	0.000381743	1.47831e-06	G	T	0.160392	-0.000250683	0.000435463	0.564839	T	G	0.8072	0.0284	-0.0009	0.0003	0.001193	92.3	+-
	17	17:26820178:A:G	G	A	0.225267	0.00222578	0.000374863	2.89242e-09	G	A	0.135542	0.000267547	0.000468566	0.568006	A	G	0.8097	0.0438	-0.0015	0.0003	5.941e-07	90.6	--
	17	17:26822072:G:T	T	G	0.217868	0.00219975	0.000380268	7.26218e-09	T	G	0.130572	8.76573e-05	0.000477949	0.854482	T	G	0.184	0.0425	0.0014	0.0003	3.467e-06	91.6	++
	17	17:26822524:T:C	C	T	0.218964	0.0021705	0.000379544	1.07345e-08	C	T	0.133735	-8.23426e-05	0.000474723	0.862295	T	C	0.8143	0.0416	-0.0013	0.0003	1.31e-05	92.7	+-
	17	17:26824156:A:G	G	A	0.418334	0.00162279	0.000320497	4.11933e-07	G	A	0.337349	-5.84965e-05	0.000334837	0.861314	A	G	0.6204	0.0405	-0.0008	0.0002	0.0004047	92.4	+-
	17	17:26825506:G:T	T	G	0.223623	0.00219877	0.000377842	5.90975e-09	T	G	0.13238	0.000122211	0.00047544	0.797141	T	G	0.1883	0.0444	0.0014	0.0003	2.408e-06	91.4	++
	17	17:26830234:G:A	A	G	0.236503	0.00213361	0.000370466	8.44794e-09	A	G	0.136747	0.000268043	0.000467441	0.566357	A	G	0.198	0.0486	0.0014	0.0003	1.117e-06	89.8	++
	17	17:26833095:C:T	T	C	0.230337	0.00219115	0.000373307	4.36967e-09	T	C	0.137048	0.000274534	0.000465938	0.555722	T	C	0.1939	0.0455	0.0014	0.0003	7.456e-07	90.3	++
	17	17:26834854:G:C	C	G	0.230748	0.00220008	0.000373002	3.67244e-09	C	G	0.137048	0.000274534	0.000465938	0.555722	C	G	0.1942	0.0457	0.0014	0.0003	6.599e-07	90.4	++
	17	17:26834878:C:T	T	C	0.230337	0.00219115	0.000373307	4.36967e-09	T	C	0.136446	0.000327031	0.00046649	0.483275	T	C	0.1937	0.0458	0.0015	0.0003	5.145e-07	89.7	++
	17	17:26834952:G:T	T	G	0.230337	0.00219115	0.000373307	4.36967e-09	T	G	0.137048	0.000274534	0.000465938	0.555722	T	G	0.1939	0.0455	0.0014	0.0003	7.456e-07	90.3	++
	17	17:26835309:G:A	A	G	0.230337	0.00219115	0.000373307	4.36967e-09	A	G	0.137048	0.000274534	0.000465938	0.555722	A	G	0.1939	0.0455	0.0014	0.0003	7.456e-07	90.3	++
	17	17:26835672:A:T	T	A	0.236092	0.00213972	0.000370756	7.86932e-09	T	A	0.137048	0.000274573	0.00046594	0.555667	A	T	0.8023	0.0483	-0.0014	0.0003	1.045e-06	89.8	--
	17	17:26835730:G:C	C	G	0.236092	0.00213972	0.000370756	7.86932e-09	C	G	0.137048	0.000274573	0.00046594	0.555667	C	G	0.1977	0.0483	0.0014	0.0003	1.045e-06	89.8	++
	17	17:26836186:T:C	C	T	0.2302	0.00218977	0.000373592	4.58977e-09	C	T	0.136898	0.000286196	0.000466077	0.53918	T	C	0.8063	0.0455	-0.0014	0.0003	7.139e-07	90.2	--
	17	17:26836445:C:A	A	C	0.226089	0.00219834	0.000375896	4.96697e-09	A	C	0.13238	0.00010194	0.000474794	0.829999	A	C	0.19	0.0456	0.0014	0.0003	2.376e-06	91.7	++
	17	17:26836813:G:C	C	G	0.419567	0.00164556	0.000321025	2.96028e-07	C	G	0.335843	-6.49999e-05	0.000335358	0.846315	C	G	0.3795	0.0418	0.0008	0.0002	0.0003586	92.6	-+
	17	17:26837522:G:A	A	G	0.41943	0.00165355	0.000320966	2.58027e-07	A	G	0.335843	-6.82927e-05	0.000335586	0.838742	A	G	0.3795	0.0418	0.0008	0.0002	0.0003405	92.7	-+
	17	17:26838751:C:T	T	C	0.235544	0.00214818	0.000371324	7.24347e-09	T	C	0.136747	0.000273993	0.000466214	0.556735	T	C	0.1972	0.0481	0.0014	0.0003	1.001e-06	89.9	++
	18	18:10814500:C:T							T	C	0.0641566	-0.00298216	0.000648089	4.19511e-06
	18	18:10834171:A:G							G	A	0.0691265	-0.00295419	0.000623172	2.13118e-06
	18	18:10835749:C:T							T	C	0.0677711	-0.00303251	0.000629499	1.45486e-06
	18	18:10836617:G:A							A	G	0.0692771	-0.00295687	0.000622652	2.04591e-06
	18	18:10836771:T:C							C	T	0.0731928	-0.00272073	0.000605523	7.01657e-06
	18	18:10837181:G:A							A	G	0.0743976	-0.00269551	0.000600475	7.15732e-06
	18	18:69879322:T:C							C	T	0.102861	0.00258194	0.00051317	4.8705e-07
