# Supplementary material for: Metabolic drivers of dysglycemia in pregnancy: ethnic-specific GWAS of 146 metabolites and 1-sample Mendelian randomization analyses in a UK multi-ethnic birth cohort
Source: Front Endocrinol (Lausanne). 2023 May 15;14:1157416. doi: 10.3389/fendo.2023.1157416 (PMC10225646; doi:10.3389/fendo.2023.1157416)
Supplement: Supplementary file 1 [file DataSheet_1.zip › Supplementary Excel. GWAS results/Fatty Acids .xlsx]

## Sheet: TotFA
	Online supplementary
	GWAS results from mixed linear model association analyses (mlma). SNPs identifed at the suggestive level (1 x 105) in at least one ethnicity. Significant SNPs are shown in bold. Shaded rows represent SNPs not included in the GWAS due to the SNP not being included in the GWAS as a result of failing a previous QC step. Meta-analysis results obtained from a fixed effects inverse variance model in ME…
			South Asian						White Europeans						Meta Analysis
	Chromosome	SNP	A1	A2	Frequency	β estimate	SE	P value	A1	A2	Frequency	β estimate	SE	P value	A1	A2	Frequency	FreqSE	β estimate	SE	P value	I2	Direction
	2	2:21214832:G:A	A	G	0.115152	-0.0531039	0.0119603	8.99484e-06	A	G	0.0712776	-0.0276961	0.0158081	0.0797697	A	G	0.0992	0.0211	-0.0439	0.0095	4.268e-06	39.1	--
	2	2:21239661:T:C	C	T	0.124931	-0.0517751	0.011525	7.04227e-06	C	T	0.0826034	-0.0259554	0.0148065	0.0796064	T	C	0.891	0.0205	0.042	0.0091	3.804e-06	47.2	++
	2	2:212975064:T:C							T	C	0.307762	0.0397452	0.00879094	6.15035e-06
	2	2:213002461:A:G							A	G	0.337511	0.0380341	0.00859859	9.72083e-06
	2	2:213005235:C:T							C	T	0.341438	0.0386349	0.00858514	6.78886e-06
	2	2:213006622:C:T							C	T	0.342193	0.0379567	0.00857896	9.6713e-06
	2	2:213014915:A:C							A	C	0.395047	0.0400176	0.00832807	1.54634e-06
	2	2:213017019:C:T							C	T	0.441105	0.03677	0.00819817	7.28654e-06
	2	2:213017462:T:C							T	C	0.292661	0.0437329	0.00894186	1.00422e-06
	2	2:213017607:C:T							C	T	0.441105	0.03677	0.00819817	7.28654e-06
	2	2:213020529:C:A							C	A	0.331471	0.044299	0.00866393	3.1702e-07
	2	2:213026624:T:C							T	C	0.330716	0.0408022	0.00864161	2.33994e-06
	2	2:213027294:G:A							G	A	0.326638	0.0443381	0.00868126	3.26745e-07
	2	2:59851718:A:T	T	A	0.152893	0.0474608	0.0106106	7.71511e-06	T	A	0.216853	0.00268454	0.00985464	0.785303	A	T	0.8128	0.0319	-0.0234	0.0072	0.00118	89.5	--
	5	5:166017077:C:T	T	C	0.173967	0.00531502	0.0101064	0.598954	T	C	0.12534	-0.0553793	0.0122769	6.45665e-06	T	C	0.1543	0.0239	-0.0192	0.0078	0.01386	93.1	+-
	5	5:166017204:G:A	A	G	0.173967	0.00531502	0.0101064	0.598954	A	G	0.12534	-0.0553793	0.0122769	6.45665e-06	A	G	0.1543	0.0239	-0.0192	0.0078	0.01386	93.1	+-
	7	7:20282736:C:T	T	C	0.257576	0.0122081	0.00869657	0.160385	T	C	0.262307	-0.0440926	0.0094393	2.99495e-06	T	C	0.2597	0.0024	-0.0136	0.0064	0.03295	94.8	+-
	7	7:20283813:A:T							T	A	0.261703	-0.0432989	0.00945381	4.64875e-06
	7	7:20284577:C:G							G	C	0.366204	-0.0407458	0.00861449	2.24617e-06
	7	7:20294261:G:C							C	G	0.130776	-0.0558805	0.0120855	3.76865e-06
	7	7:20300948:C:T							T	C	0.131229	-0.0558893	0.0120742	3.67733e-06
	7	7:20302288:T:C							C	T	0.336303	-0.0393139	0.00868411	5.97963e-06
	7	7:20302788:C:G							G	C	0.335246	-0.0393088	0.00869478	6.15595e-06
	7	7:20310974:C:T							T	C	0.317276	-0.039564	0.00881516	7.18374e-06
	10	10:54141566:A:T							T	A	0.118242	0.0597757	0.0126095	2.13183e-06
	10	10:54148116:T:G							G	T	0.11794	0.0589542	0.0126191	2.98551e-06
	10	10:54149196:A:G							G	A	0.118544	0.0594031	0.0126	2.42279e-06
	10	10:54149467:A:T							T	A	0.118091	0.0604474	0.0126143	1.65156e-06
	10	10:54149468:A:T							T	A	0.118091	0.0600456	0.0126143	1.93488e-06
	10	10:54153591:T:G	G	T	0.157851	0.00770427	0.0105127	0.463649	G	T	0.077318	0.0768718	0.0153293	5.31144e-07	T	G	0.8679	0.0376	-0.0298	0.0087	0.0005805	92.8	--
	11	11:42391854:G:T							T	G	0.0604047	-0.0795749	0.0171163	3.3343e-06
	11	11:97183032:T:G							G	T	0.124132	-0.0550603	0.0123972	8.94025e-06
	11	11:97215156:A:G							G	A	0.125038	-0.0552139	0.01227	6.79822e-06
	11	11:97225096:G:A							A	G	0.127152	-0.0578949	0.0122455	2.2693e-06
	11	11:97231643:T:C							C	T	0.140139	-0.0555484	0.0118354	2.68683e-06
	11	11:97234412:A:G							G	A	0.139686	-0.0559787	0.0118604	2.36062e-06
	11	11:97251839:T:C							C	T	0.142857	-0.053605	0.0118218	5.77675e-06
	11	11:97253560:G:T							T	G	0.12836	-0.055022	0.0122463	7.02397e-06
	11	11:97257485:G:A							A	G	0.128511	-0.0560443	0.0122422	4.69558e-06
	11	11:97260323:A:G							G	A	0.131078	-0.0558528	0.0121264	4.10708e-06
	12	12:128427082:G:A	A	G	0.0672176	-0.0683356	0.0153846	8.92041e-06	A	G	0.0363938	0.00612567	0.0215904	0.776623	A	G	0.0568	0.0146	-0.0433	0.0125	0.0005549	87.3	-+
	12	12:128427252:G:A	A	G	0.0673554	-0.0684166	0.0153725	8.5634e-06	A	G	0.0365449	0.00783763	0.0215518	0.716108	A	G	0.057	0.0146	-0.0427	0.0125	0.0006446	87.9	-+
	12	12:128428191:G:A	A	G	0.0673554	-0.0684166	0.0153725	8.5634e-06	A	G	0.0365449	0.00783763	0.0215518	0.716108	A	G	0.057	0.0146	-0.0427	0.0125	0.0006446	87.9	-+
	12	12:128429277:G:A	A	G	0.0673554	-0.0684166	0.0153725	8.5634e-06	A	G	0.0368469	0.010907	0.0214749	0.611528	A	G	0.057	0.0144	-0.0415	0.0125	0.0008896	88.9	-+
	12	12:128430093:C:T	T	C	0.0672176	-0.0681886	0.0153846	9.32519e-06	T	C	0.0365449	0.00783763	0.0215518	0.716108	T	C	0.0569	0.0145	-0.0425	0.0125	0.0006834	87.9	-+
	13	13:101592262:G:A							G	A	0.346874	-0.0395015	0.00862467	4.64841e-06
	18	18:31984392:T:C	T	C	0.109091	-0.0200628	0.0122329	0.100991	T	C	0.165509	-0.0483738	0.0109121	9.29116e-06	T	C	0.1405	0.028	-0.0358	0.0081	1.083e-05	66.5	--
	18	18:31986612:G:A	A	G	0.109091	-0.0200628	0.0122329	0.100991	A	G	0.164905	-0.0486573	0.0109201	8.35901e-06	A	G	0.1402	0.0277	-0.036	0.0081	1.005e-05	67.1	al

## Sheet: DHA
	Online supplementary
	GWAS results from mixed linear model association analyses (mlma). SNPs identifed at the suggestive level (1 x 105) in at least one ethnicity. Significant SNPs are shown in bold. Shaded rows represent SNPs not included in the GWAS due to the SNP not being included in the GWAS as a result of failing a previous QC step. Meta-analysis results obtained from a fixed effects inverse variance model in ME…
			South Asians						White Europeans						Meta Analysis
	Chromosome	SNP	A1	A2	Frequency	β estimate	SE	P value	A1	A2	Frequency	β estimate	SE	P value	A1	A2	Frequency	FreqSE	β estimate	SE	P value	I2	Direction
	1	1:230434992:G:A							A	G	0.435513	-0.0159912	0.00359927	8.87529e-06
	2	2:213014915:A:C							A	C	0.394641	0.0167766	0.00367909	5.11572e-06
	2	2:213027294:G:A							G	A	0.326673	0.0174319	0.00383806	5.57614e-06
	4	4:20044455:C:T							T	C	0.461853	0.0159478	0.00359697	9.2642e-06
	6	6:31494202:A:G	G	A	0.169628	-0.000698211	0.00437909	0.87332	G	A	0.125795	-0.0251984	0.00551101	4.82249e-06	A	G	0.8473	0.0213	0.0102	0.0034	0.002984	91.7	++
	7	7:20281005:C:G							G	C	0.325916	-0.0176956	0.00388327	5.19171e-06
	7	7:20281553:A:C							C	A	0.326673	-0.0176299	0.00387451	5.35864e-06
	7	7:20284577:C:G							G	C	0.366485	-0.0198423	0.00381083	1.92103e-07
	7	7:20301141:A:G							G	A	0.343324	-0.0186871	0.00381829	9.87495e-07
	7	7:20302288:T:C							C	T	0.336361	-0.0179858	0.0038358	2.74652e-06
	7	7:20302788:C:G							G	C	0.335301	-0.0181606	0.00384052	2.25989e-06
	7	7:20305309:C:G							G	C	0.331971	-0.0172954	0.00385192	7.12001e-06
	7	7:20307993:G:T							T	G	0.331365	-0.0174332	0.00385815	6.22715e-06
	7	7:20308152:C:T							T	C	0.33182	-0.0173689	0.00385414	6.58898e-06
	7	7:20309636:T:C							C	T	0.331668	-0.017382	0.0038537	6.46856e-06
	7	7:20310974:C:T							T	C	0.316985	-0.0183916	0.00389574	2.34758e-06
	7	7:20314010:T:A							A	T	0.334847	-0.0171759	0.0038418	7.79321e-06
	7	7:20314716:A:T							T	A	0.334847	-0.0171759	0.0038418	7.79321e-06
	7	7:20315189:T:G							G	T	0.334393	-0.017239	0.00384573	7.37329e-06
	7	7:20315214:A:G							G	A	0.334998	-0.0171629	0.00384225	7.93618e-06
	7	7:20315690:G:A							A	G	0.332728	-0.0175108	0.00385676	5.61779e-06
	7	7:20316243:C:T							T	C	0.334393	-0.0170014	0.00384573	9.83117e-06
	7	7:20316360:G:A							A	G	0.332425	-0.0176691	0.00385855	4.66745e-06
	7	7:20335554:G:T							T	G	0.374205	-0.0179692	0.0037295	1.44918e-06
	7	7:20337516:G:A							A	G	0.37587	-0.0173267	0.0037265	3.32567e-06
	7	7:20337722:C:T							T	C	0.37587	-0.0174136	0.0037289	3.01324e-06
	8	8:5343045:T:C	C	T	0.316491	0.000927124	0.0035083	0.791575	C	T	0.252498	-0.0202836	0.00420589	1.41651e-06	T	C	0.7098	0.0315	0.0078	0.0027	0.003899	93.3	-+
	8	8:5343059:G:A	A	G	0.311355	0.00106222	0.00353025	0.763498	A	G	0.253103	-0.0205092	0.00419561	1.01732e-06	A	G	0.2872	0.0287	-0.0079	0.0027	0.003535	93.5	+-
	8	8:5344373:T:C	C	T	0.322737	0.000261695	0.00349412	0.940298	C	T	0.268241	-0.0193112	0.00415239	3.30929e-06	T	C	0.6999	0.0268	0.0079	0.0027	0.003314	92.3	-+
	8	8:5348289:A:C	C	A	0.323154	0.000631138	0.00349923	0.856866	C	A	0.270058	-0.0189797	0.00415055	4.81208e-06	A	C	0.6989	0.0262	0.0075	0.0027	0.00496	92.3	-+
	8	8:5351668:T:C							C	T	0.308659	-0.0187167	0.00394784	2.12678e-06
	8	8:5352949:C:T							T	C	0.257342	-0.0187309	0.00418305	7.54102e-06
	11	11:21064035:G:A							A	G	0.45822	-0.0160582	0.00363155	9.7849e-06
	11	11:97328489:T:C	T	C	0.354109	-0.0151883	0.00342094	9.00452e-06	T	C	0.465335	0.00652109	0.00358987	0.069289	T	C	0.407	0.0555	-0.0049	0.0025	0.04988	94.8	-+
	11	11:97328659:G:A	A	G	0.346891	-0.0156149	0.0034181	4.91664e-06	A	G	0.443233	0.00352268	0.00361666	0.33005	A	G	0.3923	0.0481	-0.0066	0.0025	0.008023	93.2	-+
	11	11:97329800:G:A	A	G	0.346474	-0.0156212	0.00341892	4.89968e-06	A	G	0.444596	0.00329315	0.00361994	0.362967	A	G	0.3927	0.049	-0.0067	0.0025	0.006995	93.1	-+
	11	11:97331886:T:A	T	A	0.350639	-0.0161968	0.00341679	2.13333e-06	T	A	0.476991	0.00139713	0.00358144	0.696462	A	T	0.5892	0.0631	0.0078	0.0025	0.001575	92.1	+-

## Sheet: LA
	Online supplementary
	GWAS results from mixed linear model association analyses (mlma). SNPs identifed at the suggestive level (1 x 105) in at least one ethnicity. Significant SNPs are shown in bold. Shaded rows represent SNPs not included in the GWAS due to the SNP not being included in the GWAS as a result of failing a previous QC step. Meta-analysis results obtained from a fixed effects inverse variance model in ME…
			South Asians						White Europeans						Meta Analysis
	Chromosome	SNP	A1	A2	Frequency	β estimate	SE	P value	A1	A2	Frequency	β estimate	SE	P value	A1	A2	Frequency	FreqSE	β estimate	SE	P value	I2	Direction
	1	1:110905683:T:C	C	T	0.228422	-0.0210151	0.00467348	6.90259e-06	C	T	0.170178	-0.00313331	0.00525448	0.550966	T	C	0.7973	0.0289	0.0131	0.0035	0.0001725	84.5	++
	2	2:21239661:T:C	C	T	0.123969	-0.0269389	0.00598765	6.82477e-06	C	T	0.0824556	-0.0116793	0.00720664	0.105097	T	C	0.893	0.0204	0.0207	0.0046	6.918e-06	62.3	++
	2	2:21241505:A:G	G	A	0.125893	-0.0263718	0.00593343	8.80528e-06	G	A	0.0872705	-0.0149965	0.00707452	0.0340241	A	G	0.8901	0.019	0.0217	0.0045	1.864e-06	34.1	++
	2	2:239839616:A:T	T	A	0.294942	-0.0194923	0.00428728	5.45363e-06	T	A	0.278513	0.0125047	0.00449652	0.00541973	A	T	0.7129	0.0082	0.0043	0.0031	0.1702	96.2	-+
	3	3:64099435:C:T							T	C	0.0550707	-0.0397952	0.00873302	5.19228e-06
	4	4:137733650:T:C							C	T	0.076437	0.0353362	0.0074432	2.06002e-06
	4	4:148429411:T:C							C	T	0.188835	-0.0231887	0.00509894	5.4224e-06
	4	4:148434146:C:T							T	C	0.188685	-0.0229072	0.00510964	7.35528e-06
	4	4:148435010:C:T							T	C	0.188986	-0.0228633	0.00510336	7.46286e-06
	4	4:148439601:A:G							G	A	0.188986	-0.0226474	0.00510336	9.09081e-06
	4	4:148440625:G:A							A	G	0.188685	-0.0228879	0.00510459	7.3332e-06
	5	5:6864785:C:T	T	C	0.112974	0.0275864	0.00610825	6.29428e-06	T	C	0.117815	-0.00795361	0.00624193	0.202585	T	C	0.1153	0.0024	0.0102	0.0044	0.01946	94	-+
	16	16:2821573:C:T	C	T	0.475536	-0.00454959	0.0039219	0.24603	C	T	0.458622	-0.0177608	0.00398797	8.4443e-06	T	C	0.5328	0.0085	0.011	0.0028	7.82e-05	82.1	++
	16	16:76168852:C:T	C	T	0.429769	0.00373706	0.00402922	0.353672	C	T	0.484953	-0.0187389	0.00400644	2.90829e-06	T	C	0.5425	0.0276	0.0076	0.0028	0.007752	93.6	+-
	18	18:31981744:A:C	C	A	0.108301	-0.0128877	0.00635493	0.0425624	C	A	0.164159	-0.0245459	0.00532853	4.09498e-06	A	C	0.8589	0.0275	0.0197	0.0041	1.346e-06	49.4	++
	18	18:31984392:T:C	T	C	0.108301	-0.0128877	0.00635493	0.0425624	T	C	0.166265	-0.0247485	0.00531496	3.21807e-06	T	C	0.1424	0.0285	-0.0199	0.0041	1.1e-06	51.2	--
	18	18:31986612:G:A	A	G	0.108301	-0.0128877	0.00635493	0.0425624	A	G	0.165664	-0.0247618	0.0053188	3.23143e-06	A	G	0.142	0.0282	-0.0199	0.0041	1.106e-06	51.3	--
	18	18:31996381:C:A	A	C	0.105415	-0.0154423	0.00645221	0.0166962	A	C	0.168974	-0.0240057	0.00529253	5.73961e-06	A	C	0.1434	0.0312	-0.0206	0.0041	5.04e-07	5	--
	20	20:1295889:G:A							A	G	0.198465	-0.0219995	0.00494817	8.74895e-06
	20	20:1296833:A:G							G	A	0.198315	-0.022067	0.00494865	8.22664e-06
	20	20:6843272:A:T							T	A	0.426121	0.0179657	0.00403982	8.70165e-06
	20	20:6843534:A:G							G	A	0.426121	0.0179657	0.00403982	8.70165e-06

## Sheet: FAw3
	Online supplementary
	GWAS results from mixed linear model association analyses (mlma). SNPs identifed at the suggestive level (1 x 105) in at least one ethnicity. Significant SNPs are shown in bold. Shaded rows represent SNPs not included in the GWAS due to the SNP not being included in the GWAS as a result of failing a previous QC step. Meta-analysis results obtained from a fixed effects inverse variance model in ME…
			South Asians						White Europeans						Meta Analysis
	Chromosome	SNP	A1	A2	Frequency	β estimate	SE	P value	A1	A2	Frequency	β estimate	SE	P value	A1	A2	Frequency	FreqSE	β estimate	SE	P value	I2	Direction
	3	3:7909827:G:A	A	G	0.172705	0.000882308	0.00489832	0.857055	A	G	0.136914	-0.0254948	0.00572693	8.51789e-06	A	G	0.1576	0.0177	-0.0103	0.0037	0.005839	91.8	-+
	3	3:7910803:G:C	C	G	0.201189	0.00151195	0.00461816	0.743371	C	G	0.160817	-0.0246841	0.00539707	4.79398e-06	C	G	0.1841	0.0199	-0.0096	0.0035	0.006434	92.6	-+
	3	3:7911285:A:G	G	A	0.185426	0.00186633	0.00475807	0.694876	G	A	0.160666	-0.0249813	0.00539815	3.69675e-06	A	G	0.8254	0.0123	0.0099	0.0036	0.005679	92.8	+-
	3	3:7911782:C:T	T	C	0.201189	0.00151195	0.00461816	0.743371	T	C	0.160666	-0.0249813	0.00539815	3.69675e-06	T	C	0.1841	0.02	-0.0097	0.0035	0.005787	92.8	-+
	3	3:7911790:G:A	A	G	0.201189	0.00151195	0.00461816	0.743371	A	G	0.160666	-0.0249813	0.00539815	3.69675e-06	A	G	0.1841	0.02	-0.0097	0.0035	0.005787	92.8	-+
	3	3:7912019:C:T	T	C	0.201189	0.00151195	0.00461816	0.743371	T	C	0.160514	-0.0245613	0.00539923	5.38913e-06	T	C	0.184	0.0201	-0.0095	0.0035	0.006767	92.6	-+
	3	3:7912387:A:T	T	A	0.201327	0.00150475	0.00461779	0.74453	T	A	0.16112	-0.0244659	0.00539492	5.76061e-06	A	T	0.8157	0.0199	0.0095	0.0035	0.006905	92.5	+-
	3	3:7912517:T:C	C	T	0.201327	0.00150475	0.00461779	0.74453	C	T	0.160817	-0.0247561	0.00539707	4.49786e-06	T	C	0.8158	0.02	0.0096	0.0035	0.006248	92.7	+-
	3	3:7912709:T:C	C	T	0.185564	0.00185853	0.00475753	0.696056	C	T	0.160817	-0.0247561	0.00539707	4.49786e-06	T	C	0.8253	0.0123	0.0098	0.0036	0.006141	92.7	+-
	3	3:7912985:C:T	T	C	0.201466	0.00154896	0.00461742	0.737278	T	C	0.160817	-0.0247561	0.00539707	4.49786e-06	T	C	0.1843	0.0201	-0.0096	0.0035	0.006391	92.7	-+
	3	3:7913408:T:C	C	T	0.201742	0.00140679	0.00461667	0.76058	C	T	0.160817	-0.0247561	0.00539707	4.49786e-06	T	C	0.8156	0.0202	0.0096	0.0035	0.005958	92.6	+-
	3	3:7913516:C:T	T	C	0.201466	0.00154896	0.00461742	0.737278	T	C	0.160817	-0.0247561	0.00539707	4.49786e-06	T	C	0.1843	0.0201	-0.0096	0.0035	0.006391	92.7	-+
	3	3:7914127:G:A	A	G	0.201466	0.00154896	0.00461742	0.737278	A	G	0.160817	-0.0247561	0.00539707	4.49786e-06	A	G	0.1843	0.0201	-0.0096	0.0035	0.006391	92.7	-+
	3	3:7914363:C:T	T	C	0.201466	0.00154896	0.00461742	0.737278	T	C	0.160817	-0.0247561	0.00539707	4.49786e-06	T	C	0.1843	0.0201	-0.0096	0.0035	0.006391	92.7	-+
	3	3:7914704:C:T	T	C	0.201466	0.00154896	0.00461742	0.737278	T	C	0.160817	-0.0247561	0.00539707	4.49786e-06	T	C	0.1843	0.0201	-0.0096	0.0035	0.006391	92.7	-+
	3	3:7914949:C:T	T	C	0.20036	0.00140409	0.00462043	0.761214	T	C	0.160061	-0.0242887	0.00540249	6.92978e-06	T	C	0.1833	0.0199	-0.0094	0.0035	0.00712	92.3	-+
	3	3:7915169:T:C	C	T	0.20036	0.00140409	0.00462043	0.761214	C	T	0.160061	-0.0242887	0.00540249	6.92978e-06	T	C	0.8167	0.0199	0.0094	0.0035	0.00712	92.3	+-
	3	3:7915503:C:T	T	C	0.20036	0.00140409	0.00462043	0.761214	T	C	0.160061	-0.0242887	0.00540249	6.92978e-06	T	C	0.1833	0.0199	-0.0094	0.0035	0.00712	92.3	-+
	3	3:7915570:T:G	G	T	0.20036	0.00140409	0.00462043	0.761214	G	T	0.160061	-0.0242887	0.00540249	6.92978e-06	T	G	0.8167	0.0199	0.0094	0.0035	0.00712	92.3	+-
	3	3:7915662:G:A	A	G	0.20036	0.00140409	0.00462043	0.761214	A	G	0.160061	-0.0242887	0.00540249	6.92978e-06	A	G	0.1833	0.0199	-0.0094	0.0035	0.00712	92.3	-+
	3	3:7915815:G:A	A	G	0.20036	0.00140409	0.00462043	0.761214	A	G	0.159909	-0.0243063	0.00540358	6.85365e-06	A	G	0.1833	0.02	-0.0095	0.0035	0.007096	92.4	-+
	3	3:7915962:T:C	C	T	0.20036	0.00140409	0.00462043	0.761214	C	T	0.159909	-0.0243063	0.00540358	6.85365e-06	T	C	0.8167	0.02	0.0095	0.0035	0.007096	92.4	+-
	3	3:7916055:A:G	G	A	0.20036	0.00140409	0.00462043	0.761214	G	A	0.159909	-0.0243063	0.00540358	6.85365e-06	A	G	0.8167	0.02	0.0095	0.0035	0.007096	92.4	+-
	3	3:7916190:C:T	T	C	0.20036	0.00140409	0.00462043	0.761214	T	C	0.160061	-0.0242887	0.00540249	6.92978e-06	T	C	0.1833	0.0199	-0.0094	0.0035	0.00712	92.3	-+
	3	3:7916254:C:G	G	C	0.20036	0.00140409	0.00462043	0.761214	G	C	0.159909	-0.0243063	0.00540358	6.85365e-06	C	G	0.8167	0.02	0.0095	0.0035	0.007096	92.4	+-
	3	3:7916543:A:T	T	A	0.20036	0.00140409	0.00462043	0.761214	T	A	0.159909	-0.0243063	0.00540358	6.85365e-06	A	T	0.8167	0.02	0.0095	0.0035	0.007096	92.4	+-
	3	3:7916554:C:T	T	C	0.20036	0.00140409	0.00462043	0.761214	T	C	0.159909	-0.0243063	0.00540358	6.85365e-06	T	C	0.1833	0.02	-0.0095	0.0035	0.007096	92.4	-+
	3	3:7916690:G:C	C	G	0.178097	0.000950247	0.00482757	0.843955	C	G	0.159909	-0.0243063	0.00540358	6.85365e-06	C	G	0.17	0.009	-0.0103	0.0036	0.004371	91.8	-+
	3	3:7917071:G:A	A	G	0.20036	0.00140409	0.00462043	0.761214	A	G	0.159909	-0.0243063	0.00540358	6.85365e-06	A	G	0.1833	0.02	-0.0095	0.0035	0.007096	92.4	-+
	3	3:7917890:G:C	C	G	0.199945	0.0011583	0.00462157	0.802101	C	G	0.159909	-0.0245378	0.00540966	5.73532e-06	C	G	0.1831	0.0198	-0.0097	0.0035	0.005856	92.3	-+
	3	3:7918391:A:G	G	A	0.199945	0.0011583	0.00462157	0.802101	G	A	0.159758	-0.0243996	0.00541076	6.4993e-06	A	G	0.817	0.0198	0.0096	0.0035	0.006177	92.2	+-
	3	3:7918593:C:T	T	C	0.199945	0.0011583	0.00462157	0.802101	T	C	0.159758	-0.0243996	0.00541076	6.4993e-06	T	C	0.183	0.0198	-0.0096	0.0035	0.006177	92.2	-+
	3	3:7918785:G:A	A	G	0.199945	0.0011583	0.00462157	0.802101	A	G	0.159758	-0.0243996	0.00541076	6.4993e-06	A	G	0.183	0.0198	-0.0096	0.0035	0.006177	92.2	-+
	3	3:7918894:G:A	A	G	0.199945	0.0011583	0.00462157	0.802101	A	G	0.159758	-0.0243996	0.00541076	6.4993e-06	A	G	0.183	0.0198	-0.0096	0.0035	0.006177	92.2	-+
	3	3:7923777:C:A	A	C	0.199668	0.00119681	0.00462235	0.795699	A	C	0.157337	-0.0245417	0.00543483	6.3128e-06	A	C	0.1819	0.0209	-0.0096	0.0035	0.006366	92.3	-+
	3	3:7924097:G:C	C	G	0.200774	0.00134204	0.00461929	0.771411	C	G	0.157943	-0.025078	0.00543027	3.87094e-06	C	G	0.1828	0.0211	-0.0097	0.0035	0.005588	92.7	-+
	3	3:7924141:A:T	T	A	0.200774	0.00134204	0.00461929	0.771411	T	A	0.157943	-0.025078	0.00543027	3.87094e-06	A	T	0.8172	0.0211	0.0097	0.0035	0.005588	92.7	+-
	3	3:7924607:T:G	G	T	0.17229	0.00107816	0.00491886	0.826502	G	T	0.134342	-0.0262757	0.00577732	5.4136e-06	T	G	0.8437	0.0187	0.0104	0.0037	0.005411	92.3	+-
	3	3:7924629:C:T	T	C	0.200083	0.00125019	0.00462889	0.787095	T	C	0.158245	-0.025192	0.00542801	3.46554e-06	T	C	0.1825	0.0207	-0.0099	0.0035	0.005016	92.7	-+
	3	3:7924739:T:C	C	T	0.200774	0.00134204	0.00461929	0.771411	C	T	0.158245	-0.025192	0.00542801	3.46554e-06	T	C	0.8171	0.021	0.0098	0.0035	0.005326	92.8	+-
	3	3:7925269:C:T	T	C	0.200774	0.00134204	0.00461929	0.771411	T	C	0.158245	-0.025192	0.00542801	3.46554e-06	T	C	0.1829	0.021	-0.0098	0.0035	0.005326	92.8	-+
	3	3:7925706:C:T	T	C	0.202987	0.00157844	0.00460958	0.73203	T	C	0.158245	-0.025192	0.00542801	3.46554e-06	T	C	0.1842	0.0221	-0.0096	0.0035	0.006084	92.9	-+
	3	3:7927538:A:C	C	A	0.204646	0.00136593	0.00459779	0.766403	C	A	0.158396	-0.0248507	0.00542075	4.55372e-06	A	C	0.8147	0.0228	0.0096	0.0035	0.006166	92.6	+-
	3	3:7927654:C:G	G	C	0.202987	0.00157844	0.00460958	0.73203	G	C	0.158396	-0.0248507	0.00542075	4.55372e-06	C	G	0.8157	0.022	0.0095	0.0035	0.00675	92.8	+-
	3	3:7930058:T:C	C	T	0.200774	0.00134204	0.00461929	0.771411	C	T	0.158245	-0.025192	0.00542801	3.46554e-06	T	C	0.8171	0.021	0.0098	0.0035	0.005326	92.8	+-
	3	3:7930141:A:G	G	A	0.20036	0.00156279	0.00462043	0.735186	G	A	0.157943	-0.0250724	0.00543027	3.8905e-06	A	G	0.8175	0.0209	0.0096	0.0035	0.006248	92.8	+-
	3	3:7930156:A:C	C	A	0.20036	0.00156279	0.00462043	0.735186	C	A	0.157943	-0.0250724	0.00543027	3.8905e-06	A	C	0.8175	0.0209	0.0096	0.0035	0.006248	92.8	+-
	3	3:7930236:G:T	T	G	0.200774	0.00134204	0.00461929	0.771411	T	G	0.158245	-0.025192	0.00542801	3.46554e-06	T	G	0.1829	0.021	-0.0098	0.0035	0.005326	92.8	-+
	3	3:7930306:T:G	G	T	0.200774	0.00134204	0.00461929	0.771411	G	T	0.158245	-0.025192	0.00542801	3.46554e-06	T	G	0.8171	0.021	0.0098	0.0035	0.005326	92.8	+-
	3	3:7930366:G:A	A	G	0.200774	0.00134204	0.00461929	0.771411	A	G	0.158245	-0.025192	0.00542801	3.46554e-06	A	G	0.1829	0.021	-0.0098	0.0035	0.005326	92.8	-+
	3	3:7930781:C:G	G	C	0.200774	0.00134204	0.00461929	0.771411	G	C	0.158245	-0.025192	0.00542801	3.46554e-06	C	G	0.8171	0.021	0.0098	0.0035	0.005326	92.8	+-
	3	3:7931140:A:G	G	A	0.200774	0.00134204	0.00461929	0.771411	G	A	0.158094	-0.0250849	0.00542914	3.82982e-06	A	G	0.8171	0.0211	0.0098	0.0035	0.005557	92.7	+-
	3	3:7934293:C:T	T	C	0.185011	0.00201256	0.0047597	0.672417	T	C	0.158094	-0.0250849	0.00542914	3.82982e-06	T	C	0.1733	0.0133	-0.0098	0.0036	0.006373	92.9	-+
	3	3:7936489:T:C	C	T	0.185011	0.00201256	0.0047597	0.672417	C	T	0.158245	-0.025192	0.00542801	3.46554e-06	T	C	0.8266	0.0133	0.0098	0.0036	0.006107	93	+-
	3	3:7937058:A:G	G	A	0.185979	0.00145954	0.0047601	0.759132	G	A	0.158245	-0.025192	0.00542801	3.46554e-06	A	G	0.8261	0.0137	0.0101	0.0036	0.004662	92.7	+-
	3	3:7937783:C:G	G	C	0.186809	0.00132243	0.00474439	0.780448	G	C	0.15764	-0.0246561	0.00543254	5.66319e-06	C	G	0.8258	0.0145	0.0099	0.0036	0.005512	92.3	+-
	3	3:7942980:C:G	G	C	0.181969	0.000971042	0.00480188	0.839744	G	C	0.158396	-0.0252465	0.00540855	3.04298e-06	C	G	0.8284	0.0117	0.0106	0.0036	0.003199	92.4	+-
	3	3:7945584:C:T	T	C	0.187777	0.00176624	0.00473661	0.709229	T	C	0.157337	-0.0250459	0.00542866	3.95686e-06	T	C	0.1746	0.0151	-0.0098	0.0036	0.005919	92.8	-+
	3	3:7950601:C:G	G	C	0.203816	0.000782063	0.00460365	0.865106	G	C	0.160212	-0.0245712	0.00540747	5.5214e-06	C	G	0.8145	0.0215	0.0099	0.0035	0.004859	92.2	+-
	3	3:7950816:C:G	G	C	0.181278	0.000706443	0.00480052	0.883006	G	C	0.159909	-0.0240689	0.00540966	8.61728e-06	C	G	0.8281	0.0106	0.0102	0.0036	0.004468	91.5	+-
	3	3:7951021:T:C	C	T	0.202848	0.000697507	0.00460614	0.879637	C	T	0.160061	-0.0242259	0.00540249	7.31841e-06	T	C	0.8152	0.0211	0.0098	0.0035	0.005204	91.9	+-
	3	3:7952386:C:G	G	C	0.175608	0.000357708	0.0048793	0.941558	G	C	0.136762	-0.0253715	0.00574307	9.97297e-06	C	G	0.8407	0.0192	0.0104	0.0037	0.005039	91.4	+-
	3	3:7975633:A:G	G	A	0.175608	0.00113218	0.00488382	0.816675	G	A	0.136611	-0.0254557	0.00574472	9.37332e-06	A	G	0.8408	0.0192	0.01	0.0037	0.007071	92	+-
	3	3:7976198:C:T	T	C	0.175608	0.00113218	0.00488382	0.816675	T	C	0.136611	-0.0254557	0.00574472	9.37332e-06	T	C	0.1592	0.0192	-0.01	0.0037	0.007071	92	-+
	3	3:7980635:A:G	G	A	0.175332	0.00134339	0.00488517	0.783321	G	A	0.136611	-0.0257527	0.00574472	7.36561e-06	A	G	0.8409	0.0191	0.01	0.0037	0.007048	92.3	+-
	3	3:8897402:C:T							T	C	0.100756	0.0310553	0.00655311	2.1476e-06
	6	6:31494202:A:G	G	A	0.16911	-0.00547946	0.00491769	0.265179	G	A	0.12587	-0.0290005	0.00605071	1.6438e-06	A	G	0.8481	0.0212	0.0148	0.0038	0.0001012	89	++
	6	6:31537296:G:C	C	G	0.0871128	0.00104836	0.00662315	0.87423	C	G	0.0895613	-0.0323617	0.00694103	3.12571e-06	C	G	0.0883	0.0012	-0.0149	0.0048	0.001908	91.8	-+
	9	9:3676658:G:T	T	G	0.210454	-0.020098	0.00447581	7.11059e-06	T	G	0.115734	-0.00553991	0.00625091	0.37548	T	G	0.1784	0.0448	-0.0152	0.0036	3.088e-05	72.1	--
	9	9:3676890:C:T	T	C	0.210315	-0.019983	0.00447608	8.02966e-06	T	C	0.114977	-0.00584757	0.00626365	0.350525	T	C	0.1781	0.0451	-0.0152	0.0036	2.979e-05	70.3	--
	14	14:53859355:C:T							T	C	0.145991	-0.0252683	0.00561646	6.82823e-06

## Sheet: FAw6
	Online supplementary
	GWAS results from mixed linear model association analyses (mlma). SNPs identifed at the suggestive level (1 x 105) in at least one ethnicity. Significant SNPs are shown in bold. Shaded rows represent SNPs not included in the GWAS due to the SNP not being included in the GWAS as a result of failing a previous QC step. Meta-analysis results obtained from a fixed effects inverse variance model in ME…
			South Asians						White Europeans						Meta Analysis
	Chromosome	SNP	A1	A2	Frequency	β estimate	SE	P value	A1	A2	Frequency	β estimate	SE	P value	A1	A2	Frequency	FreqSE	β estimate	SE	P value	I2	Direction
	2	2:21182322:G:T	T	G	0.115966	-0.0306774	0.00644212	1.91673e-06	T	G	0.0606518	-0.00925385	0.00829297	0.264479	T	G	0.0951	0.0268	-0.0226	0.0051	8.781e-06	76	--
	2	2:21183797:G:T	T	G	0.110882	-0.0313695	0.00656251	1.75205e-06	T	G	0.0565782	-0.00991211	0.00855253	0.246469	T	G	0.0908	0.0262	-0.0234	0.0052	6.864e-06	74.8	--
	2	2:21191063:A:G	G	A	0.115966	-0.0306774	0.00644212	1.91673e-06	G	A	0.0608027	-0.00902364	0.00828471	0.276069	A	G	0.9048	0.0267	0.0225	0.0051	9.518e-06	76.5	++
	2	2:21194868:T:C	C	T	0.115966	-0.0306631	0.00644212	1.93792e-06	C	T	0.0605009	-0.0102733	0.00830127	0.215879	T	C	0.9049	0.0269	0.023	0.0051	6.212e-06	73.4	++
	2	2:21195522:G:T	T	G	0.115966	-0.0306631	0.00644212	1.93792e-06	T	G	0.0601992	-0.0113844	0.00831796	0.171109	T	G	0.0951	0.027	-0.0234	0.0051	4.201e-06	70.2	--
	2	2:21206275:G:C	C	G	0.116378	-0.0304537	0.00643547	2.22141e-06	C	G	0.06035	-0.0105171	0.0083096	0.205634	C	G	0.0954	0.0271	-0.023	0.0051	6.292e-06	72.2	--
	2	2:21214832:G:A	A	G	0.114867	-0.0311728	0.0064853	1.53453e-06	A	G	0.0716657	-0.0126077	0.00763926	0.0988633	A	G	0.0968	0.0213	-0.0234	0.0049	2.219e-06	70.9	--
	2	2:21239661:T:C	C	T	0.124347	-0.0306606	0.00626046	9.70674e-07	C	T	0.0829813	-0.0106574	0.0071602	0.13664	T	C	0.8936	0.0205	0.022	0.0047	3.061e-06	77.4	++
	2	2:21241505:A:G	G	A	0.126271	-0.0297712	0.00620419	1.59813e-06	G	A	0.0876584	-0.0152951	0.00703399	0.0296706	A	G	0.8906	0.0192	0.0234	0.0047	4.727e-07	58	++
	2	2:239839616:A:T	T	A	0.294999	-0.020068	0.00449225	7.92265e-06	T	A	0.279119	0.0135021	0.0044804	0.00258173	A	T	0.713	0.0079	0.0032	0.0032	0.3073	96.4	-+
	2	2:239860856:T:C	C	T	0.450124	-0.0185693	0.00416096	8.09184e-06	C	T	0.303862	0.00916081	0.00432231	0.0340545	T	C	0.6202	0.0731	0.0052	0.003	0.08095	95.3	-+
	2	2:239861755:C:T	T	C	0.449849	-0.0185125	0.00415917	8.54637e-06	T	C	0.303712	0.00905231	0.00432197	0.0362168	T	C	0.3796	0.073	-0.0053	0.003	0.07929	95.3	+-
	2	2:59851718:A:T	T	A	0.153339	0.0262352	0.00573417	4.75683e-06	T	A	0.216204	-0.00392926	0.00478448	0.411502	A	T	0.8096	0.0309	-0.0085	0.0037	0.02141	93.9	+-
	3	3:64099435:C:T							T	C	0.0552203	-0.0396231	0.00868768	5.09492e-06
	4	4:137733650:T:C							C	T	0.0766445	0.0334902	0.00740251	6.06362e-06
	5	5:6864785:C:T	T	C	0.113218	0.0294072	0.00639579	4.26761e-06	T	C	0.118286	-0.00435214	0.00619986	0.482696	T	C	0.1158	0.0025	0.012	0.0045	0.007013	93	-+
	7	7:109784364:T:A							A	T	0.369946	-0.0190605	0.00411062	3.53681e-06
	7	7:109788017:A:G							G	A	0.361195	-0.0196638	0.0041256	1.87657e-06
	7	7:109788205:G:A							A	G	0.350785	-0.0190015	0.00414833	4.63819e-06
	7	7:109792174:T:C	C	T	0.231107	0.00173472	0.0049268	0.724764	C	T	0.367984	-0.0187731	0.00411571	5.08341e-06	T	C	0.6883	0.0673	0.0103	0.0032	0.001057	90.2	+-
	7	7:109792609:G:C	C	G	0.240863	0.00172142	0.00485419	0.722871	C	G	0.36557	-0.0185773	0.00411641	6.39219e-06	C	G	0.3134	0.0615	-0.0101	0.0031	0.001315	90.2	-+
	7	7:109794077:T:C							C	T	0.365269	-0.0185103	0.00412591	7.24474e-06
	7	7:109796432:T:C	C	T	0.240038	0.00221999	0.00487606	0.648905	C	T	0.362704	-0.0193525	0.00412355	2.69025e-06	T	C	0.6884	0.0605	0.0104	0.0031	0.001003	91.2	+-
	11	11:78357331:A:G							A	G	0.274291	-0.020508	0.0044349	3.75991e-06
	11	11:78357427:T:G							T	G	0.274291	-0.020508	0.0044349	3.75991e-06
	11	11:78358037:A:G							A	G	0.273386	-0.020296	0.00444395	4.94481e-06
	11	11:78358691:C:T							C	T	0.27414	-0.0201572	0.00444473	5.75849e-06
	16	16:76168852:C:T	C	T	0.430201	0.0045147	0.00422783	0.285587	C	T	0.485214	-0.018459	0.00398698	3.65997e-06	T	C	0.5407	0.0275	0.0076	0.0029	0.008397	93.6	+-
	18	18:31981744:A:C	C	A	0.108684	-0.0125516	0.00665523	0.0592993	C	A	0.164756	-0.024079	0.00529594	5.44986e-06	A	C	0.857	0.0273	0.0196	0.0041	2.223e-06	45.6	++
	18	18:31984392:T:C	T	C	0.108684	-0.0125516	0.00665523	0.0592993	T	C	0.166868	-0.0243777	0.00528257	3.93593e-06	T	C	0.1444	0.0283	-0.0198	0.0041	1.693e-06	48.4	--
	18	18:31986612:G:A	A	G	0.108684	-0.0125516	0.00665523	0.0592993	A	G	0.166264	-0.0244468	0.00528634	3.75479e-06	A	G	0.144	0.028	-0.0198	0.0041	1.633e-06	48.9	--
	18	18:31996381:C:A	A	C	0.105798	-0.0149445	0.00675725	0.0269927	A	C	0.169433	-0.0238636	0.0052669	5.87438e-06	A	C	0.1454	0.0309	-0.0205	0.0042	8.09e-07	7.7	--
	18	18:32015442:A:C							C	A	0.197345	-0.0219282	0.00496162	9.89027e-06
	18	18:32018075:A:G							G	A	0.194931	-0.0221672	0.00498388	8.6761e-06
	18	18:32058066:A:T							T	A	0.216807	-0.02127	0.00480937	9.75161e-06

## Sheet: PUFA
	Online supplementary
	GWAS results from mixed linear model association analyses (mlma). SNPs identifed at the suggestive level (1 x 105) in at least one ethnicity. Significant SNPs are shown in bold. Shaded rows represent SNPs not included in the GWAS due to the SNP not being included in the GWAS as a result of failing a previous QC step. Meta-analysis results obtained from a fixed effects inverse variance model in ME…
			South Asians						White Europeans						Meta Analysis
	Chromosome	SNP	A1	A2	Frequency	β estimate	SE	P value	A1	A2	Frequency	β estimate	SE	P value	A1	A2	Frequency	FreqSE	β estimate	SE	P value	I2	Direction
	2	2:21179426:C:T	T	C	0.115797	-0.0314215	0.00665753	2.36205e-06	T	C	0.0598549	-0.0109146	0.00943013	0.247103	T	C	0.0972	0.0264	-0.0246	0.0054	6.092e-06	68.3	--
	2	2:21182322:G:T	T	G	0.116071	-0.0307628	0.00665293	3.76497e-06	T	G	0.0606106	-0.0111299	0.00938272	0.235538	T	G	0.0975	0.0262	-0.0242	0.0054	8.27e-06	65.7	--
	2	2:21183797:G:T	T	G	0.110989	-0.0314524	0.00677716	3.46829e-06	T	G	0.0565296	-0.0125381	0.00967714	0.1951	T	G	0.0931	0.0256	-0.0252	0.0056	5.502e-06	61	--
	2	2:21191063:A:G	G	A	0.116071	-0.0307628	0.00665293	3.76497e-06	G	A	0.0607618	-0.0108702	0.00937334	0.246172	A	G	0.9025	0.0261	0.0241	0.0054	8.916e-06	66.6	++
	2	2:21194868:T:C	C	T	0.116071	-0.0307726	0.00665293	3.73843e-06	C	T	0.0604595	-0.0120757	0.00939213	0.19854	T	C	0.9025	0.0262	0.0245	0.0054	6.254e-06	62.1	++
	2	2:21195522:G:T	T	G	0.116071	-0.0307726	0.00665293	3.73843e-06	T	G	0.0601572	-0.0134649	0.00941106	0.1525	T	G	0.0974	0.0264	-0.025	0.0054	4.167e-06	55.7	--
	2	2:21206275:G:C	C	G	0.116484	-0.0305375	0.0066461	4.33155e-06	C	G	0.0603083	-0.0123601	0.00940157	0.188616	C	G	0.0978	0.0265	-0.0245	0.0054	6.456e-06	59.9	--
	2	2:21214832:G:A	A	G	0.114973	-0.0313421	0.00669744	2.87263e-06	A	G	0.0716445	-0.0153192	0.00864155	0.0762718	A	G	0.0987	0.021	-0.0253	0.0053	1.711e-06	53.4	--
	2	2:21239661:T:C	C	T	0.124588	-0.0303336	0.00645558	2.61674e-06	C	T	0.0829807	-0.013281	0.00809869	0.101027	T	C	0.8916	0.0203	0.0237	0.005	2.647e-06	63.1	++
	2	2:21241505:A:G	G	A	0.126511	-0.0294131	0.00639785	4.27916e-06	G	A	0.0876663	-0.0183794	0.00795571	0.0208765	A	G	0.8887	0.019	0.0251	0.005	4.895e-07	14.4	++
	2	2:239839616:A:T	T	A	0.29478	-0.021125	0.00464289	5.36542e-06	T	A	0.278416	0.014396	0.00506925	0.00451332	A	T	0.7127	0.0082	0.0049	0.0034	0.1507	96.3	-+
	2	2:239860856:T:C	C	T	0.45	-0.0196088	0.00429814	5.06325e-06	C	T	0.303356	0.00983433	0.00488958	0.0442954	T	C	0.6139	0.0727	0.0068	0.0032	0.03585	95.1	-+
	2	2:239861755:C:T	T	C	0.449725	-0.019544	0.0042963	5.38957e-06	T	C	0.303204	0.00970379	0.00488921	0.0471736	T	C	0.3859	0.0727	-0.0068	0.0032	0.03511	95	+-
	2	2:59851718:A:T	T	A	0.153434	0.0276611	0.00592258	3.00538e-06	T	A	0.216445	-0.00444242	0.00541014	0.411573	A	T	0.8122	0.0314	-0.0102	0.004	0.01097	93.8	+-
	3	3:64099435:C:T							T	C	0.0551693	-0.0443203	0.00983042	6.52935e-06
	4	4:137733650:T:C							C	T	0.0766324	0.0374401	0.00837234	7.75366e-06
	5	5:6864785:C:T	T	C	0.113187	0.0291813	0.00660508	9.96165e-06	T	C	0.118047	-0.00507016	0.00701715	0.469963	T	C	0.1155	0.0024	0.0131	0.0048	0.006493	92.1	-+
	6	6:31537296:G:C	C	G	0.0872253	0.00297513	0.00761435	0.695999	C	G	0.0896312	-0.0354901	0.00784975	6.14982e-06	C	G	0.0884	0.0012	-0.0157	0.0055	0.004138	91.9	-+
	7	7:109784364:T:A							A	T	0.369861	-0.022243	0.00464694	1.69648e-06
	7	7:109785262:C:T							T	C	0.363513	-0.0212967	0.00466573	5.00683e-06
	7	7:109786352:T:C							C	T	0.368198	-0.0211685	0.00465716	5.48375e-06
	7	7:109788017:A:G							G	A	0.361094	-0.0227789	0.00466392	1.03914e-06
	7	7:109788205:G:A							A	G	0.350665	-0.0220979	0.00468967	2.45261e-06
	7	7:109791144:G:T	T	G	0.239011	0.00145298	0.00503706	0.772996	T	G	0.355502	-0.0212946	0.00467917	5.341e-06	T	G	0.3015	0.0581	-0.0108	0.0034	0.001701	90.9	-+
	7	7:109792174:T:C	C	T	0.230907	0.0012654	0.00509292	0.803777	C	T	0.367896	-0.0219488	0.0046527	2.38836e-06	T	C	0.6944	0.0682	0.0114	0.0034	0.0009155	91.2	+-
	7	7:109792609:G:C	C	G	0.240659	0.00126568	0.00501763	0.80085	C	G	0.365478	-0.0216465	0.00465351	3.29283e-06	C	G	0.3078	0.0622	-0.0111	0.0034	0.001199	91.1	-+
	7	7:109794077:T:C							C	T	0.365175	-0.0214443	0.00466425	4.27419e-06
	7	7:109796432:T:C	C	T	0.239835	0.00175202	0.00504029	0.728139	C	T	0.362606	-0.0225666	0.00466159	1.29214e-06	T	C	0.694	0.0612	0.0114	0.0034	0.0009067	92	+-
	7	7:109803577:C:A	A	C	0.220467	0.00328455	0.00517811	0.525876	A	C	0.353386	-0.0210126	0.00469797	7.72409e-06	A	C	0.2934	0.0661	-0.01	0.0035	0.003898	91.7	-+
	7	7:109814184:T:G	G	T	0.227335	0.00187401	0.00513969	0.715399	G	T	0.344317	-0.0210887	0.0047458	8.84401e-06	T	G	0.7095	0.0583	0.0105	0.0035	0.00255	90.7	+-
	11	11:78357331:A:G							A	G	0.274184	-0.022863	0.00501439	5.128e-06
	11	11:78357427:T:G							T	G	0.274184	-0.022863	0.00501439	5.128e-06
	11	11:78358037:A:G							A	G	0.273277	-0.0225979	0.00502468	6.87998e-06
	11	11:78358691:C:T							C	T	0.274033	-0.0224149	0.00502558	8.1899e-06
	11	11:97215156:A:G							G	A	0.124547	-0.0298683	0.00674354	9.45938e-06
	12	12:128427082:G:A	A	G	0.0674451	-0.0383583	0.00859763	8.13894e-06	A	G	0.0364268	-0.00124064	0.0118488	0.916609	A	G	0.0567	0.0147	-0.0256	0.007	0.0002402	84.4	--
	12	12:128427252:G:A	A	G	0.0675824	-0.0383951	0.00859089	7.84832e-06	A	G	0.036578	-0.000904653	0.0118276	0.939032	A	G	0.0569	0.0147	-0.0254	0.007	0.0002512	84.8	--
	12	12:128428191:G:A	A	G	0.0675824	-0.0383951	0.00859089	7.84832e-06	A	G	0.036578	-0.000904653	0.0118276	0.939032	A	G	0.0569	0.0147	-0.0254	0.007	0.0002512	84.8	--
	12	12:128429277:G:A	A	G	0.0675824	-0.0383951	0.00859089	7.84832e-06	A	G	0.0368803	0.000522811	0.0117854	0.964617	A	G	0.0569	0.0146	-0.0249	0.0069	0.0003365	86	+-
	12	12:128430093:C:T	T	C	0.0674451	-0.038029	0.00859763	9.72506e-06	T	C	0.036578	-0.000904653	0.0118276	0.939032	T	C	0.0568	0.0147	-0.0252	0.007	0.0002914	84.5	--
	16	16:2821573:C:T	C	T	0.475687	-0.00403489	0.00424737	0.342126	C	T	0.458132	-0.0198955	0.00449407	9.55244e-06	T	C	0.5326	0.0088	0.0115	0.0031	0.0001905	84.8	++
	16	16:76168852:C:T	C	T	0.430495	0.0046093	0.00436685	0.291187	C	T	0.485641	-0.0200223	0.00451261	9.12401e-06	T	C	0.5428	0.0276	0.0073	0.0031	0.01997	93.5	+-
	18	18:31981744:A:C	C	A	0.109066	-0.0108328	0.00685996	0.114306	C	A	0.164903	-0.0268322	0.00598818	7.4341e-06	A	C	0.8592	0.0277	0.0199	0.0045	1.014e-05	67.6	++
	18	18:31984392:T:C	T	C	0.109066	-0.0108328	0.00685996	0.114306	T	C	0.167019	-0.0272116	0.00597307	5.22091e-06	T	C	0.142	0.0287	-0.0201	0.0045	7.721e-06	69.2	--
	18	18:31986612:G:A	A	G	0.109066	-0.0108328	0.00685996	0.114306	A	G	0.166415	-0.0273076	0.00597734	4.91157e-06	A	G	0.1417	0.0284	-0.0202	0.0045	7.402e-06	69.5	--
	18	18:31996381:C:A	A	C	0.106181	-0.0132553	0.00696407	0.0569905	A	C	0.169589	-0.0263197	0.00595538	9.89345e-06	A	C	0.1428	0.0313	-0.0208	0.0045	4.31e-06	50.8	--

## Sheet: MUFA
	Online supplementary
	GWAS results from mixed linear model association analyses (mlma). SNPs identifed at the suggestive level (1 x 105) in at least one ethnicity. Significant SNPs are shown in bold. Shaded rows represent SNPs not included in the GWAS due to the SNP not being included in the GWAS as a result of failing a previous QC step. Meta-analysis results obtained from a fixed effects inverse variance model in ME…
			South Asians						White Europeans						Meta Analysis
	Chromosome	SNP	A1	A2	Frequency	β estimate	SE	P value	A1	A2	Frequency	β estimate	SE	P value	A1	A2	Frequency	FreqSE	β estimate	SE	P value	I2	Direction
	1	1:48966948:G:C	C	G	0.0956799	0.013218	0.0085026	0.120044	C	G	0.0927835	0.0397176	0.0089578	9.25647e-06	C	G	0.0943	0.0014	0.0258	0.0062	2.916e-05	78.3	++
	2	2:213017462:T:C							T	C	0.29245	0.0259566	0.00572481	5.78593e-06
	2	2:213020529:C:A							C	A	0.331413	0.0259678	0.00554625	2.84029e-06
	2	2:213027294:G:A							G	A	0.326562	0.0256888	0.00555738	3.79218e-06
	2	2:3814647:G:A							A	G	0.134627	0.0386903	0.00769152	4.89829e-07
	2	2:3815951:A:G							G	A	0.13584	0.0385359	0.00768312	5.2851e-07
	2	2:3819658:C:A	A	C	0.195375	-0.0100365	0.00625164	0.108402	A	C	0.110976	0.0380956	0.00841171	5.92975e-06	A	C	0.1653	0.0404	0.0071	0.005	0.1577	95.3	+-
	2	2:3819749:A:G	G	A	0.195375	-0.0100365	0.00625164	0.108402	G	A	0.110976	0.0380956	0.00841171	5.92975e-06	A	G	0.8347	0.0404	-0.0071	0.005	0.1577	95.3	-+
	2	2:3823894:C:T	T	C	0.194129	-0.0100429	0.00626211	0.108769	T	C	0.110825	0.0373891	0.00841537	8.87307e-06	T	C	0.1644	0.0399	0.0069	0.005	0.172	95.1	+-
	2	2:3824046:T:C	C	T	0.194129	-0.0100429	0.00626211	0.108769	C	T	0.110825	0.0373891	0.00841537	8.87307e-06	T	C	0.8356	0.0399	-0.0069	0.005	0.172	95.1	-+
	2	2:3824123:A:C	C	A	0.194129	-0.0100429	0.00626211	0.108769	C	A	0.110825	0.0373891	0.00841537	8.87307e-06	A	C	0.8356	0.0399	-0.0069	0.005	0.172	95.1	-+
	2	2:3825604:C:T	T	C	0.193991	-0.0103666	0.0062627	0.0978666	T	C	0.110825	0.0373891	0.00841537	8.87307e-06	T	C	0.1643	0.0398	0.0067	0.005	0.1853	95.2	+-
	2	2:3827295:A:G	G	A	0.196621	-0.009064	0.0062103	0.144425	G	A	0.112644	0.0373107	0.008372	8.32669e-06	A	G	0.8332	0.0402	-0.0074	0.005	0.1381	94.9	-+
	2	2:3827858:T:C	C	T	0.199668	-0.00913465	0.00618336	0.139596	C	T	0.112644	0.0373107	0.008372	8.32669e-06	T	C	0.831	0.0416	-0.0073	0.005	0.1445	95	-+
	2	2:3827859:C:A	A	C	0.199668	-0.00913465	0.00618336	0.139596	A	C	0.112644	0.0373107	0.008372	8.32669e-06	A	C	0.169	0.0416	0.0073	0.005	0.1445	95	+-
	2	2:3828505:T:C	C	T	0.201191	-0.008907	0.00616776	0.148704	C	T	0.114008	0.0369935	0.00830209	8.35295e-06	T	C	0.8298	0.0417	-0.0074	0.005	0.1341	94.9	-+
	2	2:3838080:G:A	A	G	0.187206	-0.00831919	0.00633677	0.189236	A	G	0.105822	0.0395642	0.0085829	4.03337e-06	A	G	0.1585	0.0389	0.0086	0.0051	0.09261	95	+-
	2	2:3838425:G:A	A	G	0.187206	-0.00831919	0.00633677	0.189236	A	G	0.105822	0.0395642	0.0085829	4.03337e-06	A	G	0.1585	0.0389	0.0086	0.0051	0.09261	95	+-
	2	2:3839093:A:G	G	A	0.187067	-0.00854608	0.00633745	0.177497	G	A	0.105822	0.0395642	0.0085829	4.03337e-06	A	G	0.8416	0.0388	-0.0084	0.0051	0.09827	95.1	-+
	2	2:3839216:A:G	G	A	0.18679	-0.00875358	0.00634978	0.168029	G	A	0.105822	0.0395642	0.0085829	4.03337e-06	A	G	0.8419	0.0387	-0.0083	0.0051	0.1024	95.1	-+
	2	2:3839523:C:T	T	C	0.187067	-0.00854608	0.00633745	0.177497	T	C	0.105822	0.0395642	0.0085829	4.03337e-06	T	C	0.1584	0.0388	0.0084	0.0051	0.09827	95.1	+-
	2	2:3841136:C:T	T	C	0.187067	-0.00913588	0.00634839	0.150127	T	C	0.105973	0.0397826	0.00857888	3.53043e-06	T	C	0.1584	0.0388	0.0082	0.0051	0.1092	95.2	+-
	2	2:3850305:A:C	C	A	0.187067	-0.00873802	0.00634292	0.168326	C	A	0.105973	0.0397826	0.00857888	3.53043e-06	A	C	0.8416	0.0388	-0.0084	0.0051	0.09911	95.2	-+
	2	2:3850385:C:T	T	C	0.187206	-0.00876104	0.00633677	0.166796	T	C	0.105973	0.0397826	0.00857888	3.53043e-06	T	C	0.1585	0.0388	0.0084	0.0051	0.1004	95.2	+-
	2	2:3852264:G:A							A	G	0.105822	0.0392077	0.0085829	4.92135e-06
	3	3:183925292:G:A	A	G	0.158682	-0.00238628	0.00691076	0.72987	A	G	0.166465	-0.0356963	0.00703631	3.91284e-07	A	G	0.1625	0.0039	-0.0187	0.0049	0.000144	91.2	--
	3	3:183925356:G:A							A	G	0.180261	-0.0320455	0.00681661	2.58777e-06
	3	3:183933235:T:C	C	T	0.16159	0.000554778	0.00681528	0.935122	C	T	0.166919	-0.0338116	0.0070248	1.4855e-06	T	C	0.8358	0.0027	0.0161	0.0049	0.0009909	91.9	+-
	3	3:183935091:G:A	A	G	0.161451	0.000822556	0.00682328	0.904046	A	G	0.167071	-0.0334965	0.00702353	1.84975e-06	A	G	0.1642	0.0028	-0.0158	0.0049	0.001209	91.9	-+
	3	3:183935258:T:C	C	T	0.161451	0.000822556	0.00682328	0.904046	C	T	0.167071	-0.0334965	0.00702353	1.84975e-06	T	C	0.8358	0.0028	0.0158	0.0049	0.001209	91.9	+-
	4	4:48257901:T:C	C	T	0.16519	-0.0329381	0.00662372	6.60117e-07	C	T	0.0582171	0.000439202	0.011194	0.968703	T	C	0.8626	0.0469	0.0243	0.0057	2.047e-05	84.8	-+
	4	4:48261594:G:A	A	G	0.16519	-0.0320433	0.0066175	1.28404e-06	A	G	0.0582171	0.000439202	0.011194	0.968703	A	G	0.1375	0.0469	-0.0236	0.0057	3.349e-05	84	+-
	4	4:48266367:A:C	C	A	0.16339	-0.0321091	0.00664393	1.34595e-06	C	A	0.0582171	0.000439202	0.011194	0.968703	A	C	0.864	0.0462	0.0236	0.0057	3.535e-05	84	-+
	4	4:48266554:C:T	T	C	0.163667	-0.0326767	0.00663549	8.45584e-07	T	C	0.0582171	0.000439202	0.011194	0.968703	T	C	0.1362	0.0463	-0.0241	0.0057	2.485e-05	84.6	+-
	4	4:48274987:G:A	A	G	0.16422	-0.0322086	0.00663118	1.19092e-06	A	G	0.0582171	0.000439202	0.011194	0.968703	A	G	0.1367	0.0465	-0.0237	0.0057	3.197e-05	84.1	+-
	4	4:48276628:A:G	G	A	0.164497	-0.032774	0.0066228	7.47267e-07	G	A	0.0582171	0.000439202	0.011194	0.968703	A	G	0.8631	0.0466	0.0242	0.0057	2.244e-05	84.7	-+
	4	4:48280189:A:G	G	A	0.164082	-0.0326112	0.00663851	8.99561e-07	G	A	0.0577623	0.00101317	0.0112613	0.928311	A	G	0.8633	0.0465	0.0239	0.0057	2.837e-05	84.9	-+
	4	4:48285728:G:A	A	G	0.164497	-0.032774	0.0066228	7.47267e-07	A	G	0.0582171	0.000439202	0.011194	0.9687	A	G	0.1369	0.0466	-0.0242	0.0057	2.244e-05	84.7	+-
	4	4:48294622:G:A	A	G	0.16422	-0.0323378	0.00663118	1.07916e-06	A	G	0.0582171	0.000511964	0.011194	0.963521	A	G	0.1367	0.0465	-0.0238	0.0057	3.014e-05	84.3	+-
	4	4:48295568:C:T	T	C	0.16422	-0.0323378	0.00663118	1.07916e-06	T	C	0.0582171	0.000511964	0.011194	0.963521	T	C	0.1367	0.0465	-0.0238	0.0057	3.014e-05	84.3	+-
	4	4:48295736:C:G	G	C	0.16422	-0.0323378	0.00663118	1.07916e-06	G	C	0.0582171	0.000511964	0.011194	0.963521	C	G	0.8633	0.0465	0.0238	0.0057	3.014e-05	84.3	-+
	4	4:48297245:T:A	A	T	0.163667	-0.0324971	0.00663549	9.70762e-07	A	T	0.0582171	0.000511964	0.011194	0.963521	A	T	0.1362	0.0463	-0.0239	0.0057	2.794e-05	84.5	+-
	4	4:48298003:A:C	C	A	0.163113	-0.0328871	0.00663983	7.30749e-07	C	A	0.0582171	0.000511964	0.011194	0.963521	A	C	0.8642	0.046	0.0242	0.0057	2.269e-05	84.8	-+
	4	4:48298315:T:C	C	T	0.16339	-0.0327964	0.00663765	7.7736e-07	C	T	0.0582171	0.000511964	0.011194	0.963521	T	C	0.864	0.0461	0.0241	0.0057	2.372e-05	84.7	-+
	4	4:48300135:T:G	G	T	0.16339	-0.0327964	0.00663765	7.7736e-07	G	T	0.0582171	0.000511964	0.011194	0.963521	T	G	0.864	0.0461	0.0241	0.0057	2.372e-05	84.7	-+
	4	4:48300797:A:C	C	A	0.16339	-0.0327964	0.00663765	7.7736e-07	C	A	0.0582171	0.000511964	0.011194	0.963521	A	C	0.864	0.0461	0.0241	0.0057	2.372e-05	84.7	-+
	4	4:48301307:T:C	C	T	0.163944	-0.0331941	0.00662708	5.47516e-07	C	T	0.0582171	0.000511964	0.011194	0.963521	T	C	0.8635	0.0463	0.0244	0.0057	1.812e-05	85.1	-+
	4	4:48307307:T:C	C	T	0.167128	-0.0314023	0.00658451	1.85035e-06	C	T	0.0582171	0.000511964	0.011194	0.963521	T	C	0.8609	0.0476	0.0232	0.0057	4.36e-05	83.4	-+
	4	4:48311849:T:C	C	T	0.166713	-0.0314686	0.00658145	1.7407e-06	C	T	0.0582171	0.000511964	0.011194	0.963521	T	C	0.8612	0.0474	0.0233	0.0057	4.157e-05	83.5	-+
	4	4:48312338:C:T	T	C	0.166713	-0.0314686	0.00658145	1.7407e-06	T	C	0.0582171	0.000511964	0.011194	0.963521	T	C	0.1388	0.0474	-0.0233	0.0057	4.157e-05	83.5	+-
	4	4:48314082:A:G	G	A	0.166713	-0.0314686	0.00658145	1.7407e-06	G	A	0.0582171	0.000511964	0.011194	0.963521	A	G	0.8612	0.0474	0.0233	0.0057	4.157e-05	83.5	-+
	4	4:48327202:G:A	A	G	0.166851	-0.0313254	0.00658043	1.9322e-06	A	G	0.0585203	-0.000507061	0.0111703	0.963794	A	G	0.1389	0.0474	-0.0234	0.0057	3.713e-05	82.3	--
	4	4:48329399:C:A	A	C	0.166713	-0.0314686	0.00658145	1.7407e-06	A	C	0.0579139	0.00128818	0.0112178	0.908578	A	C	0.1389	0.0475	-0.0231	0.0057	4.784e-05	84.2	+-
	4	4:48329568:G:C	C	G	0.166713	-0.0314686	0.00658145	1.7407e-06	C	G	0.0579139	0.00128818	0.0112178	0.908578	C	G	0.1389	0.0475	-0.0231	0.0057	4.784e-05	84.2	+-
	4	4:48329731:C:T	T	C	0.166851	-0.0313254	0.00658043	1.9322e-06	T	C	0.0582171	0.000261528	0.011194	0.981361	T	C	0.139	0.0475	-0.0232	0.0057	4.277e-05	83.1	+-
	4	4:48331143:C:T	T	C	0.166851	-0.0313254	0.00658043	1.9322e-06	T	C	0.0582171	0.000261528	0.011194	0.981361	T	C	0.139	0.0475	-0.0232	0.0057	4.277e-05	83.1	+-
	4	4:48331493:T:C	C	T	0.166851	-0.0313254	0.00658043	1.9322e-06	C	T	0.0582171	0.000261528	0.011194	0.981361	T	C	0.861	0.0475	0.0232	0.0057	4.277e-05	83.1	-+
	4	4:48331520:T:A	A	T	0.166851	-0.0313254	0.00658043	1.9322e-06	A	T	0.0582171	0.000261528	0.011194	0.981361	A	T	0.139	0.0475	-0.0232	0.0057	4.277e-05	83.1	+-
	5	5:166017077:C:T	T	C	0.173775	0.00474252	0.00663044	0.474445	T	C	0.125227	-0.0376244	0.00786839	1.73812e-06	T	C	0.1536	0.0239	-0.0128	0.0051	0.01127	94.1	-+
	5	5:166017204:G:A	A	G	0.173775	0.00474252	0.00663044	0.474445	A	G	0.125227	-0.0376244	0.00786839	1.73812e-06	A	G	0.1536	0.0239	-0.0128	0.0051	0.01127	94.1	-+
	5	5:32497909:A:G							G	A	0.05094	0.0584662	0.0118607	8.24792e-07
	7	7:20282736:C:T	T	C	0.256993	0.00470573	0.00569426	0.408578	T	C	0.261977	-0.028044	0.00605513	3.6312e-06	T	C	0.2593	0.0025	-0.0107	0.0041	0.01015	93.6	-+
	7	7:20283813:A:T							T	A	0.261371	-0.027751	0.0060645	4.7402e-06
	7	7:20294261:G:C							C	G	0.130837	-0.0370311	0.00774219	1.72678e-06
	7	7:20300948:C:T							T	C	0.131292	-0.0364999	0.00773488	2.37165e-06
	10	10:20484710:G:C							C	G	0.0770164	0.0442238	0.00981653	6.63617e-06
	10	10:54153591:T:G	G	T	0.157851	0.00530825	0.00688412	0.440656	G	T	0.0770164	0.0438295	0.00981653	8.01199e-06	T	G	0.8688	0.038	-0.018	0.0056	0.001399	90.3	--
	13	13:101595908:T:G	G	T	0.360842	-0.0109919	0.00522354	0.0353522	G	T	0.357944	0.0249782	0.00545232	4.62321e-06	T	G	0.6405	0.0014	-0.0062	0.0038	0.09899	95.6	-+
	19	19:51926494:A:T							T	A	0.138266	0.0338367	0.00763874	9.43969e-06
	19	19:51941288:T:C							C	T	0.137356	0.034058	0.0076719	9.02416e-06
	19	19:51942142:C:T							T	C	0.134779	0.0342245	0.00771083	9.05903e-06
	19	19:51942903:G:A							A	G	0.135082	0.0340648	0.00770618	9.84959e-06
	21	21:22272322:G:A							G	A	0.47453	0.0262011	0.00527401	6.76587e-07
	21	21:22273437:G:A							G	A	0.474682	0.026297	0.00527223	6.10607e-07
	21	21:22280928:C:T							C	T	0.463311	0.0249197	0.0053021	2.60211e-06

## Sheet: SFA
	Online supplementary
	GWAS results from mixed linear model association analyses (mlma). SNPs identifed at the suggestive level (1 x 105) in at least one ethnicity. Significant SNPs are shown in bold. Shaded rows represent SNPs not included in the GWAS due to the SNP not being included in the GWAS as a result of failing a previous QC step. Meta-analysis results obtained from a fixed effects inverse variance model in ME…
			South Asians						White Europeans						Meta Analysis
	Chromosome	SNP	A1	A2	Frequency	β estimate	SE	P value	A1	A2	Frequency	β estimate	SE	P value	A1	A2	Frequency	FreqSE	β estimate	SE	P value	I2	Direction
	2	2:212975064:T:C							T	C	0.307541	0.0216014	0.00454291	1.9848e-06
	2	2:212997024:T:C							T	C	0.346608	0.0202329	0.00441972	4.69751e-06
	2	2:212997511:C:T							C	T	0.339188	0.020674	0.0044372	3.17381e-06
	2	2:213002461:A:G							A	G	0.337371	0.0213263	0.00444282	1.58538e-06
	2	2:213005235:C:T							C	T	0.34146	0.0218136	0.00443635	8.78669e-07
	2	2:213006622:C:T							C	T	0.342217	0.0213561	0.00443312	1.45443e-06
	2	2:213008502:A:G							A	G	0.341763	0.0200015	0.00444341	6.7512e-06
	2	2:213008886:C:T							C	T	0.339945	0.0206282	0.00444286	3.43392e-06
	2	2:213014915:A:C							A	C	0.394912	0.0224994	0.0043016	1.69082e-07
	2	2:213017019:C:T							C	T	0.441096	0.020347	0.00423677	1.56719e-06
	2	2:213017462:T:C							T	C	0.292399	0.0241232	0.00462133	1.78956e-07
	2	2:213017607:C:T							C	T	0.441096	0.020347	0.00423677	1.56719e-06
	2	2:213018402:T:C							T	C	0.436402	0.0198545	0.00423759	2.79492e-06
	2	2:213020529:C:A							C	A	0.331466	0.0247278	0.00447725	3.33292e-08
	2	2:213026624:T:C							T	C	0.330406	0.0222464	0.00446464	6.26724e-07
	2	2:213027294:G:A							G	A	0.326469	0.024185	0.00448573	6.98548e-08
	4	4:110839501:C:T	T	C	0.0796521	0.0321818	0.00724001	8.78933e-06	T	C	0.0569352	-0.00849274	0.00910322	0.350852	T	C	0.0709	0.0111	0.0164	0.0057	0.003754	91.8	-+
	4	4:110842020:G:A	A	G	0.0817228	0.0333481	0.00717442	3.34855e-06	A	G	0.0555724	-0.00877826	0.0091933	0.339651	A	G	0.0718	0.0127	0.0174	0.0057	0.002091	92.3	-+
	4	4:110857167:T:C	C	T	0.0818609	0.0334746	0.00717014	3.03235e-06	C	T	0.0561781	-0.00667311	0.00915276	0.465951	T	C	0.9279	0.0125	-0.0182	0.0056	0.001257	91.6	+-
	4	4:63345570:T:C							T	C	0.380224	0.0195328	0.00437211	7.91024e-06
	6	6:161636287:G:A	A	G	0.0516289	-0.0397255	0.00886004	7.33688e-06	A	G	0.0237735	0.00817381	0.0139361	0.557525	A	G	0.0436	0.0126	-0.0259	0.0075	0.0005223	88.1	+-
	7	7:136596610:G:T							T	G	0.0575409	0.0424358	0.00901293	2.49756e-06
	7	7:136597265:C:T							T	C	0.0578437	0.0414999	0.00899382	3.94486e-06
	7	7:136597921:C:T							T	C	0.0579952	0.0415194	0.00898436	3.81335e-06
	7	7:136598960:C:T							T	C	0.0581466	0.0422202	0.00897491	2.54812e-06
	7	7:136599822:A:G							G	A	0.0579952	0.0418152	0.00898431	3.25168e-06
	7	7:136601663:C:A							A	C	0.0581466	0.0421351	0.00897488	2.669e-06
	7	7:136601821:G:A							A	G	0.0578437	0.0432447	0.00899374	1.52206e-06
	7	7:136601833:G:A							A	G	0.0581466	0.0421351	0.00897488	2.669e-06
	7	7:136605308:G:A							A	G	0.0578437	0.0419633	0.00901863	3.2722e-06
	7	7:136612314:A:C							C	A	0.0581466	0.0419644	0.0089995	3.11679e-06
	7	7:136620430:A:T							T	A	0.0579952	0.0418403	0.00900908	3.41329e-06
	7	7:136623799:C:T							T	C	0.0579952	0.0398588	0.00900912	9.67669e-06
	10	10:54153591:T:G	G	T	0.158338	0.00360618	0.00541212	0.50521	G	T	0.0769231	0.0392976	0.00794733	7.62384e-07	T	G	0.8675	0.0379	-0.0149	0.0045	0.000856	92.7	--
	11	11:97225096:G:A							A	G	0.127801	-0.028091	0.00631274	8.59152e-06
	19	19:51926494:A:T							T	A	0.137644	0.0274834	0.00615545	8.0111e-06
