# Supplementary material for: Metabolic drivers of dysglycemia in pregnancy: ethnic-specific GWAS of 146 metabolites and 1-sample Mendelian randomization analyses in a UK multi-ethnic birth cohort
Source: Front Endocrinol (Lausanne). 2023 May 15;14:1157416. doi: 10.3389/fendo.2023.1157416 (PMC10225646; doi:10.3389/fendo.2023.1157416)
Supplement: Supplementary file 1 [file DataSheet_1.zip › Supplementary Excel. GWAS results/Cholesterol.xlsx]

## Sheet: Serum_C
	Online supplementary
	GWAS results from mixed linear model association analyses (mlma). SNPs identifed at the suggestive level (1 x 105) in at least one ethnicity. Significant SNPs are shown in bold. Shaded rows represent SNPs not included in the GWAS due to the SNP not being included in the GWAS as a result of failing a previous QC step. Meta-analysis results obtained from a fixed effects inverse variance model in ME…
			South Asians						White Europeans						Meta Analysis
	Chromosome	SNP	A1	A2	Frequency	β estimate	SE	P value	A1	A2	Frequency	β estimate	SE	P value	A1	A2	Frequency	FreqSE	β estimate	SE	P value	I2	Direction
	2	2:21179426:C:T	T	C	0.11586	-0.0373249	0.00797703	2.88207e-06	T	C	0.0593835	-0.00420372	0.0114062	0.712466	T	C	0.0973	0.0265	-0.0264	0.0065	5.219e-05	82.3	--
	2	2:21182322:G:T	T	G	0.116135	-0.0362671	0.00797151	5.375e-06	T	G	0.060139	-0.00388445	0.0113478	0.732118	T	G	0.0976	0.0263	-0.0256	0.0065	8.869e-05	81.7	--
	2	2:21183797:G:T	T	G	0.11105	-0.0367563	0.00812078	6.00506e-06	T	G	0.0560592	-0.00445358	0.0116776	0.702923	T	G	0.0931	0.0258	-0.0262	0.0067	8.363e-05	80.6	--
	2	2:21191063:A:G	G	A	0.116135	-0.0362671	0.00797151	5.375e-06	G	A	0.0602901	-0.00353123	0.0113362	0.75542	A	G	0.9023	0.0263	0.0254	0.0065	9.589e-05	82.1	++
	2	2:21194868:T:C	C	T	0.116135	-0.0365747	0.00797152	4.47133e-06	C	T	0.0599879	-0.00522373	0.0113594	0.645616	T	C	0.9024	0.0264	0.0262	0.0065	5.824e-05	80.4	++
	2	2:21195522:G:T	T	G	0.116135	-0.0365747	0.00797152	4.47133e-06	T	G	0.0596857	-0.00695029	0.0113827	0.541464	T	G	0.0976	0.0265	-0.0268	0.0065	3.983e-05	78	--
	2	2:21206275:G:C	C	G	0.116548	-0.0360424	0.00796349	6.01219e-06	C	G	0.0598368	-0.00566888	0.011371	0.618105	C	G	0.0979	0.0266	-0.026	0.0065	6.518e-05	79.1	--
	2	2:21214832:G:A	A	G	0.115036	-0.0358244	0.00802456	8.0316e-06	A	G	0.0708673	-0.00883189	0.0104534	0.398179	A	G	0.0987	0.0213	-0.0258	0.0064	4.998e-05	76.2	--
	2	2:21239661:T:C	C	T	0.124519	-0.0348116	0.00774571	6.97975e-06	C	T	0.0822001	-0.0112624	0.00974537	0.247817	T	C	0.8919	0.0206	0.0257	0.0061	2.261e-05	72.1	++
	2	2:21241505:A:G	G	A	0.126443	-0.0341585	0.00767639	8.59437e-06	G	A	0.0868843	-0.014991	0.00958967	0.117995	A	G	0.889	0.0193	0.0267	0.006	8.555e-06	58.9	++
	4	4:13015554:A:G							G	A	0.372318	0.0258041	0.00560139	4.09052e-06
	4	4:149423312:A:G	A	G	0.448736	-0.0240422	0.00518173	3.48736e-06	A	G	0.464793	-0.0057593	0.00535243	0.28192	A	G	0.4565	0.008	-0.0152	0.0037	4.465e-05	83.4	--
	4	4:149427788:T:G	T	G	0.448873	-0.0240066	0.00518285	3.62253e-06	T	G	0.465095	-0.00585682	0.00535839	0.274386	T	G	0.4567	0.0081	-0.0152	0.0037	4.328e-05	83.1	--
	4	4:149433978:G:C	G	C	0.448873	-0.0240066	0.00518285	3.62253e-06	G	C	0.465397	-0.00559004	0.00535794	0.296801	C	G	0.5431	0.0083	0.0151	0.0037	5.022e-05	83.6	++
	4	4:149435031:T:G	T	G	0.448873	-0.0240066	0.00518285	3.62253e-06	T	G	0.465397	-0.00559004	0.00535794	0.296801	T	G	0.4569	0.0083	-0.0151	0.0037	5.022e-05	83.6	--
	4	4:149435566:G:A	G	A	0.448873	-0.0240066	0.00518285	3.62253e-06	G	A	0.465397	-0.00559004	0.00535794	0.296801	A	G	0.5431	0.0083	0.0151	0.0037	5.022e-05	83.6	++
	4	4:149435731:C:T	T	C	0.448873	-0.0240066	0.00518285	3.62253e-06	T	C	0.465246	-0.00543925	0.00535977	0.310188	T	C	0.4568	0.0082	-0.015	0.0037	5.455e-05	83.9	--
	4	4:149437061:G:T	G	T	0.448873	-0.0240066	0.00518285	3.62253e-06	G	T	0.465397	-0.00559004	0.00535794	0.296801	T	G	0.5431	0.0083	0.0151	0.0037	5.022e-05	83.6	++
	4	4:149442015:T:C	T	C	0.448736	-0.0239209	0.00518171	3.90428e-06	T	C	0.465397	-0.00559004	0.00535794	0.296801	T	C	0.4568	0.0083	-0.0151	0.0037	5.261e-05	83.5	--
	5	5:120848762:G:T	G	T	0.433755	-0.00615288	0.00513615	0.230934	G	T	0.264884	0.027276	0.00607499	7.12599e-06	T	G	0.6366	0.0833	-0.0078	0.0039	0.04726	94.3	-+
	5	5:22063218:A:G	G	A	0.341946	-0.0018476	0.00535655	0.730151	G	A	0.242672	0.0281948	0.00625533	6.56472e-06	A	G	0.7001	0.049	-0.0109	0.0041	0.007592	92.5	-+
	5	5:22063423:C:T	T	C	0.341946	-0.0018476	0.00535655	0.730151	T	C	0.242672	0.0281948	0.00625533	6.56472e-06	T	C	0.2999	0.049	0.0109	0.0041	0.007592	92.5	+-
	5	5:22066339:C:T	T	C	0.341946	-0.0018476	0.00535655	0.730151	T	C	0.242672	0.0281948	0.00625533	6.56472e-06	T	C	0.2999	0.049	0.0109	0.0041	0.007592	92.5	+-
	5	5:22082153:T:A	A	T	0.338922	-0.00231707	0.00536907	0.666062	A	T	0.242823	0.0280759	0.00625525	7.17697e-06	A	T	0.2982	0.0475	0.0106	0.0041	0.009436	92.6	+-
	5	5:22083473:T:G	G	T	0.329027	-0.00157957	0.00540033	0.769908	G	T	0.227863	0.0287316	0.00639191	6.95718e-06	T	G	0.7131	0.0499	-0.011	0.0041	0.007417	92.4	-+
	5	5:22085553:T:G	G	T	0.338922	-0.00231707	0.00536907	0.666062	G	T	0.242218	0.0278516	0.00625556	8.49587e-06	T	G	0.7021	0.0478	-0.0105	0.0041	0.0101	92.5	-+
	5	5:22089060:A:G	G	A	0.338785	-0.00214605	0.00536854	0.689345	G	A	0.241614	0.0278871	0.00625589	8.28307e-06	A	G	0.7024	0.048	-0.0106	0.0041	0.009331	92.5	-+
	5	5:22089061:A:C	C	A	0.338785	-0.00214605	0.00536854	0.689345	C	A	0.241614	0.0278871	0.00625589	8.28307e-06	A	C	0.7024	0.048	-0.0106	0.0041	0.009331	92.5	-+
	5	5:22092619:C:T	T	C	0.338648	-0.0021647	0.00536786	0.686749	T	C	0.240254	0.0281631	0.00627727	7.23969e-06	T	C	0.2971	0.0486	0.0106	0.0041	0.009072	92.6	+-
	8	8:60722999:C:T	T	C	0.069956	0.00822555	0.0100075	0.41111	T	C	0.105017	-0.0391771	0.00885599	9.69798e-06	T	C	0.0896	0.0174	-0.0184	0.0066	0.005637	92.1	-+
	8	8:60723277:G:A	A	G	0.069956	0.00822555	0.0100075	0.41111	A	G	0.105017	-0.0391771	0.00885599	9.69798e-06	A	G	0.0896	0.0174	-0.0184	0.0066	0.005637	92.1	-+
	8	8:60724763:C:T	T	C	0.069956	0.00724478	0.00998746	0.468215	T	C	0.105017	-0.0391771	0.00885599	9.69798e-06	T	C	0.0896	0.0174	-0.0187	0.0066	0.004674	91.7	-+
	8	8:60724773:T:C	C	T	0.069956	0.00724478	0.00998746	0.468215	C	T	0.105017	-0.0391771	0.00885599	9.69798e-06	T	C	0.9104	0.0174	0.0187	0.0066	0.004674	91.7	+-
	8	8:60725823:C:G	G	C	0.069956	0.00724478	0.00998746	0.468215	G	C	0.105017	-0.0391771	0.00885599	9.69798e-06	C	G	0.9104	0.0174	0.0187	0.0066	0.004674	91.7	+-
	8	8:60726192:T:G	G	T	0.069956	0.00724478	0.00998746	0.468215	G	T	0.105017	-0.0391771	0.00885599	9.69798e-06	T	G	0.9104	0.0174	0.0187	0.0066	0.004674	91.7	+-
	8	8:60726786:G:A	A	G	0.069956	0.00724478	0.00998746	0.468215	A	G	0.105017	-0.0391771	0.00885599	9.69798e-06	A	G	0.0896	0.0174	-0.0187	0.0066	0.004674	91.7	-+
	8	8:60731216:T:C	C	T	0.0705058	0.00608307	0.00995867	0.541311	C	T	0.105017	-0.0391771	0.00885599	9.69798e-06	T	C	0.9102	0.0171	0.0192	0.0066	0.003734	91.3	+-
	8	8:60731737:A:G	G	A	0.0705058	0.00608307	0.00995867	0.541311	G	A	0.105017	-0.0391771	0.00885599	9.69798e-06	A	G	0.9102	0.0171	0.0192	0.0066	0.003734	91.3	+-
	8	8:60733949:C:G	G	C	0.0705058	0.00608307	0.00995867	0.541311	G	C	0.105017	-0.0391771	0.00885599	9.69798e-06	C	G	0.9102	0.0171	0.0192	0.0066	0.003734	91.3	+-
	8	8:60733953:C:G	G	C	0.0705058	0.00608307	0.00995867	0.541311	G	C	0.105017	-0.0391771	0.00885599	9.69798e-06	C	G	0.9102	0.0171	0.0192	0.0066	0.003734	91.3	+-
	8	8:60734218:A:G	G	A	0.0705058	0.00608307	0.00995867	0.541311	G	A	0.105017	-0.0391771	0.00885599	9.69798e-06	A	G	0.9102	0.0171	0.0192	0.0066	0.003734	91.3	+-
	8	8:60734847:T:C	C	T	0.0705058	0.00608307	0.00995867	0.541311	C	T	0.105017	-0.0391771	0.00885599	9.69798e-06	T	C	0.9102	0.0171	0.0192	0.0066	0.003734	91.3	+-
	8	8:60737472:T:C	C	T	0.0705058	0.00608307	0.00995867	0.541311	C	T	0.105017	-0.0391771	0.00885599	9.69798e-06	T	C	0.9102	0.0171	0.0192	0.0066	0.003734	91.3	+-
	8	8:60738020:G:A	A	G	0.0705058	0.00608307	0.00995867	0.541311	A	G	0.105017	-0.0391771	0.00885599	9.69798e-06	A	G	0.0898	0.0171	-0.0192	0.0066	0.003734	91.3	-+
	8	8:60738561:T:C	C	T	0.0705058	0.00608307	0.00995867	0.541311	C	T	0.105017	-0.0391771	0.00885599	9.69798e-06	T	C	0.9102	0.0171	0.0192	0.0066	0.003734	91.3	+-
	8	8:60738611:G:A	A	G	0.0705058	0.00608307	0.00995867	0.541311	A	G	0.105017	-0.0391771	0.00885599	9.69798e-06	A	G	0.0898	0.0171	-0.0192	0.0066	0.003734	91.3	-+
	8	8:60739739:G:C	C	G	0.0705058	0.00608307	0.00995867	0.541311	C	G	0.105017	-0.0391771	0.00885599	9.69798e-06	C	G	0.0898	0.0171	-0.0192	0.0066	0.003734	91.3	-+
	8	8:60740218:C:A	A	C	0.0705058	0.00608307	0.00995867	0.541311	A	C	0.105017	-0.0391771	0.00885599	9.69798e-06	A	C	0.0898	0.0171	-0.0192	0.0066	0.003734	91.3	-+
	8	8:60742087:A:G	G	A	0.0705058	0.00608307	0.00995867	0.541311	G	A	0.105017	-0.0391771	0.00885599	9.69798e-06	A	G	0.9102	0.0171	0.0192	0.0066	0.003734	91.3	+-
	8	8:60742880:A:G	G	A	0.0705058	0.00608307	0.00995867	0.541311	G	A	0.105017	-0.0391771	0.00885599	9.69798e-06	A	G	0.9102	0.0171	0.0192	0.0066	0.003734	91.3	+-
	8	8:60743032:T:G	G	T	0.0705058	0.00608307	0.00995867	0.541311	G	T	0.105017	-0.0391771	0.00885599	9.69798e-06	T	G	0.9102	0.0171	0.0192	0.0066	0.003734	91.3	+-
	8	8:60743800:C:G	G	C	0.0705058	0.00608307	0.00995867	0.541311	G	C	0.105017	-0.0391771	0.00885599	9.69798e-06	C	G	0.9102	0.0171	0.0192	0.0066	0.003734	91.3	+-
	8	8:60745444:C:A	A	C	0.0705058	0.00608307	0.00995867	0.541311	A	C	0.105017	-0.0391771	0.00885599	9.69798e-06	A	C	0.0898	0.0171	-0.0192	0.0066	0.003734	91.3	-+
	8	8:60747478:A:C	C	A	0.0705058	0.00608307	0.00995867	0.541311	C	A	0.105017	-0.0391771	0.00885599	9.69798e-06	A	C	0.9102	0.0171	0.0192	0.0066	0.003734	91.3	+-
	8	8:60747785:A:G	G	A	0.0705058	0.00608307	0.00995867	0.541311	G	A	0.105017	-0.0391771	0.00885599	9.69798e-06	A	G	0.9102	0.0171	0.0192	0.0066	0.003734	91.3	+-
	8	8:60749057:T:C	C	T	0.0705058	0.00608307	0.00995867	0.541311	C	T	0.105017	-0.0391771	0.00885599	9.69798e-06	T	C	0.9102	0.0171	0.0192	0.0066	0.003734	91.3	+-
	8	8:60749384:C:T	T	C	0.0705058	0.00608307	0.00995867	0.541311	T	C	0.105017	-0.0391771	0.00885599	9.69798e-06	T	C	0.0898	0.0171	-0.0192	0.0066	0.003734	91.3	-+
	8	8:60749822:G:A	A	G	0.0705058	0.00608307	0.00995867	0.541311	A	G	0.105017	-0.0391771	0.00885599	9.69798e-06	A	G	0.0898	0.0171	-0.0192	0.0066	0.003734	91.3	-+
	8	8:60750046:A:G	G	A	0.0705058	0.00608307	0.00995867	0.541311	G	A	0.105017	-0.0391771	0.00885599	9.69798e-06	A	G	0.9102	0.0171	0.0192	0.0066	0.003734	91.3	+-
	8	8:60750787:G:A	A	G	0.0706432	0.00569443	0.00995136	0.567169	A	G	0.105017	-0.0391771	0.00885599	9.69798e-06	A	G	0.0898	0.0171	-0.0193	0.0066	0.003453	91.2	-+
	8	8:60751628:G:A	A	G	0.0705058	0.00608307	0.00995867	0.541311	A	G	0.105017	-0.0391771	0.00885599	9.69798e-06	A	G	0.0898	0.0171	-0.0192	0.0066	0.003734	91.3	-+
	8	8:60753118:G:A	A	G	0.071193	0.00655681	0.00992279	0.508752	A	G	0.105017	-0.0391771	0.00885599	9.69798e-06	A	G	0.09	0.0168	-0.0189	0.0066	0.00423	91.5	-+
	8	8:60755370:T:C	C	T	0.0706432	0.00569443	0.00995136	0.567169	C	T	0.105017	-0.0391771	0.00885599	9.69798e-06	T	C	0.9102	0.0171	0.0193	0.0066	0.003453	91.2	+-
	8	8:60756918:C:T	T	C	0.0706432	0.00569443	0.00995136	0.567169	T	C	0.105017	-0.0391771	0.00885599	9.69798e-06	T	C	0.0898	0.0171	-0.0193	0.0066	0.003453	91.2	-+
	8	8:60757768:T:G	G	T	0.0706432	0.00569443	0.00995136	0.567169	G	T	0.105017	-0.0391771	0.00885599	9.69798e-06	T	G	0.9102	0.0171	0.0193	0.0066	0.003453	91.2	+-
	8	8:60757846:G:A	A	G	0.0706432	0.00569443	0.00995136	0.567169	A	G	0.105017	-0.0391771	0.00885599	9.69798e-06	A	G	0.0898	0.0171	-0.0193	0.0066	0.003453	91.2	-+
	8	8:60757941:A:T	T	A	0.0706432	0.00569443	0.00995136	0.567169	T	A	0.105017	-0.0391771	0.00885599	9.69798e-06	A	T	0.9102	0.0171	0.0193	0.0066	0.003453	91.2	+-
	8	8:60817353:G:A	A	G	0.071193	0.00656067	0.00992287	0.508505	A	G	0.104563	-0.0397588	0.00886862	7.35712e-06	A	G	0.0897	0.0166	-0.0192	0.0066	0.003708	91.7	-+
	8	8:60842591:A:G	G	A	0.101017	0.0140629	0.00857005	0.100812	G	A	0.10411	-0.0395008	0.0088813	8.68225e-06	A	G	0.8975	0.0015	0.0118	0.0062	0.05645	94.7	+-
	8	8:60852120:C:T	T	C	0.0692688	0.00740628	0.0100242	0.460002	T	C	0.101692	-0.0412261	0.00896579	4.26246e-06	T	C	0.0873	0.0161	-0.0196	0.0067	0.003338	92.4	-+
	8	8:60853369:A:G	G	A	0.0692688	0.00740628	0.0100242	0.460002	G	A	0.101692	-0.0412261	0.00896579	4.26246e-06	A	G	0.9127	0.0161	0.0196	0.0067	0.003338	92.4	+-
	8	8:60854349:T:C	C	T	0.0692688	0.00740628	0.0100242	0.460002	C	T	0.101692	-0.0412261	0.00896579	4.26246e-06	T	C	0.9127	0.0161	0.0196	0.0067	0.003338	92.4	+-
	8	8:60855333:G:T	T	G	0.0691314	0.00825302	0.0100726	0.412584	T	G	0.10139	-0.0406398	0.00897469	5.94706e-06	T	G	0.0871	0.016	-0.019	0.0067	0.00457	92.4	-+
	8	8:60855552:T:G	G	T	0.0691314	0.00825302	0.0100726	0.412584	G	T	0.10139	-0.0406398	0.00897469	5.94706e-06	T	G	0.9129	0.016	0.019	0.0067	0.00457	92.4	+-
	8	8:60857845:C:T	T	C	0.0691314	0.00825302	0.0100726	0.412584	T	C	0.10139	-0.0406398	0.00897469	5.94706e-06	T	C	0.0871	0.016	-0.019	0.0067	0.00457	92.4	-+
	8	8:60860630:A:T	T	A	0.0691314	0.00825302	0.0100726	0.412584	T	A	0.0998791	-0.0405512	0.00903543	7.18875e-06	A	T	0.9138	0.0153	0.0188	0.0067	0.00521	92.3	+-
	8	8:60868400:C:A	A	C	0.0691314	0.00825302	0.0100726	0.412584	A	C	0.10139	-0.0406398	0.00897469	5.94706e-06	A	C	0.0871	0.016	-0.019	0.0067	0.00457	92.4	-+
	8	8:60912553:G:A	A	G	0.0666575	0.00886839	0.0102326	0.386118	A	G	0.10139	-0.0419595	0.00898976	3.04921e-06	A	G	0.0863	0.0172	-0.0198	0.0068	0.003341	92.8	-+
	8	8:60922360:A:G	G	A	0.0667949	0.00950497	0.0102248	0.352576	G	A	0.10139	-0.0419595	0.00898976	3.04921e-06	A	G	0.9137	0.0172	0.0195	0.0068	0.003834	93	+-
	16	16:76168852:C:T	C	T	0.429769	0.00977458	0.0052258	0.0614221	C	T	0.485947	-0.02411	0.00541155	8.37796e-06	T	C	0.5431	0.0281	0.0066	0.0038	0.08022	95.1	+-
	19	19:48518417:G:T	G	T	0.201622	0.0283702	0.00632102	7.1817e-06	G	T	0.264733	-0.00897072	0.00606696	0.139243	T	G	0.7655	0.0315	-0.0089	0.0044	0.04124	94.5	+-

## Sheet: VLDL_C 
	Online supplementary
	GWAS results from mixed linear model association analyses (mlma). SNPs identifed at the suggestive level (1 x 105) in at least one ethnicity. Significant SNPs are shown in bold. Shaded rows represent SNPs not included in the GWAS due to the SNP not being included in the GWAS as a result of failing a previous QC step. Meta-analysis results obtained from a fixed effects inverse variance model in ME…
			South Asians						White Europeans						Meta Analysis
	Chromosome	SNP	A1	A2	Frequency	β estimate	SE	P value	A1	A2	Frequency	β estimate	SE	P value	A1	A2	Frequency	FreqSE	β estimate	SE	P value	I2	Direction
	1	1:21687908:T:C							T	C	0.308019	0.0165106	0.00367719	7.12212e-06
	1	1:21688141:T:C							T	C	0.309538	0.016641	0.00366688	5.67405e-06
	2	2:131679946:A:G							G	A	0.121051	-0.0235636	0.00522081	6.37962e-06
	2	2:131685541:C:T							T	C	0.121051	-0.0235636	0.00522081	6.37962e-06
	2	2:131685705:A:C							C	A	0.121051	-0.0235636	0.00522081	6.37962e-06
	2	2:131691917:T:C	C	T	0.0726696	0.00588229	0.00627529	0.348566	C	T	0.121355	-0.0234723	0.00522446	7.03053e-06	T	C	0.8986	0.0239	0.0115	0.004	0.004331	92.3	+-
	2	2:131693414:T:C	C	T	0.0719801	0.00580819	0.0062976	0.356379	C	T	0.121203	-0.0233976	0.00522643	7.57766e-06	T	C	0.8989	0.0242	0.0115	0.004	0.004291	92.1	+-
	2	2:131700768:G:A	A	G	0.0718423	0.0055512	0.0063021	0.378399	A	G	0.121355	-0.0233001	0.00522448	8.2036e-06	A	G	0.1012	0.0243	-0.0115	0.004	0.004089	91.9	-+
	2	2:131713332:C:G	G	C	0.073497	0.00624339	0.00623664	0.316787	G	C	0.121355	-0.0234161	0.00522455	7.39665e-06	C	G	0.8984	0.0236	0.0112	0.004	0.005225	92.5	+-
	2	2:131714312:G:A	A	G	0.0740485	0.0059726	0.00621943	0.336898	A	G	0.121507	-0.0234908	0.00522259	6.86217e-06	A	G	0.1019	0.0234	-0.0113	0.004	0.004699	92.4	-+
	2	2:131714539:A:T	T	A	0.0740485	0.0059726	0.00621943	0.336898	T	A	0.121507	-0.0234908	0.00522259	6.86217e-06	A	T	0.8981	0.0234	0.0113	0.004	0.004699	92.4	+-
	2	2:131715368:G:T	T	G	0.0757033	0.00650655	0.00614535	0.289701	T	G	0.121507	-0.0234908	0.00522259	6.86217e-06	T	G	0.1023	0.0226	-0.0109	0.004	0.006111	92.8	-+
	2	2:131716194:G:A	A	G	0.0757033	0.00650655	0.00614535	0.289701	A	G	0.121507	-0.0234908	0.00522259	6.86217e-06	A	G	0.1023	0.0226	-0.0109	0.004	0.006111	92.8	-+
	2	2:131716846:T:C	C	T	0.0757033	0.00650655	0.00614535	0.289701	C	T	0.121659	-0.0235437	0.00522072	6.49287e-06	T	C	0.8976	0.0227	0.0109	0.004	0.005935	92.8	+-
	2	2:131722342:C:G	G	C	0.0755654	0.00625845	0.00614944	0.308808	G	C	0.121659	-0.0235437	0.00522072	6.49287e-06	C	G	0.8976	0.0227	0.0111	0.004	0.00545	92.7	+-
	2	2:131726498:A:T	T	A	0.0736349	0.00657169	0.00623232	0.291676	T	A	0.121507	-0.0234692	0.00522268	6.99955e-06	A	T	0.8982	0.0236	0.0111	0.004	0.005658	92.7	+-
	5	5:114312887:C:T	T	C	0.470491	0.00137064	0.00325174	0.673384	T	C	0.488609	0.0157099	0.00339647	3.73934e-06	T	C	0.4792	0.0091	0.0082	0.0023	0.0004598	89.2	++
	5	5:114313184:C:G	C	G	0.480695	0.00215319	0.00324376	0.506822	C	G	0.498026	0.0154069	0.00340724	6.13165e-06	C	G	0.4889	0.0087	0.0085	0.0023	0.0003199	87.4	++
	5	5:114315607:T:C	T	C	0.480143	0.00242184	0.00324403	0.455333	T	C	0.495292	0.0150635	0.0034095	9.9573e-06	T	C	0.4873	0.0076	0.0084	0.0024	0.0003354	86.1	++
	5	5:114316354:G:T	T	G	0.470353	0.00141456	0.00325098	0.663476	T	G	0.484964	0.0154534	0.0033976	5.40718e-06	T	G	0.4773	0.0073	0.0081	0.0023	0.0005425	88.8	++
	7	7:20294261:G:C							C	G	0.130923	-0.0223732	0.00499485	7.49024e-06
	7	7:20300948:C:T							T	C	0.131227	-0.0224022	0.00499183	7.19732e-06
	7	7:20336147:C:A							A	C	0.193803	-0.0189517	0.00424093	7.86717e-06

## Sheet: Remnant_C
	Online supplementary
	GWAS results from mixed linear model association analyses (mlma). SNPs identifed at the suggestive level (1 x 105) in at least one ethnicity. Significant SNPs are shown in bold. Shaded rows represent SNPs not included in the GWAS due to the SNP not being included in the GWAS as a result of failing a previous QC step. Meta-analysis results obtained from a fixed effects inverse variance model in ME…
			South Asians						White Europeans						Meta Analysis
	Chromosome	SNP	A1	A2	Frequency	β estimate	SE	P value	A1	A2	Frequency	β estimate	SE	P value	A1	A2	Frequency	FreqSE	β estimate	SE	P value	I2	Direction
	1	1:5142406:G:A	A	G	0.450634	0.00138379	0.0038318	0.718001	A	G	0.304466	0.0203775	0.0043612	2.97645e-06	A	G	0.387	0.0725	0.0097	0.0029	0.0007928	90.7	++
	1	1:5142426:T:C	C	T	0.450772	0.00139454	0.00383058	0.715818	C	T	0.304768	0.0201866	0.00436183	3.69172e-06	T	C	0.6128	0.0724	-0.0096	0.0029	0.0008765	90.5	--
	1	1:5142552:T:G	G	T	0.45091	0.00111783	0.00382937	0.770355	G	T	0.304164	0.0199485	0.00436358	4.84049e-06	T	G	0.6129	0.0728	-0.0093	0.0029	0.001217	90.5	--
	2	2:213005235:C:T							C	T	0.340525	0.0191332	0.00425876	7.03342e-06
	2	2:213006622:C:T							C	T	0.341279	0.0190091	0.00425567	7.94077e-06
	2	2:213020529:C:A							C	A	0.330718	0.0209128	0.00429875	1.14542e-06
	2	2:213026624:T:C							T	C	0.329964	0.0202712	0.00428478	2.23438e-06
	2	2:213027294:G:A							G	A	0.32589	0.020656	0.00430752	1.62402e-06
	2	2:3841136:C:T	T	C	0.186707	-0.00483676	0.00487581	0.321203	T	C	0.105914	0.0292193	0.00660197	9.60653e-06	T	C	0.1582	0.0386	0.0072	0.0039	0.06705	94.2	+-
	2	2:3850305:A:C	C	A	0.186845	-0.00441203	0.00487109	0.365064	C	A	0.105914	0.0292193	0.00660197	9.60653e-06	A	C	0.8417	0.0387	-0.0074	0.0039	0.05759	94	-+
	2	2:3850385:C:T	T	C	0.186983	-0.00438783	0.00486638	0.367236	T	C	0.105914	0.0292193	0.00660197	9.60653e-06	T	C	0.1584	0.0387	0.0074	0.0039	0.0574	94	+-
	2	2:59851718:A:T	T	A	0.153751	0.0252254	0.00530527	1.98653e-06	T	A	0.215902	-0.00204363	0.00488791	0.675875	A	T	0.8126	0.031	-0.0105	0.0036	0.003565	93	+-
	4	4:137733650:T:C							C	T	0.0763428	0.0336746	0.00756587	8.55298e-06
	4	4:169351075:G:A							A	G	0.0540133	-0.0388566	0.0087708	9.41336e-06
	5	5:114210278:G:C	C	G	0.478489	0.000969985	0.0038358	0.800364	G	C	0.444931	-0.0186172	0.00412156	6.27127e-06	C	G	0.514	0.0382	0.0092	0.0028	0.001105	89.8	++
	5	5:114210843:G:C	C	G	0.455461	5.28033e-05	0.00386378	0.989096	G	C	0.474351	-0.0191048	0.00411068	3.3583e-06	C	G	0.4884	0.035	0.009	0.0028	0.001408	91.2	++
	5	5:114212766:A:T	T	A	0.47711	0.000902672	0.00383671	0.813997	A	T	0.445383	-0.0183589	0.004122	8.43335e-06	A	T	0.4869	0.0387	-0.009	0.0028	0.001342	89.6	--
	5	5:114222410:A:T	T	A	0.477386	0.000795188	0.00383448	0.835714	A	T	0.445534	-0.0184858	0.00412043	7.24458e-06	A	T	0.4868	0.0384	-0.009	0.0028	0.001336	89.9	--
	5	5:114226445:G:A	A	G	0.477386	0.000795188	0.00383448	0.835714	G	A	0.445534	-0.0184858	0.00412043	7.24458e-06	A	G	0.5132	0.0384	0.009	0.0028	0.001336	89.9	++
	5	5:114228464:C:T	T	C	0.477386	0.000795188	0.00383448	0.835714	C	T	0.445685	-0.0184042	0.00411887	7.88514e-06	T	C	0.5131	0.0384	0.009	0.0028	0.001392	89.8	++
	5	5:114238285:T:C	C	T	0.462907	-0.000307286	0.00385876	0.936529	T	C	0.455039	-0.0189253	0.00410312	3.98008e-06	T	C	0.4986	0.0409	-0.0087	0.0028	0.001923	91.4	-+
	5	5:114238491:T:G	G	T	0.462907	-0.000307286	0.00385876	0.936529	T	G	0.455039	-0.0189253	0.00410312	3.98008e-06	T	G	0.4986	0.0409	-0.0087	0.0028	0.001923	91.4	-+
	5	5:114240810:G:C	C	G	0.462907	-0.000307286	0.00385876	0.936529	G	C	0.455039	-0.0189253	0.00410312	3.98008e-06	C	G	0.5014	0.0409	0.0087	0.0028	0.001923	91.4	+-
	5	5:114241746:C:A	A	C	0.477248	0.00046754	0.00383559	0.902982	C	A	0.445836	-0.0187861	0.00412245	5.18817e-06	A	C	0.5129	0.0384	0.009	0.0028	0.001406	90.6	++
	5	5:114242527:T:C	C	T	0.462907	-0.000307286	0.00385876	0.936529	T	C	0.455039	-0.0189253	0.00410312	3.98008e-06	T	C	0.4986	0.0409	-0.0087	0.0028	0.001923	91.4	-+
	5	5:114244450:C:T	T	C	0.477661	0.000788955	0.0038343	0.836976	C	T	0.445836	-0.0187861	0.00412245	5.18817e-06	T	C	0.5131	0.0382	0.0091	0.0028	0.001137	90.2	++
	5	5:114246255:C:T	T	C	0.477523	0.000669905	0.00383541	0.861344	C	T	0.446288	-0.0186987	0.00412033	5.67497e-06	T	C	0.5129	0.038	0.009	0.0028	0.001282	90.3	++
	5	5:114246696:T:G	G	T	0.463458	-0.00025724	0.00385606	0.946812	T	G	0.455492	-0.0188165	0.00409863	4.41285e-06	T	G	0.4985	0.0404	-0.0087	0.0028	0.001953	91.3	-+
	5	5:114248227:C:T	T	C	0.477523	0.000669905	0.00383541	0.861344	C	T	0.446288	-0.0186987	0.00412033	5.67497e-06	T	C	0.5129	0.038	0.009	0.0028	0.001282	90.3	++
	5	5:114248307:T:C	C	T	0.477523	0.000669905	0.00383541	0.861344	T	C	0.446288	-0.0186987	0.00412033	5.67497e-06	T	C	0.4871	0.038	-0.009	0.0028	0.001282	90.3	--
	5	5:114250469:C:G	G	C	0.46332	-0.000139601	0.00385726	0.971129	C	G	0.457604	-0.0183476	0.00410571	7.86593e-06	C	G	0.4996	0.0395	-0.0085	0.0028	0.002418	90.7	-+
	5	5:114252287:G:A	A	G	0.477523	0.000669905	0.00383541	0.861344	G	A	0.446288	-0.0186987	0.00412033	5.67497e-06	A	G	0.5129	0.038	0.009	0.0028	0.001282	90.3	++
	5	5:114264168:C:G	G	C	0.477386	0.000963267	0.00383448	0.80165	C	G	0.44659	-0.0187113	0.00411721	5.50268e-06	C	G	0.4873	0.0379	-0.0092	0.0028	0.001034	90	--
	5	5:114312887:C:T	T	C	0.470353	0.000300684	0.00383686	0.937536	T	C	0.488835	0.0184259	0.00406161	5.71695e-06	T	C	0.4791	0.0092	0.0088	0.0028	0.001512	90.5	++
	5	5:114316354:G:T	T	G	0.470215	0.000488334	0.00383596	0.8987	T	G	0.485214	0.0179837	0.00406315	9.59692e-06	T	G	0.4773	0.0075	0.0087	0.0028	0.001742	89.8	++
	6	6:149266297:C:T							T	C	0.175015	-0.0243776	0.0053265	4.72446e-06
	6	6:149270829:G:A							A	G	0.163398	-0.0244849	0.00549201	8.26181e-06
	6	6:22725908:A:C	C	A	0.0934915	-0.0293768	0.00654999	7.29065e-06	C	A	0.0811708	-0.00164489	0.00750331	0.826477	A	C	0.9118	0.0061	0.0174	0.0049	0.0004268	87.1	++
	12	12:24129754:T:G	G	T	0.383618	-0.0177523	0.00399657	8.91791e-06	G	T	0.336753	-0.00135625	0.00430151	0.752537	T	G	0.6381	0.0234	0.0102	0.0029	0.0005229	87.2	++
	12	12:24132283:G:C	C	G	0.382791	-0.018195	0.0039975	5.32382e-06	C	G	0.335848	-0.00111563	0.0043014	0.795353	C	G	0.361	0.0234	-0.0103	0.0029	0.000447	88.2	--
	12	12:24135408:G:A	G	A	0.38417	-0.0180956	0.00400137	6.11575e-06	G	A	0.334943	-0.000842933	0.00429839	0.844528	A	G	0.6387	0.0246	0.0101	0.0029	0.0005738	88.4	++
	13	13:19595334:A:G							G	A	0.0526554	-0.040402	0.00909755	8.95523e-06
	13	13:40754324:T:C	C	T	0.162852	0.0234245	0.0052469	8.02746e-06	C	T	0.180748	-0.00573846	0.00527884	0.277007	T	C	0.8283	0.0089	-0.0089	0.0037	0.01639	93.5	+-
	13	13:40755641:A:G	G	A	0.164506	0.0231998	0.00522055	8.8328e-06	G	A	0.181201	-0.00653362	0.00526582	0.214694	A	G	0.8272	0.0083	-0.0085	0.0037	0.02247	93.8	+-
	13	13:40756022:T:G	G	T	0.162852	0.0234245	0.0052469	8.02746e-06	G	T	0.180597	-0.00588652	0.00527959	0.264868	T	G	0.8283	0.0089	-0.0089	0.0037	0.01728	93.6	+-
	13	13:54477325:G:A	A	G	0.361969	0.0191568	0.00400931	1.76963e-06	A	G	0.419885	0.00306139	0.00416524	0.462348	A	G	0.3898	0.0289	0.0114	0.0029	7.746e-05	87.1	++
	13	13:54495705:G:A	A	G	0.360866	0.018313	0.00402864	5.4751e-06	A	G	0.419131	0.00423139	0.00417138	0.310399	A	G	0.389	0.0291	0.0115	0.0029	7.054e-05	83	++
	13	13:54497709:G:A	A	G	0.361831	0.018187	0.00402523	6.23502e-06	A	G	0.419131	0.00423139	0.00417138	0.310399	A	G	0.3895	0.0286	0.0115	0.0029	7.631e-05	82.7	++
	14	14:44307512:G:A							A	G	0.220881	0.0222193	0.00489617	5.67627e-06
	14	14:44314376:G:A							A	G	0.239137	0.0220418	0.00475621	3.58106e-06

## Sheet: LDL_C 
	Online supplementary
	GWAS results from mixed linear model association analyses (mlma). SNPs identifed at the suggestive level (1 x 105) in at least one ethnicity. Significant SNPs are shown in bold. Shaded rows represent SNPs not included in the GWAS due to the SNP not being included in the GWAS as a result of failing a previous QC step. Meta-analysis results obtained from a fixed effects inverse variance model in ME…
			South Asians						White Europeans						Meta Analysis
	Chromosome	SNP	A1	A2	β estimate	SE	P value	A1	A1	A2	Frequency	β estimate	SE	P value	A1	A2	Frequency	FreqSE	β estimate	SE	P value	I2	Direction
	1	1:5142406:G:A	A	G	0.450897	0.0153585	0.0129716	0.23641	A	G	0.304025	0.024016	0.0051457	3.05348e-06	A	G	0.324	0.0503	0.0228	0.0048	1.798e-06	0	++
	1	1:5142426:T:C	C	T	0.451034	0.0155259	0.0129673	0.231188	C	T	0.304328	0.0239206	0.00514639	3.3513e-06	T	C	0.6757	0.0503	-0.0228	0.0048	1.918e-06	0	--
	1	1:5142552:T:G	G	T	0.45131	0.0159404	0.0129662	0.218928	G	T	0.303723	0.0236332	0.00514852	4.42616e-06	T	G	0.6762	0.0506	-0.0226	0.0048	2.359e-06	0	--
	7	7:8147064:T:C							C	T	0.0729419	-0.0432798	0.00912753	2.1195e-06
	10	10:73533522:A:G							G	A	0.058414	-0.0479711	0.0103509	3.57841e-06
	13	13:39250862:G:A							G	A	0.281174	-0.0233042	0.00525371	9.17487e-06
	13	13:39261151:T:G							T	G	0.281477	-0.0234658	0.00524653	7.72627e-06

## Sheet: HDL_C 
	Online supplementary
	GWAS results from mixed linear model association analyses (mlma). SNPs identifed at the suggestive level (1 x 105) in at least one ethnicity. Significant SNPs are shown in bold. Shaded rows represent SNPs not included in the GWAS due to the SNP not being included in the GWAS as a result of failing a previous QC step. Meta-analysis results obtained from a fixed effects inverse variance model in ME…
			South Asians						White Europeans						Meta Analysis
	Chromosome	SNP	A1	A2	Frequency	β estimate	SE	P value	A1	A2	Frequency	β estimate	SE	P value	A1	A2	Frequency	FreqSE	β estimate	SE	P value	I2	Direction
	2	2:1428484:T:C	C	T	0.45059	0.0129514	0.00283981	5.09913e-06	T	C	0.449701	0.00355985	0.00305254	0.243535	T	C	0.5032	0.0497	-0.0053	0.0021	0.01093	93.6	-+
	2	2:1428891:T:C	C	T	0.451002	0.0128736	0.00283848	5.74991e-06	T	C	0.449251	0.0037457	0.0030503	0.219456	T	C	0.5027	0.0497	-0.0052	0.0021	0.013	93.7	-+
	2	2:1429424:A:G	G	A	0.449904	0.013093	0.00284155	4.07149e-06	A	G	0.45	0.00360671	0.00305386	0.237589	A	G	0.5036	0.0499	-0.0053	0.0021	0.01021	93.8	-+
	2	2:1431799:G:A	A	G	0.450178	0.0133474	0.00284146	2.63522e-06	G	A	0.450299	0.00353901	0.00305515	0.246712	A	G	0.4963	0.0496	0.0055	0.0021	0.008031	93.9	+-
	2	2:1432087:T:C	C	T	0.446473	0.0126946	0.00283691	7.6489e-06	T	C	0.455838	0.00385979	0.00305109	0.205852	T	C	0.5082	0.0487	-0.005	0.0021	0.01571	93.7	-+
	2	2:51648736:A:G							G	A	0.0959581	-0.0233447	0.00518122	6.61722e-06
	3	3:19563742:T:C	C	T	0.0502333	0.0303167	0.00643903	2.49829e-06	C	T	0.0495509	-0.00978213	0.00704865	0.165198	T	C	0.9501	0.0003	-0.0121	0.0048	0.01108	94.3	-+
	3	3:19565633:C:G	G	C	0.0502333	0.0303167	0.00643903	2.49829e-06	G	C	0.0495509	-0.00978213	0.00704865	0.165198	C	G	0.9501	0.0003	-0.0121	0.0048	0.01108	94.3	-+
	3	3:19574426:A:G	G	A	0.0503706	0.0298737	0.0064329	3.41897e-06	G	A	0.0501497	-0.0104452	0.00701127	0.136284	A	G	0.9497	0.0001	-0.0114	0.0047	0.01575	94.4	-+
	3	3:19593811:C:A	A	C	0.0500961	0.0313017	0.00645749	1.25117e-06	A	C	0.0458084	-0.0072518	0.00731123	0.32126	A	C	0.0482	0.0021	0.0144	0.0048	0.002915	93.6	+-
	3	3:19594801:C:T	T	C	0.0500961	0.0313017	0.00645749	1.25117e-06	T	C	0.0458084	-0.0072518	0.00731123	0.32126	T	C	0.0482	0.0021	0.0144	0.0048	0.002915	93.6	+-
	6	6:155350970:C:T							C	T	0.480838	0.0143898	0.00307385	2.84986e-06
	6	6:155356634:C:T							C	T	0.477545	0.0138308	0.00308081	7.144e-06
	6	6:155357184:A:G							A	G	0.477844	0.0136577	0.00307885	9.166e-06
	6	6:155357712:G:T							G	T	0.47979	0.0136332	0.00307506	9.27232e-06
	6	6:155358106:G:A							G	A	0.479042	0.01371	0.00307633	8.32686e-06
	6	6:155359624:C:A	A	C	0.425062	0.00455939	0.00285465	0.110225	C	A	0.478892	0.0136507	0.00307358	8.94152e-06	A	C	0.4695	0.0479	-0.0039	0.0021	0.064	94.7	+-
	6	6:3095388:T:G	G	T	0.0705463	-0.0257593	0.00554422	3.38194e-06	G	T	0.0244012	-0.00688491	0.00996692	0.489706	T	G	0.9404	0.0196	0.0213	0.0048	1.102e-05	63.5	++
	6	6:3096739:T:C	C	T	0.069311	-0.02619	0.00561706	3.12268e-06	C	T	0.0242515	-0.00748452	0.00999522	0.453971	T	C	0.9415	0.0192	0.0217	0.0049	9.356e-06	62.4	++
	6	6:3097401:A:G	G	A	0.0694483	-0.0265744	0.00561286	2.19534e-06	G	A	0.0242515	-0.00748452	0.00999522	0.453971	A	G	0.9414	0.0193	0.022	0.0049	6.962e-06	63.9	++
	6	6:3099418:A:G	G	A	0.0694483	-0.0265744	0.00561286	2.19534e-06	G	A	0.0242515	-0.00748452	0.00999522	0.453971	A	G	0.9414	0.0193	0.022	0.0049	6.962e-06	63.9	++
	6	6:3099884:C:T	T	C	0.0694483	-0.0265744	0.00561286	2.19534e-06	T	C	0.0242515	-0.00748452	0.00999522	0.453971	T	C	0.0586	0.0193	-0.022	0.0049	6.962e-06	63.9	--
	6	6:3101676:C:G	G	C	0.0694483	-0.0265744	0.00561286	2.19534e-06	G	C	0.0242515	-0.00748452	0.00999522	0.453971	C	G	0.9414	0.0193	0.022	0.0049	6.962e-06	63.9	++
	6	6:86199233:A:G	A	G	0.157974	-0.017171	0.00383082	7.38345e-06	A	G	0.344012	0.00191054	0.0032554	0.557281	A	G	0.266	0.0918	-0.0061	0.0025	0.01407	93.1	-+
	6	6:86205323:T:G	T	G	0.194345	-0.0159545	0.00354677	6.84928e-06	T	G	0.387725	0.00284553	0.00315914	0.367733	T	G	0.3022	0.096	-0.0055	0.0024	0.02038	93.6	-+
	6	6:86214456:T:G	T	G	0.192287	-0.015762	0.00355426	9.22113e-06	T	G	0.387725	0.00284553	0.00315914	0.367733	T	G	0.3015	0.097	-0.0054	0.0024	0.02303	93.5	-+
	6	6:86217448:G:T	G	T	0.193385	-0.0158546	0.00354874	7.90724e-06	G	T	0.388024	0.00255463	0.00316237	0.419193	T	G	0.6981	0.0967	0.0056	0.0024	0.01783	93.3	+-
	6	6:86225739:T:C	T	C	0.192012	-0.0159101	0.00355808	7.76597e-06	T	C	0.38518	0.00290923	0.00317184	0.359035	T	C	0.2996	0.0959	-0.0054	0.0024	0.02197	93.6	-+
	6	6:86229369:C:A	C	A	0.192012	-0.0159101	0.00355808	7.76597e-06	C	A	0.38518	0.00290923	0.00317184	0.359035	A	C	0.7004	0.0959	0.0054	0.0024	0.02197	93.6	+-
	6	6:86231721:T:A	T	A	0.192012	-0.0159101	0.00355808	7.76597e-06	T	A	0.38518	0.00290923	0.00317184	0.359035	A	T	0.7004	0.0959	0.0054	0.0024	0.02197	93.6	+-
	6	6:86233397:T:C	T	C	0.192012	-0.0159101	0.00355808	7.76597e-06	T	C	0.38518	0.00290923	0.00317184	0.359035	T	C	0.2996	0.0959	-0.0054	0.0024	0.02197	93.6	-+
	6	6:86234070:A:G	A	G	0.192012	-0.0159101	0.00355808	7.76597e-06	A	G	0.387725	0.00338545	0.00317115	0.285711	A	G	0.3011	0.0972	-0.0052	0.0024	0.02939	93.9	-+
	6	6:86237797:A:G	A	G	0.192012	-0.0159101	0.00355808	7.76597e-06	A	G	0.38518	0.00290923	0.00317184	0.359035	A	G	0.2996	0.0959	-0.0054	0.0024	0.02197	93.6	-+
	6	6:86240951:A:G	A	G	0.192149	-0.015958	0.00355772	7.27579e-06	A	G	0.38518	0.00290923	0.00317184	0.359035	A	G	0.2997	0.0959	-0.0054	0.0024	0.02143	93.6	-+
	6	6:86241894:T:C	T	C	0.192287	-0.0158049	0.0035543	8.72003e-06	T	C	0.385479	0.00289571	0.0031729	0.361433	T	C	0.2998	0.096	-0.0054	0.0024	0.02258	93.5	-+
	6	6:86248460:T:C	T	C	0.192149	-0.015958	0.00355772	7.27579e-06	T	C	0.38518	0.0029226	0.00317189	0.356838	T	C	0.2997	0.0959	-0.0054	0.0024	0.02161	93.6	-+
	6	6:86294947:C:A	A	C	0.192012	-0.0159101	0.00355808	7.76597e-06	A	C	0.384731	0.0032042	0.00317015	0.312142	A	C	0.2994	0.0957	-0.0053	0.0024	0.02642	93.8	-+
	6	6:86295858:C:A	A	C	0.192012	-0.0159101	0.00355808	7.76597e-06	A	C	0.385479	0.00279516	0.00317293	0.378351	A	C	0.2998	0.0961	-0.0055	0.0024	0.02042	93.5	-+
	6	6:86296788:G:A	A	G	0.192012	-0.0159101	0.00355808	7.76597e-06	A	G	0.384731	0.0032042	0.00317015	0.312142	A	G	0.2994	0.0957	-0.0053	0.0024	0.02642	93.8	-+
	6	6:86303091:G:A	A	G	0.192012	-0.0159101	0.00355808	7.76597e-06	A	G	0.384731	0.0032042	0.00317015	0.312142	A	G	0.2994	0.0957	-0.0053	0.0024	0.02642	93.8	-+
	6	6:86304625:A:C	C	A	0.192012	-0.0159101	0.00355808	7.76597e-06	C	A	0.384731	0.0032042	0.00317015	0.312142	A	C	0.7006	0.0957	0.0053	0.0024	0.02642	93.8	+-
	6	6:86305013:G:A	A	G	0.192012	-0.0159101	0.00355808	7.76597e-06	A	G	0.384731	0.0032042	0.00317015	0.312142	A	G	0.2994	0.0957	-0.0053	0.0024	0.02642	93.8	-+
	6	6:86305702:G:A	A	G	0.192012	-0.0159101	0.00355808	7.76597e-06	A	G	0.384731	0.0032042	0.00317015	0.31214	A	G	0.2994	0.0957	-0.0053	0.0024	0.02642	93.8	-+
	6	6:86330115:T:C	C	T	0.192561	-0.0159822	0.00355355	6.87519e-06	C	T	0.384581	0.00322472	0.00317164	0.309278	T	C	0.7006	0.0954	0.0053	0.0024	0.02533	93.9	+-
	6	6:86330133:G:A	A	G	0.192561	-0.0159822	0.00355355	6.87519e-06	A	G	0.384431	0.00334979	0.00317312	0.291115	A	G	0.2993	0.0953	-0.0052	0.0024	0.02723	93.9	-+
	6	6:86331887:C:T	T	C	0.192561	-0.0159822	0.00355355	6.87519e-06	T	C	0.385329	0.00278821	0.00317236	0.379451	T	C	0.2998	0.0958	-0.0055	0.0024	0.01931	93.6	-+
	6	6:86333029:C:T	T	C	0.192561	-0.0159822	0.00355355	6.87519e-06	T	C	0.384731	0.0032042	0.00317015	0.312142	T	C	0.2996	0.0955	-0.0053	0.0024	0.0251	93.8	-+
	6	6:86336300:T:G	G	T	0.192698	-0.0158851	0.00355328	7.80247e-06	G	T	0.384581	0.00324694	0.00317156	0.305946	T	G	0.7005	0.0953	0.0052	0.0024	0.02689	93.8	+-
	6	6:86345039:T:C	C	T	0.193659	-0.015863	0.00354833	7.80185e-06	C	T	0.384731	0.0032042	0.00317015	0.312142	T	C	0.7001	0.0949	0.0053	0.0024	0.0261	93.8	+-
	6	6:86349103:T:C	C	T	0.193522	-0.0158106	0.00354875	8.37899e-06	C	T	0.384731	0.0032042	0.00317015	0.312142	T	C	0.7001	0.095	0.0052	0.0024	0.02681	93.7	+-
	6	6:86352016:G:A	A	G	0.193385	-0.0158083	0.00355216	8.5733e-06	A	G	0.384431	0.00307299	0.00317111	0.332516	A	G	0.2997	0.0949	-0.0053	0.0024	0.02504	93.6	-+
	6	6:86354411:C:T	T	C	0.193659	-0.0157475	0.00354535	8.92351e-06	T	C	0.384431	0.00322201	0.003173	0.309893	T	C	0.2996	0.0948	-0.0052	0.0024	0.02742	93.7	-+
	6	6:86358247:T:C	C	T	0.193522	-0.0158106	0.00354875	8.37899e-06	C	T	0.384431	0.00322201	0.003173	0.309893	T	C	0.7004	0.0949	0.0052	0.0024	0.02692	93.7	+-
	6	6:86358984:G:A	A	G	0.193522	-0.0158106	0.00354875	8.37899e-06	A	G	0.384431	0.00322201	0.003173	0.309893	A	G	0.2996	0.0949	-0.0052	0.0024	0.02692	93.7	-+
	6	6:86360428:A:G	G	A	0.193522	-0.0158106	0.00354875	8.37899e-06	G	A	0.384431	0.00322201	0.003173	0.309893	A	G	0.7004	0.0949	0.0052	0.0024	0.02692	93.7	+-
	6	6:86368068:C:T	T	C	0.193796	-0.0157476	0.00354518	8.91396e-06	T	C	0.384431	0.00322201	0.003173	0.309893	T	C	0.2996	0.0947	-0.0052	0.0024	0.0274	93.7	-+
	6	6:86368164:T:C	C	T	0.193796	-0.0157476	0.00354518	8.91396e-06	C	T	0.384431	0.00322201	0.003173	0.309893	T	C	0.7004	0.0947	0.0052	0.0024	0.0274	93.7	+-
	6	6:86440207:C:A	A	C	0.151661	-0.0175603	0.00390759	6.9935e-06	A	C	0.340419	0.00496639	0.00326146	0.127821	A	C	0.2629	0.0929	-0.0043	0.0025	0.08717	94.9	-+
	6	6:86449698:G:A	A	G	0.151523	-0.0175587	0.00390837	7.03652e-06	A	G	0.341467	0.0050707	0.00325768	0.11958	A	G	0.2636	0.0934	-0.0042	0.0025	0.0928	94.9	-+
	6	6:86450066:A:C	C	A	0.151935	-0.0173322	0.00389027	8.37849e-06	C	A	0.342665	0.00586566	0.00325414	0.0714633	A	C	0.7359	0.0939	0.0037	0.0025	0.14	95.2	+-
	6	6:86452703:C:T	T	C	0.151935	-0.0173322	0.00389027	8.37849e-06	T	C	0.342814	0.00573526	0.00325459	0.0780339	T	C	0.2642	0.0939	-0.0038	0.0025	0.1318	95.2	-+
	6	6:86454314:C:T	T	C	0.151798	-0.0175224	0.00389511	6.8414e-06	T	C	0.342665	0.00586566	0.00325414	0.0714633	T	C	0.2642	0.0939	-0.0037	0.0025	0.1334	95.3	-+
	6	6:86455070:G:C	C	G	0.151935	-0.0173322	0.00389027	8.37849e-06	C	G	0.342665	0.00586566	0.00325414	0.0714633	C	G	0.2641	0.0939	-0.0037	0.0025	0.14	95.2	-+
	6	6:86456519:G:C	C	G	0.151935	-0.0173322	0.00389027	8.37849e-06	C	G	0.342665	0.00586566	0.00325414	0.0714633	C	G	0.2641	0.0939	-0.0037	0.0025	0.14	95.2	-+
	6	6:86458777:T:G	G	T	0.151798	-0.0175224	0.00389511	6.8414e-06	G	T	0.342665	0.00586566	0.00325414	0.0714633	T	G	0.7358	0.0939	0.0037	0.0025	0.1334	95.3	+-
	6	6:86466692:C:T	T	C	0.151798	-0.0175224	0.00389511	6.8414e-06	T	C	0.342814	0.00588248	0.0032545	0.0706853	T	C	0.2643	0.094	-0.0037	0.0025	0.1343	95.3	-+
	6	6:86471926:G:A	A	G	0.151798	-0.0174394	0.00389517	7.56346e-06	A	G	0.342814	0.00588248	0.0032545	0.0706853	A	G	0.2643	0.094	-0.0037	0.0025	0.1379	95.3	-+
	6	6:86475976:A:G	G	A	0.151935	-0.0172494	0.00389033	9.25345e-06	G	A	0.342814	0.00588248	0.0032545	0.0706853	A	G	0.7358	0.0939	0.0036	0.0025	0.1447	95.2	+-
	6	6:86483595:G:C	C	G	0.151798	-0.0172564	0.00389136	9.22706e-06	C	G	0.344311	0.00562228	0.00324992	0.0836349	C	G	0.2652	0.0947	-0.0038	0.0025	0.1298	95.1	-+
	6	6:86484448:C:G	G	C	0.151798	-0.0172564	0.00389136	9.22706e-06	G	C	0.344162	0.00549507	0.00324949	0.0908256	C	G	0.7349	0.0946	0.0039	0.0025	0.1225	95	+-
	6	6:93102882:G:C	C	G	0.23305	0.00547196	0.00329884	0.0971655	C	G	0.15494	-0.0193394	0.00428024	6.23345e-06	C	G	0.2039	0.0378	-0.0038	0.0026	0.1486	95.3	+-
	6	6:93112511:C:T	T	C	0.232226	0.00518285	0.00330596	0.116945	T	C	0.15479	-0.0193051	0.00428121	6.50554e-06	T	C	0.2033	0.0375	-0.004	0.0026	0.1297	95.1	+-
	6	6:93116785:C:G	G	C	0.245402	0.00524514	0.00324481	0.105993	G	C	0.19476	-0.0181041	0.00387508	2.98389e-06	C	G	0.7755	0.0249	0.0044	0.0025	0.0784	95.3	-+
	6	6:93125263:G:T	T	G	0.245539	0.00508764	0.00324691	0.117134	T	G	0.194611	-0.0180908	0.00387545	3.04063e-06	T	G	0.2245	0.0251	-0.0045	0.0025	0.07237	95.2	+-
	6	6:93125582:G:T	T	G	0.246088	0.00502741	0.00324468	0.121277	T	G	0.194611	-0.0180908	0.00387545	3.04063e-06	T	G	0.2249	0.0253	-0.0045	0.0025	0.07051	95.2	+-
	6	6:93130169:G:A	A	G	0.246088	0.00519317	0.00324245	0.10924	A	G	0.194311	-0.0181157	0.00388008	3.02803e-06	A	G	0.2248	0.0255	-0.0044	0.0025	0.07758	95.3	+-
	6	6:93131267:A:G	G	A	0.246088	0.00519317	0.00324245	0.10924	G	A	0.194311	-0.0181157	0.00388008	3.02803e-06	A	G	0.7752	0.0255	0.0044	0.0025	0.07758	95.3	-+
	6	6:93132651:C:T	T	C	0.246088	0.00519317	0.00324245	0.10924	T	C	0.194461	-0.018129	0.00387971	2.97149e-06	T	C	0.2249	0.0254	-0.0044	0.0025	0.07713	95.3	+-
	6	6:93132666:C:T	T	C	0.246088	0.00519317	0.00324245	0.10924	T	C	0.194461	-0.018129	0.00387971	2.97149e-06	T	C	0.2249	0.0254	-0.0044	0.0025	0.07713	95.3	+-
	6	6:93134196:C:T	C	T	0.246088	0.00519317	0.00324245	0.10924	C	T	0.19491	-0.0181588	0.00387477	2.78023e-06	T	C	0.775	0.0252	0.0044	0.0025	0.0752	95.3	-+
	6	6:93135486:A:C							A	C	0.194012	-0.0183476	0.00388086	2.27052e-06
	8	8:57845062:T:A							T	A	0.476946	-0.013485	0.00302079	8.04178e-06
	12	12:60180964:G:A							G	A	0.332335	-0.0150633	0.00324504	3.45122e-06
	12	12:60187486:T:C							T	C	0.332036	-0.0153026	0.00324427	2.39591e-06
	13	13:23653701:A:G							G	A	0.123952	-0.0222382	0.0045096	8.16875e-07
	13	13:23654480:G:A							A	G	0.123802	-0.0220278	0.00451109	1.04466e-06
	13	13:23654860:T:C							C	T	0.123802	-0.0220278	0.00451109	1.04466e-06
	13	13:23655121:T:C							C	T	0.106287	-0.0221801	0.0047635	3.22005e-06
	13	13:23655435:C:T							T	C	0.107335	-0.0220624	0.00474297	3.29382e-06
	13	13:23655579:A:G							G	A	0.125749	-0.0212004	0.00448028	2.22379e-06
	13	13:23655639:G:A							A	G	0.125749	-0.0212004	0.00448028	2.22379e-06
	13	13:23655979:A:G							G	A	0.125299	-0.0211689	0.0044903	2.42475e-06
	13	13:23656658:G:A							A	G	0.125599	-0.0211031	0.00448174	2.49333e-06
	13	13:23657354:C:T							T	C	0.125898	-0.0208669	0.0044791	3.18185e-06
	13	13:23657518:G:A							A	G	0.126048	-0.0208434	0.00447746	3.23684e-06
	13	13:23657548:C:T							T	C	0.126048	-0.0208434	0.00447746	3.23684e-06
	13	13:23657654:A:G							G	A	0.126048	-0.0208434	0.00447746	3.23684e-06
	13	13:23657876:C:T							T	C	0.125749	-0.0211617	0.004486	2.39026e-06
	13	13:23657913:C:G							G	C	0.125898	-0.021202	0.00448452	2.26937e-06
	13	13:23658273:G:A							A	G	0.126048	-0.0212257	0.00448318	2.19583e-06
	13	13:23658413:C:T							T	C	0.126048	-0.0212257	0.00448318	2.19583e-06
	13	13:23658423:C:T							T	C	0.126048	-0.0212257	0.00448318	2.19583e-06
	13	13:23658567:T:C	C	T	0.145759	-0.00159827	0.00394191	0.685142	C	T	0.14491	-0.0224751	0.00423053	1.08067e-07	T	C	0.8546	0.0004	0.0113	0.0029	8.918e-05	92.3	++
	13	13:23658713:C:T	T	C	0.146033	-0.00176447	0.00394826	0.654949	T	C	0.14506	-0.0227557	0.0042344	7.70115e-08	T	C	0.1456	0.0005	-0.0115	0.0029	6.559e-05	92.4	--
	13	13:23658768:T:C	C	T	0.145347	-0.00166471	0.0039482	0.673289	C	T	0.14491	-0.0224751	0.00423053	1.08067e-07	T	C	0.8549	0.0002	0.0114	0.0029	8.39e-05	92.3	++
	13	13:23659088:A:G							G	A	0.141317	-0.0226805	0.00428025	1.16512e-07
	16	16:7026230:C:T							T	C	0.0528443	0.0310519	0.00677316	4.54957e-06
	16	16:7027586:C:G							G	C	0.0535928	0.0304516	0.00671485	5.7612e-06
	17	17:27568512:C:T	T	C	0.155641	-0.00513833	0.00385837	0.182948	T	C	0.0742515	-0.0262035	0.00584284	7.30097e-06	T	C	0.1309	0.0374	-0.0115	0.0032	0.0003402	89	--
	17	17:27582578:G:A	A	G	0.153033	-0.00541446	0.00389097	0.16406	A	G	0.0715569	-0.0265497	0.0059394	7.81821e-06	A	G	0.1286	0.0373	-0.0118	0.0033	0.000302	88.7	--
	17	17:27591981:T:C	C	T	0.153033	-0.00541446	0.00389097	0.16406	C	T	0.0715569	-0.0265497	0.0059394	7.81821e-06	T	C	0.8714	0.0373	0.0118	0.0033	0.000302	88.7	++
	17	17:27595608:T:C	C	T	0.153033	-0.0051951	0.00388705	0.181381	C	T	0.0712575	-0.0263548	0.00594904	9.41932e-06	T	C	0.8714	0.0374	0.0115	0.0033	0.000397	88.7	++
	17	17:27609317:G:A	A	G	0.152484	-0.0051756	0.00389572	0.184002	A	G	0.0712575	-0.0263548	0.00594904	9.41932e-06	A	G	0.1281	0.0372	-0.0115	0.0033	0.0004026	88.7	--
	17	17:27619550:C:T	T	C	0.152484	-0.0051756	0.00389572	0.184002	T	C	0.0712575	-0.0263548	0.00594904	9.41932e-06	T	C	0.1281	0.0372	-0.0115	0.0033	0.0004026	88.7	--
	22	22:32844714:C:T							T	C	0.0693114	-0.0268626	0.00598785	7.25082e-06
	22	22:32850800:A:G							G	A	0.0788922	-0.0274196	0.00561943	1.06392e-06
	22	22:32851488:C:G							G	C	0.0790419	-0.0272441	0.00560392	1.16429e-06
	22	22:32852458:T:G							G	T	0.0788922	-0.0274632	0.00560813	9.72894e-07
	22	22:32852824:T:G							G	T	0.0788922	-0.0274632	0.00560813	9.72894e-07
	22	22:32852924:T:C							C	T	0.0788922	-0.0274632	0.00560813	9.72894e-07
	22	22:32854857:C:T							T	C	0.0787425	-0.027101	0.00561179	1.3702e-06

## Sheet: HDL2_C 
	Online supplementary
	GWAS results from mixed linear model association analyses (mlma). SNPs identifed at the suggestive level (1 x 105) in at least one ethnicity. Significant SNPs are shown in bold. Shaded rows represent SNPs not included in the GWAS due to the SNP not being included in the GWAS as a result of failing a previous QC step. Meta-analysis results obtained from a fixed effects inverse variance model in ME…
			South Asians						White Europeans						Meta Analysis
	Chromosome	SNP	A1	A2	Frequency	β estimate	SE	P value	A1	A2	Frequency	β estimate	SE	P value	A1	A2	Frequency	FreqSE	β estimate	SE	P value	I2	Direction
	2	2:1428484:T:C	C	T	0.450137	0.0323253	0.00725254	8.30776e-06	T	C	0.449521	0.00340231	0.00331761	0.305112	T	C	0.4669	0.038	-0.0028	0.003	0.3568	95	-+
	2	2:1428891:T:C	C	T	0.450548	0.032125	0.00724913	9.35524e-06	T	C	0.449071	0.00359687	0.00331519	0.277936	T	C	0.4664	0.038	-0.0026	0.003	0.3918	95	-+
	2	2:1429424:A:G	G	A	0.449452	0.0326884	0.00725701	6.65625e-06	A	G	0.44982	0.00344784	0.00331905	0.298897	A	G	0.4672	0.0381	-0.0028	0.003	0.353	95.1	-+
	2	2:1431799:G:A	A	G	0.449726	0.0332595	0.00725682	4.57914e-06	G	A	0.45012	0.00336589	0.00332047	0.310736	A	G	0.5325	0.0379	0.003	0.003	0.3245	95.3	+-
	2	2:239866250:G:A	G	A	0.383288	0.0329012	0.00744044	9.78183e-06	G	A	0.430647	-0.00546039	0.00335391	0.103511	A	G	0.5774	0.0177	-0.001	0.0031	0.7392	95.5	-+
	3	3:19563742:T:C	C	T	0.050137	0.0751635	0.0164496	4.89298e-06	C	T	0.049281	-0.0118513	0.00767038	0.122327	T	C	0.9506	0.0003	-0.0037	0.007	0.5956	95.6	-+
	3	3:19565633:C:G	G	C	0.050137	0.0751635	0.0164496	4.89298e-06	G	C	0.049281	-0.0118513	0.00767038	0.122327	C	G	0.9506	0.0003	-0.0037	0.007	0.5956	95.6	-+
	3	3:19574426:A:G	G	A	0.050274	0.0740674	0.0164339	6.57565e-06	G	A	0.0498802	-0.012438	0.00762983	0.103063	A	G	0.95	0.0002	-0.0029	0.0069	0.675	95.6	-+
	3	3:19593811:C:A	A	C	0.05	0.0776634	0.0164966	2.50351e-06	A	C	0.0455362	-0.00942041	0.00795822	0.236519	A	C	0.0464	0.0017	0.007	0.0072	0.3274	95.6	+-
	3	3:19594801:C:T	T	C	0.05	0.0776634	0.0164966	2.50351e-06	T	C	0.0455362	-0.00942041	0.00795822	0.236519	T	C	0.0464	0.0017	0.007	0.0072	0.3274	95.6	+-
	5	5:37672806:C:T	T	C	0.39274	0.0334071	0.00744183	7.15263e-06	T	C	0.330288	-0.00168437	0.00351691	0.631985	T	C	0.3417	0.0241	0.0047	0.0032	0.1375	94.5	+-
	5	5:37687714:C:T	T	C	0.393151	0.0336559	0.00744	6.07852e-06	T	C	0.32864	-0.00180339	0.00351725	0.608142	T	C	0.3404	0.0249	0.0047	0.0032	0.1416	94.6	+-
	5	5:37691726:T:C	C	T	0.393014	0.0337781	0.00744282	5.66972e-06	C	T	0.326393	-0.00133613	0.00352723	0.704833	T	C	0.6614	0.0258	-0.0051	0.0032	0.1093	94.5	-+
	5	5:95953610:T:C							C	T	0.119233	-0.0229165	0.0050944	6.84759e-06
	6	6:155350970:C:T							C	T	0.480677	0.0156695	0.00333836	2.6819e-06
	6	6:155356634:C:T							C	T	0.477531	0.0152372	0.00334479	5.22583e-06
	6	6:155357184:A:G							A	G	0.477831	0.0150437	0.00334265	6.77829e-06
	6	6:155357712:G:T							G	T	0.479778	0.0150194	0.00333852	6.83332e-06
	6	6:155358106:G:A							G	A	0.479029	0.0151182	0.00333991	5.9965e-06
	6	6:155359624:C:A	A	C	0.424932	0.0113454	0.00728572	0.119419	C	A	0.47888	0.0150464	0.00333693	6.51175e-06	A	C	0.5044	0.0364	-0.0105	0.003	0.0005583	90.8	+-
	6	6:3095388:T:G	G	T	0.070411	-0.0647395	0.0141612	4.84e-06	G	T	0.0244158	-0.00783355	0.0108203	0.469085	T	G	0.9586	0.0222	0.0288	0.0086	0.0008056	90.2	++
	6	6:3096739:T:C	C	T	0.0691781	-0.0658924	0.0143472	4.37553e-06	C	T	0.024266	-0.0084972	0.0108511	0.433583	T	C	0.9594	0.0216	0.0294	0.0087	0.0006863	90.2	++
	6	6:3097401:A:G	G	A	0.0693151	-0.0668538	0.0143365	3.11338e-06	G	A	0.024266	-0.0084972	0.0108511	0.433583	A	G	0.9593	0.0217	0.0298	0.0087	0.0005846	90.5	++
	6	6:3099418:A:G	G	A	0.0693151	-0.0668538	0.0143365	3.11338e-06	G	A	0.024266	-0.0084972	0.0108511	0.433583	A	G	0.9593	0.0217	0.0298	0.0087	0.0005846	90.5	++
	6	6:3099884:C:T	T	C	0.0693151	-0.0668538	0.0143365	3.11338e-06	T	C	0.024266	-0.0084972	0.0108511	0.433583	T	C	0.0407	0.0217	-0.0298	0.0087	0.0005846	90.5	--
	6	6:3101676:C:G	G	C	0.0693151	-0.0668538	0.0143365	3.11338e-06	G	C	0.024266	-0.0084972	0.0108511	0.433583	C	G	0.9593	0.0217	0.0298	0.0087	0.0005846	90.5	++
	6	6:86199233:A:G	A	G	0.157945	-0.0432345	0.00977168	9.66787e-06	A	G	0.344068	0.0019961	0.00353531	0.572332	A	G	0.3225	0.0595	-0.0032	0.0033	0.3299	94.7	-+
	6	6:93102882:G:C	C	G	0.233973	0.018837	0.00840387	0.0249959	C	G	0.155183	-0.0212623	0.00464653	4.74038e-06	C	G	0.1736	0.0334	-0.0119	0.0041	0.0035	94.3	+-
	6	6:93112511:C:T	T	C	0.233151	0.0180272	0.00842177	0.0323103	T	C	0.155033	-0.0212194	0.00464758	4.97844e-06	T	C	0.1733	0.033	-0.0121	0.0041	0.003045	94	+-
	6	6:93115902:C:T	T	C	0.233151	0.0180272	0.00842177	0.0323103	T	C	0.154733	-0.0207507	0.00464968	8.08864e-06	T	C	0.1731	0.0332	-0.0117	0.0041	0.004075	93.8	+-
	6	6:93115912:C:T	T	C	0.233151	0.0180272	0.00842177	0.0323103	T	C	0.154733	-0.0207507	0.00464968	8.08864e-06	T	C	0.1731	0.0332	-0.0117	0.0041	0.004075	93.8	+-
	6	6:93116785:C:G	G	C	0.246301	0.0177687	0.00826797	0.0316266	G	C	0.195027	-0.0199416	0.00420721	2.13851e-06	C	G	0.7944	0.0207	0.0122	0.0037	0.001155	93.9	-+
	6	6:93125263:G:T	T	G	0.246438	0.0173437	0.00827327	0.0360503	T	G	0.194877	-0.0199316	0.00420761	2.16868e-06	T	G	0.2055	0.0208	-0.0123	0.0038	0.001068	93.8	+-
	6	6:93125582:G:T	T	G	0.246986	0.0171904	0.00826769	0.0375961	T	G	0.194877	-0.0199316	0.00420761	2.16868e-06	T	G	0.2056	0.0211	-0.0123	0.0037	0.001043	93.8	+-
	6	6:93130169:G:A	A	G	0.246986	0.0176296	0.00826205	0.0328588	A	G	0.194578	-0.0199937	0.00421263	2.07351e-06	A	G	0.2054	0.0212	-0.0122	0.0038	0.001118	93.9	+-
	6	6:93131267:A:G	G	A	0.246986	0.0176296	0.00826205	0.0328588	G	A	0.194578	-0.0199937	0.00421263	2.07351e-06	A	G	0.7946	0.0212	0.0122	0.0038	0.001118	93.9	-+
	6	6:93132651:C:T	T	C	0.246986	0.0176296	0.00826205	0.0328588	T	C	0.194727	-0.0200037	0.00421222	2.04462e-06	T	C	0.2055	0.0211	-0.0122	0.0038	0.001108	93.9	+-
	6	6:93132666:C:T	T	C	0.246986	0.0176296	0.00826205	0.0328588	T	C	0.194727	-0.0200037	0.00421222	2.04462e-06	T	C	0.2055	0.0211	-0.0122	0.0038	0.001108	93.9	+-
	6	6:93134196:C:T	C	T	0.246986	0.0176296	0.00826205	0.0328588	C	T	0.195177	-0.0200022	0.00420686	1.98773e-06	T	C	0.7942	0.0209	0.0123	0.0037	0.00108	93.9	-+
	6	6:93135486:A:C							A	C	0.194278	-0.020213	0.00421347	1.60871e-06
	7	7:2651421:G:C	C	G	0.391096	0.0332307	0.00739396	6.97963e-06	C	G	0.270821	0.00181206	0.00371426	0.625645	C	G	0.2951	0.0482	0.0081	0.0033	0.01415	93.1	++
	8	8:57845062:T:A							T	A	0.477082	-0.0149074	0.00327854	5.44271e-06
	12	12:110497378:C:T	T	C	0.152055	0.0460184	0.0100239	4.41461e-06	T	C	0.104703	0.00388118	0.00537615	0.470341	T	C	0.1153	0.0197	0.0133	0.0047	0.005015	92.7	++
	12	12:110497518:C:A	A	C	0.152055	0.0460184	0.0100239	4.41461e-06	A	C	0.104703	0.00388118	0.00537615	0.470341	A	C	0.1153	0.0197	0.0133	0.0047	0.005015	92.7	++
	12	12:110498432:C:A	A	C	0.152055	0.0460184	0.0100239	4.41461e-06	A	C	0.104703	0.00388118	0.00537615	0.470341	A	C	0.1153	0.0197	0.0133	0.0047	0.005015	92.7	++
	12	12:110922929:G:T	T	G	0.0509589	0.0728998	0.0162851	7.58897e-06	T	G	0.031456	0.00972247	0.00965886	0.314134	T	G	0.0365	0.0086	0.0262	0.0083	0.001636	91	++
	12	12:110945566:C:T	T	C	0.0508219	0.072892	0.0163036	7.78826e-06	T	C	0.0301078	0.0104607	0.00985722	0.288587	T	C	0.0357	0.0092	0.0272	0.0084	0.001276	90.7	++
	12	12:110955902:A:G	G	A	0.050411	0.0735027	0.0163543	6.97709e-06	G	A	0.0302576	0.0111375	0.00983436	0.25742	A	G	0.9644	0.0089	-0.0277	0.0084	0.001014	90.6	--
	12	12:110960196:G:A	A	G	0.0509589	0.0728998	0.0162851	7.58897e-06	A	G	0.0316058	0.010376	0.00963748	0.281647	A	G	0.0366	0.0085	0.0266	0.0083	0.001344	90.8	++
	12	12:111002958:C:A	A	C	0.050411	0.0754711	0.0165362	5.01885e-06	A	C	0.0317555	0.0100292	0.00961585	0.296954	A	C	0.0365	0.0081	0.0266	0.0083	0.001394	91.5	++
	12	12:111027098:G:A	A	G	0.050274	0.0737259	0.0165565	8.46771e-06	A	G	0.0316058	0.0093771	0.00963707	0.330542	A	G	0.0363	0.0081	0.0257	0.0083	0.002063	91.1	++
	12	12:111045382:A:G	G	A	0.050274	0.0737259	0.0165565	8.46771e-06	G	A	0.0319053	0.0102434	0.00959497	0.285711	A	G	0.9635	0.008	-0.0262	0.0083	0.001597	90.9	--
	12	12:60180964:G:A							G	A	0.332085	-0.0167137	0.00352525	2.12525e-06
	12	12:60187486:T:C							T	C	0.331786	-0.0169623	0.00352443	1.48848e-06
	13	13:23653701:A:G							G	A	0.124026	-0.0232944	0.00489618	1.95834e-06
	13	13:23654480:G:A							A	G	0.123877	-0.023082	0.00489779	2.44427e-06
	13	13:23654860:T:C							C	T	0.123877	-0.023082	0.00489779	2.44427e-06
	13	13:23655121:T:C							C	T	0.106351	-0.0235599	0.00517181	5.22752e-06
	13	13:23655435:C:T							T	C	0.1074	-0.0233843	0.00514951	5.597e-06
	13	13:23655579:A:G							G	A	0.125824	-0.0221485	0.00486437	5.28313e-06
	13	13:23655639:G:A							A	G	0.125824	-0.0221485	0.00486437	5.28313e-06
	13	13:23655979:A:G							G	A	0.125374	-0.0221313	0.00487525	5.63832e-06
	13	13:23656658:G:A							A	G	0.125674	-0.0220387	0.00486595	5.92188e-06
	13	13:23657354:C:T							T	C	0.125974	-0.0217832	0.00486305	7.48819e-06
	13	13:23657518:G:A							A	G	0.126123	-0.0217347	0.0048613	7.7871e-06
	13	13:23657548:C:T							T	C	0.126123	-0.0217347	0.0048613	7.7871e-06
	13	13:23657654:A:G							G	A	0.126123	-0.0217347	0.0048613	7.7871e-06
	13	13:23657876:C:T							T	C	0.125824	-0.0220445	0.00487059	6.01001e-06
	13	13:23657913:C:G							G	C	0.125974	-0.0221034	0.00486899	5.63549e-06
	13	13:23658273:G:A							A	G	0.126123	-0.0221175	0.00486753	5.52249e-06
	13	13:23658413:C:T							T	C	0.126123	-0.0221175	0.00486753	5.52249e-06
	13	13:23658423:C:T							T	C	0.126123	-0.0221175	0.00486753	5.52249e-06
	13	13:23658567:T:C	C	T	0.146027	-0.00181237	0.0100594	0.857021	C	T	0.145147	-0.0232412	0.00459205	4.16655e-07	T	C	0.8547	0.0003	0.0195	0.0042	2.883e-06	73.4	++
	13	13:23658713:C:T	T	C	0.146301	-0.0022705	0.0100756	0.821709	T	C	0.145297	-0.0235149	0.00459624	3.11884e-07	T	C	0.1455	0.0004	-0.0199	0.0042	2.052e-06	72.8	--
	13	13:23658768:T:C	C	T	0.145616	-0.00201449	0.0100753	0.841525	C	T	0.145147	-0.0232412	0.00459205	4.16655e-07	T	C	0.8548	0.0002	0.0196	0.0042	2.755e-06	72.8	++
	13	13:23659088:A:G							G	A	0.141552	-0.0235722	0.00464598	3.90183e-07
	16	16:7026230:C:T							T	C	0.052876	0.0339596	0.00735361	3.87306e-06
	16	16:7027586:C:G							G	C	0.0536249	0.033361	0.00729029	4.73767e-06
	17	17:27560320:T:C	C	T	0.154521	-0.0113701	0.00987064	0.249359	C	T	0.0736968	-0.0299371	0.00636338	2.54382e-06	T	C	0.9026	0.0368	0.0245	0.0053	4.688e-06	60	++
	17	17:27568512:C:T	T	C	0.155753	-0.012781	0.0098406	0.194013	T	C	0.0739964	-0.0307292	0.00635343	1.32059e-06	T	C	0.098	0.0373	-0.0254	0.0053	1.862e-06	57.4	--
	17	17:27582578:G:A	A	G	0.153151	-0.0136124	0.00992342	0.170144	A	G	0.0713002	-0.031093	0.00645891	1.47962e-06	A	G	0.0957	0.0374	-0.0259	0.0054	1.728e-06	54.1	--
	17	17:27591981:T:C	C	T	0.153151	-0.0136124	0.00992342	0.170144	C	T	0.0713002	-0.031093	0.00645891	1.47962e-06	T	C	0.9043	0.0374	0.0259	0.0054	1.728e-06	54.1	++
	17	17:27595608:T:C	C	T	0.153151	-0.0130195	0.00991344	0.189076	C	T	0.0710006	-0.0309324	0.00646945	1.74161e-06	T	C	0.9045	0.0376	0.0256	0.0054	2.337e-06	56.3	++
	17	17:27609317:G:A	A	G	0.152603	-0.0130239	0.00993559	0.189915	A	G	0.0710006	-0.0309324	0.00646945	1.74161e-06	A	G	0.0953	0.0373	-0.0256	0.0054	2.335e-06	56.2	--
	17	17:27619550:C:T	T	C	0.152603	-0.0130239	0.00993559	0.189915	T	C	0.0710006	-0.0309324	0.00646945	1.74161e-06	T	C	0.0953	0.0373	-0.0256	0.0054	2.335e-06	56.2	--
	17	17:27623226:C:T	T	C	0.152466	-0.0132363	0.00993692	0.182851	T	C	0.0702516	-0.0308739	0.00651092	2.11758e-06	T	C	0.0949	0.0377	-0.0256	0.0054	2.649e-06	54.6	--
	17	17:27623258:C:G	G	C	0.152329	-0.0132331	0.00993988	0.183087	G	C	0.0702516	-0.0308739	0.00651092	2.11758e-06	C	G	0.9051	0.0376	0.0256	0.0054	2.651e-06	54.6	++
	17	17:27624787:C:T	T	C	0.152329	-0.0132331	0.00993988	0.183087	T	C	0.0702516	-0.0308739	0.00651092	2.11758e-06	T	C	0.0949	0.0376	-0.0256	0.0054	2.651e-06	54.6	--
	17	17:27625763:T:C	C	T	0.152466	-0.01343	0.00992747	0.176115	C	T	0.0702516	-0.0308739	0.00651092	2.11758e-06	T	C	0.905	0.0377	0.0256	0.0054	2.513e-06	53.7	++
	17	17:27625836:C:T	T	C	0.152192	-0.0132609	0.00994106	0.182219	T	C	0.0702516	-0.0308739	0.00651092	2.11758e-06	T	C	0.0948	0.0376	-0.0256	0.0054	2.632e-06	54.5	--
	17	17:27629110:C:T	T	C	0.152192	-0.0132609	0.00994106	0.182219	T	C	0.0702516	-0.0308739	0.00651092	2.11758e-06	T	C	0.0948	0.0376	-0.0256	0.0054	2.632e-06	54.5	--
	17	17:27632374:G:A	A	G	0.152877	-0.0134523	0.00992111	0.175122	A	G	0.0702516	-0.0308739	0.00651092	2.11758e-06	A	G	0.0951	0.0379	-0.0256	0.0054	2.497e-06	53.6	--
	22	22:32850800:A:G							G	A	0.0789395	-0.0291216	0.00610072	1.81085e-06
	22	22:32851488:C:G							G	C	0.0790893	-0.0289757	0.00608394	1.91065e-06
	22	22:32852458:T:G							G	T	0.0789395	-0.029163	0.00608844	1.66872e-06
	22	22:32852824:T:G							G	T	0.0789395	-0.029163	0.00608844	1.66872e-06
	22	22:32854857:C:T							T	C	0.0787897	-0.028794	0.00609245	2.28781e-06

## Sheet: HDL3_C 
	Online supplementary
	GWAS results from mixed linear model association analyses (mlma). SNPs identifed at the suggestive level (1 x 105) in at least one ethnicity. Significant SNPs are shown in bold. Shaded rows represent SNPs not included in the GWAS due to the SNP not being included in the GWAS as a result of failing a previous QC step. Meta-analysis results obtained from a fixed effects inverse variance model in ME…
			South Asians						White European						Meta Analysis
	Chromosome	SNP	A1	A2	Frequency	β estimate	SE	P value	A1	A2	Frequency	β estimate	SE	P value	A1	A2	Frequency	FreqSE	β estimate	SE	P value	I2	Direction
	2	2:177890113:G:A							A	G	0.0931387	-0.00508383	0.00112628	6.36747e-06
	3	3:179007041:T:A							T	A	0.260758	-0.0034771	0.000740124	2.62714e-06
	3	3:179015775:C:T	C	T	0.15285	0.00132986	0.000820473	0.10505	C	T	0.260608	-0.00342654	0.000741282	3.79214e-06	T	C	0.7878	0.0536	0.0013	0.0006	0.01911	94.6	+-
	3	3:179017120:T:C							T	C	0.260608	-0.00342654	0.000741282	3.79214e-06
	5	5:101433549:G:A	A	G	0.281052	-0.00311493	0.000661536	2.49391e-06	A	G	0.231568	0.000569306	0.000765218	0.456889	A	G	0.2599	0.0245	-0.0015	0.0005	0.002101	92.5	+-
	5	5:101452325:C:G	G	C	0.280914	-0.00308376	0.000661533	3.13859e-06	G	C	0.231116	0.00054474	0.000765934	0.476954	C	G	0.7404	0.0246	0.0015	0.0005	0.002191	92.2	-+
	6	6:146514111:A:T							T	A	0.22916	0.00352646	0.000760508	3.53546e-06
	6	6:146524479:C:G							G	C	0.233524	0.00340847	0.000755474	6.43123e-06
	6	6:146529184:C:T							T	C	0.169576	0.00388005	0.000854885	5.66085e-06
	6	6:146530435:A:G	G	A	0.253236	-0.00088037	0.000677033	0.193486	G	A	0.227355	0.00357744	0.000762733	2.72816e-06	A	G	0.7582	0.0128	-0.0011	0.0005	0.03226	94.8	-+
	6	6:146545659:G:A							A	G	0.169425	0.00384502	0.000854136	6.74302e-06
	6	6:146547828:C:T							T	C	0.169877	0.00386124	0.000853707	6.09944e-06
	6	6:146554978:A:C	C	A	0.216469	-0.000998081	0.000713586	0.161908	C	A	0.170027	0.00387422	0.000853565	5.65557e-06	A	C	0.8026	0.0229	-0.001	0.0005	0.06605	94.8	-+
	6	6:146557724:T:C							C	T	0.125639	0.00450089	0.000971294	3.58825e-06
	6	6:146572735:T:A	A	T	0.218259	-0.00109378	0.000711059	0.123989	A	T	0.170027	0.00376985	0.000851791	9.60905e-06	A	T	0.1985	0.0237	0.0009	0.0005	0.09785	94.8	+-
	6	6:146599641:A:G	G	A	0.255302	-0.00103032	0.000674393	0.12657	G	A	0.227054	0.00351525	0.000761525	3.91081e-06	A	G	0.7571	0.014	-0.001	0.0005	0.05529	95	-+
	6	6:146603257:G:C	C	G	0.255302	-0.00103032	0.000674393	0.12657	C	G	0.227054	0.00351525	0.000761525	3.91081e-06	C	G	0.2429	0.014	0.001	0.0005	0.05529	95	+-
	6	6:146612203:G:A	A	G	0.255439	-0.00104097	0.00067437	0.122682	A	G	0.227054	0.00351525	0.000761525	3.91081e-06	A	G	0.243	0.0141	0.001	0.0005	0.05682	95	+-
	6	6:146615383:A:G	G	A	0.217709	-0.00116738	0.000710723	0.100481	G	A	0.169425	0.00382216	0.000853247	7.48e-06	A	G	0.8021	0.0237	-0.0009	0.0005	0.1085	95	-+
	6	6:146620665:T:C	C	T	0.255715	-0.00101904	0.000673926	0.130508	C	T	0.227054	0.00351525	0.000761525	3.91081e-06	T	C	0.7569	0.0142	-0.001	0.0005	0.054	95	-+
	6	6:146626990:A:T	T	A	0.217709	-0.00114333	0.000710738	0.107691	T	A	0.169425	0.00382216	0.000853247	7.48e-06	A	T	0.8021	0.0237	-0.0009	0.0005	0.1029	95	-+
	6	6:146633034:G:C	C	G	0.255577	-0.00100841	0.000673948	0.134584	C	G	0.227054	0.00351525	0.000761525	3.91081e-06	C	G	0.243	0.0142	0.001	0.0005	0.05253	94.9	+-
	6	6:146633818:T:C	C	T	0.255577	-0.00100841	0.000673948	0.134584	C	T	0.227054	0.00351525	0.000761525	3.91081e-06	T	C	0.757	0.0142	-0.001	0.0005	0.05253	94.9	-+
	6	6:146640740:G:T	T	G	0.217433	-0.00111196	0.000711318	0.117996	T	G	0.168974	0.00380594	0.000853678	8.26183e-06	T	G	0.1976	0.0238	0.0009	0.0005	0.09834	94.9	+-
	6	6:146647461:G:A	A	G	0.217433	-0.00115818	0.000710811	0.103233	A	G	0.169425	0.00382216	0.000853247	7.48e-06	A	G	0.1978	0.0236	0.0009	0.0005	0.1062	95	+-
	6	6:146652278:G:A	A	G	0.216882	-0.00115549	0.000712013	0.104621	A	G	0.169726	0.00380207	0.000852961	8.29224e-06	A	G	0.1975	0.0232	0.0009	0.0005	0.1073	95	+-
	6	6:146657251:G:C	C	G	0.255302	-0.0011599	0.000674884	0.0856749	C	G	0.226753	0.00352877	0.000761583	3.59585e-06	C	G	0.2427	0.0142	0.0009	0.0005	0.07398	95.3	+-
	6	6:146660058:A:G	G	A	0.255439	-0.00114658	0.000674888	0.0893355	G	A	0.226903	0.00351383	0.000761554	3.94934e-06	A	G	0.7571	0.0142	-0.0009	0.0005	0.07366	95.2	-+
	6	6:146662834:G:C	C	G	0.215918	-0.00121408	0.000714305	0.0891939	C	G	0.169124	0.00377362	0.000853534	9.81641e-06	C	G	0.1966	0.023	0.0008	0.0005	0.125	95	+-
	6	6:146662958:A:G	G	A	0.255577	-0.0011357	0.000676294	0.0930942	G	A	0.226753	0.0035328	0.000761583	3.50508e-06	A	G	0.7571	0.0143	-0.0009	0.0005	0.06808	95.2	-+
	11	11:38559085:T:C	C	T	0.192509	0.00336217	0.00075783	9.13998e-06	C	T	0.0374661	0.0012798	0.00171326	0.455068	T	C	0.8329	0.0574	-0.003	0.0007	1.303e-05	19.1	--
	12	12:128422986:T:C	C	T	0.0677499	-0.00540123	0.00119327	5.99954e-06	C	T	0.0367138	-0.000836622	0.00171488	0.625649	T	C	0.9424	0.0146	0.0039	0.001	6.494e-05	79.1	++
	12	12:128427082:G:A	A	G	0.0674745	-0.00539183	0.00119511	6.43458e-06	A	G	0.0365633	-0.00094139	0.00171078	0.582135	A	G	0.0573	0.0145	-0.0039	0.001	5.979e-05	78	--
	12	12:128427252:G:A	A	G	0.0676122	-0.00538085	0.00119415	6.60631e-06	A	G	0.0367138	-0.000891777	0.00170777	0.601539	A	G	0.0575	0.0145	-0.0039	0.001	6.551e-05	78.5	--
	12	12:128428191:G:A	A	G	0.0676122	-0.00538085	0.00119415	6.60631e-06	A	G	0.0367138	-0.000891777	0.00170777	0.601539	A	G	0.0575	0.0145	-0.0039	0.001	6.551e-05	78.5	--
	12	12:128429277:G:A	A	G	0.0676122	-0.00538085	0.00119415	6.60631e-06	T	C	0.0367138	-0.000891777	0.00170777	0.601539	T	C	0.0575	0.0145	-0.0039	0.001	6.551e-05	78.5	--
	12	12:128430093:C:T	T	C	0.0674745	-0.00530273	0.00119509	9.11735e-06	T	C	0.0367138	-0.000891777	0.00170777	0.601539	T	C	0.0574	0.0144	-0.0039	0.001	8.328e-05	77.7	--
	12	12:128433559:G:A	A	G	0.0674745	-0.00532188	0.00119497	8.44493e-06	A	G	0.0367138	-0.000891777	0.00170777	0.601539	A	G	0.0574	0.0144	-0.0039	0.001	7.869e-05	77.9	--
	12	12:128433592:T:C	C	T	0.0674745	-0.00532188	0.00119497	8.44493e-06	C	T	0.0367138	-0.000891777	0.00170777	0.601539	T	C	0.9426	0.0144	0.0039	0.001	7.869e-05	77.9	++
	12	12:128434297:C:T	T	C	0.0674745	-0.00532188	0.00119497	8.44493e-06	T	C	0.0367138	-0.000891777	0.00170777	0.601539	T	C	0.0574	0.0144	-0.0039	0.001	7.869e-05	77.9	--
	13	13:23653701:A:G							G	A	0.123984	-0.00474661	0.0009587	7.37997e-07
	13	13:23654480:G:A							A	G	0.123834	-0.00469162	0.000959018	9.97592e-07
	13	13:23654860:T:C							C	T	0.123834	-0.00469162	0.000959018	9.97592e-07
	13	13:23655435:C:T							T	C	0.107283	-0.00446592	0.00100869	9.5351e-06
	13	13:23655579:A:G							G	A	0.12579	-0.00460896	0.000952451	1.30462e-06
	13	13:23655639:G:A							A	G	0.12579	-0.00460896	0.000952451	1.30462e-06
	13	13:23655979:A:G							G	A	0.125339	-0.00457987	0.000954609	1.60542e-06
	13	13:23656658:G:A							A	G	0.125639	-0.00459733	0.00095276	1.39809e-06
	13	13:23657354:C:T							T	C	0.12594	-0.00454628	0.000952163	1.79992e-06
	13	13:23657518:G:A							A	G	0.126091	-0.00457592	0.000951843	1.52881e-06
	13	13:23657548:C:T							T	C	0.126091	-0.00457592	0.000951843	1.52881e-06
	13	13:23657654:A:G							G	A	0.126091	-0.00457592	0.000951843	1.52881e-06
	13	13:23657876:C:T							T	C	0.12579	-0.00468188	0.000953685	9.14253e-07
	13	13:23657913:C:G							G	C	0.12594	-0.00466507	0.000953375	9.91997e-07
	13	13:23658273:G:A							A	G	0.126091	-0.00468313	0.000953075	8.93716e-07
	13	13:23658413:C:T							T	C	0.126091	-0.00468313	0.000953075	8.93716e-07
	13	13:23658423:C:T							T	C	0.126091	-0.00468313	0.000953075	8.93716e-07
	13	13:23658567:T:C	C	T	0.145828	-0.000276982	0.00083418	0.739858	C	T	0.14505	-0.0046825	0.000898963	1.90088e-07	T	C	0.8545	0.0004	0.0023	0.0006	0.0001528	92.3	++
	13	13:23658713:C:T	T	C	0.146103	-0.00025848	0.00083555	0.757052	T	C	0.1452	-0.00476819	0.000899786	1.16282e-07	T	C	0.1457	0.0005	-0.0023	0.0006	0.0001268	92.6	--
	13	13:23658768:T:C	C	T	0.145414	-0.000246412	0.000835534	0.768059	C	T	0.14505	-0.0046825	0.000898963	1.90088e-07	T	C	0.8548	0.0002	0.0023	0.0006	0.0001685	92.3	++
	13	13:23659088:A:G							G	A	0.141438	-0.00454654	0.000909636	5.78698e-07
	13	13:80456018:G:C							C	G	0.13226	0.00422285	0.000951697	9.11443e-06
	13	13:80456454:C:T							T	C	0.129251	0.0044399	0.000962677	3.98747e-06
	18	18:61292165:T:C							C	T	0.254589	-0.00330694	0.000741488	8.20124e-06
	18	18:61292574:A:G							G	A	0.254288	-0.00327604	0.00074148	9.95063e-06
	18	18:61303978:G:T							T	G	0.254589	-0.00327324	0.000740324	9.80792e-06
	18	18:61306690:G:A							A	G	0.254589	-0.00327324	0.000740324	9.80792e-06
	18	18:61322043:C:T							T	C	0.25474	-0.00327341	0.000740327	9.79842e-06
	18	18:61344012:G:A	A	G	0.349215	-0.00106449	0.000623638	0.0878399	A	G	0.256395	-0.0032814	0.00073925	9.04531e-06	A	G	0.3106	0.0457	-0.002	0.0005	3.088e-05	81	--
	22	22:32850800:A:G							G	A	0.0789949	-0.00540385	0.00119276	5.88327e-06
	22	22:32851488:C:G							G	C	0.0791454	-0.00530744	0.0011895	8.12397e-06
	22	22:32852458:T:G							G	T	0.0789949	-0.00543493	0.00119035	4.97539e-06
	22	22:32852824:T:G							G	T	0.0789949	-0.00543493	0.00119035	4.97539e-06
	22	22:32852924:T:C							C	T	0.0789949	-0.00543493	0.00119035	4.97539e-06
	22	22:32854857:C:T							T	C	0.0788444	-0.0053383	0.00119116	7.40891e-06

## Sheet: EstC
	Online supplementary
	GWAS results from mixed linear model association analyses (mlma). SNPs identifed at the suggestive level (1 x 105) in at least one ethnicity. Significant SNPs are shown in bold. Shaded rows represent SNPs not included in the GWAS due to the SNP not being included in the GWAS as a result of failing a previous QC step. Meta-analysis results obtained from a fixed effects inverse variance model in ME…
			South Asians						White Europeans						Meta Analysis
	Chromosome	SNP	A1	A2	Frequency	β estimate	SE	P value	A1	A2	Frequency	β estimate	SE	P value	A1	A2	Frequency	FreqSE	β estimate	SE	P value	I2	Direction
	2	2:21179426:C:T	T	C	0.115934	-0.0314181	0.00666811	2.45669e-06	T	C	0.0593476	-0.00401219	0.00951656	0.673316	T	C	0.0973	0.0266	-0.0224	0.0055	4.12e-05	82	--
	2	2:21182322:G:T	T	G	0.116209	-0.0305228	0.00666349	4.63636e-06	T	G	0.0601027	-0.00365269	0.00946778	0.699643	T	G	0.0976	0.0264	-0.0216	0.0054	7.25e-05	81.4	--
	2	2:21183797:G:T	T	G	0.111126	-0.0308249	0.00678814	5.59903e-06	T	G	0.0560254	-0.00408758	0.00974301	0.674822	T	G	0.0931	0.0258	-0.0221	0.0056	7.318e-05	80.3	--
	2	2:21191063:A:G	G	A	0.116209	-0.0305228	0.00666349	4.63636e-06	G	A	0.0602537	-0.00331268	0.00945813	0.726153	A	G	0.9024	0.0263	0.0215	0.0054	7.936e-05	81.9	++
	2	2:21194868:T:C	C	T	0.116209	-0.0307926	0.0066635	3.81743e-06	C	T	0.0599517	-0.00479754	0.00947746	0.612712	T	C	0.9024	0.0265	0.0222	0.0055	4.673e-05	80.1	++
	2	2:21195522:G:T	T	G	0.116209	-0.0307926	0.0066635	3.81743e-06	T	G	0.0596497	-0.0062706	0.00949693	0.509076	T	G	0.0976	0.0266	-0.0227	0.0055	3.154e-05	77.6	--
	2	2:21206275:G:C	C	G	0.116621	-0.0303607	0.00665681	5.09467e-06	C	G	0.0598007	-0.00518003	0.00948718	0.585064	C	G	0.0979	0.0267	-0.0221	0.0054	5.186e-05	78.8	--
	2	2:21214832:G:A	A	G	0.11511	-0.0299644	0.00670776	7.92781e-06	A	G	0.0708245	-0.00731095	0.00872156	0.401884	A	G	0.0987	0.0214	-0.0215	0.0053	5.078e-05	76.4	--
	2	2:21239661:T:C	C	T	0.124588	-0.0291239	0.00647482	6.85858e-06	C	T	0.0821504	-0.00986773	0.00813073	0.224887	T	C	0.8919	0.0207	0.0217	0.0051	1.914e-05	70.9	++
	4	4:13015554:A:G							G	A	0.372395	0.0216228	0.00467034	3.66004e-06
	4	4:149423312:A:G	A	G	0.448901	-0.019221	0.00433206	9.12539e-06	A	G	0.464512	-0.00522565	0.00446624	0.241987	A	G	0.4565	0.0078	-0.0124	0.0031	6.348e-05	80.2	--
	4	4:149427788:T:G	T	G	0.449038	-0.0191899	0.00433299	9.47667e-06	T	G	0.464814	-0.00530758	0.00447121	0.235205	T	G	0.4567	0.0079	-0.0125	0.0031	6.163e-05	79.9	--
	4	4:149433978:G:C	G	C	0.449038	-0.0191899	0.00433299	9.47667e-06	G	C	0.465116	-0.00508539	0.00447083	0.255346	C	G	0.5432	0.008	0.0124	0.0031	7.131e-05	80.5	++
	4	4:149435031:T:G	T	G	0.449038	-0.0191899	0.00433299	9.47667e-06	T	G	0.465116	-0.00508539	0.00447083	0.255346	T	G	0.4568	0.008	-0.0124	0.0031	7.131e-05	80.5	--
	4	4:149435566:G:A	G	A	0.449038	-0.0191899	0.00433299	9.47667e-06	G	A	0.465116	-0.00508539	0.00447083	0.255346	A	G	0.5432	0.008	0.0124	0.0031	7.131e-05	80.5	++
	4	4:149435731:C:T	T	C	0.449038	-0.0191899	0.00433299	9.47667e-06	T	C	0.464965	-0.00493253	0.00447236	0.270074	T	C	0.4567	0.008	-0.0123	0.0031	7.873e-05	80.9	--
	4	4:149437061:G:T	G	T	0.449038	-0.0191899	0.00433299	9.47667e-06	G	T	0.465116	-0.00508539	0.00447083	0.255346	T	G	0.5432	0.008	0.0124	0.0031	7.131e-05	80.5	++
	5	5:22004203:A:G	G	A	0.333791	-0.00302258	0.00450658	0.502409	G	A	0.21791	0.0243222	0.00541853	7.16578e-06	A	G	0.7136	0.057	-0.0082	0.0035	0.01854	93.4	-+
	5	5:22012233:A:G	G	A	0.333104	-0.00304849	0.00450706	0.498798	G	A	0.21791	0.0245181	0.00540901	5.81982e-06	A	G	0.7141	0.0567	-0.0082	0.0035	0.01722	93.5	-+
	5	5:22013547:A:G	G	A	0.33283	-0.00282109	0.0045115	0.531767	G	A	0.217155	0.0243211	0.00541055	6.95318e-06	A	G	0.7146	0.0569	-0.0083	0.0035	0.01646	93.3	-+
	5	5:22015176:T:C	C	T	0.344093	-0.00441845	0.00446034	0.321877	C	T	0.23286	0.0237611	0.00528143	6.82782e-06	T	C	0.7022	0.0548	-0.0073	0.0034	0.03187	94	-+
	5	5:22024169:G:C	C	G	0.332418	-0.00323328	0.00451289	0.473711	C	G	0.216853	0.0243256	0.00541118	6.94262e-06	C	G	0.285	0.0568	0.0081	0.0035	0.01986	93.5	+-
	5	5:22035550:G:A	A	G	0.333929	-0.00309743	0.00450439	0.491675	A	G	0.221081	0.0238096	0.00538413	9.77127e-06	A	G	0.2875	0.0555	0.008	0.0035	0.02088	93.2	+-
	5	5:22036251:A:G	G	A	0.333654	-0.0031881	0.00450612	0.479254	G	A	0.221081	0.0238096	0.00538413	9.77127e-06	A	G	0.7127	0.0554	-0.0079	0.0035	0.0217	93.2	-+
	5	5:22038061:A:G	G	A	0.333379	-0.00290347	0.00450788	0.519519	G	A	0.217759	0.0244528	0.00540932	6.1696e-06	A	G	0.714	0.0569	-0.0083	0.0035	0.01643	93.4	-+
	5	5:22039767:G:C	C	G	0.332967	-0.00281493	0.00450927	0.53246	C	G	0.217759	0.0244528	0.00540932	6.1696e-06	C	G	0.2857	0.0567	0.0084	0.0035	0.01573	93.3	+-
	5	5:22043986:G:A	A	G	0.333379	-0.00290347	0.00450788	0.519519	A	G	0.217759	0.0244528	0.00540932	6.1696e-06	A	G	0.286	0.0569	0.0083	0.0035	0.01643	93.4	+-
	5	5:22047915:T:C	C	T	0.333242	-0.0029097	0.00451011	0.518829	C	T	0.216853	0.0243256	0.00541118	6.94262e-06	T	C	0.7145	0.0572	-0.0083	0.0035	0.01719	93.3	-+
	5	5:22062988:A:G	G	A	0.340247	-0.00169158	0.0044856	0.706089	G	A	0.230897	0.0236722	0.00531474	8.4256e-06	A	G	0.7052	0.0539	-0.0089	0.0034	0.00975	92.5	-+
	5	5:22063218:A:G	G	A	0.34217	-0.00189564	0.00447664	0.671966	G	A	0.242827	0.0238323	0.00521383	4.85471e-06	A	G	0.7	0.0491	-0.009	0.0034	0.007898	92.9	-+
	5	5:22063423:C:T	T	C	0.34217	-0.00189564	0.00447664	0.671966	T	C	0.242827	0.0238323	0.00521383	4.85471e-06	T	C	0.3	0.0491	0.009	0.0034	0.007898	92.9	+-
	5	5:22066339:C:T	T	C	0.34217	-0.00189564	0.00447664	0.671966	T	C	0.242827	0.0238323	0.00521383	4.85471e-06	T	C	0.3	0.0491	0.009	0.0034	0.007898	92.9	+-
	5	5:22067708:G:C	C	G	0.340247	-0.00169158	0.0044856	0.706089	C	G	0.230897	0.0236722	0.00531474	8.4256e-06	C	G	0.2948	0.0539	0.0089	0.0034	0.00975	92.5	+-
	5	5:22082153:T:A	A	T	0.339148	-0.00232186	0.00448706	0.604837	A	T	0.242978	0.0237382	0.00521377	5.28931e-06	A	T	0.2982	0.0475	0.0088	0.0034	0.009945	93	+-
	5	5:22083473:T:G	G	T	0.329258	-0.00173043	0.00451306	0.701402	G	T	0.228028	0.024325	0.0053273	4.96887e-06	T	G	0.713	0.0499	-0.0092	0.0034	0.007839	92.8	-+
	5	5:22085553:T:G	G	T	0.339148	-0.00232186	0.00448706	0.604837	G	T	0.242374	0.0235306	0.00521402	6.39355e-06	T	G	0.702	0.0478	-0.0087	0.0034	0.01072	92.9	-+
	5	5:22089060:A:G	G	A	0.339011	-0.00218672	0.00448662	0.625984	G	A	0.24177	0.023559	0.00521429	6.23802e-06	A	G	0.7024	0.0481	-0.0088	0.0034	0.009953	92.9	-+
	5	5:22089061:A:C	C	A	0.339011	-0.00218672	0.00448662	0.625984	C	A	0.24177	0.023559	0.00521429	6.23802e-06	A	C	0.7024	0.0481	-0.0088	0.0034	0.009953	92.9	-+
	5	5:22092619:C:T	T	C	0.338874	-0.00216836	0.00448604	0.628842	T	C	0.240411	0.023813	0.00523207	5.3301e-06	T	C	0.2972	0.0487	0.0088	0.0034	0.009443	93	+-
	8	8:60722999:C:T	T	C	0.0699176	0.00738496	0.00836857	0.377526	T	C	0.104953	-0.0334052	0.00738874	6.15191e-06	T	C	0.0896	0.0174	-0.0155	0.0055	0.00503	92.5	-+
	8	8:60723277:G:A	A	G	0.0699176	0.00738496	0.00836857	0.377526	A	G	0.104953	-0.0334052	0.00738874	6.15191e-06	A	G	0.0896	0.0174	-0.0155	0.0055	0.00503	92.5	-+
	8	8:60724763:C:T	T	C	0.0699176	0.00663101	0.00835188	0.427222	T	C	0.104953	-0.0334052	0.00738874	6.15191e-06	T	C	0.0896	0.0174	-0.0158	0.0055	0.004235	92.2	-+
	8	8:60724773:T:C	C	T	0.0699176	0.00663101	0.00835188	0.427222	C	T	0.104953	-0.0334052	0.00738874	6.15191e-06	T	C	0.9104	0.0174	0.0158	0.0055	0.004235	92.2	+-
	8	8:60725823:C:G	G	C	0.0699176	0.00663101	0.00835188	0.427222	G	C	0.104953	-0.0334052	0.00738874	6.15191e-06	C	G	0.9104	0.0174	0.0158	0.0055	0.004235	92.2	+-
	8	8:60726192:T:G	G	T	0.0699176	0.00663101	0.00835188	0.427222	G	T	0.104953	-0.0334052	0.00738874	6.15191e-06	T	G	0.9104	0.0174	0.0158	0.0055	0.004235	92.2	+-
	8	8:60726786:G:A	A	G	0.0699176	0.00663101	0.00835188	0.427222	A	G	0.104953	-0.0334052	0.00738874	6.15191e-06	A	G	0.0896	0.0174	-0.0158	0.0055	0.004235	92.2	-+
	8	8:60731216:T:C	C	T	0.070467	0.00568256	0.00832782	0.495012	C	T	0.104953	-0.0334052	0.00738874	6.15191e-06	T	C	0.9102	0.0171	0.0162	0.0055	0.0034	91.9	+-
	8	8:60731737:A:G	G	A	0.070467	0.00568256	0.00832782	0.495012	G	A	0.104953	-0.0334052	0.00738874	6.15191e-06	A	G	0.9102	0.0171	0.0162	0.0055	0.0034	91.9	+-
	8	8:60733949:C:G	G	C	0.070467	0.00568256	0.00832782	0.495012	G	C	0.104953	-0.0334052	0.00738874	6.15191e-06	C	G	0.9102	0.0171	0.0162	0.0055	0.0034	91.9	+-
	8	8:60733953:C:G	G	C	0.070467	0.00568256	0.00832782	0.495012	G	C	0.104953	-0.0334052	0.00738874	6.15191e-06	C	G	0.9102	0.0171	0.0162	0.0055	0.0034	91.9	+-
	8	8:60734218:A:G	G	A	0.070467	0.00568256	0.00832782	0.495012	G	A	0.104953	-0.0334052	0.00738874	6.15191e-06	A	G	0.9102	0.0171	0.0162	0.0055	0.0034	91.9	+-
	8	8:60734847:T:C	C	T	0.070467	0.00568256	0.00832782	0.495012	C	T	0.104953	-0.0334052	0.00738874	6.15191e-06	T	C	0.9102	0.0171	0.0162	0.0055	0.0034	91.9	+-
	8	8:60737472:T:C	C	T	0.070467	0.00568256	0.00832782	0.495012	C	T	0.104953	-0.0334052	0.00738874	6.15191e-06	T	C	0.9102	0.0171	0.0162	0.0055	0.0034	91.9	+-
	8	8:60738020:G:A	A	G	0.070467	0.00568256	0.00832782	0.495012	A	G	0.104953	-0.0334052	0.00738874	6.15191e-06	A	G	0.0898	0.0171	-0.0162	0.0055	0.0034	91.9	-+
	8	8:60738561:T:C	C	T	0.070467	0.00568256	0.00832782	0.495012	C	T	0.104953	-0.0334052	0.00738874	6.15191e-06	T	C	0.9102	0.0171	0.0162	0.0055	0.0034	91.9	+-
	8	8:60738611:G:A	C	T	0.070467	0.00568256	0.00832782	0.495012	A	G	0.104953	-0.0334052	0.00738874	6.15191e-06	A	G	0.4681	0.4094	-0.0212	0.0055	0.0001257	83.9	--
	8	8:60739739:G:C	C	G	0.070467	0.00568256	0.00832782	0.495012	C	G	0.104953	-0.0334052	0.00738874	6.15191e-06	C	G	0.0898	0.0171	-0.0162	0.0055	0.0034	91.9	-+
	8	8:60740218:C:A	A	C	0.070467	0.00568256	0.00832782	0.495012	A	C	0.104953	-0.0334052	0.00738874	6.15191e-06	A	C	0.0898	0.0171	-0.0162	0.0055	0.0034	91.9	-+
	8	8:60742087:A:G	G	A	0.070467	0.00568256	0.00832782	0.495012	G	A	0.104953	-0.0334052	0.00738874	6.15191e-06	A	G	0.9102	0.0171	0.0162	0.0055	0.0034	91.9	+-
	8	8:60742880:A:G	G	A	0.070467	0.00568256	0.00832782	0.495012	G	A	0.104953	-0.0334052	0.00738874	6.15191e-06	A	G	0.9102	0.0171	0.0162	0.0055	0.0034	91.9	+-
	8	8:60743032:T:G	G	T	0.070467	0.00568256	0.00832782	0.495012	G	T	0.104953	-0.0334052	0.00738874	6.15191e-06	T	G	0.9102	0.0171	0.0162	0.0055	0.0034	91.9	+-
	8	8:60743800:C:G	G	C	0.070467	0.00568256	0.00832782	0.495012	G	C	0.104953	-0.0334052	0.00738874	6.15191e-06	C	G	0.9102	0.0171	0.0162	0.0055	0.0034	91.9	+-
	8	8:60745444:C:A	A	C	0.070467	0.00568256	0.00832782	0.495012	A	C	0.104953	-0.0334052	0.00738874	6.15191e-06	A	C	0.0898	0.0171	-0.0162	0.0055	0.0034	91.9	-+
	8	8:60747478:A:C	C	A	0.070467	0.00568256	0.00832782	0.495012	C	A	0.104953	-0.0334052	0.00738874	6.15191e-06	A	C	0.9102	0.0171	0.0162	0.0055	0.0034	91.9	+-
	8	8:60747785:A:G	G	A	0.070467	0.00568256	0.00832782	0.495012	G	A	0.104953	-0.0334052	0.00738874	6.15191e-06	A	G	0.9102	0.0171	0.0162	0.0055	0.0034	91.9	+-
	8	8:60749057:T:C	C	T	0.070467	0.00568256	0.00832782	0.495012	C	T	0.104953	-0.0334052	0.00738874	6.15191e-06	T	C	0.9102	0.0171	0.0162	0.0055	0.0034	91.9	+-
	8	8:60749384:C:T	T	C	0.070467	0.00568256	0.00832782	0.495012	T	C	0.104953	-0.0334052	0.00738874	6.15191e-06	T	C	0.0898	0.0171	-0.0162	0.0055	0.0034	91.9	-+
	8	8:60749822:G:A	A	G	0.070467	0.00568256	0.00832782	0.495012	A	G	0.104953	-0.0334052	0.00738874	6.15191e-06	A	G	0.0898	0.0171	-0.0162	0.0055	0.0034	91.9	-+
	8	8:60750046:A:G	G	A	0.070467	0.00568256	0.00832782	0.495012	G	A	0.104953	-0.0334052	0.00738874	6.15191e-06	A	G	0.9102	0.0171	0.0162	0.0055	0.0034	91.9	+-
	8	8:60750787:G:A	A	G	0.0706044	0.00533459	0.0083217	0.521493	A	G	0.104953	-0.0334052	0.00738874	6.15191e-06	A	G	0.0898	0.0171	-0.0163	0.0055	0.003125	91.7	-+
	8	8:60751628:G:A	A	G	0.070467	0.00568256	0.00832782	0.495012	A	G	0.104953	-0.0334052	0.00738874	6.15191e-06	A	G	0.0898	0.0171	-0.0162	0.0055	0.0034	91.9	-+
	8	8:60753118:G:A	A	G	0.0711538	0.00603739	0.0082978	0.466865	A	G	0.104953	-0.0334052	0.00738874	6.15191e-06	A	G	0.09	0.0168	-0.016	0.0055	0.00382	92.1	-+
	8	8:60755370:T:C	C	T	0.0706044	0.00533459	0.0083217	0.521493	C	T	0.104953	-0.0334052	0.00738874	6.15191e-06	T	C	0.9102	0.0171	0.0163	0.0055	0.003125	91.7	+-
	8	8:60756918:C:T	T	C	0.0706044	0.00533459	0.0083217	0.521493	T	C	0.104953	-0.0334052	0.00738874	6.15191e-06	T	C	0.0898	0.0171	-0.0163	0.0055	0.003125	91.7	-+
	8	8:60757768:T:G	G	T	0.0706044	0.00533459	0.0083217	0.521493	G	T	0.104953	-0.0334052	0.00738874	6.15191e-06	T	G	0.9102	0.0171	0.0163	0.0055	0.003125	91.7	+-
	8	8:60757846:G:A	A	G	0.0706044	0.00533459	0.0083217	0.521493	A	G	0.104953	-0.0334052	0.00738874	6.15191e-06	A	G	0.0898	0.0171	-0.0163	0.0055	0.003125	91.7	-+
	8	8:60757941:A:T	T	A	0.0706044	0.00533459	0.0083217	0.521493	T	A	0.104953	-0.0334052	0.00738874	6.15191e-06	A	T	0.9102	0.0171	0.0163	0.0055	0.003125	91.7	+-
	8	8:60762945:C:T	T	C	0.0994505	0.0120458	0.00720145	0.0943885	T	C	0.104651	-0.0332744	0.00739573	6.82276e-06	T	C	0.102	0.0026	-0.01	0.0052	0.05234	94.8	-+
	8	8:60763504:C:T	T	C	0.0994505	0.0120458	0.00720145	0.0943885	T	C	0.104802	-0.0332316	0.00739221	6.94087e-06	T	C	0.1021	0.0027	-0.01	0.0052	0.05252	94.8	-+
	8	8:60763910:G:T	T	G	0.0994505	0.0120458	0.00720145	0.0943885	T	G	0.104802	-0.0332316	0.00739221	6.94087e-06	T	G	0.1021	0.0027	-0.01	0.0052	0.05252	94.8	-+
	8	8:60765693:T:C	C	T	0.0994505	0.0120458	0.00720145	0.0943885	C	T	0.104802	-0.0332316	0.00739221	6.94087e-06	T	C	0.8979	0.0027	0.01	0.0052	0.05252	94.8	+-
	8	8:60767179:C:T	T	C	0.0994505	0.0120458	0.00720145	0.0943885	T	C	0.104802	-0.0332316	0.00739221	6.94087e-06	T	C	0.1021	0.0027	-0.01	0.0052	0.05252	94.8	-+
	8	8:60769146:A:G	G	A	0.0994505	0.0120458	0.00720145	0.0943885	G	A	0.104802	-0.0332316	0.00739221	6.94087e-06	A	G	0.8979	0.0027	0.01	0.0052	0.05252	94.8	+-
	8	8:60769210:C:T	T	C	0.0994505	0.0120458	0.00720145	0.0943885	T	C	0.104802	-0.0332316	0.00739221	6.94087e-06	T	C	0.1021	0.0027	-0.01	0.0052	0.05252	94.8	-+
	8	8:60769851:T:C	C	T	0.0994505	0.0120458	0.00720145	0.0943885	C	T	0.104802	-0.0332316	0.00739221	6.94087e-06	T	C	0.8979	0.0027	0.01	0.0052	0.05252	94.8	+-
	8	8:60771340:C:T	T	C	0.0994505	0.0120458	0.00720145	0.0943885	T	C	0.104802	-0.0332316	0.00739221	6.94087e-06	T	C	0.1021	0.0027	-0.01	0.0052	0.05252	94.8	-+
	8	8:60772503:C:T	T	C	0.0994505	0.0120458	0.00720145	0.094388	T	C	0.104802	-0.0332316	0.00739221	6.94087e-06	T	C	0.1021	0.0027	-0.01	0.0052	0.05252	94.8	-+
	8	8:60773153:G:A	A	G	0.0994505	0.0120458	0.00720145	0.0943885	A	G	0.104802	-0.0332316	0.00739221	6.94087e-06	A	G	0.1021	0.0027	-0.01	0.0052	0.05252	94.8	-+
	8	8:60775727:T:C	C	T	0.0994505	0.0120458	0.00720145	0.0943885	C	T	0.104802	-0.0332316	0.00739221	6.94087e-06	T	C	0.8979	0.0027	0.01	0.0052	0.05252	94.8	+-
	8	8:60776762:T:C	C	T	0.0994505	0.0120458	0.00720145	0.0943885	C	T	0.104802	-0.0332316	0.00739221	6.94087e-06	T	C	0.8979	0.0027	0.01	0.0052	0.05252	94.8	+-
	8	8:60776943:C:T	T	C	0.0994505	0.0120458	0.00720145	0.0943885	T	C	0.104802	-0.0332316	0.00739221	6.94087e-06	T	C	0.1021	0.0027	-0.01	0.0052	0.05252	94.8	-+
	8	8:60779215:A:G	G	A	0.0994505	0.0120458	0.00720145	0.0943885	G	A	0.1045	-0.0330949	0.00739928	7.72305e-06	A	G	0.8981	0.0025	0.0099	0.0052	0.05475	94.8	+-
	8	8:60779473:G:C	C	G	0.0994505	0.0120458	0.00720145	0.0943885	C	G	0.104802	-0.0332316	0.00739221	6.94087e-06	C	G	0.1021	0.0027	-0.01	0.0052	0.05252	94.8	-+
	8	8:60780343:G:A	A	G	0.0994505	0.0120458	0.00720145	0.0943885	A	G	0.104802	-0.0332316	0.00739221	6.94087e-06	A	G	0.1021	0.0027	-0.01	0.0052	0.05252	94.8	-+
	8	8:60781792:T:C	C	T	0.0994505	0.0120458	0.00720145	0.0943885	C	T	0.104802	-0.0332316	0.00739221	6.94087e-06	T	C	0.8979	0.0027	0.01	0.0052	0.05252	94.8	+-
	8	8:60788530:T:C	C	T	0.0994505	0.0120458	0.00720145	0.0943885	C	T	0.104802	-0.0332316	0.00739221	6.94087e-06	T	C	0.8979	0.0027	0.01	0.0052	0.05252	94.8	+-
	8	8:60788899:G:A	A	G	0.0994505	0.0120458	0.00720145	0.0943885	A	G	0.104802	-0.0332316	0.00739221	6.94087e-06	A	G	0.1021	0.0027	-0.01	0.0052	0.05252	94.8	-+
	8	8:60790931:A:T	T	A	0.0994505	0.0120458	0.00720145	0.0943885	T	A	0.104349	-0.0330012	0.00740285	8.2765e-06	A	T	0.8982	0.0024	0.0099	0.0052	0.0562	94.7	+-
	8	8:60792069:A:G	G	A	0.0994505	0.0120458	0.00720145	0.0943885	G	A	0.104802	-0.0332316	0.00739221	6.94087e-06	A	G	0.8979	0.0027	0.01	0.0052	0.05252	94.8	+-
	8	8:60794511:T:C	C	T	0.0994505	0.0120458	0.00720145	0.094388	C	T	0.104802	-0.0332316	0.00739221	6.94087e-06	T	C	0.8979	0.0027	0.01	0.0052	0.05252	94.8	+-
	8	8:60794756:A:C	C	A	0.0994505	0.0120458	0.00720145	0.0943885	C	A	0.104349	-0.0330012	0.00740285	8.2765e-06	A	C	0.8982	0.0024	0.0099	0.0052	0.0562	94.7	+-
	8	8:60800794:C:T	T	C	0.0994505	0.0120458	0.00720145	0.0943885	T	C	0.104651	-0.0331381	0.00739576	7.44005e-06	T	C	0.102	0.0026	-0.0099	0.0052	0.05392	94.8	-+
	8	8:60802886:C:G	G	C	0.0994505	0.0120458	0.00720145	0.0943885	G	C	0.104651	-0.0331381	0.00739576	7.44005e-06	C	G	0.898	0.0026	0.0099	0.0052	0.05392	94.8	+-
	8	8:60805076:T:G	G	T	0.0994505	0.0120458	0.00720145	0.0943885	G	T	0.104651	-0.0331381	0.00739576	7.44005e-06	T	G	0.898	0.0026	0.0099	0.0052	0.05392	94.8	+-
	8	8:60812121:T:C	C	T	0.0994505	0.0120458	0.00720145	0.0943885	C	T	0.104651	-0.0331381	0.00739576	7.44005e-06	T	C	0.898	0.0026	0.0099	0.0052	0.05392	94.8	+-
	8	8:60812348:A:G	G	A	0.0994505	0.0120458	0.00720145	0.0943885	G	A	0.104651	-0.0331381	0.00739576	7.44005e-06	A	G	0.898	0.0026	0.0099	0.0052	0.05392	94.8	+-
	8	8:60813519:A:C	C	A	0.0983516	0.0126675	0.00723885	0.0801292	C	A	0.1045	-0.033304	0.00739929	6.76439e-06	A	C	0.8986	0.0031	0.0098	0.0052	0.05786	94.9	+-
	8	8:60813521:G:A	A	G	0.0983516	0.0126675	0.00723885	0.0801292	A	G	0.104802	-0.0333492	0.00739224	6.44085e-06	A	G	0.1015	0.0032	-0.0099	0.0052	0.05664	94.9	-+
	8	8:60817353:G:A	A	G	0.0711538	0.00602791	0.00829787	0.467569	A	G	0.1045	-0.0338582	0.00739928	4.74223e-06	A	G	0.0897	0.0166	-0.0162	0.0055	0.00337	92.2	-+
	8	8:60820797:C:T	T	C	0.0994505	0.0120458	0.00720145	0.0943885	T	C	0.104651	-0.0331381	0.00739576	7.44005e-06	T	C	0.102	0.0026	-0.0099	0.0052	0.05392	94.8	-+
	8	8:60822139:A:T	T	A	0.0994505	0.0120458	0.00720145	0.0943885	T	A	0.104651	-0.0331381	0.00739576	7.44005e-06	A	T	0.898	0.0026	0.0099	0.0052	0.05392	94.8	+-
	8	8:60823861:A:T	T	A	0.0994505	0.0120458	0.00720145	0.0943885	T	A	0.104198	-0.0333533	0.00740633	6.68896e-06	A	T	0.8982	0.0024	0.01	0.0052	0.05236	94.8	+-
	8	8:60828810:T:C	C	T	0.0994505	0.0120458	0.00720145	0.0943885	C	T	0.103896	-0.0332166	0.00741348	7.44439e-06	T	C	0.8984	0.0022	0.0099	0.0052	0.05459	94.8	+-
	8	8:60831756:C:T	T	C	0.0994505	0.0120458	0.00720145	0.0943885	T	C	0.104198	-0.0333533	0.00740633	6.68896e-06	T	C	0.1018	0.0024	-0.01	0.0052	0.05236	94.8	-+
	8	8:60842591:A:G	G	A	0.100962	0.0123797	0.00716632	0.0840811	G	A	0.104047	-0.0336336	0.00740989	5.65177e-06	A	G	0.8975	0.0015	0.0099	0.0052	0.05565	95	+-
	8	8:60852120:C:T	T	C	0.0692308	0.00683132	0.00838257	0.415105	T	C	0.101631	-0.0350195	0.00748043	2.84799e-06	T	C	0.0873	0.0161	-0.0165	0.0056	0.003174	92.8	-+
	8	8:60853369:A:G	G	A	0.0692308	0.00683132	0.00838257	0.415105	G	A	0.101631	-0.0350195	0.00748043	2.84799e-06	A	G	0.9127	0.0161	0.0165	0.0056	0.003174	92.8	+-
	8	8:60854349:T:C	C	T	0.0692308	0.00683132	0.00838257	0.415105	C	T	0.101631	-0.0350195	0.00748043	2.84799e-06	T	C	0.9127	0.0161	0.0165	0.0056	0.003174	92.8	+-
	8	8:60855333:G:T	T	G	0.0690934	0.0074783	0.00842305	0.374628	T	G	0.101329	-0.034568	0.00748787	3.90205e-06	T	G	0.0871	0.016	-0.016	0.0056	0.004231	92.8	-+
	8	8:60855552:T:G	G	T	0.0690934	0.0074783	0.00842305	0.374628	G	T	0.101329	-0.034568	0.00748787	3.90205e-06	T	G	0.9129	0.016	0.016	0.0056	0.004231	92.8	+-
	8	8:60857845:C:T	T	C	0.0690934	0.0074783	0.00842305	0.374628	T	C	0.101329	-0.034568	0.00748787	3.90205e-06	T	C	0.0871	0.016	-0.016	0.0056	0.004231	92.8	-+
	8	8:60860630:A:T	T	A	0.0690934	0.0074783	0.00842305	0.374628	T	A	0.0998188	-0.0344991	0.00753856	4.73168e-06	A	T	0.9138	0.0153	0.0158	0.0056	0.004833	92.7	+-
	8	8:60868400:C:A	A	C	0.0690934	0.0074783	0.00842305	0.374628	A	C	0.101329	-0.034568	0.00748787	3.90205e-06	A	C	0.0871	0.016	-0.016	0.0056	0.004231	92.8	-+
	8	8:60912553:G:A	A	G	0.0666209	0.00790753	0.0085568	0.355422	A	G	0.101329	-0.0356115	0.00750046	2.05525e-06	A	G	0.0862	0.0172	-0.0167	0.0056	0.003064	93.2	-+
	8	8:60922360:A:G	G	A	0.0667582	0.00843459	0.00855025	0.323901	G	A	0.101329	-0.0356115	0.00750046	2.05525e-06	A	G	0.9137	0.0171	0.0165	0.0056	0.003515	93.3	+-
	10	10:73533522:A:G							G	A	0.0581395	-0.0440187	0.00973174	6.09086e-06
	10	10:88081937:G:A	G	A	0.134753	0.0276886	0.00624373	9.22308e-06	G	A	0.119601	-0.0108549	0.00687121	0.114161	A	G	0.8721	0.0075	-0.0103	0.0046	0.02644	94.2	+-
	16	16:76168852:C:T	C	T	0.429533	0.00853512	0.00436812	0.050706	C	T	0.485654	-0.0203893	0.0045126	6.2336e-06	T	C	0.5433	0.028	0.0055	0.0031	0.08211	95.3	+-

## Sheet: FreeC 
	Online supplementary
	GWAS results from mixed linear model association analyses (mlma). SNPs identifed at the suggestive level (1 x 105) in at least one ethnicity. Significant SNPs are shown in bold. Shaded rows represent SNPs not included in the GWAS due to the SNP not being included in the GWAS as a result of failing a previous QC step. Meta-analysis results obtained from a fixed effects inverse variance model in ME…
			South Asians						White Europeans						Meta Analysis
	Chromosome	SNP	A1	A2	Frequency	β estimate	SE	P value	A1	A2	Frequency	β estimate	SE	P value	A1	A2	Frequency	FreqSE	β estimate	SE	P value	I2	Direction
	2	2:21179426:C:T	T	C	0.116071	-0.0200368	0.00450145	8.53965e-06	T	C	0.0594374	-0.00121663	0.00643437	0.850027	T	C	0.0975	0.0266	-0.0139	0.0037	0.0001729	82.6	--
	2	2:213014915:A:C							A	C	0.394586	0.0136958	0.00309469	9.61874e-06
	2	2:213020529:C:A							C	A	0.330611	0.0143412	0.00322217	8.55555e-06
	2	2:213026624:T:C							T	C	0.329855	0.0144162	0.00321169	7.16734e-06
	2	2:213027294:G:A							G	A	0.325771	0.0142867	0.00322877	9.65226e-06
	2	2:3828505:T:C	C	T	0.201648	0.000859079	0.00356903	0.809785	C	T	0.113733	0.0214933	0.00479575	7.40384e-06	T	C	0.8297	0.0421	-0.0082	0.0029	0.00412	91.6	--
	2	2:3838080:G:A	A	G	0.1875	0.0015636	0.00366635	0.669763	A	G	0.105566	0.0222798	0.00495655	6.95641e-06	A	G	0.1585	0.0392	0.0089	0.0029	0.002561	91.1	++
	2	2:3838425:G:A	A	G	0.1875	0.0015636	0.00366635	0.669763	A	G	0.105566	0.0222798	0.00495655	6.95641e-06	A	G	0.1585	0.0392	0.0089	0.0029	0.002561	91.1	++
	2	2:3839093:A:G	G	A	0.187363	0.00147671	0.00366673	0.687146	G	A	0.105566	0.0222798	0.00495655	6.95641e-06	A	G	0.8416	0.0391	-0.0088	0.0029	0.002726	91.2	--
	2	2:3839216:A:G	G	A	0.187088	0.00130247	0.00367376	0.72294	G	A	0.105566	0.0222798	0.00495655	6.95641e-06	A	G	0.8418	0.039	-0.0087	0.003	0.003062	91.4	--
	2	2:3839523:C:T	T	C	0.187363	0.00147671	0.00366673	0.687146	T	C	0.105566	0.0222798	0.00495655	6.95641e-06	T	C	0.1584	0.0391	0.0088	0.0029	0.002726	91.2	++
	2	2:3841136:C:T	T	C	0.187225	0.00100598	0.00367345	0.7842	T	C	0.105717	0.022506	0.00495425	5.55203e-06	T	C	0.1583	0.039	0.0086	0.003	0.003437	91.8	++
	2	2:3850305:A:C	C	A	0.187363	0.00125227	0.00366986	0.732929	C	A	0.105717	0.022506	0.00495425	5.55203e-06	A	C	0.8416	0.0391	-0.0088	0.0029	0.002899	91.6	--
	2	2:3850385:C:T	T	C	0.1875	0.0012988	0.00366635	0.723152	T	C	0.105717	0.022506	0.00495425	5.55203e-06	T	C	0.1586	0.0391	0.0088	0.0029	0.002817	91.6	++
	2	2:3852264:G:A							A	G	0.105566	0.0222338	0.00495655	7.26636e-06
	2	2:3856208:C:G							G	C	0.142922	0.01935	0.00433096	7.90148e-06
	2	2:3856650:T:C							C	T	0.143073	0.0196052	0.00432982	5.95602e-06
	2	2:3859318:G:A							A	G	0.143073	0.0196052	0.00432982	5.95602e-06
	2	2:3860431:G:A							A	G	0.143073	0.0196052	0.00432982	5.95602e-06
	2	2:3862871:G:T							T	G	0.143829	0.0200974	0.00431886	3.26489e-06
	2	2:3863117:T:C							C	T	0.143829	0.0200974	0.00431886	3.26489e-06
	4	4:13015554:A:G							G	A	0.372353	0.0146646	0.00316237	3.53121e-06
	4	4:149423312:A:G	A	G	0.448626	-0.0130987	0.00292554	7.55693e-06	A	G	0.46461	-0.00364735	0.00302201	0.22746	A	G	0.4564	0.008	-0.0085	0.0021	4.984e-05	80.2	--
	4	4:149427788:T:G	T	G	0.448764	-0.0130809	0.00292617	7.80987e-06	T	G	0.464912	-0.00370112	0.00302538	0.221195	T	G	0.4566	0.0081	-0.0085	0.0021	4.829e-05	79.9	--
	4	4:149433978:G:C	G	C	0.448764	-0.0130809	0.00292617	7.80987e-06	G	C	0.465215	-0.00355259	0.00302513	0.24025	C	G	0.5433	0.0082	0.0085	0.0021	5.588e-05	80.5	++
	4	4:149435031:T:G	T	G	0.448764	-0.0130809	0.00292617	7.80987e-06	T	G	0.465215	-0.00355259	0.00302513	0.24025	T	G	0.4567	0.0082	-0.0085	0.0021	5.588e-05	80.5	--
	4	4:149435566:G:A	G	A	0.448764	-0.0130809	0.00292617	7.80987e-06	G	A	0.465215	-0.00355259	0.00302513	0.24025	A	G	0.5433	0.0082	0.0085	0.0021	5.588e-05	80.5	++
	4	4:149435731:C:T	T	C	0.448764	-0.0130809	0.00292617	7.80987e-06	T	C	0.465064	-0.0035123	0.00302616	0.245787	T	C	0.4566	0.0081	-0.0085	0.0021	5.809e-05	80.6	--
	4	4:149437061:G:T	G	T	0.448764	-0.0130809	0.00292617	7.80987e-06	G	T	0.465215	-0.00355259	0.00302513	0.24025	T	G	0.5433	0.0082	0.0085	0.0021	5.588e-05	80.5	++
	4	4:149442015:T:C	T	C	0.448626	-0.0130337	0.00292553	8.38239e-06	T	C	0.465215	-0.00355259	0.00302513	0.24025	T	C	0.4566	0.0083	-0.0085	0.0021	5.846e-05	80.3	--
	11	11:97231643:T:C							C	T	0.139897	-0.0195094	0.00439803	9.16724e-06
	11	11:97234412:A:G							G	A	0.139443	-0.0196173	0.00440733	8.54471e-06
