# Supplementary material for: Metabolic drivers of dysglycemia in pregnancy: ethnic-specific GWAS of 146 metabolites and 1-sample Mendelian randomization analyses in a UK multi-ethnic birth cohort
Source: Front Endocrinol (Lausanne). 2023 May 15;14:1157416. doi: 10.3389/fendo.2023.1157416 (PMC10225646; doi:10.3389/fendo.2023.1157416)
Supplement: Supplementary file 1 [file DataSheet_1.zip › Supplementary Excel. GWAS results/Apolipoproteins .xlsx]

## Sheet: ApoA1
	Online supplementary
	GWAS results from mixed linear model association analyses (mlma). SNPs identifed at the suggestive level (1 x 105) in at least one ethnicity. Significant SNPs are shown in bold. Shaded rows represent SNPs not included in the GWAS due to the SNP not being included in the GWAS as a result of failing a previous QC step. Meta-analysis results obtained from a fixed effects inverse variance model in ME…
			South Asians						White Europeans						Meta Analysis
	Chromosome	SNP	A1	A2	Frequency	β estimate	SE	P value	A1	A2	Frequency	β estimate	SE	P value	A1	A2	Frequency	FreqSE	β estimate	SE	P value	I2	Direction
	1	1:181160062:A:G							G	A	0.333684	0.008892	0.001942	4.69e-06
	1	1:181160246:A:G							G	A	0.333233	0.009039	0.001943	3.28e-06
	1	1:181160271:T:C	C	T	0.459363	-0.00462099	0.00244714	0.0589825	C	T	0.333383	0.009059	0.00194	3.03e-06	T	C	0.618	0.0613	-0.0038	0.0015	0.01291	94.8	-+
	1	1:183861007:G:A	A	G	0.108869	0.017224	0.003879	8.97e-06	A	G	0.228065	0.00264581	0.00215676	0.219915	A	G	0.1999	0.0506	0.0061	0.0019	0.001238	90.7	++
	2	2:239840530:C:A	C	A	0.390308	0.01121	0.002482	6.28e-06	A	C	0.445012	0.00252954	0.00182264	0.165185	A	C	0.5027	0.0786	-0.0023	0.0015	0.12	95	+-
	2	2:239840857:T:C	T	C	0.487919	0.010998	0.002445	6.85e-06	C	T	0.418269	0.00231396	0.00183105	0.206327	T	C	0.548	0.045	0.0025	0.0015	0.09202	94.7	-+
	2	2:239841003:A:G	A	G	0.487644	0.010949	0.002445	7.52e-06	G	A	0.41887	0.00224887	0.00183034	0.219197	A	G	0.5476	0.0448	0.0025	0.0015	0.08912	94.6	-+
	2	2:239841265:C:G	C	G	0.380011	0.011213	0.002496	7.05e-06	G	C	0.464994	0.00179354	0.00181101	0.322001	C	G	0.4816	0.0737	0.0027	0.0015	0.06626	94.4	-+
	2	2:51637985:C:T							T	C	0.086238	-0.01547	0.003204	1.39e-06
	2	2:51648736:A:G							G	A	0.095553	-0.01473	0.00307	1.59e-06
	3	3:19563742:T:C	C	T	0.05011	0.025079	0.005621	8.14e-06	C	T	0.0494291	-0.00645906	0.00417356	0.121715	T	C	0.9503	0.0003	-0.0047	0.0034	0.1564	95.1	+-
	3	3:19565633:C:G	G	C	0.05011	0.025079	0.005621	8.14e-06	G	C	0.0494291	-0.00645906	0.00417356	0.121715	C	G	0.9503	0.0003	-0.0047	0.0034	0.1564	95.1	+-
	3	3:57211863:T:C							C	T	0.190054	0.010695	0.002309	3.64e-06
	3	3:57220158:A:C							C	A	0.190204	0.010859	0.002311	2.62e-06
	3	3:57295114:G:A	A	G	0.131109	-0.00231043	0.00359582	0.520529	A	G	0.196514	0.010189	0.002287	8.41e-06	A	G	0.1777	0.0296	0.0066	0.0019	0.0006392	88.4	+-
	3	3:57303684:A:G	G	A	0.129874	-0.00310624	0.00360407	0.388759	G	A	0.195312	0.010153	0.002294	9.58e-06	A	G	0.8236	0.0296	-0.0063	0.0019	0.001072	89.6	-+
	3	3:57321644:G:A	A	G	0.130835	-0.00255136	0.00359781	0.478235	A	G	0.194712	0.010321	0.002301	7.29e-06	A	G	0.1762	0.029	0.0066	0.0019	0.0006822	89	+-
	3	3:57321645:C:T	T	C	0.130835	-0.00255136	0.00359781	0.478235	T	C	0.194712	0.010321	0.002301	7.29e-06	T	C	0.1762	0.029	0.0066	0.0019	0.0006822	89	+-
	4	4:76376762:T:A	A	T	0.080038	-0.01991	0.004443	7.43e-06	A	T	0.0883413	-0.00334773	0.00316738	0.290539	A	T	0.0855	0.0039	-0.0089	0.0026	0.0005363	89.1	--
	4	4:76421029:A:C	C	A	0.081411	-0.02072	0.004401	2.5e-06	C	A	0.0898438	-0.00324692	0.00314873	0.302455	A	C	0.913	0.004	0.0092	0.0026	0.0003461	90.4	++
	4	4:76428848:G:A	A	G	0.082372	-0.02026	0.004369	3.55e-06	A	G	0.0913462	-0.0030929	0.00313059	0.323171	A	G	0.0883	0.0042	-0.0089	0.0025	0.0004583	90.2	--
	6	6:3095388:T:G	G	T	0.070428	-0.02174	0.004829	6.75e-06	G	T	0.0244892	-0.00285742	0.0058866	0.627384	T	G	0.9481	0.0225	0.0141	0.0037	0.0001516	83.7	++
	6	6:3096739:T:C	C	T	0.069193	-0.02231	0.004893	5.13e-06	C	T	0.0243389	-0.00318696	0.00590355	0.589309	T	C	0.9491	0.022	0.0145	0.0038	0.0001157	83.9	++
	6	6:3097401:A:G	G	A	0.06933	-0.02257	0.004889	3.92e-06	G	A	0.0243389	-0.00318696	0.00590355	0.589309	A	G	0.949	0.0221	0.0147	0.0038	9.625e-05	84.4	++
	6	6:3099418:A:G	G	A	0.06933	-0.02257	0.004889	3.92e-06	G	A	0.0243389	-0.00318696	0.00590355	0.589309	A	G	0.949	0.0221	0.0147	0.0038	9.625e-05	84.4	++
	6	6:3099884:C:T	T	C	0.06933	-0.02257	0.004889	3.92e-06	T	C	0.0243389	-0.00318696	0.00590355	0.589309	T	C	0.051	0.0221	-0.0147	0.0038	9.625e-05	84.4	--
	6	6:3101676:C:G	G	C	0.06933	-0.02257	0.004889	3.92e-06	G	C	0.0243389	-0.00318696	0.00590355	0.589309	C	G	0.949	0.0221	0.0147	0.0038	9.625e-05	84.4	++
	6	6:75999794:A:G							G	A	0.291917	0.008846	0.001988	8.59e-06
	6	6:76010433:C:T	T	C	0.28542	0.000310775	0.00271275	0.908793	T	C	0.295373	0.00897	0.001985	6.22e-06	T	C	0.2919	0.0047	0.006	0.0016	0.0002036	84.9	++
	6	6:76010563:A:T	T	A	0.346513	0.000462504	0.00259413	0.858496	T	A	0.298227	0.008956	0.00198	6.12e-06	A	T	0.684	0.0233	-0.0058	0.0016	0.0002124	85.2	--
	6	6:76013715:A:C	C	A	0.28542	0.000310775	0.00271275	0.908793	C	A	0.295373	0.00897	0.001985	6.22e-06	A	C	0.7081	0.0047	-0.006	0.0016	0.0002036	84.9	--
	6	6:76016421:T:C	C	T	0.285283	0.000314398	0.00271273	0.907734	C	T	0.295373	0.00897	0.001985	6.22e-06	T	C	0.7081	0.0048	-0.006	0.0016	0.000203	84.9	--
	6	6:76021338:A:G							A	G	0.294471	0.009016	0.001983	5.44e-06
	6	6:76022090:G:C							G	C	0.294471	0.009016	0.001983	5.44e-06
	6	6:86440207:C:A	A	C	0.151977	-0.01542	0.003407	5.99e-06	A	C	0.341196	0.00300038	0.00193054	0.120146	A	C	0.2952	0.0812	-0.0015	0.0017	0.3793	95.5	+-
	6	6:86449698:G:A	A	G	0.15184	-0.01541	0.003408	6.14e-06	A	G	0.342248	0.00300024	0.00192828	0.119728	A	G	0.2961	0.0816	-0.0015	0.0017	0.3829	95.5	+-
	6	6:86450066:A:C	C	A	0.152252	-0.01508	0.003392	8.82e-06	C	A	0.34345	0.00347283	0.00192628	0.0714081	A	C	0.7032	0.0821	0.0011	0.0017	0.5302	95.6	-+
	6	6:86452703:C:T	T	C	0.152252	-0.01508	0.003392	8.82e-06	T	C	0.3436	0.00340106	0.00192653	0.0774993	T	C	0.2969	0.0822	-0.0011	0.0017	0.5089	95.5	+-
	6	6:86454314:C:T	T	C	0.152114	-0.01524	0.003396	7.26e-06	T	C	0.34345	0.00347283	0.00192628	0.0714081	T	C	0.2969	0.0821	-0.0011	0.0017	0.5183	95.6	+-
	6	6:86455070:G:C	C	G	0.152252	-0.01508	0.003392	8.82e-06	C	G	0.34345	0.00347283	0.00192628	0.071408	C	G	0.2968	0.0821	-0.0011	0.0017	0.5302	95.6	+-
	6	6:86456519:G:C	C	G	0.152252	-0.01508	0.003392	8.82e-06	C	G	0.34345	0.00347283	0.00192628	0.0714081	C	G	0.2968	0.0821	-0.0011	0.0017	0.5302	95.6	+-
	6	6:86458777:T:G	G	T	0.152114	-0.01524	0.003396	7.26e-06	G	T	0.34345	0.00347283	0.00192628	0.0714081	T	G	0.7031	0.0821	0.0011	0.0017	0.5183	95.6	-+
	6	6:86466692:C:T	T	C	0.152114	-0.01524	0.003396	7.26e-06	T	C	0.3436	0.0035081	0.00192652	0.0686142	T	C	0.297	0.0822	-0.0011	0.0017	0.5284	95.7	+-
	6	6:86471926:G:A	A	G	0.152114	-0.0152	0.003396	7.64e-06	A	G	0.3436	0.0035081	0.00192652	0.0686142	A	G	0.297	0.0822	-0.001	0.0017	0.5322	95.6	+-
	6	6:86473140:C:T	T	C	0.151977	-0.01506	0.003397	9.29e-06	T	C	0.3436	0.0035081	0.00192652	0.0686142	T	C	0.297	0.0822	-0.001	0.0017	0.5465	95.6	+-
	6	6:86475976:A:G	G	A	0.152252	-0.01504	0.003392	9.28e-06	G	A	0.3436	0.0035081	0.00192652	0.0686142	A	G	0.7031	0.0822	0.001	0.0017	0.5443	95.6	-+
	6	6:86476484:G:A	A	G	0.151977	-0.01506	0.003397	9.29e-06	A	G	0.3436	0.0035081	0.00192652	0.0686142	A	G	0.297	0.0822	-0.001	0.0017	0.5465	95.6	+-
	6	6:86483595:G:C	C	G	0.152114	-0.0151	0.003393	8.54e-06	C	G	0.345102	0.00330092	0.00192376	0.0861858	C	G	0.2982	0.0828	-0.0012	0.0017	0.4825	95.5	+-
	6	6:86484448:C:G	G	C	0.152114	-0.0151	0.003393	8.54e-06	G	C	0.344952	0.0032496	0.00192351	0.0911405	C	G	0.7019	0.0827	0.0012	0.0017	0.4684	95.5	-+
	7	7:2651421:G:C	C	G	0.390582	0.011182	0.002529	9.81e-06	C	G	0.270733	0.000432274	0.00202423	0.830898	C	G	0.3175	0.0585	0.0046	0.0016	0.003393	90.9	++
	10	10:107496166:T:C							C	T	0.261719	-0.00912	0.002065	9.96e-06
	12	12:60180964:G:A							G	A	0.332181	-0.00891	0.001919	3.42e-06
	12	12:60187486:T:C							T	C	0.331881	-0.00905	0.001919	2.36e-06
	13	13:23653701:A:G							G	A	0.124249	-0.01313	0.002667	8.52e-07
	13	13:23654480:G:A							A	G	0.124099	-0.01298	0.002668	1.14e-06
	13	13:23654860:T:C							C	T	0.124099	-0.01298	0.002668	1.14e-06
	13	13:23655121:T:C							C	T	0.10652	-0.01354	0.002817	1.55e-06
	13	13:23655435:C:T							T	C	0.107572	-0.01351	0.002805	1.46e-06
	13	13:23655579:A:G							G	A	0.126052	-0.0127	0.00265	1.66e-06
	13	13:23655639:G:A							A	G	0.126052	-0.0127	0.00265	1.66e-06
	13	13:23655979:A:G							G	A	0.125601	-0.01263	0.002656	1.99e-06
	13	13:23656658:G:A							A	G	0.125901	-0.01264	0.002651	1.84e-06
	13	13:23657354:C:T							T	C	0.126202	-0.01257	0.002649	2.1e-06
	13	13:23657518:G:A							A	G	0.126352	-0.01258	0.002648	2.02e-06
	13	13:23657548:C:T							T	C	0.126352	-0.01258	0.002648	2.02e-06
	13	13:23657654:A:G							G	A	0.126352	-0.01258	0.002648	2.02e-06
	13	13:23657876:C:T							T	C	0.126052	-0.01282	0.002653	1.36e-06
	13	13:23657913:C:G							G	C	0.126202	-0.01283	0.002652	1.33e-06
	13	13:23658273:G:A							A	G	0.126352	-0.01289	0.002652	1.16e-06
	13	13:23658413:C:T							T	C	0.126352	-0.01289	0.002652	1.16e-06
	13	13:23658423:C:T							T	C	0.126352	-0.01289	0.002652	1.16e-06
	13	13:23658567:T:C	C	T	0.145113	-0.00137853	0.00344377	0.688937	C	T	0.145282	-0.01319	0.002502	1.36e-07	T	C	0.8548	0.0001	0.0091	0.002	6.787e-06	87	++
	13	13:23658713:C:T	T	C	0.145387	-0.00135276	0.00344933	0.694925	T	C	0.145433	-0.01345	0.002504	7.85e-08	T	C	0.1454	0	-0.0093	0.002	4.712e-06	87.6	--
	13	13:23658768:T:C	C	T	0.144701	-0.00137831	0.0034493	0.689458	C	T	0.145282	-0.01319	0.002502	1.36e-07	T	C	0.8549	0.0003	0.0091	0.002	6.732e-06	87	++
	13	13:23659088:A:G							G	A	0.141677	-0.01316	0.002531	2.02e-07
	14	14:101301261:C:T							T	C	0.186298	0.010861	0.002301	2.36e-06
	14	14:101309692:C:T	T	C	0.119028	0.000555454	0.00380087	0.883812	T	C	0.221454	0.009602	0.002156	8.46e-06	T	C	0.1965	0.044	0.0074	0.0019	7.95e-05	76.7	++
	14	14:101309759:G:A	A	G	0.118616	-4.58703e-05	0.00380947	0.990393	A	G	0.221004	0.009545	0.002156	9.6e-06	A	G	0.1962	0.0439	0.0072	0.0019	0.0001196	79.2	+-
	16	16:7026230:C:T							T	C	0.053035	0.018657	0.004003	3.15e-06
	16	16:7027586:C:G							G	C	0.053786	0.018018	0.003969	5.62e-06
	19	19:12240965:C:T	T	C	0.123696	0.0051788	0.003723	0.164217	T	C	0.116136	0.012572	0.002831	8.97e-06	T	C	0.1189	0.0036	0.0099	0.0023	1.204e-05	60	++
	19	19:12363598:G:C							C	G	0.117188	0.013127	0.002836	3.68e-06
	19	19:12364300:C:T							T	C	0.117638	0.013267	0.002828	2.73e-06
	19	19:12366030:T:C							C	T	0.116737	0.013288	0.002835	2.77e-06
	22	22:32850800:A:G							G	A	0.078876	-0.01504	0.003326	6.09e-06
	22	22:32851488:C:G							G	C	0.079026	-0.01487	0.003317	7.34e-06
	22	22:32852458:T:G							G	T	0.078876	-0.01505	0.003319	5.78e-06
	22	22:32852824:T:G							G	T	0.078876	-0.01505	0.003319	5.78e-06
	22	22:32852924:T:C							C	T	0.078876	-0.01505	0.003319	5.78e-06
	22	22:32854857:C:T							T	C	0.078726	-0.01483	0.003321	8e-06

## Sheet: ApoA2
	Online supplementary
	GWAS results from mixed linear model association analyses (mlma). SNPs identifed at the suggestive level (1 x 105) in at least one ethnicity. Significant SNPs are shown in bold. Shaded rows represent SNPs not included in the GWAS due to the SNP not being included in the GWAS as a result of failing a previous QC step. Meta-analysis results obtained from a fixed effects inverse variance model in ME…
			South Asians						White Europeans						Meta Analysis
	Chromosome	SNP	A1	A2	Frequency	β estimate	SE	P value	A1	A2	Frequency	β estimate	SE	P value	A1	A2	Frequency	FreqSE	β estimate	SE	P value	I2	Direction
	1	1:5142406:G:A	A	G	0.451462	0.00172186	0.00237807	0.469031	A	G	0.30465	0.012573	0.002709	3.46e-06	A	G	0.3876	0.0728	0.0064	0.0018	0.000311	89	++
	1	1:5142426:T:C	C	T	0.4516	0.00172375	0.00237732	0.468401	C	T	0.304952	0.012473	0.002709	4.14e-06	T	C	0.6122	0.0727	-0.0064	0.0018	0.000341	88.8	--
	1	1:5142552:T:G	G	T	0.451737	0.00153595	0.00237656	0.518092	G	T	0.304348	0.012337	0.00271	5.32e-06	T	G	0.6123	0.0731	-0.0062	0.0018	0.0004876	88.9	--
	2	2:212975064:T:C							T	C	0.307216	0.012342	0.002704	5.02e-06
	2	2:213005235:C:T							C	T	0.340882	0.012241	0.002644	3.66e-06
	2	2:213006622:C:T							C	T	0.341636	0.012146	0.002642	4.27e-06
	2	2:213014915:A:C							A	C	0.394324	0.011422	0.002565	8.46e-06
	2	2:213017462:T:C							T	C	0.291667	0.012358	0.002754	7.23e-06
	2	2:213020529:C:A							C	A	0.331069	0.013335	0.002669	5.82e-07
	2	2:213026624:T:C							T	C	0.330314	0.012793	0.00266	1.51e-06
	2	2:213027294:G:A							G	A	0.326238	0.013205	0.002674	7.87e-07
	2	2:59851718:A:T	T	A	0.153337	0.015161	0.003299	4.31e-06	T	A	0.215882	-0.00107972	0.00303578	0.722092	A	T	0.8128	0.0312	-0.0064	0.0022	0.00437	92.4	+-
	4	4:137733650:T:C							C	T	0.076238	0.021051	0.004702	7.56e-06
	5	5:114210278:G:C	C	G	0.478489	0.00016515	0.00238	0.944679	G	C	0.445048	-0.01136	0.00256	9.16e-06	C	G	0.5139	0.0381	0.0054	0.0017	0.002124	90.3	++
	5	5:114210843:G:C	C	G	0.455461	-0.00041061	0.00239735	0.864006	G	C	0.474487	-0.01158	0.002553	5.7e-06	C	G	0.4883	0.035	0.0052	0.0017	0.002882	91.5	+-
	5	5:114238285:T:C	C	T	0.462907	-0.000647453	0.00239423	0.786836	T	C	0.455163	-0.01154	0.002548	5.98e-06	T	C	0.4987	0.0409	-0.0051	0.0017	0.003681	91.8	-+
	5	5:114238491:T:G	G	T	0.462907	-0.000647453	0.00239423	0.786836	T	G	0.455163	-0.01154	0.002548	5.98e-06	T	G	0.4987	0.0409	-0.0051	0.0017	0.003681	91.8	-+
	5	5:114240810:G:C	C	G	0.462907	-0.000647453	0.00239423	0.786836	G	C	0.455163	-0.01154	0.002548	5.98e-06	C	G	0.5013	0.0409	0.0051	0.0017	0.003681	91.8	+-
	5	5:114241746:C:A	A	C	0.477248	-0.000184663	0.00237987	0.938151	C	A	0.445954	-0.01148	0.00256	7.35e-06	A	C	0.5129	0.0383	0.0052	0.0017	0.002731	91	+-
	5	5:114242527:T:C	C	T	0.462907	-0.000647453	0.00239423	0.786836	T	C	0.455163	-0.01154	0.002548	5.98e-06	T	C	0.4987	0.0409	-0.0051	0.0017	0.003681	91.8	-+
	5	5:114244450:C:T	T	C	0.477661	6.46394e-06	0.00237907	0.997832	C	T	0.445954	-0.01148	0.00256	7.35e-06	T	C	0.5131	0.0381	0.0053	0.0017	0.002253	90.7	++
	5	5:114246255:C:T	T	C	0.477523	-6.56506e-05	0.00237976	0.977991	C	T	0.446407	-0.01144	0.002559	7.86e-06	T	C	0.5128	0.0379	0.0053	0.0017	0.002493	90.8	+-
	5	5:114246696:T:G	G	T	0.463458	-0.000627879	0.00239256	0.79299	T	G	0.455616	-0.01148	0.002546	6.48e-06	T	G	0.4986	0.0404	-0.0051	0.0017	0.003773	91.7	-+
	5	5:114248227:C:T	T	C	0.477523	-6.56506e-05	0.00237976	0.977991	C	T	0.446407	-0.01144	0.002559	7.86e-06	T	C	0.5128	0.0379	0.0053	0.0017	0.002493	90.8	+-
	5	5:114248307:T:C	C	T	0.477523	-6.56506e-05	0.00237976	0.977991	T	C	0.446407	-0.01144	0.002559	7.86e-06	T	C	0.4872	0.0379	-0.0053	0.0017	0.002493	90.8	-+
	5	5:114250469:C:G	G	C	0.46332	-0.000553609	0.0023933	0.817069	C	G	0.457579	-0.01138	0.002549	8.1e-06	C	G	0.4996	0.0395	-0.005	0.0017	0.003886	91.4	-+
	5	5:114252287:G:A	A	G	0.477523	-6.56506e-05	0.00237976	0.977991	G	A	0.446407	-0.01144	0.002559	7.86e-06	A	G	0.5128	0.0379	0.0053	0.0017	0.002493	90.8	+-
	5	5:114264168:C:G	G	C	0.477386	0.000106637	0.00237918	0.96425	C	G	0.446709	-0.01147	0.002557	7.34e-06	C	G	0.4874	0.0379	-0.0054	0.0017	0.002012	90.6	--
	5	5:114312887:C:T	T	C	0.470491	-3.93516e-05	0.00238122	0.986815	T	C	0.488829	0.011359	0.002523	6.76e-06	T	C	0.4791	0.0092	0.0053	0.0017	0.002083	90.7	+-
	5	5:114316354:G:T	T	G	0.470353	9.73882e-05	0.00238066	0.967369	T	G	0.485205	0.011162	0.002524	9.8e-06	T	G	0.4773	0.0074	0.0053	0.0017	0.002183	90.2	++
	6	6:168611290:C:T	T	C	0.133894	-0.00104143	0.00345107	0.762827	T	C	0.102506	0.018913	0.004112	4.23e-06	T	C	0.1209	0.0155	0.0072	0.0026	0.006417	92.8	+-
	6	6:168616247:C:G	G	C	0.127275	-0.00159203	0.00352061	0.651122	G	C	0.103714	0.018073	0.004083	9.59e-06	C	G	0.8828	0.0117	-0.0068	0.0027	0.01083	92.5	-+
	12	12:24129754:T:G	G	T	0.383618	-0.01127	0.002481	5.55e-06	G	T	0.337107	-0.000509327	0.0026721	0.84883	T	G	0.6379	0.0232	0.0063	0.0018	0.000543	88.5	++
	12	12:24132283:G:C	C	G	0.382791	-0.01155	0.002482	3.23e-06	C	G	0.336202	-0.000329348	0.00267201	0.901902	C	G	0.3612	0.0232	-0.0064	0.0018	0.0004769	89.4	--
	12	12:24135408:G:A	G	A	0.38417	-0.01146	0.002484	3.93e-06	G	A	0.335296	-0.000154511	0.00267012	0.953855	A	G	0.6385	0.0244	0.0062	0.0018	0.0006325	89.6	++
	13	13:40753781:G:A	A	G	0.164506	0.014399	0.003244	9.06e-06	A	G	0.180556	-0.003316	0.00328275	0.312434	A	G	0.1724	0.008	0.0056	0.0023	0.0144	93.2	-+
	13	13:40754324:T:C	C	T	0.16299	0.014709	0.003257	6.29e-06	C	T	0.180556	-0.003316	0.00328275	0.312434	T	C	0.8283	0.0088	-0.0058	0.0023	0.01261	93.4	+-
	13	13:40755641:A:G	G	A	0.164644	0.014616	0.00324	6.46e-06	G	A	0.181008	-0.00376458	0.00327463	0.2503	A	G	0.8273	0.0082	-0.0055	0.0023	0.01648	93.7	+-
	13	13:40756022:T:G	G	T	0.16299	0.014709	0.003257	6.29e-06	G	T	0.180405	-0.00339671	0.00328321	0.30087	T	G	0.8284	0.0087	-0.0057	0.0023	0.01323	93.5	+-
	13	13:40756158:T:G	G	T	0.172228	0.014049	0.003175	9.67e-06	G	T	0.187802	-0.00294766	0.00321306	0.358933	T	G	0.8201	0.0078	-0.0057	0.0023	0.01233	92.9	+-
	13	13:40762598:C:G	G	C	0.169608	0.014071	0.003184	9.93e-06	G	C	0.189463	-0.0031696	0.00320566	0.322784	C	G	0.8205	0.0099	-0.0055	0.0023	0.01474	93.1	+-
	13	13:54477325:G:A	A	G	0.361693	0.011697	0.00249	2.63e-06	A	G	0.419535	0.00151585	0.00258533	0.557656	A	G	0.3895	0.0289	0.0068	0.0018	0.0001505	87.6	++
	13	13:54495705:G:A	A	G	0.36059	0.011219	0.002502	7.31e-06	A	G	0.41878	0.00225152	0.00258915	0.384521	A	G	0.3887	0.0291	0.0069	0.0018	0.0001288	83.9	++
	13	13:54497709:G:A	A	G	0.361555	0.011121	0.0025	8.63e-06	A	G	0.41878	0.00225152	0.00258915	0.384521	A	G	0.3892	0.0286	0.0068	0.0018	0.0001423	83.5	++
	14	14:44307512:G:A							A	G	0.221014	0.014329	0.003041	2.45e-06
	14	14:44314376:G:A							A	G	0.23913	0.014027	0.002954	2.05e-06
