# Supplementary material for: Metabolic drivers of dysglycemia in pregnancy: ethnic-specific GWAS of 146 metabolites and 1-sample Mendelian randomization analyses in a UK multi-ethnic birth cohort
Source: Front Endocrinol (Lausanne). 2023 May 15;14:1157416. doi: 10.3389/fendo.2023.1157416 (PMC10225646; doi:10.3389/fendo.2023.1157416)
Supplement: Supplementary file 1 [file DataSheet_1.zip › Supplementary Excel. GWAS results/L-VLDL.xlsx]

## Sheet: L-VLDL-P
	Online supplementary
	GWAS results from mixed linear model association analyses (mlma). SNPs identifed at the suggestive level (1 x 105) in at least one ethnicity. Significant SNPs are shown in bold. Shaded rows represent SNPs not included in the GWAS due to the SNP not being included in the GWAS as a result of failing a previous QC step. Meta-analysis results obtained from a fixed effects inverse variance model in ME…
			South Asians						White Europeans						Meta Analysis
	Chromosome	SNP	A1	A2	Frequency	β estimate	SE	P value	A1	A2	Frequency	β estimate	SE	P value	A1	A2	Frequency	β estimate	SE	P value	I2	Direction
	3	3:127416813:A:G	G	A	0.369565	2.02e-06	4.45e-07	5.7e-06	G	A	0.304381	-1.82796e-07	4.78207e-07	0.702273	A	G	0.6607	0	0	0.002202	91.2	+-
	3	3:127423415:T:C	C	T	0.369426	2.01e-06	4.45e-07	6.38e-06	C	T	0.304841	-1.89681e-07	4.7798e-07	0.69148	T	C	0.6606	0	0	0.002404	91.2	+-
	4	4:48257901:T:C	C	T	0.164576	-2.68e-06	5.64e-07	1.95e-06	C	T	0.0582108	5.20693e-07	9.50888e-07	0.583976	T	C	0.8631	0	0	0.0001403	88.1	-+
	4	4:48261594:G:A	A	G	0.164576	-2.62e-06	5.63e-07	3.14e-06	A	G	0.0582108	5.20693e-07	9.50888e-07	0.58397	A	G	0.137	0	0	0.000195	87.6	+-
	4	4:48266367:A:C	C	A	0.162765	-2.71e-06	5.65e-07	1.7e-06	C	A	0.0582108	5.20693e-07	9.50888e-07	0.583976	A	C	0.8645	0	0	0.0001212	88.3	-+
	4	4:48266554:C:T	T	C	0.163043	-2.72e-06	5.65e-07	1.5e-06	T	C	0.0582108	5.20693e-07	9.50888e-07	0.583976	T	C	0.1357	0	0	0.0001139	88.4	+-
	4	4:48274987:G:A	A	G	0.16374	-2.74e-06	5.64e-07	1.19e-06	A	G	0.0582108	5.20693e-07	9.50888e-07	0.583976	A	G	0.1363	0	0	9.654e-05	88.5	+-
	4	4:48276628:A:G	G	A	0.164019	-2.75e-06	5.63e-07	1.04e-06	G	A	0.0582108	5.20693e-07	9.50888e-07	0.583976	A	G	0.8634	0	0	8.705e-05	88.6	-+
	4	4:48280189:A:G	G	A	0.163601	-2.75e-06	5.65e-07	1.09e-06	G	A	0.0577512	4.89431e-07	9.5666e-07	0.60892	A	G	0.8638	0	0	8.441e-05	88.2	-+
	4	4:48285108:A:G	G	A	0.233556	-2.2e-06	4.95e-07	9.35e-06	G	A	0.143076	3.56243e-07	6.32444e-07	0.573245	A	G	0.8008	0	0	0.001624	90.1	-+
	4	4:48285728:G:A	A	G	0.164019	-2.75e-06	5.63e-07	1.04e-06	A	G	0.0582108	5.20693e-07	9.50888e-07	0.583976	A	G	0.1366	0	0	8.705e-05	88.6	+-
	4	4:48287077:G:A	A	G	0.23286	-2.2e-06	4.96e-07	8.73e-06	A	G	0.143076	3.56243e-07	6.32444e-07	0.573245	A	G	0.1986	0	0	0.001681	90.1	+-
	4	4:48287744:T:C	C	T	0.23286	-2.2e-06	4.96e-07	8.73e-06	C	T	0.143076	3.56243e-07	6.32444e-07	0.573245	T	C	0.8014	0	0	0.001681	90.1	-+
	4	4:48288138:T:C	C	T	0.23286	-2.2e-06	4.96e-07	8.73e-06	C	T	0.143076	3.56243e-07	6.32444e-07	0.573245	T	C	0.8014	0	0	0.001681	90.1	-+
	4	4:48288532:G:A	A	G	0.23286	-2.2e-06	4.96e-07	8.73e-06	A	G	0.143076	3.56243e-07	6.32444e-07	0.573245	A	G	0.1986	0	0	0.001681	90.1	+-
	4	4:48289537:G:A	A	G	0.23286	-2.2e-06	4.96e-07	8.73e-06	A	G	0.143076	3.56243e-07	6.32444e-07	0.573245	A	G	0.1986	0	0	0.001681	90.1	+-
	4	4:48291301:T:G	G	T	0.23286	-2.2e-06	4.96e-07	8.73e-06	G	T	0.143076	3.56243e-07	6.32444e-07	0.573245	T	G	0.8014	0	0	0.001681	90.1	-+
	4	4:48291499:C:T	T	C	0.23286	-2.2e-06	4.96e-07	8.73e-06	T	C	0.143076	3.56243e-07	6.32444e-07	0.573245	T	C	0.1986	0	0	0.001681	90.1	+-
	4	4:48293815:C:G	G	C	0.23286	-2.2e-06	4.96e-07	8.73e-06	G	C	0.143076	3.56243e-07	6.32444e-07	0.573245	C	G	0.8014	0	0	0.001681	90.1	-+
	4	4:48294622:G:A	A	G	0.16374	-2.78e-06	5.64e-07	8.36e-07	A	G	0.0582108	4.94092e-07	9.50888e-07	0.603335	A	G	0.1363	0	0	7.05e-05	88.6	+-
	4	4:48294906:A:G	G	A	0.23286	-2.2e-06	4.96e-07	8.73e-06	G	A	0.143076	3.56243e-07	6.32444e-07	0.57324	A	G	0.8014	0	0	0.001681	90.1	-+
	4	4:48295568:C:T	T	C	0.16374	-2.78e-06	5.64e-07	8.36e-07	T	C	0.0582108	4.94092e-07	9.50888e-07	0.603335	T	C	0.1363	0	0	7.05e-05	88.6	+-
	4	4:48295736:C:G	G	C	0.16374	-2.78e-06	5.64e-07	8.36e-07	G	C	0.0582108	4.94092e-07	9.50888e-07	0.603335	C	G	0.8637	0	0	7.05e-05	88.6	-+
	4	4:48297245:T:A	A	T	0.163322	-2.77e-06	5.64e-07	8.88e-07	A	T	0.0582108	4.94092e-07	9.50888e-07	0.603335	A	T	0.136	0	0	7.515e-05	88.5	+-
	4	4:48298003:A:C	C	A	0.162765	-2.77e-06	5.65e-07	9.31e-07	C	A	0.0582108	4.94092e-07	9.50888e-07	0.603335	A	C	0.8645	0	0	7.829e-05	88.5	-+
	4	4:48298315:T:C	C	T	0.163043	-2.77e-06	5.65e-07	9.13e-07	C	T	0.0582108	4.94092e-07	9.50888e-07	0.603335	T	C	0.8643	0	0	7.829e-05	88.5	-+
	4	4:48300135:T:G	G	T	0.163043	-2.77e-06	5.65e-07	9.13e-07	G	T	0.0582108	4.94092e-07	9.50888e-07	0.603335	T	G	0.8643	0	0	7.829e-05	88.5	-+
	4	4:48300797:A:C	C	A	0.163043	-2.77e-06	5.65e-07	9.13e-07	C	A	0.0582108	4.94092e-07	9.50888e-07	0.603335	A	C	0.8643	0	0	7.829e-05	88.5	-+
	4	4:48301307:T:C	C	T	0.163601	-2.8e-06	5.64e-07	6.7e-07	C	T	0.0582108	4.94092e-07	9.50888e-07	0.60333	T	C	0.8638	0	0	6.199e-05	88.7	-+
	4	4:48302896:T:C	T	C	0.48286	1.99e-06	4.19e-07	2.01e-06	C	T	0.436428	5.7737e-07	4.47931e-07	0.197408	T	C	0.5205	0	0	0.009626	94.3	-+
	4	4:48304125:A:G	G	A	0.236761	-2.2e-06	4.93e-07	8.03e-06	G	A	0.142616	3.24603e-07	6.32948e-07	0.60806	A	G	0.7988	0	0	0.00135	89.9	-+
	4	4:48304401:G:A	A	G	0.236761	-2.2e-06	4.93e-07	8.03e-06	A	G	0.142463	3.30956e-07	6.33116e-07	0.601155	A	G	0.2012	0	0	0.001377	90	+-
	4	4:48307307:T:C	C	T	0.166527	-2.69e-06	5.6e-07	1.59e-06	C	T	0.0582108	4.94092e-07	9.50888e-07	0.603335	T	C	0.8614	0	0	0.0001063	88	-+
	4	4:48308304:G:A	A	G	0.236761	-2.2e-06	4.93e-07	8.03e-06	A	G	0.14231	3.20848e-07	6.33285e-07	0.612407	A	G	0.2011	0	0	0.001332	89.9	+-
	4	4:48311849:T:C	C	T	0.166109	-2.7e-06	5.6e-07	1.46e-06	C	T	0.0582108	4.94092e-07	9.50888e-07	0.60333	T	C	0.8617	0	0	9.981e-05	88.1	-+
	4	4:48312338:C:T	T	C	0.166109	-2.7e-06	5.6e-07	1.46e-06	T	C	0.0582108	4.94092e-07	9.50888e-07	0.603335	T	C	0.1383	0	0	9.981e-05	88.1	+-
	4	4:48314082:A:G	G	A	0.166109	-2.7e-06	5.6e-07	1.46e-06	G	A	0.0582108	4.94092e-07	9.50888e-07	0.603335	A	G	0.8617	0	0	9.981e-05	88.1	-+
	4	4:48316839:G:A	A	G	0.236483	-2.22e-06	4.93e-07	6.8e-06	A	G	0.142463	3.11177e-07	6.33116e-07	0.623073	A	G	0.201	0	0	0.001151	90	+-
	4	4:48318068:T:C	C	T	0.236483	-2.22e-06	4.93e-07	6.8e-06	C	T	0.14277	2.92979e-07	6.31998e-07	0.642952	T	C	0.799	0	0	0.001093	89.8	-+
	4	4:48318489:T:C	C	T	0.236483	-2.22e-06	4.93e-07	6.8e-06	C	T	0.142616	3.04835e-07	6.32948e-07	0.630082	T	C	0.799	0	0	0.001128	89.9	-+
	4	4:48319609:A:C	C	A	0.236483	-2.22e-06	4.93e-07	6.8e-06	C	A	0.142616	3.04835e-07	6.32948e-07	0.630082	A	C	0.799	0	0	0.001128	89.9	-+
	4	4:48323818:C:T	T	C	0.236483	-2.22e-06	4.93e-07	6.8e-06	T	C	0.142616	3.48272e-07	6.32948e-07	0.582156	T	C	0.201	0	0	0.001305	90.2	+-
	4	4:48327202:G:A	A	G	0.166388	-2.66e-06	5.6e-07	1.96e-06	A	G	0.0585172	4.81352e-07	9.48857e-07	0.611947	A	G	0.1385	0	0	0.0001264	87.7	+-
	4	4:48329399:C:A	A	C	0.166249	-2.66e-06	5.6e-07	2.06e-06	A	C	0.0579044	5.99439e-07	9.52935e-07	0.52932	A	C	0.1384	0	0	0.0001588	88.5	+-
	4	4:48329568:G:C	C	G	0.166249	-2.66e-06	5.6e-07	2.06e-06	C	G	0.0579044	5.99439e-07	9.52935e-07	0.52932	C	G	0.1384	0	0	0.0001588	88.5	+-
	4	4:48329731:C:T	T	C	0.166388	-2.66e-06	5.6e-07	1.96e-06	T	C	0.0582108	5.86189e-07	9.50888e-07	0.537588	T	C	0.1385	0	0	0.0001566	88.4	+-
	4	4:48331143:C:T	T	C	0.166388	-2.66e-06	5.6e-07	1.96e-06	T	C	0.0582108	5.86189e-07	9.50888e-07	0.537588	T	C	0.1385	0	0	0.0001566	88.4	+-
	4	4:48331493:T:C	C	T	0.166388	-2.66e-06	5.6e-07	1.96e-06	C	T	0.0582108	5.86189e-07	9.50888e-07	0.537588	T	C	0.8615	0	0	0.0001566	88.4	-+
	4	4:48331520:T:A	A	T	0.166388	-2.66e-06	5.6e-07	1.96e-06	A	T	0.0582108	5.86189e-07	9.50888e-07	0.537588	A	T	0.1385	0	0	0.0001566	88.4	+-
	5	5:114312887:C:T	T	C	0.469203	2.56446e-07	4.23837e-07	0.54514	T	C	0.489277	2.01e-06	4.49e-07	7.45e-06	T	C	0.4787	0	0	0.0004439	87.6	++
	5	5:114316354:G:T	T	G	0.469064	2.60582e-07	4.23736e-07	0.5385	T	G	0.4856	2.01e-06	4.49e-07	7.26e-06	T	G	0.4769	0	0	0.0004298	87.5	++
	6	6:169820307:G:A	A	G	0.368311	1.93e-06	4.34e-07	8.25e-06	A	G	0.231924	4.30469e-07	5.20629e-07	0.408336	A	G	0.3124	0	0	7.978e-05	79.6	++
	6	6:169821544:T:C	C	T	0.367196	1.94e-06	4.34e-07	7.67e-06	C	T	0.23223	4.1427e-07	5.20598e-07	0.42617	T	C	0.6881	0	0	8.043e-05	80.3	--
	6	6:169823476:G:C	C	G	0.366918	1.95e-06	4.34e-07	7.3e-06	C	G	0.232537	4.08063e-07	5.20131e-07	0.432724	C	G	0.3117	0	0	7.742e-05	80.7	++
	6	6:169823477:G:A	A	G	0.366918	1.95e-06	4.34e-07	7.3e-06	A	G	0.232537	4.08063e-07	5.20131e-07	0.432724	A	G	0.3117	0	0	7.742e-05	80.7	++
	6	6:169824254:G:A	A	G	0.367336	1.96e-06	4.34e-07	6.72e-06	A	G	0.231924	4.12393e-07	5.20629e-07	0.428299	A	G	0.3119	0	0	7.006e-05	80.8	++
	6	6:169826689:G:A	A	G	0.36427	1.93e-06	4.35e-07	8.94e-06	A	G	0.23223	4.1427e-07	5.20598e-07	0.426172	A	G	0.31	0	0	9.039e-05	80	++
	6	6:169841929:G:C	C	G	0.363573	1.93e-06	4.34e-07	9.21e-06	C	G	0.229933	4.72085e-07	5.2216e-07	0.365943	C	G	0.309	0	0	6.399e-05	78.3	++
	6	6:33658780:C:T	T	C	0.016165	1.23734e-06	1.67425e-06	0.459882	T	C	0.052083	-4.87e-06	1.01e-06	1.58e-06	T	C	0.0425	0	0	0.0001828	89.8	-+
	6	6:33667660:C:T	T	C	0.0165831	1.88297e-06	1.65475e-06	0.255156	T	C	0.054688	-4.82e-06	9.93e-07	1.25e-06	T	C	0.0446	0	0	0.0003551	91.7	-+
	6	6:33683068:A:T	T	A	0.0183946	2.19709e-06	1.57783e-06	0.163779	T	A	0.0553	-4.73e-06	9.89e-07	1.71e-06	A	T	0.9551	0	0	0.000916	92.8	+-
	6	6:33683548:A:G	G	A	0.0183946	2.19709e-06	1.57783e-06	0.163779	G	A	0.055147	-4.63e-06	9.9e-07	2.84e-06	A	G	0.9552	0	0	0.001265	92.5	+-
	6	6:33689299:A:G	G	A	0.0210424	2.37059e-06	1.48335e-06	0.110013	G	A	0.055607	-4.52e-06	9.83e-07	4.24e-06	A	G	0.955	0	0	0.003237	93.4	+-
	6	6:33692368:T:C	C	T	0.0210424	2.37059e-06	1.48335e-06	0.110013	C	T	0.056526	-4.67e-06	9.77e-07	1.71e-06	T	C	0.9542	0	0	0.001891	93.7	+-
	6	6:33700004:G:A	A	G	0.0190914	2.13318e-06	1.55112e-06	0.16905	A	G	0.054534	-4.5e-06	9.91e-07	5.61e-06	A	G	0.0442	0	0	0.002032	92.3	-+
	7	7:158072330:G:A	A	G	0.107302	-3.05e-06	6.87e-07	8.78e-06	A	G	0.129749	5.63545e-07	6.62617e-07	0.395056	A	G	0.1189	0	0	0.01348	93	+-
	10	10:26438411:G:A	A	G	0.173913	2.52e-06	5.59e-07	6.28e-06	A	G	0.265165	7.07356e-07	5.04987e-07	0.161291	A	G	0.2242	0	0	4.889e-05	82.7	++
	14	14:84240392:A:G							G	A	0.180913	-2.56e-06	5.72e-07	7.86e-06
	16	16:28139077:G:A							A	G	0.253983	2.45e-06	5.13e-07	1.81e-06

## Sheet: L-VLDL-L
	Online supplementary
	GWAS results from mixed linear model association analyses (mlma). SNPs identifed at the suggestive level (1 x 105) in at least one ethnicity. Significant SNPs are shown in bold. Shaded rows represent SNPs not included in the GWAS due to the SNP not being included in the GWAS as a result of failing a previous QC step. Meta-analysis results obtained from a fixed effects inverse variance model in ME…
			South Asians						White Europeans						Meta Analysis
	Chromosome	SNP	A1	A2	Frequency	β estimate	SE	P value	A1	A2	Frequency	β estimate	SE	P value	A1	A2	Frequency	β estimate	SE	P value	I2	Direction
	4	4:48257901:T:C	C	T	0.164532	-0.02412	0.005038	1.69e-06	C	T	0.058193	0.00519702	0.00850377	0.541105	T	C	0.8631	0.0165	0.0043	0.0001404	88.6	-+
	4	4:48261594:G:A	A	G	0.164532	-0.02349	0.005033	3.06e-06	A	G	0.058193	0.00519702	0.00850377	0.541105	A	G	0.1369	-0.016	0.0043	0.0002112	88.1	+-
	4	4:48266367:A:C	C	A	0.162723	-0.02428	0.005054	1.55e-06	C	A	0.058193	0.00519702	0.00850377	0.541105	A	C	0.8646	0.0166	0.0043	0.0001348	88.7	-+
	4	4:48266554:C:T	T	C	0.163001	-0.02436	0.005047	1.39e-06	T	C	0.058193	0.00519702	0.00850377	0.541105	T	C	0.1357	-0.0167	0.0043	0.0001237	88.8	+-
	4	4:48274987:G:A	A	G	0.163697	-0.02452	0.005043	1.16e-06	A	G	0.058193	0.00519702	0.00850377	0.541105	A	G	0.1362	-0.0168	0.0043	0.0001087	88.9	+-
	4	4:48276628:A:G	G	A	0.163976	-0.0246	0.005036	1.04e-06	G	A	0.058193	0.00519702	0.00850377	0.541105	A	G	0.8635	0.0169	0.0043	9.956e-05	89	-+
	4	4:48280189:A:G	G	A	0.163558	-0.02464	0.005049	1.06e-06	G	A	0.0577335	0.00490633	0.00855539	0.56632	A	G	0.8638	0.017	0.0043	9.177e-05	88.7	-+
	4	4:48285108:A:G	G	A	0.233435	-0.01957	0.004429	9.94e-06	G	A	0.143185	0.00428906	0.00565426	0.44812	A	G	0.8009	0.0105	0.0035	0.002606	90.9	-+
	4	4:48285728:G:A	A	G	0.163976	-0.0246	0.005036	1.04e-06	A	G	0.058193	0.00519702	0.00850377	0.5411	A	G	0.1365	-0.0169	0.0043	9.956e-05	89	+-
	4	4:48287077:G:A	A	G	0.232739	-0.01965	0.004433	9.33e-06	A	G	0.143185	0.00428906	0.00565426	0.44812	A	G	0.1986	-0.0105	0.0035	0.002525	91	+-
	4	4:48287744:T:C	C	T	0.232739	-0.01965	0.004433	9.33e-06	C	T	0.143185	0.00428906	0.00565426	0.44812	T	C	0.8014	0.0105	0.0035	0.002525	91	-+
	4	4:48288138:T:C	C	T	0.232739	-0.01965	0.004433	9.33e-06	C	T	0.143185	0.00428906	0.00565426	0.44812	T	C	0.8014	0.0105	0.0035	0.002525	91	-+
	4	4:48288532:G:A	A	G	0.232739	-0.01965	0.004433	9.33e-06	A	G	0.143185	0.00428906	0.00565426	0.44812	A	G	0.1986	-0.0105	0.0035	0.002525	91	+-
	4	4:48289537:G:A	A	G	0.232739	-0.01965	0.004433	9.33e-06	A	G	0.143185	0.00428906	0.00565426	0.44812	A	G	0.1986	-0.0105	0.0035	0.002525	91	+-
	4	4:48291301:T:G	G	T	0.232739	-0.01965	0.004433	9.33e-06	G	T	0.143185	0.00428906	0.00565426	0.44812	T	G	0.8014	0.0105	0.0035	0.002525	91	-+
	4	4:48291499:C:T	T	C	0.232739	-0.01965	0.004433	9.33e-06	T	C	0.143185	0.00428906	0.00565426	0.44812	T	C	0.1986	-0.0105	0.0035	0.002525	91	+-
	4	4:48293815:C:G	G	C	0.232739	-0.01965	0.004433	9.33e-06	G	C	0.143185	0.00428906	0.00565426	0.44812	C	G	0.8014	0.0105	0.0035	0.002525	91	-+
	4	4:48294622:G:A	A	G	0.163697	-0.02484	0.005043	8.45e-07	A	G	0.058193	0.00495968	0.00850377	0.55973	A	G	0.1362	-0.0171	0.0043	8.176e-05	89	+-
	4	4:48294906:A:G	G	A	0.232739	-0.01965	0.004433	9.33e-06	G	A	0.143185	0.00428906	0.00565426	0.44812	A	G	0.8014	0.0105	0.0035	0.002525	91	-+
	4	4:48295568:C:T	T	C	0.163697	-0.02484	0.005043	8.45e-07	T	C	0.058193	0.00495968	0.00850377	0.559736	T	C	0.1362	-0.0171	0.0043	8.176e-05	89	+-
	4	4:48295736:C:G	G	C	0.163697	-0.02484	0.005043	8.45e-07	G	C	0.058193	0.00495968	0.00850377	0.559736	C	G	0.8638	0.0171	0.0043	8.176e-05	89	-+
	4	4:48297245:T:A	A	T	0.16328	-0.0248	0.005045	8.84e-07	A	T	0.058193	0.00495968	0.00850377	0.559736	A	T	0.1359	-0.0171	0.0043	8.489e-05	89	+-
	4	4:48298003:A:C	C	A	0.162723	-0.02481	0.005049	8.96e-07	C	A	0.058193	0.00495968	0.00850377	0.559736	A	C	0.8645	0.0171	0.0043	8.585e-05	89	-+
	4	4:48298315:T:C	C	T	0.163001	-0.0248	0.005047	8.93e-07	C	T	0.058193	0.00495968	0.00850377	0.559736	T	C	0.8643	0.017	0.0043	8.567e-05	89	-+
	4	4:48300135:T:G	G	T	0.163001	-0.0248	0.005047	8.93e-07	G	T	0.058193	0.00495968	0.00850377	0.559736	T	G	0.8643	0.017	0.0043	8.567e-05	89	-+
	4	4:48300797:A:C	C	A	0.163001	-0.0248	0.005047	8.93e-07	C	A	0.058193	0.00495968	0.00850377	0.559736	A	C	0.8643	0.017	0.0043	8.567e-05	89	-+
	4	4:48301307:T:C	C	T	0.163558	-0.02506	0.005039	6.61e-07	C	T	0.058193	0.00495968	0.00850377	0.559736	T	C	0.8638	0.0173	0.0043	6.858e-05	89.2	-+
	4	4:48302896:T:C	T	C	0.483157	0.017656	0.003741	2.37e-06	C	T	0.436447	0.00575166	0.00400589	0.151059	T	C	0.5206	0.0068	0.0027	0.01353	94.5	-+
	4	4:48304125:A:G	G	A	0.236637	-0.0196	0.004411	8.84e-06	G	A	0.142726	0.00401167	0.00565875	0.478367	A	G	0.7989	0.0107	0.0035	0.00215	90.8	-+
	4	4:48304401:G:A	A	G	0.236637	-0.0196	0.004411	8.84e-06	A	G	0.142573	0.00405981	0.00566026	0.473221	A	G	0.2011	-0.0107	0.0035	0.002184	90.8	+-
	4	4:48307307:T:C	C	T	0.166481	-0.02403	0.005008	1.6e-06	C	T	0.058193	0.00495968	0.00850377	0.559736	T	C	0.8614	0.0166	0.0043	0.0001237	88.4	-+
	4	4:48308304:G:A	A	G	0.236637	-0.0196	0.004411	8.84e-06	A	G	0.14242	0.00396969	0.00566176	0.483215	A	G	0.2011	-0.0107	0.0035	0.00211	90.7	+-
	4	4:48311849:T:C	C	T	0.166063	-0.0241	0.005005	1.48e-06	C	T	0.058193	0.00495968	0.00850377	0.559736	T	C	0.8617	0.0166	0.0043	0.0001162	88.5	-+
	4	4:48312338:C:T	T	C	0.166063	-0.0241	0.005005	1.48e-06	T	C	0.058193	0.00495968	0.00850377	0.559736	T	C	0.1383	-0.0166	0.0043	0.0001162	88.5	+-
	4	4:48314082:A:G	G	A	0.166063	-0.0241	0.005005	1.48e-06	G	A	0.058193	0.00495968	0.00850377	0.559736	A	G	0.8617	0.0166	0.0043	0.0001162	88.5	-+
	4	4:48316839:G:A	A	G	0.236359	-0.01974	0.004411	7.6e-06	A	G	0.142573	0.00389527	0.00566026	0.49134	A	G	0.2009	-0.0108	0.0035	0.001891	90.8	+-
	4	4:48318068:T:C	C	T	0.236359	-0.01974	0.004411	7.6e-06	C	T	0.142879	0.00375468	0.00565026	0.506361	T	C	0.799	0.0108	0.0035	0.001817	90.7	-+
	4	4:48318489:T:C	C	T	0.236359	-0.01974	0.004411	7.6e-06	C	T	0.142726	0.00384721	0.00565875	0.496587	T	C	0.799	0.0108	0.0035	0.001861	90.7	-+
	4	4:48319609:A:C	C	A	0.236359	-0.01974	0.004411	7.6e-06	C	A	0.142726	0.00384721	0.00565875	0.496587	A	C	0.799	0.0108	0.0035	0.001861	90.7	-+
	4	4:48323818:C:T	T	C	0.236359	-0.01974	0.004411	7.6e-06	T	C	0.142726	0.00420602	0.00565875	0.457314	T	C	0.201	-0.0107	0.0035	0.002122	91	+-
	4	4:48327202:G:A	A	G	0.166342	-0.0238	0.005004	1.96e-06	A	G	0.0584992	0.00486954	0.0084856	0.566063	A	G	0.1385	-0.0164	0.0043	0.0001416	88.2	+-
	4	4:48329399:C:A	A	C	0.166203	-0.02377	0.005004	2.04e-06	A	C	0.0578867	0.00591614	0.00852208	0.487548	A	C	0.1384	-0.0162	0.0043	0.0001806	88.9	+-
	4	4:48329568:G:C	C	G	0.166203	-0.02377	0.005004	2.04e-06	C	G	0.0578867	0.00591614	0.00852208	0.487548	C	G	0.1384	-0.0162	0.0043	0.0001806	88.9	+-
	4	4:48329731:C:T	T	C	0.166342	-0.0238	0.005004	1.96e-06	T	C	0.058193	0.00582148	0.00850377	0.493611	T	C	0.1385	-0.0162	0.0043	0.0001755	88.9	+-
	4	4:48331143:C:T	T	C	0.166342	-0.0238	0.005004	1.96e-06	T	C	0.058193	0.00582148	0.00850377	0.493611	T	C	0.1385	-0.0162	0.0043	0.0001755	88.9	+-
	4	4:48331493:T:C	C	T	0.166342	-0.0238	0.005004	1.96e-06	C	T	0.058193	0.00582148	0.00850377	0.493611	T	C	0.8615	0.0162	0.0043	0.0001755	88.9	-+
	4	4:48331520:T:A	A	T	0.166342	-0.0238	0.005004	1.96e-06	A	T	0.058193	0.00582148	0.00850377	0.493611	A	T	0.1385	-0.0162	0.0043	0.0001755	88.9	+-
	5	5:1516885:C:G							G	C	0.228331	-0.02164	0.00479	6.24e-06
	6	6:169806814:T:C	C	T	0.364699	0.017223	0.003889	9.46e-06	C	T	0.231087	0.0038111	0.00466046	0.413499	T	C	0.6901	-0.0117	0.003	8.701e-05	79.5	--
	6	6:169813310:G:A	A	G	0.36456	0.017228	0.003888	9.39e-06	A	G	0.230934	0.0040302	0.00466061	0.387183	A	G	0.3097	0.0118	0.003	7.606e-05	78.9	++
	6	6:169813695:G:A	A	G	0.36456	0.017228	0.003888	9.39e-06	A	G	0.230934	0.0040302	0.00466061	0.387183	A	G	0.3097	0.0118	0.003	7.606e-05	78.9	++
	6	6:169820307:G:A	A	G	0.368179	0.017539	0.003875	6e-06	A	G	0.231853	0.0034163	0.00465584	0.46309	A	G	0.3124	0.0118	0.003	7.871e-05	81.6	++
	6	6:169821544:T:C	C	T	0.367066	0.017597	0.00388	5.74e-06	C	T	0.232159	0.00328491	0.00465555	0.480444	T	C	0.6882	-0.0117	0.003	8.295e-05	82.1	--
	6	6:169823476:G:C	C	G	0.366787	0.017635	0.003881	5.51e-06	C	G	0.232466	0.00322126	0.00465139	0.4886	C	G	0.3117	0.0117	0.003	8.402e-05	82.3	++
	6	6:169823477:G:A	A	G	0.366787	0.017635	0.003881	5.51e-06	A	G	0.232466	0.00322126	0.00465139	0.4886	A	G	0.3117	0.0117	0.003	8.402e-05	82.3	++
	6	6:169824254:G:A	A	G	0.367205	0.017703	0.00388	5.05e-06	A	G	0.231853	0.00326141	0.00465584	0.483616	A	G	0.3117	0.0118	0.003	7.701e-05	82.4	++
	6	6:169826689:G:A	A	G	0.364143	0.017466	0.003882	6.82e-06	A	G	0.232159	0.00328491	0.00465555	0.480444	A	G	0.31	0.0116	0.003	9.329e-05	81.7	++
	6	6:169840013:A:G	G	A	0.364282	0.017156	0.003883	9.94e-06	G	A	0.229709	0.00412894	0.00466969	0.376589	A	G	0.6907	-0.0118	0.003	7.416e-05	78.3	--
	6	6:169841929:G:C	C	G	0.363447	0.017431	0.003882	7.11e-06	C	G	0.229862	0.00378346	0.00466954	0.4178	C	G	0.3089	0.0119	0.003	7.162e-05	80.2	++
	6	6:169846985:A:G	G	A	0.364421	0.017282	0.003881	8.46e-06	G	A	0.229709	0.00329217	0.00466969	0.4808	A	G	0.6906	-0.0116	0.003	0.0001065	81.2	--
	6	6:169848646:C:A	A	C	0.364421	0.017282	0.003881	8.46e-06	A	C	0.229862	0.00349052	0.00466954	0.454757	A	C	0.3094	0.0116	0.003	9.525e-05	80.6	++
	6	6:169854858:G:C	C	G	0.36456	0.017147	0.003879	9.86e-06	C	G	0.229862	0.00349052	0.00466954	0.454757	C	G	0.3096	0.0116	0.003	0.0001053	80.2	++
	6	6:169874484:A:G	G	A	0.364421	0.017282	0.003881	8.46e-06	G	A	0.230781	0.00386107	0.00466076	0.407432	A	G	0.6903	-0.0118	0.003	7.749e-05	79.6	--
	6	6:33658780:C:T	T	C	0.016147	0.00982084	0.0149717	0.51185	T	C	0.052067	-0.0443	0.00907	1.04e-06	T	C	0.0424	-0.0298	0.0078	0.0001243	89.5	-+
	6	6:33667660:C:T	T	C	0.0165646	0.0150868	0.0147973	0.307935	T	C	0.054671	-0.04415	0.008883	6.68e-07	T	C	0.0446	-0.0285	0.0076	0.0001866	91.5	-+
	6	6:33683068:A:T	T	A	0.0183742	0.0182443	0.0141094	0.195993	T	A	0.055283	-0.04332	0.008841	9.63e-07	A	T	0.9551	0.026	0.0075	0.0005292	92.7	+-
	6	6:33683548:A:G	G	A	0.0183742	0.0182443	0.0141094	0.195993	G	A	0.05513	-0.04251	0.008852	1.57e-06	A	G	0.9553	0.0254	0.0075	0.0007228	92.5	+-
	6	6:33689299:A:G	G	A	0.0210189	0.0200295	0.0132645	0.13104	G	A	0.05559	-0.04152	0.008794	2.34e-06	A	G	0.955	0.0227	0.0073	0.00193	93.3	+-
	6	6:33692368:T:C	C	T	0.0210189	0.0200295	0.0132645	0.131041	C	T	0.056508	-0.04316	0.008734	7.73e-07	T	C	0.9542	0.024	0.0073	0.0009778	93.7	+-
	6	6:33700004:G:A	A	G	0.0190702	0.0178337	0.0138706	0.19854	A	G	0.054518	-0.04143	0.008867	2.98e-06	A	G	0.0442	-0.0242	0.0075	0.001178	92.3	-+
	7	7:158064510:C:T	T	C	0.090479	-0.02947	0.006647	9.24e-06	T	C	0.0980092	0.0117895	0.00664266	0.075929	T	C	0.0942	-0.0088	0.0047	0.0603	94.8	+-
	7	7:158069257:G:A	A	G	0.090061	-0.02994	0.006635	6.42e-06	A	G	0.0980092	0.0100851	0.00664266	0.128956	A	G	0.094	-0.01	0.0047	0.03403	94.5	+-
	7	7:158071870:G:T	T	G	0.107879	-0.0273	0.00613	8.44e-06	T	G	0.130015	0.00541545	0.00592102	0.360394	T	G	0.1193	-0.0104	0.0043	0.01484	93.2	+-
	7	7:158072330:G:A	A	G	0.107322	-0.0277	0.00614	6.44e-06	A	G	0.129709	0.00528821	0.00592488	0.372102	A	G	0.1189	-0.0106	0.0043	0.01276	93.3	+-
	7	7:158072540:G:A	A	G	0.107043	-0.02723	0.006145	9.39e-06	A	G	0.129709	0.00528821	0.00592488	0.372102	A	G	0.1188	-0.0104	0.0043	0.01497	93.1	+-
	10	10:116185668:C:A							A	C	0.080245	-0.03344	0.007358	5.52e-06
	10	10:116191799:A:C							C	A	0.080551	-0.03331	0.007379	6.35e-06
	10	10:116209670:G:A							A	G	0.07902	-0.03304	0.007464	9.56e-06
	10	10:18802554:T:A							A	T	0.131087	-0.02712	0.005947	5.11e-06
	10	10:26438411:G:A	A	G	0.174137	0.023022	0.004994	4.03e-06	A	G	0.265084	0.0064489	0.00451518	0.153213	A	G	0.2242	0.0139	0.0033	3.309e-05	83.5	++
	16	16:23768802:T:G	T	G	0.217567	-0.02022	0.004565	9.45e-06	T	G	0.298315	-0.00156293	0.00437879	0.721142	T	G	0.2596	-0.0105	0.0032	0.0008882	88.5	--
	16	16:28086454:A:G							A	G	0.29173	0.019669	0.004379	7.08e-06
	16	16:28086755:T:C							T	C	0.291577	0.01977	0.004379	6.34e-06
	16	16:28139077:G:A							A	G	0.253905	0.022178	0.004583	1.3e-06

## Sheet: L-VLDL-PL
	Online supplementary
	GWAS results from mixed linear model association analyses (mlma). SNPs identifed at the suggestive level (1 x 105) in at least one ethnicity. Significant SNPs are shown in bold. Shaded rows represent SNPs not included in the GWAS due to the SNP not being included in the GWAS as a result of failing a previous QC step. Meta-analysis results obtained from a fixed effects inverse variance model in ME…
			South Asians						White Europeans						Meta Analysis
	Chromosome	SNP	A1	A2	Frequency	β estimate	SE	P value	A1	A2	Frequency	β estimate	SE	P value	A1	A2	Frequency	β estimate	SE	P value	I2	Direction
	4	4:48257901:T:C	C	T	0.164488	-0.01031	0.002141	1.49e-06	C	T	0.0583282	0.00257695	0.00360868	0.475167	T	C	0.8632	0.007	0.0018	0.0001587	89.4	-+
	4	4:48261594:G:A	A	G	0.164488	-0.01003	0.002139	2.78e-06	A	G	0.0583282	0.00257695	0.00360868	0.475167	A	G	0.1369	-0.0068	0.0018	0.0002429	88.9	+-
	4	4:48266367:A:C	C	A	0.162681	-0.01034	0.002148	1.48e-06	C	A	0.0583282	0.00257695	0.00360868	0.475167	A	C	0.8646	0.007	0.0018	0.0001625	89.4	-+
	4	4:48266554:C:T	T	C	0.162959	-0.01038	0.002145	1.31e-06	T	C	0.0583282	0.00257695	0.00360868	0.475167	T	C	0.1356	-0.007	0.0018	0.0001477	89.5	+-
	4	4:48272501:A:G	G	A	0.23262	-0.00833	0.001885	9.94e-06	G	A	0.143601	0.00202433	0.0023971	0.398395	A	G	0.8014	0.0044	0.0015	0.00316	91.3	-+
	4	4:48272766:A:G	G	A	0.23262	-0.00833	0.001885	9.94e-06	G	A	0.143601	0.00202433	0.0023971	0.398395	A	G	0.8014	0.0044	0.0015	0.00316	91.3	-+
	4	4:48274152:G:A	A	G	0.23262	-0.00833	0.001885	9.94e-06	A	G	0.143601	0.00202433	0.0023971	0.398395	A	G	0.1986	-0.0044	0.0015	0.00316	91.3	+-
	4	4:48274987:G:A	A	G	0.163654	-0.01043	0.002144	1.15e-06	A	G	0.0583282	0.00257695	0.00360868	0.475167	A	G	0.1362	-0.007	0.0018	0.0001348	89.6	+-
	4	4:48276327:T:G	G	T	0.23262	-0.00833	0.001885	9.94e-06	G	T	0.143601	0.00202433	0.0023971	0.398395	T	G	0.8014	0.0044	0.0015	0.00316	91.3	-+
	4	4:48276423:T:G	T	G	0.23262	-0.00833	0.001885	9.94e-06	T	G	0.143754	0.00175055	0.00239647	0.465104	T	G	0.1987	-0.0045	0.0015	0.002513	90.9	+-
	4	4:48276628:A:G	G	A	0.163932	-0.01046	0.002141	1.02e-06	G	A	0.0583282	0.00257695	0.00360868	0.475167	A	G	0.8636	0.0071	0.0018	0.0001244	89.6	-+
	4	4:48279012:A:G	G	A	0.23262	-0.00833	0.001885	9.94e-06	G	A	0.143601	0.00210084	0.0023971	0.380807	A	G	0.8014	0.0043	0.0015	0.003368	91.5	-+
	4	4:48279185:T:C	C	T	0.23262	-0.00833	0.001885	9.94e-06	C	T	0.143448	0.00196531	0.00240068	0.412989	T	C	0.8014	0.0044	0.0015	0.002977	91.2	-+
	4	4:48279375:C:T	C	T	0.23262	-0.00833	0.001885	9.94e-06	C	T	0.143754	0.00182702	0.00239647	0.445834	T	C	0.8013	0.0044	0.0015	0.002682	91	-+
	4	4:48280189:A:G	G	A	0.163515	-0.01049	0.002146	1.03e-06	G	A	0.057869	0.00248565	0.00363053	0.493564	A	G	0.8638	0.0071	0.0018	0.0001136	89.4	-+
	4	4:48280397:A:T	T	A	0.23262	-0.00833	0.001885	9.94e-06	T	A	0.143448	0.00196531	0.00240068	0.412989	A	T	0.8014	0.0044	0.0015	0.002977	91.2	-+
	4	4:48280482:A:T	T	A	0.23262	-0.00833	0.001885	9.94e-06	T	A	0.143448	0.00196531	0.00240068	0.412989	A	T	0.8014	0.0044	0.0015	0.002977	91.2	-+
	4	4:48280872:C:T	T	C	0.23262	-0.00833	0.001885	9.94e-06	T	C	0.143295	0.00182325	0.00240131	0.447691	T	C	0.1986	-0.0045	0.0015	0.002637	91	+-
	4	4:48282073:G:A	A	G	0.23262	-0.00833	0.001885	9.94e-06	A	G	0.143448	0.00196531	0.00240068	0.412989	A	G	0.1986	-0.0044	0.0015	0.002977	91.2	+-
	4	4:48283998:T:C	C	T	0.23262	-0.00833	0.001885	9.94e-06	C	T	0.143601	0.00210084	0.0023971	0.380807	T	C	0.8014	0.0043	0.0015	0.003368	91.5	-+
	4	4:48285108:A:G	G	A	0.233315	-0.0084	0.001883	8.22e-06	G	A	0.143448	0.00196531	0.00240068	0.412989	A	G	0.8009	0.0045	0.0015	0.002657	91.3	-+
	4	4:48285728:G:A	A	G	0.163932	-0.01046	0.002141	1.02e-06	A	G	0.0583282	0.00257695	0.00360868	0.475167	A	G	0.1364	-0.0071	0.0018	0.0001244	89.6	+-
	4	4:48287077:G:A	A	G	0.23262	-0.00842	0.001885	7.82e-06	A	G	0.143448	0.00196531	0.00240068	0.412989	A	G	0.1986	-0.0045	0.0015	0.002633	91.4	+-
	4	4:48287744:T:C	C	T	0.23262	-0.00842	0.001885	7.82e-06	C	T	0.143448	0.00196531	0.00240068	0.412989	T	C	0.8014	0.0045	0.0015	0.002633	91.4	-+
	4	4:48288138:T:C	C	T	0.23262	-0.00842	0.001885	7.82e-06	C	T	0.143448	0.00196531	0.00240068	0.412989	T	C	0.8014	0.0045	0.0015	0.002633	91.4	-+
	4	4:48288532:G:A	A	G	0.23262	-0.00842	0.001885	7.82e-06	A	G	0.143448	0.00196531	0.00240068	0.412989	A	G	0.1986	-0.0045	0.0015	0.002633	91.4	+-
	4	4:48289537:G:A	A	G	0.23262	-0.00842	0.001885	7.82e-06	A	G	0.143448	0.00196531	0.00240068	0.412989	A	G	0.1986	-0.0045	0.0015	0.002633	91.4	+-
	4	4:48291301:T:G	G	T	0.23262	-0.00842	0.001885	7.82e-06	G	T	0.143448	0.00196531	0.00240068	0.412989	T	G	0.8014	0.0045	0.0015	0.002633	91.4	-+
	4	4:48291499:C:T	T	C	0.23262	-0.00842	0.001885	7.82e-06	T	C	0.143448	0.00196531	0.00240068	0.412989	T	C	0.1986	-0.0045	0.0015	0.002633	91.4	+-
	4	4:48293815:C:G	G	C	0.23262	-0.00842	0.001885	7.82e-06	G	C	0.143448	0.00196531	0.00240068	0.412989	C	G	0.8014	0.0045	0.0015	0.002633	91.4	-+
	4	4:48294622:G:A	A	G	0.163654	-0.01055	0.002144	8.55e-07	A	G	0.0583282	0.00248197	0.00360868	0.491592	A	G	0.1362	-0.0072	0.0018	0.0001048	89.6	+-
	4	4:48294906:A:G	G	A	0.23262	-0.00842	0.001885	7.82e-06	G	A	0.143448	0.00196531	0.00240068	0.412989	A	G	0.8014	0.0045	0.0015	0.002633	91.4	-+
	4	4:48295568:C:T	T	C	0.163654	-0.01055	0.002144	8.55e-07	T	C	0.0583282	0.00248197	0.00360868	0.491592	T	C	0.1362	-0.0072	0.0018	0.0001048	89.6	+-
	4	4:48295736:C:G	G	C	0.163654	-0.01055	0.002144	8.55e-07	G	C	0.0583282	0.00248197	0.00360868	0.491592	C	G	0.8638	0.0072	0.0018	0.0001048	89.6	-+
	4	4:48297245:T:A	A	T	0.163237	-0.01054	0.002145	8.97e-07	A	T	0.0583282	0.00248197	0.00360868	0.491592	A	T	0.1358	-0.0071	0.0018	0.0001077	89.6	+-
	4	4:48298003:A:C	C	A	0.162681	-0.01055	0.002146	8.85e-07	C	A	0.0583282	0.00248197	0.00360868	0.491592	A	C	0.8646	0.0071	0.0018	0.0001071	89.6	-+
	4	4:48298315:T:C	C	T	0.162959	-0.01054	0.002145	8.93e-07	C	T	0.0583282	0.00248197	0.00360868	0.491592	T	C	0.8644	0.0071	0.0018	0.0001077	89.6	-+
	4	4:48300135:T:G	G	T	0.162959	-0.01054	0.002145	8.93e-07	G	T	0.0583282	0.00248197	0.00360868	0.491592	T	G	0.8644	0.0071	0.0018	0.0001077	89.6	-+
	4	4:48300797:A:C	C	A	0.162959	-0.01054	0.002145	8.93e-07	C	A	0.0583282	0.00248197	0.00360868	0.491592	A	C	0.8644	0.0071	0.0018	0.0001077	89.6	-+
	4	4:48301307:T:C	C	T	0.163515	-0.01065	0.002142	6.6e-07	C	T	0.0583282	0.00248197	0.00360868	0.491592	T	C	0.8639	0.0072	0.0018	8.692e-05	89.8	-+
	4	4:48302896:T:C	T	C	0.483176	0.007557	0.001592	2.05e-06	C	T	0.436926	0.00275106	0.00170086	0.105782	T	C	0.5205	0.0027	0.0012	0.01826	94.9	-+
	4	4:48304125:A:G	G	A	0.236513	-0.0084	0.001875	7.44e-06	G	A	0.142988	0.00185264	0.00240258	0.440646	A	G	0.7989	0.0045	0.0015	0.002233	91.2	-+
	4	4:48304401:G:A	A	G	0.236513	-0.0084	0.001875	7.44e-06	A	G	0.142835	0.00187534	0.00240322	0.435188	A	G	0.2011	-0.0045	0.0015	0.002272	91.2	+-
	4	4:48307307:T:C	C	T	0.166435	-0.01021	0.002129	1.6e-06	C	T	0.0583282	0.00248197	0.00360868	0.491592	T	C	0.8615	0.0069	0.0018	0.0001562	89.1	-+
	4	4:48308304:G:A	A	G	0.236513	-0.0084	0.001875	7.44e-06	A	G	0.142682	0.00183833	0.00240386	0.444426	A	G	0.201	-0.0045	0.0015	0.002197	91.1	+-
	4	4:48311849:T:C	C	T	0.166018	-0.01024	0.002128	1.49e-06	C	T	0.0583282	0.00248197	0.00360868	0.491592	T	C	0.8618	0.007	0.0018	0.0001473	89.2	-+
	4	4:48312338:C:T	T	C	0.166018	-0.01024	0.002128	1.49e-06	T	C	0.0583282	0.00248197	0.00360868	0.491592	T	C	0.1382	-0.007	0.0018	0.0001473	89.2	+-
	4	4:48314082:A:G	G	A	0.166018	-0.01024	0.002128	1.49e-06	G	A	0.0583282	0.00248197	0.00360868	0.491592	A	G	0.8618	0.007	0.0018	0.0001473	89.2	-+
	4	4:48316839:G:A	A	G	0.236235	-0.00846	0.001875	6.49e-06	A	G	0.142835	0.00180691	0.00240322	0.45213	A	G	0.2009	-0.0046	0.0015	0.001969	91.2	+-
	4	4:48318068:T:C	C	T	0.236235	-0.00846	0.001875	6.49e-06	C	T	0.143141	0.00175464	0.00239899	0.464528	T	C	0.7991	0.0046	0.0015	0.001905	91.1	-+
	4	4:48318489:T:C	C	T	0.236235	-0.00846	0.001875	6.49e-06	C	T	0.142988	0.00178424	0.00240258	0.457702	T	C	0.7991	0.0046	0.0015	0.001934	91.1	-+
	4	4:48319609:A:C	C	A	0.236235	-0.00846	0.001875	6.49e-06	C	A	0.142988	0.00178424	0.00240258	0.457702	A	C	0.7991	0.0046	0.0015	0.001934	91.1	-+
	4	4:48323818:C:T	T	C	0.236235	-0.00846	0.001875	6.49e-06	T	C	0.142988	0.00193755	0.00240258	0.419986	T	C	0.2009	-0.0045	0.0015	0.002207	91.4	+-
	4	4:48327202:G:A	A	G	0.166296	-0.0101	0.002127	2.02e-06	A	G	0.0586344	0.00241811	0.00360099	0.501894	A	G	0.1384	-0.0069	0.0018	0.000179	88.8	+-
	4	4:48329399:C:A	A	C	0.166157	-0.01009	0.002127	2.08e-06	A	C	0.058022	0.00288937	0.00361642	0.424316	A	C	0.1384	-0.0068	0.0018	0.0002297	89.6	+-
	4	4:48329568:G:C	C	G	0.166157	-0.01009	0.002127	2.08e-06	C	G	0.058022	0.00288937	0.00361642	0.424316	C	G	0.1384	-0.0068	0.0018	0.0002297	89.6	+-
	4	4:48329731:C:T	T	C	0.166296	-0.0101	0.002127	2.02e-06	T	C	0.0583282	0.00282347	0.00360868	0.433973	T	C	0.1385	-0.0068	0.0018	0.0002212	89.5	+-
	4	4:48331143:C:T	T	C	0.166296	-0.0101	0.002127	2.02e-06	T	C	0.0583282	0.00282347	0.00360868	0.433973	T	C	0.1385	-0.0068	0.0018	0.0002212	89.5	+-
	4	4:48331493:T:C	C	T	0.166296	-0.0101	0.002127	2.02e-06	C	T	0.0583282	0.00282347	0.00360868	0.433973	T	C	0.8615	0.0068	0.0018	0.0002212	89.5	-+
	4	4:48331520:T:A	A	T	0.166296	-0.0101	0.002127	2.02e-06	A	T	0.0583282	0.00282347	0.00360868	0.433973	A	T	0.1385	-0.0068	0.0018	0.0002212	89.5	+-
	6	6:169820307:G:A	A	G	0.368048	0.007364	0.00165	8.06e-06	A	G	0.231323	0.00108987	0.00197937	0.581898	A	G	0.312	0.0048	0.0013	0.0001564	83.1	++
	6	6:169821544:T:C	C	T	0.366935	0.007383	0.001652	7.83e-06	C	T	0.231629	0.00103962	0.00197924	0.599402	T	C	0.6886	-0.0048	0.0013	0.0001648	83.5	--
	6	6:169823476:G:C	C	G	0.366657	0.007396	0.001652	7.6e-06	C	G	0.231935	0.00101664	0.00197746	0.607172	C	G	0.3113	0.0048	0.0013	0.0001663	83.7	++
	6	6:169823477:G:A	A	G	0.366657	0.007396	0.001652	7.6e-06	A	G	0.231935	0.00101664	0.00197746	0.607172	A	G	0.3113	0.0048	0.0013	0.0001663	83.7	++
	6	6:169824254:G:A	A	G	0.367075	0.007427	0.001652	6.93e-06	A	G	0.231323	0.00103081	0.00197937	0.602521	A	G	0.3113	0.0048	0.0013	0.0001535	83.8	++
	6	6:169826689:G:A	A	G	0.364016	0.00731	0.001653	9.75e-06	A	G	0.231629	0.00103962	0.00197924	0.599402	A	G	0.3096	0.0047	0.0013	0.0001908	83.1	++
	6	6:33658780:C:T	T	C	0.016129	0.00442883	0.00637304	0.487098	T	C	0.051898	-0.01929	0.003858	5.74e-07	T	C	0.0423	-0.0129	0.0033	8.95e-05	90.1	-+
	6	6:33667660:C:T	T	C	0.0165462	0.00661577	0.0062988	0.293571	T	C	0.054501	-0.0192	0.003778	3.76e-07	T	C	0.0445	-0.0124	0.0032	0.0001346	91.9	-+
	6	6:33683068:A:T	T	A	0.0183537	0.00800294	0.00600598	0.182697	T	A	0.055113	-0.01885	0.00376	5.34e-07	A	T	0.9552	0.0113	0.0032	0.0003968	93	+-
	6	6:33683548:A:G	G	A	0.0183537	0.00800294	0.00600598	0.182697	G	A	0.05496	-0.01853	0.003764	8.52e-07	A	G	0.9554	0.011	0.0032	0.0005325	92.9	+-
	6	6:33689299:A:G	G	A	0.0209956	0.00857353	0.0056463	0.128905	G	A	0.05542	-0.0181	0.00374	1.31e-06	A	G	0.9551	0.01	0.0031	0.001392	93.6	+-
	6	6:33692368:T:C	C	T	0.0209956	0.00857353	0.0056463	0.128905	C	T	0.056338	-0.01886	0.003714	3.81e-07	T	C	0.9543	0.0106	0.0031	0.0006542	93.9	+-
	6	6:33700004:G:A	A	G	0.0190489	0.00787146	0.0059043	0.182475	A	G	0.054348	-0.01806	0.003771	1.68e-06	A	G	0.0441	-0.0105	0.0032	0.0009047	92.7	-+
	7	7:158072330:G:A	A	G	0.107341	-0.01159	0.002612	9.02e-06	A	G	0.129669	0.00218498	0.00251701	0.385348	A	G	0.1189	-0.0044	0.0018	0.01413	93.1	+-
	9	9:14770332:T:C							C	T	0.126301	-0.01135	0.002546	8.21e-06
	10	10:116185668:C:A							A	C	0.080221	-0.01412	0.003126	6.28e-06
	10	10:116191799:A:C							C	A	0.080527	-0.0141	0.003135	6.83e-06
	10	10:18802554:T:A							A	T	0.1312	-0.0114	0.002526	6.37e-06
	10	10:26438411:G:A	A	G	0.17436	0.00983256	0.00212234	3.60592e-06	A	G	0.265156	0.00266365	0.00191642	0.164556	A	G	0.2244	0.0059	0.0014	3.527e-05	84.1	++
	11	11:122914324:G:C							C	G	0.168402	-0.01022	0.002289	7.99e-06
	11	11:122914772:G:A							A	G	0.145591	-0.01108	0.002437	5.48e-06
	14	14:84240392:A:G							G	A	0.180802	-0.00966	0.002174	8.93e-06
	16	16:28086454:A:G							A	G	0.291794	0.008286	0.001859	8.28e-06
	16	16:28086755:T:C							T	C	0.291641	0.00833	0.001859	7.4e-06
	16	16:28139077:G:A							A	G	0.25398	0.009322	0.001945	1.65e-06

## Sheet: L-VLDL-C
	Online supplementary
	GWAS results from mixed linear model association analyses (mlma). SNPs identifed at the suggestive level (1 x 105) in at least one ethnicity. Significant SNPs are shown in bold. Shaded rows represent SNPs not included in the GWAS due to the SNP not being included in the GWAS as a result of failing a previous QC step. Meta-analysis results obtained from a fixed effects inverse variance model in ME…
			South Asians						White Europeans						Meta Analysis
	Chromosome	SNP	A1	A2	Frequency	β estimate	SE	P value	A1	A2	Frequency	β estimate	SE	P value	A1	A2	Frequency	β estimate	SE	P value	I2	Direction
	1	1:179832638:T:C	C	T	0.125627	0.00133334	0.0028377	0.63845	C	T	0.198496	0.010826	0.002437	8.92e-06	T	C	0.8324	-0.0068	0.0018	0.0002367	84.5	--
	1	1:179841753:T:C	C	T	0.152507	-0.00035887	0.00259294	0.889922	C	T	0.205864	0.011402	0.002398	1.98e-06	T	C	0.8187	-0.006	0.0018	0.0006817	91	-+
	4	4:48257901:T:C	C	T	0.164485	-0.0119	0.00248	1.61e-06	C	T	0.0583359	0.00246767	0.00418708	0.555624	T	C	0.8631	0.0082	0.0021	0.0001291	88.5	-+
	4	4:48261594:G:A	A	G	0.164485	-0.01159	0.002478	2.9e-06	A	G	0.0583359	0.00246767	0.00418708	0.555624	A	G	0.137	-0.0079	0.0021	0.0001954	88	+-
	4	4:48265658:G:A	A	G	0.231616	-0.00972	0.002184	8.65e-06	A	G	0.143844	0.00251003	0.00277985	0.366561	A	G	0.1981	-0.0051	0.0017	0.003263	91.6	+-
	4	4:48266367:A:C	C	A	0.162674	-0.01197	0.002488	1.49e-06	C	A	0.0583359	0.00246767	0.00418708	0.555624	A	C	0.8646	0.0082	0.0021	0.0001256	88.6	-+
	4	4:48266370:C:T	T	C	0.231616	-0.00972	0.002184	8.65e-06	T	C	0.143844	0.00251003	0.00277985	0.366561	T	C	0.1981	-0.0051	0.0017	0.003263	91.6	+-
	4	4:48266554:C:T	T	C	0.162953	-0.01201	0.002484	1.34e-06	T	C	0.0583359	0.00246767	0.00418708	0.555624	T	C	0.1357	-0.0082	0.0021	0.0001145	88.7	+-
	4	4:48266881:C:T	T	C	0.231476	-0.00976	0.002186	8.06e-06	T	C	0.143844	0.00251003	0.00277985	0.366561	T	C	0.198	-0.0051	0.0017	0.003163	91.7	+-
	4	4:48267013:T:A	T	A	0.231616	-0.00972	0.002184	8.65e-06	T	A	0.143998	0.00221834	0.00277913	0.424745	A	T	0.8018	0.0052	0.0017	0.002646	91.2	-+
	4	4:48267452:A:G	A	G	0.231616	-0.00972	0.002184	8.65e-06	A	G	0.144151	0.00236971	0.00277499	0.393132	A	G	0.1982	-0.0051	0.0017	0.002986	91.5	+-
	4	4:48267674:G:T	T	G	0.231616	-0.00972	0.002184	8.65e-06	T	G	0.143537	0.00236362	0.00278131	0.395424	T	G	0.198	-0.0051	0.0017	0.002925	91.4	+-
	4	4:48268011:G:C	G	C	0.231616	-0.00972	0.002184	8.65e-06	G	C	0.144151	0.00236971	0.00277499	0.393132	C	G	0.8018	0.0051	0.0017	0.002986	91.5	-+
	4	4:48269866:A:G	A	G	0.231616	-0.00972	0.002184	8.65e-06	A	G	0.144151	0.00236971	0.00277499	0.393132	A	G	0.1982	-0.0051	0.0017	0.002986	91.5	+-
	4	4:48270152:G:C	C	G	0.231616	-0.00972	0.002184	8.65e-06	C	G	0.143844	0.00251003	0.00277985	0.366561	C	G	0.1981	-0.0051	0.0017	0.003263	91.6	+-
	4	4:48271703:C:T	T	C	0.23273	-0.00976	0.002184	7.86e-06	T	C	0.143844	0.00251003	0.00277985	0.366561	T	C	0.1988	-0.0051	0.0017	0.003114	91.7	+-
	4	4:48271762:C:T	T	C	0.23273	-0.00976	0.002184	7.86e-06	T	C	0.143998	0.00232208	0.00277913	0.403411	T	C	0.1989	-0.0051	0.0017	0.002723	91.4	+-
	4	4:48271963:C:G	G	C	0.232312	-0.00983	0.002185	6.8e-06	G	C	0.143844	0.00251003	0.00277985	0.366561	C	G	0.8015	0.0051	0.0017	0.002892	91.8	-+
	4	4:48272364:A:G	A	G	0.232312	-0.00983	0.002185	6.8e-06	A	G	0.144151	0.00236971	0.00277499	0.393132	A	G	0.1986	-0.0052	0.0017	0.002644	91.6	+-
	4	4:48272501:A:G	G	A	0.232451	-0.00983	0.002184	6.7e-06	G	A	0.143844	0.00251003	0.00277985	0.366561	A	G	0.8014	0.0051	0.0017	0.002869	91.8	-+
	4	4:48272766:A:G	G	A	0.232451	-0.00983	0.002184	6.7e-06	G	A	0.143844	0.00251003	0.00277985	0.366561	A	G	0.8014	0.0051	0.0017	0.002869	91.8	-+
	4	4:48274152:G:A	A	G	0.232451	-0.00983	0.002184	6.7e-06	A	G	0.143844	0.00251003	0.00277985	0.366561	A	G	0.1986	-0.0051	0.0017	0.002869	91.8	+-
	4	4:48274987:G:A	A	G	0.163649	-0.01206	0.002482	1.2e-06	A	G	0.0583359	0.00246767	0.00418708	0.555624	A	G	0.1363	-0.0083	0.0021	0.0001048	88.8	+-
	4	4:48276327:T:G	G	T	0.232451	-0.00983	0.002184	6.7e-06	G	T	0.143844	0.00251003	0.00277985	0.366561	T	G	0.8014	0.0051	0.0017	0.002869	91.8	-+
	4	4:48276423:T:G	T	G	0.232451	-0.00983	0.002184	6.7e-06	T	G	0.143998	0.00221834	0.00277913	0.424745	T	G	0.1987	-0.0052	0.0017	0.002321	91.4	+-
	4	4:48276628:A:G	G	A	0.163928	-0.01209	0.002479	1.08e-06	G	A	0.0583359	0.00246767	0.00418708	0.555624	A	G	0.8635	0.0083	0.0021	9.766e-05	88.8	-+
	4	4:48279012:A:G	G	A	0.232451	-0.00983	0.002184	6.7e-06	G	A	0.143844	0.00259279	0.00277985	0.350971	A	G	0.8014	0.0051	0.0017	0.003046	91.9	-+
	4	4:48279185:T:C	C	T	0.232451	-0.00983	0.002184	6.7e-06	C	T	0.143691	0.00244156	0.00278402	0.38049	T	C	0.8014	0.0052	0.0017	0.0027	91.7	-+
	4	4:48279375:C:T	C	T	0.232451	-0.00983	0.002184	6.7e-06	C	T	0.143998	0.00230106	0.00277913	0.407682	T	C	0.8013	0.0052	0.0017	0.002467	91.5	-+
	4	4:48280189:A:G	G	A	0.16351	-0.01214	0.002485	1.04e-06	G	A	0.0578753	0.00240294	0.00421249	0.568384	A	G	0.8638	0.0084	0.0021	8.932e-05	88.7	-+
	4	4:48280397:A:T	T	A	0.232451	-0.00983	0.002184	6.7e-06	T	A	0.143691	0.00244156	0.00278402	0.38049	A	T	0.8014	0.0052	0.0017	0.0027	91.7	-+
	4	4:48280482:A:T	T	A	0.232451	-0.00983	0.002184	6.7e-06	T	A	0.143691	0.00244156	0.00278402	0.38049	A	T	0.8014	0.0052	0.0017	0.0027	91.7	-+
	4	4:48280872:C:T	T	C	0.232451	-0.00983	0.002184	6.7e-06	T	C	0.143537	0.00229156	0.00278475	0.410566	T	C	0.1986	-0.0052	0.0017	0.002415	91.5	+-
	4	4:48282073:G:A	A	G	0.232451	-0.00983	0.002184	6.7e-06	A	G	0.143691	0.00244156	0.00278402	0.38049	A	G	0.1986	-0.0052	0.0017	0.0027	91.7	+-
	4	4:48283998:T:C	C	T	0.232451	-0.00983	0.002184	6.7e-06	C	T	0.143844	0.00259279	0.00277985	0.350971	T	C	0.8014	0.0051	0.0017	0.003046	91.9	-+
	4	4:48285108:A:G	G	A	0.233148	-0.00991	0.002182	5.54e-06	G	A	0.143691	0.00244156	0.00278402	0.38049	A	G	0.8009	0.0052	0.0017	0.002416	91.8	-+
	4	4:48285728:G:A	A	G	0.163928	-0.01209	0.002479	1.08e-06	A	G	0.0583359	0.00246767	0.00418708	0.555624	A	G	0.1365	-0.0083	0.0021	9.766e-05	88.8	+-
	4	4:48287077:G:A	A	G	0.232451	-0.00995	0.002184	5.22e-06	A	G	0.143691	0.00244156	0.00278402	0.38049	A	G	0.1986	-0.0052	0.0017	0.002341	91.8	+-
	4	4:48287744:T:C	C	T	0.232451	-0.00995	0.002184	5.22e-06	C	T	0.143691	0.00244156	0.00278402	0.38049	T	C	0.8014	0.0052	0.0017	0.002341	91.8	-+
	4	4:48288138:T:C	C	T	0.232451	-0.00995	0.002184	5.22e-06	C	T	0.143691	0.00244156	0.00278402	0.38049	T	C	0.8014	0.0052	0.0017	0.002341	91.8	-+
	4	4:48288532:G:A	A	G	0.232451	-0.00995	0.002184	5.22e-06	A	G	0.143691	0.00244156	0.00278402	0.38049	A	G	0.1986	-0.0052	0.0017	0.002341	91.8	+-
	4	4:48289537:G:A	A	G	0.232451	-0.00995	0.002184	5.22e-06	A	G	0.143691	0.00244156	0.00278402	0.38049	A	G	0.1986	-0.0052	0.0017	0.002341	91.8	+-
	4	4:48291301:T:G	G	T	0.232451	-0.00995	0.002184	5.22e-06	G	T	0.143691	0.00244156	0.00278402	0.38049	T	G	0.8014	0.0052	0.0017	0.002341	91.8	-+
	4	4:48291499:C:T	T	C	0.232451	-0.00995	0.002184	5.22e-06	T	C	0.143691	0.00244156	0.00278402	0.38049	T	C	0.1986	-0.0052	0.0017	0.002341	91.8	+-
	4	4:48293815:C:G	G	C	0.232451	-0.00995	0.002184	5.22e-06	G	C	0.143691	0.00244156	0.00278402	0.38049	C	G	0.8014	0.0052	0.0017	0.002341	91.8	-+
	4	4:48294622:G:A	A	G	0.163649	-0.0122	0.002482	8.81e-07	A	G	0.0583359	0.00235197	0.00418708	0.574306	A	G	0.1363	-0.0084	0.0021	8.084e-05	88.8	+-
	4	4:48294906:A:G	G	A	0.232451	-0.00995	0.002184	5.22e-06	G	A	0.143691	0.00244156	0.00278402	0.38049	A	G	0.8014	0.0052	0.0017	0.002341	91.8	-+
	4	4:48295568:C:T	T	C	0.163649	-0.0122	0.002482	8.81e-07	T	C	0.0583359	0.00235197	0.00418708	0.574306	T	C	0.1363	-0.0084	0.0021	8.084e-05	88.8	+-
	4	4:48295736:C:G	G	C	0.163649	-0.0122	0.002482	8.81e-07	G	C	0.0583359	0.00235197	0.00418708	0.574306	C	G	0.8637	0.0084	0.0021	8.084e-05	88.8	-+
	4	4:48297245:T:A	A	T	0.163231	-0.01216	0.002484	9.69e-07	A	T	0.0583359	0.00235197	0.00418708	0.574306	A	T	0.1359	-0.0084	0.0021	8.724e-05	88.7	+-
	4	4:48298003:A:C	C	A	0.162674	-0.01218	0.002485	9.54e-07	C	A	0.0583359	0.00235197	0.00418708	0.574306	A	C	0.8645	0.0084	0.0021	8.555e-05	88.8	-+
	4	4:48298315:T:C	C	T	0.162953	-0.01217	0.002484	9.64e-07	C	T	0.0583359	0.00235197	0.00418708	0.574306	T	C	0.8643	0.0084	0.0021	8.599e-05	88.8	-+
	4	4:48300135:T:G	G	T	0.162953	-0.01217	0.002484	9.64e-07	G	T	0.0583359	0.00235197	0.00418708	0.574306	T	G	0.8643	0.0084	0.0021	8.599e-05	88.8	-+
	4	4:48300797:A:C	C	A	0.162953	-0.01217	0.002484	9.64e-07	C	A	0.0583359	0.00235197	0.00418708	0.574306	A	C	0.8643	0.0084	0.0021	8.599e-05	88.8	-+
	4	4:48301307:T:C	C	T	0.16351	-0.01232	0.00248	6.88e-07	C	T	0.0583359	0.00235197	0.00418708	0.574306	T	C	0.8638	0.0085	0.0021	6.663e-05	89	-+
	4	4:48304125:A:G	G	A	0.236351	-0.00996	0.002173	4.52e-06	G	A	0.14323	0.00234864	0.00278622	0.399257	A	G	0.7989	0.0053	0.0017	0.001962	91.8	-+
	4	4:48304401:G:A	A	G	0.236351	-0.00996	0.002173	4.52e-06	A	G	0.143076	0.00238269	0.00278696	0.392583	A	G	0.2011	-0.0053	0.0017	0.002009	91.8	+-
	4	4:48307307:T:C	C	T	0.166435	-0.01182	0.002465	1.64e-06	C	T	0.0583359	0.00235197	0.00418708	0.574306	T	C	0.8614	0.0082	0.0021	0.0001195	88.2	-+
	4	4:48308304:G:A	A	G	0.236351	-0.00996	0.002173	4.52e-06	A	G	0.142923	0.00234596	0.0027877	0.400044	A	G	0.201	-0.0053	0.0017	0.001951	91.8	+-
	4	4:48311849:T:C	C	T	0.166017	-0.01185	0.002464	1.52e-06	C	T	0.0583359	0.00235197	0.00418708	0.574306	T	C	0.8617	0.0082	0.0021	0.0001134	88.3	-+
	4	4:48312338:C:T	T	C	0.166017	-0.01185	0.002464	1.52e-06	T	C	0.0583359	0.00235197	0.00418708	0.574306	T	C	0.1383	-0.0082	0.0021	0.0001134	88.3	+-
	4	4:48314082:A:G	G	A	0.166017	-0.01185	0.002464	1.52e-06	G	A	0.0583359	0.00235197	0.00418708	0.574306	A	G	0.8617	0.0082	0.0021	0.0001134	88.3	-+
	4	4:48316839:G:A	A	G	0.236072	-0.01003	0.002173	3.9e-06	A	G	0.143076	0.00231088	0.00278696	0.407004	A	G	0.2009	-0.0054	0.0017	0.001747	91.8	+-
	4	4:48318068:T:C	C	T	0.236072	-0.01003	0.002173	3.9e-06	C	T	0.143383	0.0022434	0.00278204	0.420021	T	C	0.799	0.0054	0.0017	0.001682	91.7	-+
	4	4:48318489:T:C	C	T	0.236072	-0.01003	0.002173	3.9e-06	C	T	0.14323	0.00227687	0.00278622	0.41382	T	C	0.799	0.0054	0.0017	0.001706	91.8	-+
	4	4:48319609:A:C	C	A	0.236072	-0.01003	0.002173	3.9e-06	C	A	0.14323	0.00227687	0.00278622	0.41382	A	C	0.799	0.0054	0.0017	0.001706	91.8	-+
	4	4:48323818:C:T	T	C	0.236072	-0.01003	0.002173	3.9e-06	T	C	0.14323	0.00245925	0.00278622	0.377426	T	C	0.201	-0.0053	0.0017	0.001956	92	+-
	4	4:48327202:G:A	A	G	0.166156	-0.01186	0.002463	1.46e-06	A	G	0.0586429	0.0022391	0.00417814	0.592023	A	G	0.1384	-0.0082	0.0021	0.0001062	88.2	+-
	4	4:48329399:C:A	A	C	0.166017	-0.01185	0.002464	1.52e-06	A	C	0.0580289	0.00285961	0.00419609	0.495558	A	C	0.1383	-0.0081	0.0021	0.0001435	89.1	+-
	4	4:48329568:G:C	C	G	0.166017	-0.01185	0.002464	1.52e-06	C	G	0.0580289	0.00285961	0.00419609	0.495558	C	G	0.1383	-0.0081	0.0021	0.0001435	89.1	+-
	4	4:48329731:C:T	T	C	0.166156	-0.01186	0.002463	1.46e-06	T	C	0.0583359	0.00274406	0.00418708	0.512233	T	C	0.1384	-0.0081	0.0021	0.0001345	88.9	+-
	4	4:48331143:C:T	T	C	0.166156	-0.01186	0.002463	1.46e-06	T	C	0.0583359	0.00274406	0.00418708	0.512233	T	C	0.1384	-0.0081	0.0021	0.0001345	88.9	+-
	4	4:48331493:T:C	C	T	0.166156	-0.01186	0.002463	1.46e-06	C	T	0.0583359	0.00274406	0.00418708	0.512233	T	C	0.8616	0.0081	0.0021	0.0001345	88.9	-+
	4	4:48331520:T:A	A	T	0.166156	-0.01186	0.002463	1.46e-06	A	T	0.0583359	0.00274406	0.00418708	0.512233	A	T	0.1384	-0.0081	0.0021	0.0001345	88.9	+-
	6	6:166363633:T:C	C	T	0.40585	0.00108006	0.00188408	0.566471	C	T	0.381333	0.008988	0.002021	8.68e-06	T	C	0.6055	-0.0048	0.0014	0.0005566	87.8	--
	6	6:169820307:G:A	A	G	0.367967	0.008481	0.001909	8.9e-06	A	G	0.231501	0.00166612	0.00229569	0.467987	A	G	0.3122	0.0057	0.0015	0.0001045	80.8	++
	6	6:169821544:T:C	C	T	0.366852	0.008519	0.001911	8.3e-06	C	T	0.231808	0.00159307	0.00229555	0.487693	T	C	0.6884	-0.0057	0.0015	0.0001088	81.4	--
	6	6:169823476:G:C	C	G	0.366574	0.008534	0.001912	8.06e-06	C	G	0.232115	0.00156799	0.00229348	0.494183	C	G	0.3114	0.0057	0.0015	0.0001106	81.6	++
	6	6:169823477:G:A	A	G	0.366574	0.008534	0.001912	8.06e-06	A	G	0.232115	0.00156799	0.00229348	0.494183	A	G	0.3114	0.0057	0.0015	0.0001106	81.6	++
	6	6:169824254:G:A	A	G	0.366992	0.008572	0.001912	7.32e-06	A	G	0.231501	0.00157629	0.00229569	0.492316	A	G	0.3115	0.0057	0.0015	0.0001026	81.8	++
	6	6:169826689:G:A	A	G	0.364067	0.008531	0.001913	8.21e-06	A	G	0.231808	0.00159307	0.00229555	0.487693	A	G	0.3099	0.0057	0.0015	0.0001088	81.4	++
	6	6:33649461:G:A	A	G	0.0171309	0.00320003	0.00717298	0.655508	A	G	0.053423	-0.01955	0.004407	9.14e-06	A	G	0.0435	-0.0133	0.0038	0.0003908	86.3	-+
	6	6:33658780:C:T	T	C	0.0160167	0.00288958	0.00739782	0.696094	T	C	0.052042	-0.02217	0.004471	7.11e-07	T	C	0.0424	-0.0155	0.0038	5.305e-05	88.1	-+
	6	6:33667660:C:T	T	C	0.0164345	0.00534712	0.00731092	0.464542	T	C	0.054498	-0.02247	0.004384	2.95e-07	T	C	0.0444	-0.0151	0.0038	5.83e-05	90.6	-+
	6	6:33683068:A:T	T	A	0.0182451	0.00740717	0.00696842	0.287799	T	A	0.055112	-0.02204	0.004363	4.37e-07	A	T	0.9553	0.0137	0.0037	0.0002012	92.2	+-
	6	6:33683548:A:G	G	A	0.0182451	0.00740717	0.00696842	0.287799	G	A	0.054959	-0.02164	0.004368	7.27e-07	A	G	0.9554	0.0134	0.0037	0.00028	92	+-
	6	6:33689299:A:G	G	A	0.0208914	0.00816474	0.00654824	0.212449	G	A	0.055419	-0.02116	0.004339	1.08e-06	A	G	0.9551	0.0122	0.0036	0.0007341	92.8	+-
	6	6:33692368:T:C	C	T	0.0208914	0.00816474	0.00654824	0.212449	C	T	0.05634	-0.02196	0.004309	3.48e-07	T	C	0.9544	0.0129	0.0036	0.0003545	93.2	+-
	6	6:33700004:G:A	A	G	0.0189415	0.00677161	0.00684957	0.32285	A	G	0.054345	-0.02103	0.004376	1.54e-06	A	G	0.0441	-0.013	0.0037	0.0004355	91.5	-+
	6	6:33716945:G:T	T	G	0.0179666	0.00489013	0.00701782	0.485918	T	G	0.053884	-0.01961	0.004419	9.04e-06	T	G	0.0437	-0.0127	0.0037	0.0007146	88.5	-+
	9	9:14770332:T:C							C	T	0.126343	-0.01333	0.002957	6.56e-06
	9	9:14771575:T:C							T	C	0.125729	-0.01319	0.002961	8.36e-06
	9	9:14773778:T:A							A	T	0.126036	-0.01309	0.002959	9.65e-06
	9	9:14773991:G:A							A	G	0.125883	-0.0132	0.00296	8.2e-06
	10	10:18802554:T:A							A	T	0.131256	-0.01345	0.00293	4.44e-06
	10	10:26438411:G:A	A	G	0.173816	0.01098	0.002461	8.17e-06	A	G	0.264968	0.00257086	0.00222477	0.247861	A	G	0.224	0.0064	0.0017	0.0001185	84.4	++
	11	11:122914772:G:A							A	G	0.14584	-0.01266	0.002826	7.46e-06
	16	16:28086454:A:G							A	G	0.29214	0.010063	0.002158	3.1e-06
	16	16:28086755:T:C							T	C	0.291986	0.010118	0.002157	2.73e-06
	16	16:28139077:G:A							A	G	0.254222	0.011249	0.002258	6.3e-07

## Sheet: L-VLDL-CE
	Online supplementary
	GWAS results from mixed linear model association analyses (mlma). SNPs identifed at the suggestive level (1 x 105) in at least one ethnicity. Significant SNPs are shown in bold. Shaded rows represent SNPs not included in the GWAS due to the SNP not being included in the GWAS as a result of failing a previous QC step. Meta-analysis results obtained from a fixed effects inverse variance model in ME…
			South Asians						White Europeans						Meta Analysis
	Chromosome	SNP	A1	A2	Frequency	β estimate	SE	P value	A1	A2	Frequency	β estimate	SE	P value	A1	A2	Frequency	β estimate	SE	P value	I2	Direction
	1	1:179841753:T:C	C	T	0.152343	-0.000171436	0.00181717	0.924837	C	T	0.20562	0.007524	0.00167	6.6e-06	T	C	0.8188	-0.004	0.0012	0.00114	89.7	-+
	4	4:190441762:T:G							G	T	0.083231	-0.01107	0.002489	8.72e-06
	4	4:190450993:C:T	T	C	0.0593291	0.0050477	0.00272473	0.0639464	T	C	0.083077	-0.01104	0.002491	9.34e-06	T	C	0.0723	-0.0037	0.0018	0.04328	94.7	-+
	4	4:190451488:G:A	A	G	0.0593291	0.0050477	0.00272473	0.0639464	A	G	0.083077	-0.01104	0.002491	9.34e-06	A	G	0.0723	-0.0037	0.0018	0.04328	94.7	-+
	4	4:190452010:G:A	A	G	0.0593291	0.0050477	0.00272473	0.0639464	A	G	0.083077	-0.01104	0.002491	9.34e-06	A	G	0.0723	-0.0037	0.0018	0.04328	94.7	-+
	6	6:166363633:T:C	C	T	0.406155	0.00082184	0.00132071	0.53376	C	T	0.382064	0.006701	0.001405	1.85e-06	T	C	0.6051	-0.0036	0.001	0.0001992	89.2	--
	6	6:169806814:T:C	C	T	0.364708	0.005962	0.001342	8.92e-06	C	T	0.231112	0.00152627	0.00159853	0.33968	T	C	0.6905	-0.0041	0.001	5.908e-05	77.9	--
	6	6:169808943:T:C	C	T	0.409759	0.005988	0.001319	5.67e-06	C	T	0.258139	0.00109311	0.00153412	0.476135	T	C	0.6547	-0.0039	0.001	9.348e-05	82.9	--
	6	6:169810854:C:T	T	C	0.409759	0.005988	0.001319	5.67e-06	T	C	0.258292	0.00129616	0.00153295	0.397813	T	C	0.3453	0.004	0.001	6.531e-05	81.4	++
	6	6:169813310:G:A	A	G	0.364569	0.005971	0.001342	8.63e-06	A	G	0.230958	0.0015941	0.00159858	0.318667	A	G	0.3093	0.0042	0.001	5.146e-05	77.3	++
	6	6:169813695:G:A	A	G	0.364569	0.005971	0.001342	8.63e-06	A	G	0.230958	0.0015941	0.00159858	0.318667	A	G	0.3093	0.0042	0.001	5.146e-05	77.3	++
	6	6:169817514:C:T	T	C	0.41364	0.005998	0.001314	4.97e-06	T	C	0.259214	0.00108784	0.00153189	0.477624	T	C	0.3482	0.0039	0.001	8.6e-05	83.1	++
	6	6:169820307:G:A	A	G	0.368173	0.00604	0.001338	6.31e-06	A	G	0.23188	0.00136639	0.00159693	0.392202	A	G	0.312	0.0041	0.001	6.079e-05	80.1	++
	6	6:169821544:T:C	C	T	0.367064	0.006088	0.001339	5.47e-06	C	T	0.232187	0.00131518	0.00159684	0.410158	T	C	0.6886	-0.0041	0.001	5.992e-05	80.9	--
	6	6:169823476:G:C	C	G	0.366787	0.006099	0.00134	5.3e-06	C	G	0.232494	0.00130565	0.0015954	0.413137	C	G	0.3112	0.0041	0.001	6.031e-05	81.1	++
	6	6:169823477:G:A	A	G	0.366787	0.006099	0.00134	5.3e-06	A	G	0.232494	0.00130565	0.0015954	0.413137	A	G	0.3112	0.0041	0.001	6.031e-05	81.1	++
	6	6:169824254:G:A	A	G	0.367203	0.006123	0.001339	4.85e-06	A	G	0.23188	0.00130454	0.00159693	0.413984	A	G	0.3113	0.0041	0.001	5.604e-05	81.3	++
	6	6:169826689:G:A	A	G	0.364292	0.006084	0.00134	5.65e-06	A	G	0.232187	0.00131518	0.00159684	0.410158	A	G	0.3097	0.0041	0.001	6.139e-05	80.9	++
	6	6:169841929:G:C	C	G	0.363321	0.005933	0.001341	9.62e-06	C	G	0.230037	0.00154648	0.00160024	0.333843	C	G	0.3083	0.0041	0.001	6.027e-05	77.3	++
	6	6:169846985:A:G	G	A	0.36443	0.00594	0.00134	9.25e-06	G	A	0.229883	0.00139694	0.0016003	0.382703	A	G	0.691	-0.0041	0.001	7.523e-05	78.9	--
	6	6:169848646:C:A	A	C	0.36443	0.00594	0.00134	9.25e-06	A	C	0.230037	0.00145658	0.00160024	0.362704	A	C	0.309	0.0041	0.001	6.805e-05	78.3	++
	6	6:169874484:A:G	G	A	0.36443	0.00594	0.00134	9.25e-06	G	A	0.230958	0.00156186	0.00159723	0.328146	A	G	0.6907	-0.0041	0.001	5.71e-05	77.3	--
	6	6:33658780:C:T	T	C	0.0160798	0.00254891	0.00517796	0.622535	T	C	0.051904	-0.01516	0.003114	1.13e-06	T	C	0.0424	-0.0105	0.0027	8.918e-05	88.4	-+
	6	6:33667660:C:T	T	C	0.0164957	0.0042087	0.00511764	0.410855	T	C	0.054361	-0.01529	0.003053	5.51e-07	T	C	0.0444	-0.0102	0.0026	0.0001046	90.7	-+
	6	6:33683068:A:T	T	A	0.0182978	0.00573199	0.0048797	0.24013	T	A	0.054975	-0.01498	0.003038	8.25e-07	A	T	0.9553	0.0092	0.0026	0.0003637	92.3	+-
	6	6:33683548:A:G	G	A	0.0182978	0.00573199	0.0048797	0.24013	G	A	0.054822	-0.01471	0.003042	1.32e-06	A	G	0.9554	0.009	0.0026	0.0004974	92.1	+-
	6	6:33689299:A:G	G	A	0.0209315	0.0061338	0.00458743	0.181194	G	A	0.055283	-0.01436	0.003022	2e-06	A	G	0.9551	0.0082	0.0025	0.001227	92.8	+-
	6	6:33692368:T:C	C	T	0.0209315	0.0061338	0.00458743	0.181194	C	T	0.056204	-0.01485	0.003001	7.55e-07	T	C	0.9544	0.0086	0.0025	0.000652	93.2	+-
	6	6:33700004:G:A	A	G	0.0189909	0.0049288	0.00479707	0.304204	A	G	0.054208	-0.01426	0.003047	2.86e-06	A	G	0.0441	-0.0087	0.0026	0.0006749	91.2	-+
	7	7:158069257:G:A	A	G	0.089964	-0.0103	0.002291	6.99e-06	A	G	0.0978194	0.00387926	0.00227913	0.0887405	A	G	0.0939	-0.0032	0.0016	0.04952	94.8	+-
	7	7:158072330:G:A	A	G	0.107291	-0.00941	0.00212	9.14e-06	A	G	0.129607	0.00201427	0.00203182	0.321509	A	G	0.1189	-0.0035	0.0015	0.0185	93.4	+-
	10	10:18802554:T:A							A	T	0.130989	-0.00946	0.00204	3.51e-06
	10	10:26438411:G:A	A	G	0.174383	0.008244	0.001726	1.77e-06	A	G	0.265203	0.00195715	0.00154803	0.206126	A	G	0.2247	0.0048	0.0012	3.623e-05	86.4	++
	11	11:42100650:T:C	C	T	0.075548	-0.01083	0.002445	9.48e-06	C	T	0.0168919	0.00497777	0.00524408	0.34251	T	C	0.9349	0.008	0.0022	0.0003022	86.6	-+
	11	11:42106415:T:C	C	T	0.075548	-0.01083	0.002445	9.48e-06	C	T	0.0168919	0.00497777	0.00524408	0.34251	T	C	0.9349	0.008	0.0022	0.0003022	86.6	-+
	11	11:42107131:T:A	A	T	0.075548	-0.01083	0.002445	9.48e-06	A	T	0.0168919	0.00497777	0.00524408	0.34251	A	T	0.0651	-0.008	0.0022	0.0003022	86.6	+-
	11	11:42107478:C:A	A	C	0.075548	-0.01083	0.002445	9.48e-06	A	C	0.0168919	0.00497777	0.00524408	0.34251	A	C	0.0651	-0.008	0.0022	0.0003022	86.6	+-
	11	11:42109086:C:T	T	C	0.075548	-0.01083	0.002445	9.48e-06	T	C	0.0168919	0.00497777	0.00524408	0.34251	T	C	0.0651	-0.008	0.0022	0.0003022	86.6	+-
	11	11:42113518:G:A	A	G	0.07333	-0.01115	0.002486	7.32e-06	A	G	0.0125921	0.0047157	0.0060111	0.432748	A	G	0.0645	-0.0088	0.0023	0.0001206	83.2	+-
	11	11:42115531:C:T	T	C	0.07333	-0.01115	0.002486	7.32e-06	T	C	0.0125921	0.0047157	0.0060111	0.432748	T	C	0.0645	-0.0088	0.0023	0.0001206	83.2	+-
	11	11:42155392:T:C	C	T	0.074577	-0.011	0.00247	8.49e-06
	16	16:28086454:A:G							A	G	0.291923	0.006932	0.001502	3.92e-06
	16	16:28086755:T:C							T	C	0.291769	0.006971	0.001502	3.45e-06
	16	16:28139077:G:A							A	G	0.254146	0.007792	0.001571	7.03e-07

## Sheet: L-VLDL-FC
	Online supplementary
	GWAS results from mixed linear model association analyses (mlma). SNPs identifed at the suggestive level (1 x 105) in at least one ethnicity. Significant SNPs are shown in bold. Shaded rows represent SNPs not included in the GWAS due to the SNP not being included in the GWAS as a result of failing a previous QC step. Meta-analysis results obtained from a fixed effects inverse variance model in ME…
			South Asians						White Europeans						Meta Analysis
	Chromosome	SNP	A1	A2	Frequency	β estimate	SE	P value	A1	A2	Frequency	β estimate	SE	P value	A1	A2	Frequency	β estimate	SE	P value	I2	Direction
	1	1:179841753:T:C	C	T	0.152101	-0.000864827	0.00189365	0.647888	C	T	0.20562	0.007524	0.00167	6.6e-06	T	C	0.8178	-0.0039	0.0013	0.002091	90.9	-+
	3	3:127416813:A:G	G	A	0.369608	0.006355	0.001427	8.49e-06	G	A	0.304288	-0.000605596	0.00154807	0.695653	A	G	0.6604	-0.0032	0.001	0.002618	90.9	+-
	3	3:127423415:T:C	C	T	0.369468	0.006324	0.001428	9.47e-06	C	T	0.304747	-0.000652621	0.00154733	0.673192	T	C	0.6603	-0.0031	0.001	0.002994	90.9	+-
	4	4:190441762:T:G							G	T	0.083231	-0.01107	0.002489	8.72e-06
	4	4:190450993:C:T	T	C	0.0596994	0.00565966	0.00282259	0.0449494	T	C	0.083077	-0.01104	0.002491	9.34e-06	T	C	0.0728	-0.0037	0.0019	0.04591	94.9	-+
	4	4:190451488:G:A	A	G	0.0596994	0.00565966	0.00282259	0.0449494	A	G	0.083077	-0.01104	0.002491	9.34e-06	A	G	0.0728	-0.0037	0.0019	0.04591	94.9	-+
	4	4:190452010:G:A	A	G	0.0596994	0.00565966	0.00282259	0.0449494	A	G	0.083077	-0.01104	0.002491	9.34e-06	A	G	0.0728	-0.0037	0.0019	0.04591	94.9	-+
	4	4:48257901:T:C	C	T	0.164904	-0.00853	0.001806	2.34e-06	C	T	0.0583461	0.00171268	0.0030733	0.577337	T	C	0.8624	0.0059	0.0016	0.0001508	87.9	-+
	4	4:48261594:G:A	A	G	0.164904	-0.00831	0.001804	4.08e-06	A	G	0.0583461	0.00171268	0.0030733	0.577337	A	G	0.1376	-0.0057	0.0016	0.0002238	87.4	+-
	4	4:48266367:A:C	C	A	0.163095	-0.0086	0.001811	2.03e-06	C	A	0.0583461	0.00171268	0.0030733	0.577337	A	C	0.8639	0.0059	0.0016	0.0001399	88	-+
	4	4:48266554:C:T	T	C	0.163373	-0.00865	0.001809	1.72e-06	T	C	0.0583461	0.00171268	0.0030733	0.577337	T	C	0.1363	-0.006	0.0016	0.000124	88.2	+-
	4	4:48274987:G:A	A	G	0.164069	-0.00866	0.001807	1.65e-06	A	G	0.0583461	0.00171268	0.0030733	0.577337	A	G	0.1369	-0.006	0.0016	0.0001187	88.2	+-
	4	4:48276628:A:G	G	A	0.164347	-0.00871	0.001805	1.4e-06	G	A	0.0583461	0.00171268	0.0030733	0.577337	A	G	0.8628	0.006	0.0016	0.000105	88.3	-+
	4	4:48280189:A:G	G	A	0.16393	-0.00871	0.001809	1.47e-06	G	A	0.0578867	0.00163468	0.00309191	0.597015	A	G	0.8631	0.0061	0.0016	0.0001007	88	-+
	4	4:48285728:G:A	A	G	0.164347	-0.00871	0.001805	1.4e-06	A	G	0.0583461	0.00171268	0.0030733	0.577337	A	G	0.1372	-0.006	0.0016	0.000105	88.3	+-
	4	4:48294622:G:A	A	G	0.164069	-0.00878	0.001807	1.18e-06	A	G	0.0583461	0.00165142	0.0030733	0.591029	A	G	0.1369	-0.0061	0.0016	8.996e-05	88.3	+-
	4	4:48295568:C:T	T	C	0.164069	-0.00878	0.001807	1.18e-06	T	C	0.0583461	0.00165142	0.0030733	0.591029	T	C	0.1369	-0.0061	0.0016	8.996e-05	88.3	+-
	4	4:48295736:C:G	G	C	0.164069	-0.00878	0.001807	1.18e-06	G	C	0.0583461	0.00165142	0.0030733	0.591029	C	G	0.8631	0.0061	0.0016	8.996e-05	88.3	-+
	4	4:48297245:T:A	A	T	0.163652	-0.00877	0.001808	1.25e-06	A	T	0.0583461	0.00165142	0.0030733	0.591029	A	T	0.1366	-0.0061	0.0016	9.292e-05	88.3	+-
	4	4:48298003:A:C	C	A	0.163095	-0.00879	0.00181	1.19e-06	C	A	0.0583461	0.00165142	0.0030733	0.591029	A	C	0.8639	0.0061	0.0016	9.158e-05	88.3	-+
	4	4:48298315:T:C	C	T	0.163373	-0.00878	0.001809	1.21e-06	C	T	0.0583461	0.00165142	0.0030733	0.591029	T	C	0.8637	0.0061	0.0016	9.225e-05	88.3	-+
	4	4:48300135:T:G	G	T	0.163373	-0.00878	0.001809	1.21e-06	G	T	0.0583461	0.00165142	0.0030733	0.591029	T	G	0.8637	0.0061	0.0016	9.225e-05	88.3	-+
	4	4:48300797:A:C	C	A	0.163373	-0.00878	0.001809	1.21e-06	C	A	0.0583461	0.00165142	0.0030733	0.591029	A	C	0.8637	0.0061	0.0016	9.225e-05	88.3	-+
	4	4:48301307:T:C	C	T	0.16393	-0.00889	0.001806	8.44e-07	C	T	0.0583461	0.00165142	0.0030733	0.591029	T	C	0.8632	0.0062	0.0016	7.136e-05	88.6	-+
	4	4:48302896:T:C	C	C	0.482744	0.006121	0.001344	5.26e-06	C	T	0.436907	0.00221388	0.00144851	0.126416	T	C	0.5199	0.0023	0.001	0.0215	94.4	-+
	4	4:48307307:T:C	C	T	0.166852	-0.00852	0.001795	2.08e-06	C	T	0.0583461	0.00165142	0.0030733	0.591029	T	C	0.8607	0.0059	0.0015	0.0001294	87.8	-+
	4	4:48311849:T:C	C	T	0.166435	-0.00854	0.001794	1.92e-06	C	T	0.0583461	0.00165142	0.0030733	0.591029	T	C	0.861	0.0059	0.0015	0.0001229	87.8	-+
	4	4:48312338:C:T	T	C	0.166435	-0.00854	0.001794	1.92e-06	T	C	0.0583461	0.00165142	0.0030733	0.591029	T	C	0.139	-0.0059	0.0015	0.0001229	87.8	+-
	4	4:48314082:A:G	G	A	0.166435	-0.00854	0.001794	1.92e-06	G	A	0.0583461	0.00165142	0.0030733	0.591029	A	G	0.861	0.0059	0.0015	0.0001229	87.8	-+
	4	4:48327202:G:A	A	G	0.166713	-0.00843	0.001793	2.57e-06	A	G	0.0586524	0.00158887	0.00306675	0.604393	A	G	0.1392	-0.0059	0.0015	0.0001463	87.4	+-
	4	4:48329399:C:A	A	C	0.166574	-0.00842	0.001794	2.66e-06	A	C	0.0580398	0.00204885	0.0030799	0.505901	A	C	0.1391	-0.0058	0.0016	0.0001986	88.4	+-
	4	4:48329568:G:C	C	G	0.166574	-0.00842	0.001794	2.66e-06	C	G	0.0580398	0.00204885	0.0030799	0.505901	C	G	0.1391	-0.0058	0.0016	0.0001986	88.4	+-
	4	4:48329731:C:T	T	C	0.166713	-0.00843	0.001793	2.57e-06	T	C	0.0583461	0.00198432	0.0030733	0.518498	T	C	0.1392	-0.0058	0.0015	0.0001872	88.3	+-
	4	4:48331143:C:T	T	C	0.166713	-0.00843	0.001793	2.57e-06	T	C	0.0583461	0.00198432	0.0030733	0.518498	T	C	0.1392	-0.0058	0.0015	0.0001872	88.3	+-
	4	4:48331493:T:C	C	T	0.166713	-0.00843	0.001793	2.57e-06	C	T	0.0583461	0.00198432	0.0030733	0.518498	T	C	0.8608	0.0058	0.0015	0.0001872	88.3	-+
	4	4:48331520:T:A	A	T	0.166713	-0.00843	0.001793	2.57e-06	A	T	0.0583461	0.00198432	0.0030733	0.518498	A	T	0.1392	-0.0058	0.0015	0.0001872	88.3	+-
	6	6:166363633:T:C	C	T	0.40565	0.000769955	0.0013751	0.575529	C	T	0.382064	0.006701	0.001405	1.85e-06	T	C	0.6059	-0.0037	0.001	0.0001868	89	--
	6	6:169820307:G:A	A	G	0.368216	0.006226	0.001393	7.86e-06	A	G	0.231547	0.00130054	0.00168436	0.440039	A	G	0.3127	0.0042	0.0011	8.274e-05	80.3	++
	6	6:169821544:T:C	C	T	0.367103	0.006237	0.001395	7.76e-06	C	T	0.231853	0.00124784	0.00168426	0.458763	T	C	0.6879	-0.0042	0.0011	9.008e-05	80.8	--
	6	6:169823476:G:C	C	G	0.366824	0.006247	0.001395	7.55e-06	C	G	0.232159	0.00122009	0.00168275	0.468416	C	G	0.312	0.0042	0.0011	9.219e-05	81.1	++
	6	6:169823477:G:A	A	G	0.366824	0.006247	0.001395	7.55e-06	A	G	0.232159	0.00122009	0.00168275	0.468416	A	G	0.312	0.0042	0.0011	9.219e-05	81.1	++
	6	6:169824254:G:A	A	G	0.367242	0.006277	0.001395	6.82e-06	A	G	0.231547	0.00123416	0.00168436	0.46373	A	G	0.312	0.0042	0.0011	8.396e-05	81.2	++
	6	6:169826689:G:A	A	G	0.36418	0.006192	0.001396	9.15e-06	A	G	0.231853	0.00124784	0.00168426	0.458763	A	G	0.3103	0.0042	0.0011	0.0001012	80.4	++
	6	6:169841929:G:C	C	G	0.363485	0.006179	0.001396	9.55e-06	C	G	0.229556	0.00141691	0.00168933	0.401614	C	G	0.3091	0.0042	0.0011	7.938e-05	78.8	++
	6	6:33658780:C:T	T	C	0.0161425	0.00298298	0.00537986	0.579256	T	C	0.051904	-0.01516	0.003114	1.13e-06	T	C	0.0429	-0.0106	0.0027	8.297e-05	88.3	-+
	6	6:33667660:C:T	T	C	0.01656	0.00474647	0.00531719	0.372037	T	C	0.054361	-0.01529	0.003053	5.51e-07	T	C	0.045	-0.0103	0.0026	9.671e-05	90.6	-+
	6	6:33683068:A:T	T	A	0.0183691	0.00595029	0.00507001	0.240545	T	A	0.054975	-0.01498	0.003038	8.25e-07	A	T	0.9547	0.0095	0.0026	0.0002874	92	+-
	6	6:33683548:A:G	G	A	0.0183691	0.00595029	0.00507001	0.240545	G	A	0.054822	-0.01471	0.003042	1.32e-06	A	G	0.9548	0.0092	0.0026	0.0003961	91.8	+-
	6	6:33689299:A:G	G	A	0.0210131	0.00641614	0.0047664	0.178264	G	A	0.055283	-0.01436	0.003022	2e-06	A	G	0.9545	0.0084	0.0026	0.0009934	92.6	+-
	6	6:33692368:T:C	C	T	0.0210131	0.00641614	0.0047664	0.178264	C	T	0.056204	-0.01485	0.003001	7.55e-07	T	C	0.9538	0.0088	0.0025	0.0005199	93	+-
	6	6:33700004:G:A	A	G	0.0190648	0.00582767	0.00498417	0.242309	A	G	0.054208	-0.01426	0.003047	2.86e-06	A	G	0.0446	-0.0088	0.0026	0.0007167	91.5	-+
	10	10:18802554:T:A							A	T	0.130989	-0.00946	0.00204	3.51e-06
	10	10:26438411:G:A	A	G	0.174228	0.008092	0.001794	6.47e-06	A	G	0.265084	0.00199452	0.00163224	0.221725	A	G	0.2239	0.0048	0.0012	8.17e-05	84.2	++
	16	16:28086454:A:G							A	G	0.291923	0.006932	0.001502	3.92e-06
	16	16:28086755:T:C							T	C	0.291769	0.006971	0.001502	3.45e-06
	16	16:28139077:G:A							A	G	0.254146	0.007792	0.001571	7.03e-07

## Sheet: L-VLDL-TG
	Online supplementary
	GWAS results from mixed linear model association analyses (mlma). SNPs identifed at the suggestive level (1 x 105) in at least one ethnicity. Significant SNPs are shown in bold. Shaded rows represent SNPs not included in the GWAS due to the SNP not being included in the GWAS as a result of failing a previous QC step. Meta-analysis results obtained from a fixed effects inverse variance model in ME…
			South Asians						White Europeans						Meta Analysis
	Chromosome	SNP	A1	A2	Frequency	β estimate	SE	P value	A1	A2	Frequency	β estimate	SE	P value	A1	A2	Frequency	β estimate	SE	P value	I2	Direction
	4	4:48257901:T:C	C	T	0.164576	-0.01827	0.00385	2.08e-06	C	T	0.0580932	0.00378014	0.00649281	0.560429	T	C	0.8631	0.0125	0.0033	0.0001538	88.3	-+
	4	4:48261594:G:A	A	G	0.164576	-0.0178	0.003846	3.7e-06	A	G	0.0580932	0.00378014	0.00649281	0.560429	A	G	0.1369	-0.0122	0.0033	0.0002284	87.8	+-
	4	4:48266367:A:C	C	A	0.162765	-0.01842	0.003862	1.85e-06	C	A	0.0580932	0.00378014	0.00649281	0.560429	A	C	0.8646	0.0126	0.0033	0.0001438	88.4	-+
	4	4:48266554:C:T	T	C	0.163043	-0.01848	0.003857	1.66e-06	T	C	0.0580932	0.00378014	0.00649281	0.560429	T	C	0.1357	-0.0127	0.0033	0.0001324	88.5	+-
	4	4:48274987:G:A	A	G	0.16374	-0.01863	0.003853	1.33e-06	A	G	0.0580932	0.00378014	0.00649281	0.560429	A	G	0.1362	-0.0128	0.0033	0.0001129	88.6	+-
	4	4:48276628:A:G	G	A	0.164019	-0.01869	0.003848	1.2e-06	G	A	0.0580932	0.00378014	0.00649281	0.560429	A	G	0.8635	0.0128	0.0033	0.0001038	88.7	-+
	4	4:48280189:A:G	G	A	0.163601	-0.01871	0.003858	1.24e-06	G	A	0.0576334	0.00348952	0.00653232	0.593208	A	G	0.8638	0.013	0.0033	9.457e-05	88.3	-+
	4	4:48285728:G:A	A	G	0.164019	-0.01869	0.003848	1.2e-06	A	G	0.0580932	0.00378014	0.00649281	0.560429	A	G	0.1365	-0.0128	0.0033	0.0001038	88.7	+-
	4	4:48294622:G:A	A	G	0.16374	-0.01888	0.003853	9.59e-07	A	G	0.0580932	0.00359464	0.00649281	0.579829	A	G	0.1362	-0.013	0.0033	8.445e-05	88.7	+-
	4	4:48295568:C:T	T	C	0.16374	-0.01888	0.003853	9.59e-07	T	C	0.0580932	0.00359464	0.00649281	0.579829	T	C	0.1362	-0.013	0.0033	8.445e-05	88.7	+-
	4	4:48295736:C:G	G	C	0.16374	-0.01888	0.003853	9.59e-07	G	C	0.0580932	0.00359464	0.00649281	0.579829	C	G	0.8638	0.013	0.0033	8.445e-05	88.7	-+
	4	4:48297245:T:A	A	T	0.163322	-0.01887	0.003855	9.8e-07	A	T	0.0580932	0.00359464	0.00649281	0.579829	A	T	0.1359	-0.013	0.0033	8.625e-05	88.7	+-
	4	4:48298003:A:C	C	A	0.162765	-0.01886	0.003858	1.01e-06	C	A	0.0580932	0.00359464	0.00649281	0.579829	A	C	0.8645	0.013	0.0033	8.862e-05	88.7	-+
	4	4:48298315:T:C	C	T	0.163043	-0.01887	0.003857	1e-06	C	T	0.0580932	0.00359464	0.00649281	0.579829	T	C	0.8643	0.013	0.0033	8.729e-05	88.7	-+
	4	4:48300135:T:G	G	T	0.163043	-0.01887	0.003857	1e-06	G	T	0.0580932	0.00359464	0.00649281	0.579829	T	G	0.8643	0.013	0.0033	8.729e-05	88.7	-+
	4	4:48300797:A:C	C	A	0.163043	-0.01887	0.003857	1e-06	C	A	0.0580932	0.00359464	0.00649281	0.579829	A	C	0.8643	0.013	0.0033	8.729e-05	88.7	-+
	4	4:48301307:T:C	C	T	0.163601	-0.01905	0.00385	7.49e-07	C	T	0.0580932	0.00359464	0.00649281	0.579829	T	C	0.8638	0.0132	0.0033	7.076e-05	88.9	-+
	4	4:48302896:T:C	T	C	0.482441	0.012904	0.00286	6.44e-06	C	T	0.435929	0.00385381	0.00305495	0.20713	T	C	0.5206	0.0051	0.0021	0.01503	93.8	-+
	4	4:48307307:T:C	C	T	0.166527	-0.01826	0.003826	1.82e-06	C	T	0.0580932	0.00359464	0.00649281	0.579829	T	C	0.8614	0.0126	0.0033	0.0001278	88.1	-+
	4	4:48311849:T:C	C	T	0.166109	-0.01832	0.003825	1.67e-06	C	T	0.0580932	0.00359464	0.00649281	0.579829	T	C	0.8617	0.0127	0.0033	0.0001202	88.2	-+
	4	4:48312338:C:T	T	C	0.166109	-0.01832	0.003825	1.67e-06	T	C	0.0580932	0.00359464	0.00649281	0.579829	T	C	0.1383	-0.0127	0.0033	0.0001202	88.2	+-
	4	4:48314082:A:G	G	A	0.166109	-0.01832	0.003825	1.67e-06	G	A	0.0580932	0.00359464	0.00649281	0.579829	A	G	0.8617	0.0127	0.0033	0.0001202	88.2	-+
	4	4:48327202:G:A	A	G	0.166388	-0.01811	0.003823	2.17e-06	A	G	0.0583998	0.00358582	0.0064789	0.579947	A	G	0.1385	-0.0125	0.0033	0.0001455	88	+-
	4	4:48329399:C:A	A	C	0.166249	-0.01808	0.003824	2.27e-06	A	C	0.0577866	0.00429349	0.00650683	0.509354	A	C	0.1384	-0.0123	0.0033	0.0001826	88.6	+-
	4	4:48329568:G:C	C	G	0.166249	-0.01808	0.003824	2.27e-06	C	G	0.0577866	0.00429349	0.00650683	0.509354	C	G	0.1384	-0.0123	0.0033	0.0001826	88.6	+-
	4	4:48329731:C:T	T	C	0.166388	-0.01811	0.003823	2.17e-06	T	C	0.0580932	0.0042816	0.00649281	0.509615	T	C	0.1385	-0.0123	0.0033	0.0001786	88.7	+-
	4	4:48331143:C:T	T	C	0.166388	-0.01811	0.003823	2.17e-06	T	C	0.0580932	0.0042816	0.00649281	0.509615	T	C	0.1385	-0.0123	0.0033	0.0001786	88.7	+-
	4	4:48331493:T:C	C	T	0.166388	-0.01811	0.003823	2.17e-06	C	T	0.0580932	0.0042816	0.00649281	0.509615	T	C	0.8615	0.0123	0.0033	0.0001786	88.7	-+
	4	4:48331520:T:A	A	T	0.166388	-0.01811	0.003823	2.17e-06	A	T	0.0580932	0.0042816	0.00649281	0.509615	A	T	0.1385	-0.0123	0.0033	0.0001786	88.7	+-
	5	5:1516885:C:G							G	C	0.228234	-0.01696	0.003658	3.55e-06
	6	6:169820307:G:A	A	G	0.368032	0.013273	0.002963	7.5e-06	A	G	0.232373	0.0029966	0.00355135	0.398786	A	G	0.3124	0.0091	0.0023	6.886e-05	79.7	++
	6	6:169821544:T:C	C	T	0.366918	0.013311	0.002967	7.25e-06	C	T	0.232679	0.00290856	0.00355114	0.412759	T	C	0.6883	-0.009	0.0023	7.249e-05	80.2	--
	6	6:169823476:G:C	C	G	0.366639	0.013345	0.002968	6.91e-06	C	G	0.232986	0.00285408	0.00354797	0.421151	C	G	0.3116	0.009	0.0023	7.344e-05	80.6	++
	6	6:169823477:G:A	A	G	0.366639	0.013345	0.002968	6.91e-06	A	G	0.232986	0.00285408	0.00354797	0.421151	A	G	0.3116	0.009	0.0023	7.344e-05	80.6	++
	6	6:169824254:G:A	A	G	0.367057	0.013392	0.002967	6.39e-06	A	G	0.232373	0.00289279	0.00355135	0.415324	A	G	0.3117	0.0091	0.0023	6.716e-05	80.6	++
	6	6:169826689:G:A	A	G	0.363991	0.013237	0.002969	8.25e-06	A	G	0.232679	0.00290856	0.00355114	0.412759	A	G	0.31	0.009	0.0023	7.954e-05	79.9	++
	6	6:169841929:G:C	C	G	0.363294	0.013214	0.002969	8.55e-06	C	G	0.23038	0.00329949	0.00356177	0.354257	C	G	0.3088	0.0091	0.0023	6.025e-05	78.1	++
	6	6:33658780:C:T	T	C	0.016165	0.00778596	0.0114361	0.495982	T	C	0.052115	-0.03342	0.006917	1.36e-06	T	C	0.0425	-0.0224	0.0059	0.0001557	89.5	-+
	6	6:33667660:C:T	T	C	0.0165831	0.0119142	0.0113029	0.291845	T	C	0.054721	-0.03341	0.006775	8.16e-07	T	C	0.0446	-0.0214	0.0058	0.0002262	91.5	-+
	6	6:33683068:A:T	T	A	0.0183946	0.0141051	0.0107775	0.190615	T	A	0.055334	-0.03277	0.006743	1.18e-06	A	T	0.9551	0.0196	0.0057	0.0006131	92.6	+-
	6	6:33683548:A:G	G	A	0.0183946	0.0141051	0.0107775	0.190615	G	A	0.055181	-0.03214	0.006751	1.92e-06	A	G	0.9552	0.0191	0.0057	0.0008383	92.4	+-
	6	6:33689299:A:G	G	A	0.0210424	0.0157571	0.0101321	0.119907	G	A	0.055641	-0.03139	0.006707	2.87e-06	A	G	0.9549	0.017	0.0056	0.002333	93.4	+-
	6	6:33692368:T:C	C	T	0.0211817	0.0173881	0.0101014	0.0851881	C	T	0.05656	-0.0326	0.006661	9.89e-07	T	C	0.9542	0.0175	0.0056	0.0017	94.1	+-
	6	6:33700004:G:A	A	G	0.0190914	0.0140221	0.010595	0.18568	A	G	0.054568	-0.03139	0.006762	3.46e-06	A	G	0.0443	-0.0182	0.0057	0.001369	92.3	-+
	7	7:158064510:C:T	T	C	0.09058	-0.02244	0.005078	9.89e-06	T	C	0.0980993	0.00913831	0.0050679	0.0713608	T	C	0.0943	-0.0066	0.0036	0.06499	94.8	+-
	7	7:158069257:G:A	A	G	0.090162	-0.02283	0.005069	6.66e-06	A	G	0.0980993	0.00782	0.0050679	0.12282	A	G	0.0941	-0.0075	0.0036	0.03634	94.5	+-
	7	7:158071870:G:T	T	G	0.10772	-0.02151	0.004687	4.46e-06	T	G	0.130135	0.00433114	0.00451752	0.337688	T	G	0.1193	-0.0081	0.0033	0.01261	93.7	+-
	7	7:158072330:G:A	A	G	0.107163	-0.02183	0.004695	3.32e-06	A	G	0.129828	0.00423478	0.00452046	0.34886	A	G	0.1189	-0.0083	0.0033	0.01077	93.7	+-
	7	7:158072540:G:A	A	G	0.106884	-0.02147	0.004698	4.87e-06	A	G	0.129828	0.00423478	0.00452046	0.34886	A	G	0.1188	-0.0081	0.0033	0.01264	93.6	+-
	10	10:116168945:G:A	A	G	0.0961538	-0.000680115	0.00482999	0.888019	A	G	0.080319	-0.02522	0.005602	6.74e-06	A	G	0.0894	-0.0111	0.0037	0.002316	90.9	--
	10	10:116169841:T:C	C	T	0.0965719	-0.000770214	0.00481606	0.872939	C	T	0.080625	-0.02515	0.005594	6.93e-06	T	C	0.9102	0.0111	0.0036	0.002254	90.8	++
	10	10:116170396:G:C	C	G	0.0999164	0.000235245	0.0047504	0.960504	C	G	0.080779	-0.02499	0.005602	8.17e-06	C	G	0.0919	-0.0103	0.0036	0.004408	91.5	-+
	10	10:116170950:T:C	C	T	0.0996377	0.000635746	0.00476153	0.893784	C	T	0.080779	-0.02499	0.005602	8.17e-06	T	C	0.9083	0.0101	0.0036	0.005315	91.8	+-
	10	10:116172486:C:T	T	C	0.0994983	0.000112393	0.00475666	0.981149	T	C	0.080779	-0.02499	0.005602	8.17e-06	T	C	0.0917	-0.0104	0.0036	0.004113	91.4	-+
	10	10:116177218:A:T	T	A	0.099777	5.98861e-05	0.00475248	0.989946	T	A	0.080932	-0.02489	0.005598	8.74e-06	A	T	0.9081	0.0104	0.0036	0.004132	91.3	+-
	10	10:116183647:G:A	A	G	0.0999164	-0.000184636	0.0047504	0.968996	A	G	0.080625	-0.0248	0.005606	9.68e-06	A	G	0.0919	-0.0105	0.0036	0.003857	91.1	--
	10	10:116184528:G:A							A	G	0.080625	-0.0248	0.005606	9.68e-06
	10	10:116185668:C:A							A	C	0.080319	-0.0258	0.005613	4.29e-06
	10	10:116190000:C:T							T	C	0.080779	-0.02505	0.005625	8.43e-06
	10	10:116191799:A:C							C	A	0.080625	-0.02563	0.005629	5.27e-06
	10	10:116209670:G:A							A	G	0.079093	-0.02535	0.005694	8.54e-06
	10	10:18802554:T:A							A	T	0.131055	-0.02063	0.004539	5.51e-06
	10	10:26438411:G:A	A	G	0.173774	0.016945	0.003818	9.07e-06	A	G	0.265021	0.00510316	0.00344519	0.138542	A	G	0.2241	0.0104	0.0026	4.641e-05	81.1	++
	16	16:23768802:T:G	T	G	0.21767	-0.01543	0.003488	9.66e-06	T	G	0.298437	-0.0011274	0.0033402	0.735723	T	G	0.2598	-0.008	0.0024	0.0009552	88.6	--
	16	16:28086454:A:G							A	G	0.291692	0.015017	0.00334	6.94e-06
	16	16:28086755:T:C							T	C	0.291539	0.015088	0.00334	6.26e-06
	16	16:28139077:G:A							A	G	0.253832	0.016917	0.003496	1.31e-06
