# Supplementary material for: Metabolic drivers of dysglycemia in pregnancy: ethnic-specific GWAS of 146 metabolites and 1-sample Mendelian randomization analyses in a UK multi-ethnic birth cohort
Source: Front Endocrinol (Lausanne). 2023 May 15;14:1157416. doi: 10.3389/fendo.2023.1157416 (PMC10225646; doi:10.3389/fendo.2023.1157416)
Supplement: Supplementary file 1 [file DataSheet_1.zip › Supplementary Excel. GWAS results/Glycerides and Phospholipids.xlsx]

## Sheet: Serum_TG
	Online supplementary
	GWAS results from mixed linear model association analyses (mlma). SNPs identifed at the suggestive level (1 x 105) in at least one ethnicity. Significant SNPs are shown in bold. Shaded rows represent SNPs not included in the GWAS due to the SNP not being included in the GWAS as a result of failing a previous QC step. Meta-analysis results obtained from a fixed effects inverse variance model in ME…
			South Asians						White Europeans						Meta Analysis
	Chromosome	SNP	A1	A2	Frequency	β estimate	SE	P value	A1	A2	Frequency	β estimate	SE	P value	A1	A2	Frequency	FreqSE	β estimate	SE	P value	I2	Direction
	3	3:127416813:A:G	G	A	0.370258	0.0228237	0.00485545	2.59347e-06	G	A	0.304912	-0.00206448	0.00871597	0.812764	A	G	0.6452	0.0278	-0.0169	0.0042	6.575e-05	83.9	+-
	3	3:127420854:C:T	T	C	0.341318	0.0229134	0.00493437	3.42347e-06	T	C	0.276388	-0.0047476	0.0090106	0.598269	T	C	0.3263	0.0274	0.0165	0.0043	0.0001335	86.2	-+
	3	3:127423415:T:C	C	T	0.370119	0.022723	0.00485763	2.89972e-06	C	T	0.305369	-0.00223616	0.00871197	0.797428	T	C	0.6452	0.0275	-0.0168	0.0042	7.476e-05	84	+-
	3	3:127429567:C:G	G	C	0.304348	0.0225127	0.00508636	9.59561e-06	G	C	0.271812	-0.00420366	0.00905503	0.64248	C	G	0.7035	0.0139	-0.0161	0.0044	0.0002817	84.9	+-
	4	4:48257901:T:C	C	T	0.16519	-0.0281403	0.00613014	4.42224e-06	C	T	0.0582672	0.0111515	0.0173277	0.519858	T	C	0.8467	0.0336	0.0238	0.0058	3.905e-05	78.1	-+
	4	4:48261594:G:A	A	G	0.16519	-0.0274823	0.00612436	7.21055e-06	A	G	0.0582672	0.0111515	0.0173277	0.519858	A	G	0.1533	0.0336	-0.0232	0.0058	5.909e-05	77.4	+-
	4	4:48266367:A:C	C	A	0.16339	-0.0281355	0.00614892	4.74658e-06	C	A	0.0582672	0.0111515	0.0173277	0.519858	A	C	0.8484	0.0331	0.0237	0.0058	4.186e-05	78.1	-+
	4	4:48266554:C:T	T	C	0.163667	-0.028308	0.00614107	4.03392e-06	T	C	0.0582672	0.0111515	0.0173277	0.519858	T	C	0.1519	0.0332	-0.0239	0.0058	3.63e-05	78.3	+-
	4	4:48274987:G:A	A	G	0.164359	-0.0282968	0.00613607	3.99693e-06	A	G	0.0582672	0.0111515	0.0173277	0.519858	A	G	0.1525	0.0334	-0.0239	0.0058	3.593e-05	78.3	+-
	4	4:48276628:A:G	G	A	0.164636	-0.0284683	0.00612829	3.39428e-06	G	A	0.0582672	0.0111515	0.0173277	0.519858	A	G	0.8472	0.0334	0.0241	0.0058	3.114e-05	78.5	-+
	4	4:48280189:A:G	G	A	0.16422	-0.0285252	0.00614288	3.42365e-06	G	A	0.0578096	0.0108255	0.0174323	0.5346	A	G	0.8475	0.0334	0.0242	0.0058	3.003e-05	77.9	-+
	4	4:48285728:G:A	A	G	0.164636	-0.0284683	0.00612829	3.39428e-06	A	G	0.0582672	0.0111515	0.0173277	0.519858	A	G	0.1528	0.0334	-0.0241	0.0058	3.114e-05	78.5	+-
	4	4:48294622:G:A	A	G	0.164359	-0.0286458	0.00613607	3.03523e-06	A	G	0.0582672	0.0106575	0.0173277	0.538519	A	G	0.1525	0.0334	-0.0243	0.0058	2.725e-05	78.1	+-
	4	4:48295568:C:T	T	C	0.164359	-0.0286458	0.00613607	3.03523e-06	T	C	0.0582672	0.0106575	0.0173277	0.538519	T	C	0.1525	0.0334	-0.0243	0.0058	2.725e-05	78.1	+-
	4	4:48295736:C:G	G	C	0.164359	-0.0286458	0.00613607	3.03523e-06	G	C	0.0582672	0.0106575	0.0173277	0.538519	C	G	0.8475	0.0334	0.0243	0.0058	2.725e-05	78.1	-+
	4	4:48297245:T:A	A	T	0.163944	-0.0285646	0.00613906	3.27258e-06	A	T	0.0582672	0.0106575	0.0173277	0.538519	A	T	0.1522	0.0333	-0.0242	0.0058	2.91e-05	78	+-
	4	4:48298003:A:C	C	A	0.16339	-0.0286906	0.00614308	3.00627e-06	C	A	0.0582672	0.0106575	0.0173277	0.538519	A	C	0.8483	0.0331	0.0243	0.0058	2.712e-05	78.2	-+
	4	4:48298315:T:C	C	T	0.163667	-0.0286344	0.00614107	3.11991e-06	C	T	0.0582672	0.0106575	0.0173277	0.538519	T	C	0.8481	0.0332	0.0242	0.0058	2.796e-05	78.1	-+
	4	4:48300135:T:G	G	T	0.163667	-0.0286344	0.00614107	3.11991e-06	G	T	0.0582672	0.0106575	0.0173277	0.538519	T	G	0.8481	0.0332	0.0242	0.0058	2.796e-05	78.1	-+
	4	4:48300797:A:C	C	A	0.163667	-0.0286344	0.00614107	3.11991e-06	C	A	0.0582672	0.0106575	0.0173277	0.538519	A	C	0.8481	0.0332	0.0242	0.0058	2.796e-05	78.1	-+
	4	4:48301307:T:C	C	T	0.16422	-0.0290276	0.00613127	2.19742e-06	C	T	0.0582672	0.0106575	0.0173277	0.538519	T	C	0.8476	0.0333	0.0246	0.0058	2.062e-05	78.5	-+
	4	4:48307307:T:C	C	T	0.167405	-0.0270938	0.00609184	8.68517e-06	C	T	0.0582672	0.0106575	0.0173277	0.538519	T	C	0.8446	0.0341	0.0229	0.0057	6.557e-05	76.3	-+
	4	4:48311849:T:C	C	T	0.16699	-0.0271389	0.00608898	8.30943e-06	C	T	0.0582672	0.0106575	0.0173277	0.538519	T	C	0.845	0.034	0.023	0.0057	6.305e-05	76.4	-+
	4	4:48312338:C:T	T	C	0.16699	-0.0271389	0.00608898	8.30943e-06	T	C	0.0582672	0.0106575	0.0173277	0.538519	T	C	0.155	0.034	-0.023	0.0057	6.305e-05	76.4	+-
	4	4:48314082:A:G	G	A	0.16699	-0.0271389	0.00608898	8.30943e-06	G	A	0.0582672	0.0106575	0.0173277	0.538519	A	G	0.845	0.034	0.023	0.0057	6.305e-05	76.4	-+
	4	4:48327202:G:A	A	G	0.167128	-0.0271559	0.00608804	8.17554e-06	A	G	0.0585723	0.0101743	0.0172909	0.556251	A	G	0.1552	0.034	-0.023	0.0057	6.022e-05	75.9	+-
	4	4:48329399:C:A	A	C	0.16699	-0.0271389	0.00608898	8.30943e-06	A	C	0.0579622	0.0127028	0.0173648	0.464459	A	C	0.1551	0.034	-0.0228	0.0057	7.373e-05	78.7	+-
	4	4:48329568:G:C	C	G	0.16699	-0.0271389	0.00608898	8.30943e-06	C	G	0.0579622	0.0127028	0.0173648	0.464459	C	G	0.1551	0.034	-0.0228	0.0057	7.373e-05	78.7	+-
	4	4:48329731:C:T	T	C	0.167128	-0.0271559	0.00608804	8.17554e-06	T	C	0.0582672	0.0122087	0.0173277	0.481074	T	C	0.1552	0.034	-0.0228	0.0057	7.044e-05	78.2	+-
	4	4:48331143:C:T	T	C	0.167128	-0.0271559	0.00608804	8.17554e-06	T	C	0.0582672	0.0122087	0.0173277	0.481074	T	C	0.1552	0.034	-0.0228	0.0057	7.044e-05	78.2	+-
	4	4:48331493:T:C	C	T	0.167128	-0.0271559	0.00608804	8.17554e-06	C	T	0.0582672	0.0122087	0.0173277	0.481074	T	C	0.8448	0.034	0.0228	0.0057	7.044e-05	78.2	-+
	4	4:48331520:T:A	A	T	0.167128	-0.0271559	0.00608804	8.17554e-06	A	T	0.0582672	0.0122087	0.0173277	0.481074	A	T	0.1552	0.034	-0.0228	0.0057	7.044e-05	78.2	+-
	6	6:169817514:C:T	T	C	0.41429	0.0206232	0.00465094	9.24191e-06	T	C	0.258542	0.0027383	0.0091028	0.763552	T	C	0.382	0.0631	0.0169	0.0041	4.398e-05	67.3	++
	6	6:33658780:C:T	T	C	0.0159236	0.0112871	0.018412	0.539855	T	C	0.0517084	-0.090241	0.0185429	1.13533e-06	T	C	0.0337	0.0179	-0.0391	0.0131	0.002754	93.4	-+
	6	6:33667660:C:T	T	C	0.016339	0.0184072	0.0181957	0.311716	T	C	0.0543014	-0.0903315	0.0181595	6.54731e-07	T	C	0.0354	0.019	-0.0361	0.0129	0.005012	94.4	-+
	6	6:33683068:A:T	T	A	0.018139	0.0225844	0.017343	0.192841	T	A	0.0549115	-0.0886145	0.0180736	9.439e-07	A	T	0.9642	0.0184	0.0307	0.0125	0.01409	94.9	+-
	6	6:33683548:A:G	G	A	0.018139	0.0225844	0.017343	0.192841	G	A	0.054759	-0.0873766	0.0180948	1.37337e-06	A	G	0.9643	0.0183	0.0301	0.0125	0.01634	94.8	+-
	6	6:33689299:A:G	G	A	0.0207699	0.0222565	0.016297	0.172039	G	A	0.0552166	-0.0852402	0.0179776	2.12175e-06	A	G	0.9637	0.0171	0.0262	0.0121	0.0298	94.9	+-
	6	6:33692368:T:C	C	T	0.0207699	0.0222565	0.016297	0.172039	C	T	0.0561318	-0.0890914	0.0178534	6.0326e-07	T	C	0.9632	0.0176	0.0284	0.012	0.01849	95.3	+-
	6	6:33700004:G:A	A	G	0.0188313	0.0217211	0.0170472	0.2026	A	G	0.0541489	-0.0846841	0.0181264	2.98459e-06	A	G	0.0354	0.0176	-0.0282	0.0124	0.02306	94.5	-+
	6	6:93099603:A:T	A	T	0.321241	0.0218626	0.0049469	9.89448e-06	A	T	0.397193	-0.00139769	0.00833541	0.866834	A	T	0.341	0.0333	0.0158	0.0043	0.0002032	82.6	-+
	7	7:20294261:G:C							C	G	0.131025	-0.0541237	0.0119872	6.3286e-06
	9	9:14770332:T:C							C	T	0.125991	-0.0580607	0.0122277	2.05131e-06
	9	9:14771575:T:C							T	C	0.125381	-0.0576999	0.0122445	2.44937e-06
	9	9:14773778:T:A							A	T	0.125686	-0.0573897	0.0122361	2.72937e-06
	9	9:14773991:G:A							A	G	0.125534	-0.057892	0.0122403	2.24937e-06
	12	12:45947683:C:G							G	C	0.344417	-0.038004	0.00848761	7.54914e-06
	14	14:84178528:C:A							A	C	0.17953	-0.0480357	0.0104826	4.59617e-06
	14	14:84180132:T:C							C	T	0.182581	-0.0460825	0.0104215	9.78585e-06
	14	14:84184538:C:A							A	C	0.182581	-0.0460825	0.0104215	9.78585e-06
	14	14:84226453:A:C							C	A	0.183191	-0.0461426	0.0103844	8.85326e-06
	14	14:84230876:A:T							T	A	0.183191	-0.0461426	0.0103844	8.85326e-06
	14	14:84240392:A:G							G	A	0.180293	-0.0497036	0.0104431	1.94123e-06

## Sheet: VLDL_TG
	Online supplementary
	GWAS results from mixed linear model association analyses (mlma). SNPs identifed at the suggestive level (1 x 105) in at least one ethnicity. Significant SNPs are shown in bold. Shaded rows represent SNPs not included in the GWAS due to the SNP not being included in the GWAS as a result of failing a previous QC step. Meta-analysis results obtained from a fixed effects inverse variance model in ME…
			South Asians						White Europeans						Meta Analysis
	Chromosome	SNP	A1	A2	Frequency	β estimate	SE	P value	A1	A2	Frequency	β estimate	SE	P value	A1	A2	Frequency	FreqSE	β estimate	SE	P value	I2	Direction
	3	3:127416813:A:G	G	A	0.370036	0.0226333	0.0050107	6.2725e-06	G	A	0.30496	-0.00120899	0.00533165	0.820613	A	G	0.6605	0.0325	-0.0115	0.0037	0.001711	90.6	+-
	3	3:127423415:T:C	C	T	0.369897	0.0225096	0.00501296	7.11298e-06	C	T	0.305419	-0.00129974	0.00532914	0.807313	T	C	0.6604	0.0322	-0.0113	0.0037	0.001912	90.6	+-
	4	4:48257901:T:C	C	T	0.164676	-0.0300857	0.00634508	2.12059e-06	C	T	0.0583282	0.00800026	0.0105972	0.450286	T	C	0.8634	0.0469	0.02	0.0054	0.000233	89.5	-+
	4	4:48261594:G:A	A	G	0.164676	-0.0294722	0.00633904	3.33037e-06	A	G	0.0583282	0.00800026	0.0105972	0.450286	A	G	0.1367	0.0469	-0.0196	0.0054	0.0003153	89.1	+-
	4	4:48266367:A:C	C	A	0.162871	-0.0301891	0.00636477	2.10416e-06	C	A	0.0583282	0.00800026	0.0105972	0.450286	A	C	0.8648	0.0461	0.0201	0.0055	0.0002356	89.5	-+
	4	4:48266554:C:T	T	C	0.163149	-0.0302541	0.00635656	1.94062e-06	T	C	0.0583282	0.00800026	0.0105972	0.450286	T	C	0.1354	0.0462	-0.0201	0.0055	0.0002214	89.6	+-
	4	4:48274987:G:A	A	G	0.163843	-0.0305639	0.00635131	1.49266e-06	A	G	0.0583282	0.00800026	0.0105972	0.450286	A	G	0.136	0.0465	-0.0204	0.0054	0.0001844	89.7	+-
	4	4:48276628:A:G	G	A	0.164121	-0.0306279	0.00634317	1.37579e-06	G	A	0.0583282	0.00800026	0.0105972	0.450286	A	G	0.8638	0.0466	0.0204	0.0054	0.0001732	89.8	-+
	4	4:48280189:A:G	G	A	0.163705	-0.0307186	0.00635843	1.35736e-06	G	A	0.057869	0.00762978	0.0106614	0.474211	A	G	0.8641	0.0466	0.0207	0.0055	0.0001551	89.5	-+
	4	4:48285108:A:G	G	A	0.233685	-0.0246763	0.00558095	9.80082e-06	G	A	0.143295	0.00486561	0.0070517	0.4902	A	G	0.8011	0.044	0.0133	0.0044	0.002375	90.7	-+
	4	4:48285728:G:A	A	G	0.164121	-0.0306279	0.00634317	1.37579e-06	A	G	0.0583282	0.00800026	0.0105972	0.450286	A	G	0.1362	0.0466	-0.0204	0.0054	0.0001732	89.8	+-
	4	4:48287077:G:A	A	G	0.232991	-0.0246911	0.00558576	9.85363e-06	A	G	0.143295	0.00486561	0.0070517	0.4902	A	G	0.1984	0.0437	-0.0133	0.0044	0.002393	90.7	+-
	4	4:48287744:T:C	C	T	0.232991	-0.0246911	0.00558576	9.85363e-06	C	T	0.143295	0.00486561	0.0070517	0.4902	T	C	0.8016	0.0437	0.0133	0.0044	0.002393	90.7	-+
	4	4:48288138:T:C	C	T	0.232991	-0.0246911	0.00558576	9.85363e-06	C	T	0.143295	0.00486561	0.0070517	0.4902	T	C	0.8016	0.0437	0.0133	0.0044	0.002393	90.7	-+
	4	4:48288532:G:A	A	G	0.232991	-0.0246911	0.00558576	9.85363e-06	A	G	0.143295	0.00486561	0.0070517	0.4902	A	G	0.1984	0.0437	-0.0133	0.0044	0.002393	90.7	+-
	4	4:48289537:G:A	A	G	0.232991	-0.0246911	0.00558576	9.85363e-06	A	G	0.143295	0.00486561	0.0070517	0.4902	A	G	0.1984	0.0437	-0.0133	0.0044	0.002393	90.7	+-
	4	4:48291301:T:G	G	T	0.232991	-0.0246911	0.00558576	9.85363e-06	G	T	0.143295	0.00486561	0.0070517	0.4902	T	G	0.8016	0.0437	0.0133	0.0044	0.002393	90.7	-+
	4	4:48291499:C:T	T	C	0.232991	-0.0246911	0.00558576	9.85363e-06	T	C	0.143295	0.00486561	0.0070517	0.4902	T	C	0.1984	0.0437	-0.0133	0.0044	0.002393	90.7	+-
	4	4:48293815:C:G	G	C	0.232991	-0.0246911	0.00558576	9.85363e-06	G	C	0.143295	0.00486561	0.0070517	0.4902	C	G	0.8016	0.0437	0.0133	0.0044	0.002393	90.7	-+
	4	4:48294622:G:A	A	G	0.163843	-0.0309247	0.00635131	1.1215e-06	A	G	0.0583282	0.00761327	0.0105972	0.472499	A	G	0.136	0.0465	-0.0207	0.0054	0.0001406	89.7	+-
	4	4:48294906:A:G	G	A	0.232991	-0.0246911	0.00558576	9.85363e-06	G	A	0.143295	0.00486561	0.0070517	0.4902	A	G	0.8016	0.0437	0.0133	0.0044	0.002393	90.7	-+
	4	4:48295568:C:T	T	C	0.163843	-0.0309247	0.00635131	1.1215e-06	T	C	0.0583282	0.00761327	0.0105972	0.472499	T	C	0.136	0.0465	-0.0207	0.0054	0.0001406	89.7	+-
	4	4:48295736:C:G	G	C	0.163843	-0.0309247	0.00635131	1.1215e-06	G	C	0.0583282	0.00761327	0.0105972	0.472499	C	G	0.864	0.0465	0.0207	0.0054	0.0001406	89.7	-+
	4	4:48297245:T:A	A	T	0.163427	-0.030882	0.00635445	1.1745e-06	A	T	0.0583282	0.00761327	0.0105972	0.472499	A	T	0.1356	0.0464	-0.0207	0.0054	0.0001455	89.7	+-
	4	4:48298003:A:C	C	A	0.162871	-0.0308453	0.00635868	1.22905e-06	C	A	0.0583282	0.00761327	0.0105972	0.472499	A	C	0.8648	0.0461	0.0207	0.0055	0.0001507	89.7	-+
	4	4:48298315:T:C	C	T	0.163149	-0.0308495	0.00635656	1.21505e-06	C	T	0.0583282	0.00761327	0.0105972	0.472499	T	C	0.8646	0.0462	0.0207	0.0055	0.0001492	89.7	-+
	4	4:48300135:T:G	G	T	0.163149	-0.0308495	0.00635656	1.21505e-06	G	T	0.0583282	0.00761327	0.0105972	0.472499	T	G	0.8646	0.0462	0.0207	0.0055	0.0001492	89.7	-+
	4	4:48300797:A:C	C	A	0.163149	-0.0308495	0.00635656	1.21505e-06	C	A	0.0583282	0.00761327	0.0105972	0.472499	A	C	0.8646	0.0462	0.0207	0.0055	0.0001492	89.7	-+
	4	4:48301307:T:C	C	T	0.163705	-0.0311834	0.0063463	8.94021e-07	C	T	0.0583282	0.00761327	0.0105972	0.472499	T	C	0.8641	0.0464	0.0209	0.0054	0.0001199	89.9	-+
	4	4:48302896:T:C	T	C	0.482227	0.021635	0.0047137	4.43651e-06	C	T	0.43662	0.00646194	0.00499245	0.195547	T	C	0.5205	0.0405	0.0084	0.0034	0.01434	94	-+
	4	4:48304125:A:G	G	A	0.236879	-0.0246823	0.00555774	8.95114e-06	G	A	0.142835	0.00451018	0.0070573	0.522771	A	G	0.7991	0.0457	0.0135	0.0044	0.001977	90.5	-+
	4	4:48304401:G:A	A	G	0.236879	-0.0246823	0.00555774	8.95114e-06	A	G	0.142682	0.00456325	0.00705917	0.518002	A	G	0.2008	0.0458	-0.0135	0.0044	0.002005	90.6	+-
	4	4:48307307:T:C	C	T	0.16662	-0.0299933	0.00630696	1.97865e-06	C	T	0.0583282	0.00761327	0.0105972	0.472499	T	C	0.8617	0.0476	0.0202	0.0054	0.0001999	89.2	-+
	4	4:48308304:G:A	A	G	0.236879	-0.0246823	0.00555774	8.95114e-06	A	G	0.142529	0.00445879	0.00706105	0.527738	A	G	0.2008	0.0459	-0.0135	0.0044	0.001941	90.5	+-
	4	4:48311849:T:C	C	T	0.166204	-0.0300412	0.006304	1.88459e-06	C	T	0.0583282	0.00761327	0.0105972	0.472499	T	C	0.862	0.0474	0.0202	0.0054	0.0001928	89.3	-+
	4	4:48312338:C:T	T	C	0.166204	-0.0300412	0.006304	1.88459e-06	T	C	0.0583282	0.00761327	0.0105972	0.472499	T	C	0.138	0.0474	-0.0202	0.0054	0.0001928	89.3	+-
	4	4:48314082:A:G	G	A	0.166204	-0.0300412	0.006304	1.88459e-06	G	A	0.0583282	0.00761327	0.0105972	0.472499	A	G	0.862	0.0474	0.0202	0.0054	0.0001928	89.3	-+
	4	4:48316839:G:A	A	G	0.236601	-0.0248411	0.00555796	7.84143e-06	A	G	0.142682	0.00434992	0.00705917	0.537757	A	G	0.2007	0.0456	-0.0137	0.0044	0.001745	90.5	+-
	4	4:48318068:T:C	C	T	0.236601	-0.0248411	0.00555796	7.84143e-06	C	T	0.142988	0.0041622	0.00704672	0.55475	T	C	0.7993	0.0455	0.0137	0.0044	0.001669	90.4	-+
	4	4:48318489:T:C	C	T	0.236601	-0.0248411	0.00555796	7.84143e-06	C	T	0.142835	0.00429697	0.0070573	0.542612	T	C	0.7993	0.0456	0.0137	0.0044	0.001721	90.5	-+
	4	4:48319609:A:C	C	A	0.236601	-0.0248411	0.00555796	7.84143e-06	C	A	0.142835	0.00429697	0.0070573	0.542612	A	C	0.7993	0.0456	0.0137	0.0044	0.001721	90.5	-+
	4	4:48323818:C:T	T	C	0.236601	-0.0248411	0.00555796	7.84143e-06	T	C	0.142835	0.0047707	0.0070573	0.499044	T	C	0.2007	0.0456	-0.0135	0.0044	0.001981	90.8	+-
	4	4:48327202:G:A	A	G	0.166482	-0.029653	0.00630202	2.53468e-06	A	G	0.0586344	0.00754335	0.0105747	0.475635	A	G	0.1382	0.0474	-0.0199	0.0054	0.0002362	89	+-
	4	4:48329399:C:A	A	C	0.166343	-0.0296026	0.00630301	2.64541e-06	A	C	0.058022	0.00871728	0.01062	0.41174	A	C	0.1381	0.0475	-0.0196	0.0054	0.0002947	89.6	+-
	4	4:48329568:G:C	C	G	0.166343	-0.0296026	0.00630301	2.64541e-06	C	G	0.058022	0.00871728	0.01062	0.41174	C	G	0.1381	0.0475	-0.0196	0.0054	0.0002947	89.6	+-
	4	4:48329731:C:T	T	C	0.166482	-0.029653	0.00630202	2.53468e-06	T	C	0.0583282	0.00864229	0.0105972	0.414774	T	C	0.1382	0.0475	-0.0196	0.0054	0.0002863	89.6	+-
	4	4:48331143:C:T	T	C	0.166482	-0.029653	0.00630202	2.53468e-06	T	C	0.0583282	0.00864229	0.0105972	0.414774	T	C	0.1382	0.0475	-0.0196	0.0054	0.0002863	89.6	+-
	4	4:48331493:T:C	C	T	0.166482	-0.029653	0.00630202	2.53468e-06	C	T	0.0583282	0.00864229	0.0105972	0.414774	T	C	0.8618	0.0475	0.0196	0.0054	0.0002863	89.6	-+
	4	4:48331520:T:A	A	T	0.166482	-0.029653	0.00630202	2.53468e-06	A	T	0.0583282	0.00864229	0.0105972	0.414774	A	T	0.1382	0.0475	-0.0196	0.0054	0.0002863	89.6	+-
	5	5:114316354:G:T	T	G	0.469036	0.0030715	0.00477071	0.51969	T	G	0.485609	0.0221642	0.00500854	9.63166e-06	T	G	0.4769	0.0083	0.0122	0.0035	0.0004343	86.9	++
	5	5:1516885:C:G							G	C	0.228414	-0.0269127	0.00597386	6.63504e-06
	6	6:33658780:C:T	T	C	0.0161066	0.0149391	0.0189011	0.429304	T	C	0.0518983	-0.0532886	0.0113281	2.54993e-06	T	C	0.0424	0.0158	-0.0353	0.0097	0.000285	89.6	-+
	6	6:33667660:C:T	T	C	0.0165232	0.0223039	0.0186811	0.232507	T	C	0.0545009	-0.0528198	0.0110941	1.92552e-06	T	C	0.0446	0.0167	-0.0332	0.0095	0.000494	91.6	-+
	6	6:33683068:A:T	T	A	0.0183282	0.0255393	0.0178127	0.151638	T	A	0.0551133	-0.0518624	0.0110415	2.63946e-06	A	T	0.9551	0.0165	0.0304	0.0094	0.001208	92.7	+-
	6	6:33683548:A:G	G	A	0.0183282	0.0255393	0.0178127	0.151638	G	A	0.0549602	-0.0510082	0.0110545	3.94544e-06	A	G	0.9552	0.0164	0.0297	0.0094	0.001553	92.5	+-
	6	6:33689299:A:G	G	A	0.0209664	0.0273145	0.0167459	0.102867	G	A	0.0554195	-0.0495312	0.0109825	6.48219e-06	A	G	0.9549	0.0158	0.0264	0.0092	0.004017	93.2	+-
	6	6:33692368:T:C	C	T	0.0209664	0.0273145	0.0167459	0.102867	C	T	0.056338	-0.0509814	0.0109067	2.9491e-06	T	C	0.9542	0.0162	0.0277	0.0091	0.002473	93.5	+-
	6	6:33700004:G:A	A	G	0.0190225	0.0250257	0.0175115	0.152975	A	G	0.0543478	-0.0494112	0.0110735	8.11518e-06	A	G	0.0443	0.016	-0.0281	0.0094	0.002634	92.3	-+
	9	9:14770332:T:C							C	T	0.126301	-0.0343889	0.00747508	4.21535e-06
	9	9:14771575:T:C							T	C	0.125689	-0.0339523	0.00748539	5.73827e-06
	9	9:14773778:T:A							A	T	0.125995	-0.0338679	0.00748023	5.96404e-06
	9	9:14773991:G:A							A	G	0.125842	-0.0341227	0.00748281	5.11177e-06
	10	10:26438411:G:A	A	G	0.174396	0.0301113	0.00628915	1.68613e-06	A	G	0.26485	0.00793137	0.00563182	0.159038	A	G	0.2246	0.045	0.0178	0.0042	2.204e-05	85.5	++
	14	14:84240392:A:G							G	A	0.180955	-0.0288005	0.00638315	6.42303e-06
	17	17:52367205:C:A							A	C	0.17376	0.029006	0.00653601	9.08514e-06
	22	22:48094543:C:T							T	C	0.0759339	0.042415	0.00955898	9.11425e-06
	22	22:48096241:A:G							G	A	0.0759339	0.042415	0.00955898	9.11425e-06

## Sheet: LDL_TG
	Online supplementary
	GWAS results from mixed linear model association analyses (mlma). SNPs identifed at the suggestive level (1 x 105) in at least one ethnicity. Significant SNPs are shown in bold. Shaded rows represent SNPs not included in the GWAS due to the SNP not being included in the GWAS as a result of failing a previous QC step. Meta-analysis results obtained from a fixed effects inverse variance model in ME…
			South Asians						White Europeans						Meta Analysis
	Chromosome	SNP	A1	A2	Frequency	β estimate	SE	P value	A1	A2	Frequency	β estimate	SE	P value	A1	A2	Frequency	FreqSE	β estimate	SE	P value	I2	Direction
	2	2:21214832:G:A	A	G	0.115438	-0.00951516	0.00213322	8.17761e-06	A	G	0.0719468	-0.00248289	0.00282733	0.379848	A	G	0.0997	0.0209	-0.007	0.0017	4.321e-05	74.6	--
	2	2:3841136:C:T	T	C	0.186827	-0.00101922	0.00173126	0.556052	T	C	0.106258	0.010663	0.00239743	8.68021e-06	T	C	0.1592	0.0382	0.003	0.0014	0.03346	93.6	+-
	2	2:3850305:A:C	C	A	0.186965	-0.000811685	0.00172958	0.638859	C	A	0.106258	0.010663	0.00239743	8.68021e-06	A	C	0.8407	0.0383	-0.0031	0.0014	0.02631	93.4	-+
	2	2:3850385:C:T	T	C	0.187103	-0.000800436	0.00172791	0.643193	T	C	0.106258	0.010663	0.00239743	8.68021e-06	T	C	0.1595	0.0383	0.0031	0.0014	0.0261	93.4	+-
	5	5:118908168:G:A	G	A	0.202706	-0.000124116	0.00169258	0.941544	G	A	0.289148	0.00770735	0.0016295	2.24633e-06	A	G	0.7524	0.0432	-0.0039	0.0012	0.0007892	91	-+
	5	5:118915821:T:G							T	G	0.274184	0.00772289	0.00165022	2.86987e-06
	5	5:118916159:A:C							A	C	0.273126	0.00748242	0.0016587	6.45189e-06
	5	5:118930158:C:T							C	T	0.334643	0.0070843	0.00156248	5.78722e-06
	5	5:118931912:C:T	C	T	0.293841	0.00121917	0.00149298	0.414157	C	T	0.33162	0.00704533	0.0015632	6.5754e-06	T	C	0.6881	0.0189	-0.004	0.0011	0.0002127	86.2	--
	7	7:20282736:C:T	T	C	0.256697	0.00100878	0.00155616	0.516822	T	C	0.262545	-0.0077654	0.00169562	4.65654e-06	T	C	0.2594	0.0029	-0.003	0.0011	0.008819	93.1	-+
	7	7:20283813:A:T							T	A	0.261941	-0.0076469	0.00169822	6.70401e-06
	7	7:20284577:C:G							G	C	0.366536	-0.00725114	0.00154757	2.7926e-06
	7	7:20300948:C:T							T	C	0.131499	-0.00968492	0.00216607	7.77859e-06
	7	7:20302288:T:C							C	T	0.336759	-0.00707062	0.00155909	5.75762e-06
	7	7:20302788:C:G							G	C	0.335701	-0.0070579	0.001561	6.14313e-06
	7	7:20310974:C:T							T	C	0.317563	-0.00735462	0.00158237	3.35403e-06
	9	9:20801654:G:A	A	G	0.198012	0.00783744	0.00173189	6.02914e-06	A	G	0.240326	0.00130235	0.00171586	0.447849	A	G	0.2194	0.0212	0.0045	0.0012	0.0001959	86.1	++
	9	9:20802671:A:G	G	A	0.19815	0.00778929	0.00173174	6.86061e-06	G	A	0.241233	0.00120124	0.00171287	0.483116	A	G	0.7801	0.0215	-0.0045	0.0012	0.0002506	86.3	--
	9	9:20811311:C:T	T	C	0.197459	0.00784695	0.00173551	6.14312e-06	T	C	0.240629	0.00126216	0.00171297	0.461229	T	C	0.2193	0.0216	0.0045	0.0012	0.0002151	86.3	++
	9	9:20811421:A:G	G	A	0.197459	0.00784695	0.00173551	6.14312e-06	G	A	0.240629	0.00126216	0.00171297	0.461229	A	G	0.7807	0.0216	-0.0045	0.0012	0.0002151	86.3	--
	9	9:20811573:A:C	C	A	0.197459	0.00784695	0.00173551	6.14312e-06	C	A	0.240629	0.00123739	0.00171297	0.470072	A	C	0.7807	0.0216	-0.0045	0.0012	0.000224	86.4	--
	9	9:20812056:T:A	A	T	0.197874	0.00786174	0.00173504	5.86612e-06	A	T	0.241233	0.00113377	0.00171146	0.507679	A	T	0.2199	0.0217	0.0045	0.0012	0.0002585	86.9	++
	9	9:20822194:T:A	A	T	0.198012	0.0079019	0.0017304	4.959e-06	A	T	0.246977	0.00106088	0.00169421	0.531197	A	T	0.223	0.0245	0.0044	0.0012	0.0002704	87.5	++
	9	9:87175095:G:A							A	G	0.0636336	0.014085	0.00303993	3.5982e-06
	9	9:87203463:G:A							A	G	0.0566808	0.0154012	0.00319695	1.45393e-06
	10	10:54153591:T:G	G	T	0.158796	0.00225625	0.00187029	0.227677	G	T	0.0770859	0.0124758	0.00275469	5.92858e-06	T	G	0.867	0.038	-0.0055	0.0015	0.0003971	89.4	--
	13	13:23970194:A:G							A	G	0.293229	-0.00724907	0.0016167	7.33062e-06
	21	21:22272322:G:A							G	A	0.475514	0.00690947	0.00147465	2.793e-06
	21	21:22273437:G:A							G	A	0.475665	0.00691992	0.00147416	2.67727e-06
	21	21:22280928:C:T							C	T	0.464027	0.0066309	0.00148337	7.8161e-06

## Sheet: HDL_TG
	Online supplementary
	GWAS results from mixed linear model association analyses (mlma). SNPs identifed at the suggestive level (1 x 105) in at least one ethnicity. Significant SNPs are shown in bold. Shaded rows represent SNPs not included in the GWAS due to the SNP not being included in the GWAS as a result of failing a previous QC step. Meta-analysis results obtained from a fixed effects inverse variance model in ME…
			South Asians						White Europeans						Meta Analysis
	Chromosome	SNP	A1	A2	Frequency	β estimate	SE	P value	A1	A2	Frequency	β estimate	SE	P value	A1	A2	Frequency	FreqSE	β estimate	SE	P value	I2	Direction
	1	1:179832638:T:C	C	T	0.124931	0.00273438	0.00655886	0.676752	C	T	0.198403	0.028513	0.0058896	1.29028e-06	T	C	0.8344	0.0365	-0.017	0.0044	0.0001042	88.3	--
	1	1:179841753:T:C	C	T	0.151603	-0.00432614	0.00599167	0.470278	C	T	0.205785	0.0301598	0.00578512	1.85473e-07	T	C	0.8204	0.0271	-0.0135	0.0042	0.001158	94.2	+-
	1	1:179847877:C:T	T	C	0.143449	-0.00658771	0.00611498	0.281343	T	C	0.185749	0.0268681	0.00604687	8.8587e-06	T	C	0.1648	0.0211	0.0103	0.0043	0.01631	93.4	-+
	1	1:179856922:C:T	T	C	0.0819514	0.00265535	0.00777613	0.732746	T	C	0.131817	0.0321962	0.00692129	3.29099e-06	T	C	0.1098	0.0248	0.0191	0.0052	0.0002141	87.6	++
	1	1:179857927:A:G	G	A	0.081675	0.00224579	0.00778536	0.772992	G	A	0.131817	0.0321962	0.00692129	3.29099e-06	A	G	0.8903	0.0249	-0.019	0.0052	0.0002442	87.9	--
	1	1:179863846:C:T	T	C	0.0818132	0.00192879	0.00778074	0.804217	T	C	0.131817	0.0321962	0.00692129	3.29099e-06	T	C	0.1097	0.0248	0.0188	0.0052	0.0002722	88.2	++
	1	1:179865015:C:G	G	C	0.0819514	0.00171538	0.00777613	0.8254	G	C	0.132721	0.0327559	0.00690885	2.12511e-06	C	G	0.8897	0.0252	-0.0191	0.0052	0.0002235	88.8	--
	3	3:14880436:C:T							T	C	0.079994	0.0401938	0.00874431	4.295e-06
	3	3:14918691:C:T							T	C	0.0802953	0.0410702	0.00866198	2.12213e-06
	3	3:1633903:G:A	A	G	0.16031	-0.00441732	0.00589063	0.453322	A	G	0.116601	-0.0333735	0.00737185	5.97837e-06	A	G	0.1433	0.0213	-0.0157	0.0046	0.0006451	89.4	--
	3	3:1637197:C:T	T	C	0.161001	-0.00478431	0.0058676	0.414857	T	C	0.117053	-0.0325525	0.00734211	9.26393e-06	T	C	0.1439	0.0214	-0.0156	0.0046	0.0006619	88.5	--
	3	3:1637700:T:C	C	T	0.16335	-0.00465409	0.00583272	0.424912	C	T	0.11856	-0.0323813	0.00729354	9.00746e-06	T	C	0.8541	0.0218	0.0155	0.0046	0.0006837	88.7	++
	3	3:1637718:A:G	G	A	0.162244	-0.00452748	0.00585243	0.439164	G	A	0.117355	-0.032517	0.00732599	9.05535e-06	A	G	0.8552	0.0219	0.0154	0.0046	0.0007388	88.8	++
	3	3:1637772:C:G	G	C	0.163212	-0.00488057	0.00583372	0.40281	G	C	0.117355	-0.032517	0.00732599	9.05535e-06	C	G	0.8546	0.0223	0.0156	0.0046	0.0006276	88.5	++
	3	3:1637790:A:G	G	A	0.162383	-0.00469047	0.00585141	0.422786	G	A	0.117355	-0.032517	0.00732599	9.05535e-06	A	G	0.8552	0.022	0.0155	0.0046	0.0006828	88.6	++
	3	3:1638002:T:C	C	T	0.162244	-0.00461826	0.0058466	0.429583	C	T	0.115999	-0.0329871	0.00736192	7.4372e-06	T	C	0.8556	0.0225	0.0156	0.0046	0.0006612	89	++
	3	3:1639201:T:G							G	T	0.11871	-0.0325718	0.00729082	7.91338e-06
	3	3:1639345:A:C							C	A	0.11871	-0.0325718	0.00729082	7.91338e-06
	3	3:1641115:C:G							G	C	0.11856	-0.0335186	0.00731434	4.5924e-06
	3	3:1641187:C:T							T	C	0.117204	-0.0346985	0.00734987	2.3473e-06
	3	3:1641205:A:G							G	A	0.117204	-0.0346985	0.00734987	2.3473e-06
	3	3:1641213:C:T							T	C	0.113136	-0.0332682	0.0074613	8.24307e-06
	3	3:1641389:A:G							G	A	0.119012	-0.033356	0.00730613	4.98353e-06
	3	3:1641846:C:G							G	C	0.117807	-0.0348922	0.00733867	1.98868e-06
	3	3:1641849:C:A							A	C	0.118108	-0.0341067	0.0073331	3.30228e-06
	3	3:1641878:G:T							T	G	0.11871	-0.0336612	0.00732205	4.28136e-06
	3	3:1641995:G:T							T	G	0.11856	-0.0338695	0.00731434	3.64673e-06
	4	4:105792499:A:G							G	A	0.0647785	0.0441448	0.00967512	5.04974e-06
	5	5:166017077:C:T	T	C	0.173577	-0.000140894	0.00567629	0.980197	T	C	0.12549	-0.0350076	0.00712575	8.9774e-07	T	C	0.1549	0.0234	-0.0137	0.0044	0.002067	93.2	--
	5	5:166017204:G:A	A	G	0.173577	-0.000140894	0.00567629	0.980197	A	G	0.12549	-0.0350076	0.00712575	8.9774e-07	A	G	0.1549	0.0234	-0.0137	0.0044	0.002067	93.2	--
	5	5:166021237:C:G							G	C	0.173396	-0.028147	0.0062874	7.57965e-06
	6	6:33658780:C:T	T	C	0.016031	0.00323808	0.0170401	0.849288	T	C	0.0519735	-0.0495309	0.0108356	4.85056e-06	T	C	0.0416	0.0163	-0.0343	0.0091	0.0001731	85.4	+-
	6	6:33667660:C:T	T	C	0.0164456	0.00751141	0.0168416	0.655594	T	C	0.0545345	-0.0500888	0.0106153	2.37553e-06	T	C	0.0437	0.0172	-0.0337	0.009	0.0001741	88.1	+-
	6	6:33683068:A:T	T	A	0.0182421	0.0134115	0.0160584	0.403623	T	A	0.0551371	-0.0492879	0.0105658	3.08864e-06	A	T	0.956	0.0169	0.0303	0.0088	0.0005862	90.6	-+
	6	6:33683548:A:G	G	A	0.0182421	0.0134115	0.0160584	0.403623	G	A	0.0549864	-0.0482739	0.0105781	5.02931e-06	A	G	0.9561	0.0169	0.0296	0.0088	0.0008035	90.3	-+
	6	6:33689299:A:G	G	A	0.0208679	0.00770413	0.0150965	0.609823	G	A	0.0554384	-0.047988	0.0105103	4.97556e-06	A	G	0.9558	0.0162	0.0298	0.0086	0.0005492	89.1	-+
	6	6:33692368:T:C	C	T	0.0208679	0.00770413	0.0150965	0.609823	C	T	0.0563423	-0.05131	0.0104388	8.86478e-07	T	C	0.9551	0.0166	0.0322	0.0086	0.000175	90.3	-+
	7	7:20294261:G:C							C	G	0.130762	-0.031248	0.00701701	8.46093e-06
	8	8:5601409:G:T							T	G	0.206387	-0.0260246	0.00580925	7.46912e-06
	9	9:20737847:C:A	A	C	0.182559	0.0267676	0.00564284	2.09912e-06	A	C	0.208045	-0.000936347	0.00581927	0.872169	A	C	0.1949	0.0127	0.0133	0.0041	0.0009896	91.4	+-
	9	9:20746506:G:T	T	G	0.189608	0.026553	0.00555337	1.74055e-06	T	G	0.221754	0.00260054	0.00569509	0.647938	T	G	0.2053	0.0161	0.0149	0.004	0.0001825	89	++
	9	9:20748003:G:A	A	G	0.192648	0.0256606	0.00551102	3.22052e-06	A	G	0.226574	0.00344352	0.00564328	0.54173	A	G	0.2092	0.017	0.0148	0.0039	0.0001716	87.4	++
	9	9:20762926:T:C	C	T	0.194583	0.026694	0.00550334	1.23151e-06	C	T	0.238626	0.00418481	0.00556906	0.452388	T	C	0.7837	0.022	-0.0156	0.0039	6.941e-05	87.9	--
	9	9:20774296:T:G	G	T	0.204256	0.0248987	0.00541302	4.22947e-06	G	T	0.240434	0.00332018	0.00554956	0.549654	T	G	0.7781	0.0181	-0.0144	0.0039	0.0002068	87.1	--
	9	9:20776283:G:T	T	G	0.201216	0.0268755	0.00544131	7.84624e-07	T	G	0.239831	0.00471529	0.00554992	0.39554	T	G	0.2201	0.0193	0.016	0.0039	3.762e-05	87.7	++
	9	9:20780196:G:A	A	G	0.195826	0.0273308	0.00549856	6.67678e-07	A	G	0.240133	0.00467703	0.00554518	0.398982	A	G	0.2178	0.0222	0.0161	0.0039	3.733e-05	88.1	++
	9	9:20784518:T:A	A	T	0.191957	0.0277087	0.00552362	5.26473e-07	A	T	0.216933	0.00504845	0.00576519	0.381205	A	T	0.2039	0.0125	0.0169	0.004	2.358e-05	87.6	++
	9	9:20786870:A:G	G	A	0.196379	0.0273552	0.00549165	6.31809e-07	G	A	0.240434	0.00453937	0.005545	0.412991	A	G	0.7818	0.022	-0.0161	0.0039	3.867e-05	88.3	--
	9	9:20786994:G:C	C	G	0.196103	0.0274552	0.00549269	5.77797e-07	C	G	0.240133	0.00506914	0.00554974	0.361031	C	G	0.2179	0.022	0.0164	0.0039	2.726e-05	87.8	++
	9	9:20788919:C:T	T	C	0.198176	0.0276532	0.00546593	4.21039e-07	T	C	0.240283	0.0045101	0.00554965	0.4164	T	C	0.2189	0.0211	0.0163	0.0039	2.983e-05	88.7	++
	9	9:20789159:A:T	T	A	0.198038	0.0278875	0.00546643	3.36798e-07	T	A	0.240283	0.0045101	0.00554965	0.4164	A	T	0.7812	0.0211	-0.0164	0.0039	2.613e-05	88.9	--
	9	9:20789841:C:T	T	C	0.198176	0.0276532	0.00546593	4.21039e-07	T	C	0.240283	0.0045101	0.00554965	0.4164	T	C	0.2189	0.0211	0.0163	0.0039	2.983e-05	88.7	++
	9	9:20789869:A:G	G	A	0.198314	0.027554	0.00546544	4.61905e-07	G	A	0.240283	0.0045101	0.00554965	0.4164	A	G	0.781	0.021	-0.0162	0.0039	3.151e-05	88.6	--
	9	9:20790018:A:T	T	A	0.198314	0.027554	0.00546544	4.61905e-07	T	A	0.240283	0.0045101	0.00554965	0.4164	A	T	0.781	0.021	-0.0162	0.0039	3.151e-05	88.6	--
	9	9:20790247:C:G	G	C	0.198314	0.027554	0.00546544	4.61905e-07	G	C	0.240434	0.00437968	0.00554956	0.429998	C	G	0.7809	0.0211	-0.0161	0.0039	3.387e-05	88.7	--
	9	9:20795735:A:G	G	A	0.220287	0.0235314	0.00522578	6.70205e-06	G	A	0.248268	0.00237829	0.0054886	0.664786	A	G	0.7664	0.014	-0.0135	0.0038	0.0003709	87.2	--
	9	9:20795845:G:A	A	G	0.223466	0.0239999	0.00520392	3.99024e-06	A	G	0.248268	0.00237829	0.0054886	0.664786	A	G	0.2352	0.0124	0.0138	0.0038	0.0002675	87.8	++
	9	9:20796284:G:A	A	G	0.198038	0.0274548	0.00546643	5.10179e-07	A	G	0.239982	0.00408313	0.00556357	0.463006	A	G	0.2186	0.021	0.016	0.0039	4.187e-05	88.9	++
	9	9:20797243:G:C	C	G	0.198038	0.0274548	0.00546643	5.10179e-07	C	G	0.240283	0.00402457	0.00556338	0.469432	C	G	0.2188	0.0211	0.0159	0.0039	4.323e-05	88.9	++
	9	9:20801250:A:G	G	A	0.199143	0.0269508	0.00544834	7.55157e-07	G	A	0.240585	0.0050034	0.00554947	0.36727	A	G	0.7805	0.0207	-0.0162	0.0039	3.163e-05	87.4	--
	9	9:20801654:G:A	A	G	0.198452	0.0280653	0.00544604	2.55882e-07	A	G	0.239982	0.00503477	0.0055544	0.364699	A	G	0.2188	0.0208	0.0168	0.0039	1.601e-05	88.6	++
	9	9:20802671:A:G	G	A	0.19859	0.0277862	0.00544556	3.35126e-07	G	A	0.240886	0.00465061	0.00554475	0.401614	A	G	0.7806	0.0211	-0.0164	0.0039	2.356e-05	88.7	--
	9	9:20805089:G:T	T	G	0.20398	0.0240241	0.00537276	7.76857e-06	T	G	0.218138	0.00474733	0.00576765	0.410454	T	G	0.2106	0.0071	0.0151	0.0039	0.0001267	83.3	++
	9	9:20805270:T:G	G	T	0.214621	0.0235686	0.00526217	7.50388e-06	G	T	0.226424	0.00313742	0.00567251	0.5802	T	G	0.7799	0.0059	-0.0141	0.0039	0.0002525	85.7	--
	9	9:20808245:C:A	A	C	0.192233	0.0276394	0.00549813	4.98059e-07	A	C	0.217083	0.00533586	0.00576998	0.355089	A	C	0.2041	0.0124	0.017	0.004	1.892e-05	87.2	++
	9	9:20811311:C:T	T	C	0.197899	0.0280561	0.00545743	2.73426e-07	T	C	0.240283	0.00462383	0.00554509	0.40436	T	C	0.2188	0.0212	0.0165	0.0039	2.148e-05	89	++
	9	9:20811421:A:G	G	A	0.197899	0.0280561	0.00545743	2.73426e-07	G	A	0.240283	0.00462383	0.00554509	0.40436	A	G	0.7812	0.0212	-0.0165	0.0039	2.148e-05	89	--
	9	9:20811573:A:C	C	A	0.197899	0.0280561	0.00545743	2.73426e-07	C	A	0.240283	0.00460125	0.00554509	0.406659	A	C	0.7812	0.0212	-0.0165	0.0039	2.176e-05	89	--
	9	9:20812056:T:A	A	T	0.198314	0.0280088	0.00545596	2.84239e-07	A	T	0.240886	0.00429827	0.0055402	0.437847	A	T	0.2193	0.0213	0.0163	0.0039	2.645e-05	89.2	++
	9	9:20816085:G:A	A	G	0.192233	0.0274105	0.00550783	6.46968e-07	A	G	0.217385	0.00503352	0.00576419	0.382532	A	G	0.2042	0.0126	0.0167	0.004	2.653e-05	87.3	++
	9	9:20822194:T:A	A	T	0.198452	0.0275741	0.00544134	4.03039e-07	A	T	0.24661	0.00350412	0.00548444	0.522874	A	T	0.2223	0.0241	0.0156	0.0039	5.179e-05	89.7	++
	9	9:20823419:A:T	T	A	0.19859	0.026338	0.00544086	1.29332e-06	T	A	0.247062	0.00332352	0.00547557	0.54387	A	T	0.7773	0.0242	-0.0149	0.0039	0.0001126	88.8	--
	9	9:20823617:A:G	G	A	0.19859	0.026338	0.00544086	1.29332e-06	G	A	0.247213	0.00330819	0.00547554	0.545726	A	G	0.7773	0.0243	-0.0149	0.0039	0.0001135	88.8	--
	9	9:20823879:G:C	C	G	0.198176	0.0263841	0.00544231	1.24738e-06	C	G	0.24646	0.00361748	0.00548007	0.509179	C	G	0.2222	0.0241	0.0151	0.0039	9.422e-05	88.5	++
	9	9:20828693:C:T	T	C	0.198314	0.0263614	0.00544183	1.27112e-06	T	C	0.246158	0.00326754	0.00548894	0.551646	T	C	0.222	0.0239	0.0149	0.0039	0.0001137	88.8	++
	9	9:20831382:T:C	C	T	0.227612	0.0235595	0.00517355	5.26753e-06	C	T	0.258361	0.00170018	0.00539168	0.752508	T	C	0.7576	0.0154	-0.0131	0.0037	0.0004581	88.3	--
	9	9:20831512:A:G	G	A	0.227612	0.0235595	0.00517355	5.26753e-06	G	A	0.258361	0.00170018	0.00539168	0.752508	A	G	0.7576	0.0154	-0.0131	0.0037	0.0004581	88.3	--
	9	9:20832301:A:G	G	A	0.229132	0.0231841	0.0051556	6.89612e-06	G	A	0.257909	0.00127572	0.00539986	0.813238	A	G	0.7571	0.0144	-0.0127	0.0037	0.0006363	88.4	--
	9	9:20833244:A:G	G	A	0.226921	0.023056	0.00517044	8.2269e-06	G	A	0.256403	0.000885512	0.00541615	0.870129	A	G	0.759	0.0147	-0.0125	0.0037	0.0008428	88.6	--
	9	9:20854449:A:G	G	A	0.218905	0.0235867	0.00525768	7.25261e-06	G	A	0.250829	0.00193054	0.0054666	0.723974	A	G	0.7658	0.0159	-0.0132	0.0038	0.0005048	87.7	--
	9	9:20881007:A:G	G	A	0.218629	0.0237574	0.00525821	6.23796e-06	G	A	0.254293	0.00381858	0.00543255	0.482113	A	G	0.7641	0.0178	-0.0141	0.0038	0.0001875	85.6	--
	9	9:20881218:T:C	C	T	0.218767	0.0236342	0.00525794	6.95836e-06	C	T	0.254293	0.00381858	0.00543255	0.482113	T	C	0.7641	0.0178	-0.014	0.0038	0.0002002	85.4	--
	9	9:20882909:A:C	C	A	0.21932	0.0242025	0.0052569	4.14564e-06	C	A	0.254444	0.00380047	0.00543259	0.484196	A	C	0.7637	0.0176	-0.0143	0.0038	0.0001476	86.3	--
	9	9:20883686:G:C	C	G	0.212548	0.0237383	0.00530118	7.53725e-06	C	G	0.250377	0.00398213	0.00546222	0.465982	C	G	0.2309	0.0189	0.0142	0.0038	0.0001983	85.2	++
	9	9:20886882:T:C	C	T	0.210614	0.0236808	0.00531894	8.50112e-06	C	T	0.228533	0.00424457	0.0056549	0.452894	T	C	0.781	0.0089	-0.0146	0.0039	0.0001718	84	--
	9	9:20887736:T:G	G	T	0.212272	0.0239465	0.00530617	6.39318e-06	G	T	0.249774	0.00364918	0.00546658	0.504425	T	G	0.7695	0.0187	-0.0141	0.0038	0.0002129	85.9	--
	10	10:54153591:T:G	G	T	0.157684	-0.000488278	0.00589871	0.934029	G	T	0.077433	0.0430405	0.00890683	1.34966e-06	T	G	0.8668	0.0369	-0.0128	0.0049	0.009345	94	+-
	10	10:68749324:T:C							C	T	0.0557397	0.048517	0.0102782	2.35416e-06
	10	10:68749433:C:T							T	C	0.0548358	0.0474614	0.0103466	4.49346e-06
	10	10:68749872:C:A							A	C	0.0546851	0.0467452	0.0103582	6.39505e-06
	10	10:68756185:C:T							T	C	0.0558903	0.048618	0.010267	2.18651e-06
	12	12:45947683:C:G							G	C	0.346038	-0.0231084	0.00496424	3.2403e-06
	18	18:52316700:T:A							T	A	0.405544	-0.0216529	0.00483852	7.63736e-06
	18	18:52323618:A:C							A	C	0.407352	-0.0221386	0.00484383	4.86648e-06
	20	20:47250729:G:C	C	G	0.130182	-0.0284535	0.00631018	6.50886e-06	C	G	0.122326	-0.0155465	0.00715828	0.0298686	C	G	0.1267	0.0039	-0.0228	0.0047	1.445e-06	45.3	--
	20	20:47252752:G:A	A	G	0.129906	-0.0282689	0.00631369	7.55597e-06	A	G	0.122477	-0.0163122	0.00715578	0.0226328	A	G	0.1267	0.0037	-0.023	0.0047	1.141e-06	36.3	--
	21	21:22272322:G:A							G	A	0.475143	0.0228799	0.00477902	1.68809e-06
	21	21:22273437:G:A							G	A	0.475294	0.0229362	0.00477742	1.57906e-06

## Sheet: TotPG
	Online supplementary
	GWAS results from mixed linear model association analyses (mlma). SNPs identifed at the suggestive level (1 x 105) in at least one ethnicity. Significant SNPs are shown in bold. Shaded rows represent SNPs not included in the GWAS due to the SNP not being included in the GWAS as a result of failing a previous QC step. Meta-analysis results obtained from a fixed effects inverse variance model in ME…
			South Asians						White Europeans						Meta Analysis
	Chromosome	SNP	A1	A2	Frequency	β estimate	SE	P value	A1	A2	Frequency	β estimate	SE	P value	A1	A2	Frequency	FreqSE	β estimate	SE	P value	I2	Direction
	2	2:21179426:C:T	T	C	0.116145	-0.0205784	0.00424255	1.23163e-06	T	C	0.059531	-0.00531848	0.00631009	0.39931	T	C	0.0985	0.0262	-0.0158	0.0035	6.939e-06	75.2	--
	2	2:21182322:G:T	T	G	0.11642	-0.0202094	0.00423963	1.87193e-06	T	G	0.0602826	-0.00567068	0.00627816	0.366399	T	G	0.0988	0.026	-0.0157	0.0035	8.355e-06	72.8	--
	2	2:21183797:G:T	T	G	0.11134	-0.0199233	0.00431851	3.96018e-06	T	G	0.0562237	-0.00734337	0.00647643	0.256853	T	G	0.0944	0.0254	-0.0161	0.0036	7.916e-06	61.7	--
	2	2:21191063:A:G	G	A	0.11642	-0.0202094	0.00423963	1.87193e-06	G	A	0.060433	-0.00545318	0.00627185	0.38459	A	G	0.9011	0.026	0.0156	0.0035	9.161e-06	73.7	++
	2	2:21194868:T:C	C	T	0.11642	-0.0202698	0.00423964	1.74396e-06	C	T	0.0601323	-0.00611383	0.0062845	0.330631	T	C	0.9012	0.0261	0.0158	0.0035	6.559e-06	71.3	++
	2	2:21195522:G:T	T	G	0.11642	-0.0202698	0.00423964	1.74396e-06	T	G	0.0598316	-0.00662006	0.00629724	0.293138	T	G	0.0988	0.0262	-0.016	0.0035	5.287e-06	69.1	--
	2	2:21206275:G:C	C	G	0.116831	-0.0198428	0.00423532	2.7986e-06	C	G	0.059982	-0.00610759	0.00629086	0.331614	C	G	0.0991	0.0263	-0.0156	0.0035	9.486e-06	69.5	--
	2	2:21214832:G:A	A	G	0.115321	-0.0208311	0.00426787	1.05602e-06	A	G	0.0714071	-0.0088543	0.00577489	0.125217	A	G	0.0998	0.021	-0.0166	0.0034	1.321e-06	64.1	--
	2	2:21239661:T:C	C	T	0.124931	-0.0202946	0.00411424	8.10709e-07	C	T	0.0826819	-0.0109199	0.00541101	0.0435811	T	C	0.8905	0.0204	0.0169	0.0033	2.631e-07	47.4	++
	2	2:21241505:A:G	G	A	0.126991	-0.0194697	0.0040764	1.78646e-06	G	A	0.0873422	-0.0133777	0.00531513	0.0118389	A	G	0.8877	0.0191	0.0172	0.0032	1.028e-07	0	++
	2	2:21245367:A:G	G	A	0.14676	-0.0170814	0.0038436	8.82505e-06	G	A	0.0822309	-0.010205	0.00545426	0.0613421	A	G	0.8747	0.0304	0.0148	0.0031	2.471e-06	5.8	++
	2	2:21246306:G:C	C	G	0.146074	-0.0173786	0.00385187	6.43005e-06	C	G	0.0820806	-0.0103749	0.00545794	0.0573179	C	G	0.1248	0.0301	-0.0151	0.0031	1.733e-06	9	--
	2	2:213014915:A:C							A	C	0.395219	0.0143804	0.0030433	2.29811e-06
	2	2:213017019:C:T							C	T	0.441371	0.0139213	0.00299753	3.41312e-06
	2	2:213017607:C:T							C	T	0.441371	0.0139213	0.00299753	3.41312e-06
	2	2:213018402:T:C							T	C	0.436711	0.0136825	0.00299803	5.02316e-06
	2	2:213020529:C:A							C	A	0.330878	0.0145194	0.00316667	4.53843e-06
	2	2:213027294:G:A							G	A	0.326067	0.0145289	0.00317306	4.67592e-06
	3	3:125768973:C:A	A	C	0.221993	-0.000118474	0.00326411	0.971046	A	C	0.208509	-0.016358	0.00369284	9.43844e-06	A	C	0.2161	0.0067	-0.0072	0.0024	0.003068	90.8	--
	3	3:125771698:C:T	T	C	0.221993	-0.000118474	0.00326411	0.971046	T	C	0.208509	-0.016358	0.00369284	9.43844e-06	T	C	0.2161	0.0067	-0.0072	0.0024	0.003068	90.8	--
	3	3:125772274:T:A	A	T	0.222131	-3.01291e-05	0.00326397	0.992635	A	T	0.208358	-0.0163608	0.00369313	9.42065e-06	A	T	0.2161	0.0068	-0.0072	0.0024	0.003275	90.9	--
	3	3:125774363:A:G	G	A	0.223092	0.00129114	0.0032553	0.691643	G	A	0.208358	-0.0163608	0.00369313	9.42065e-06	A	G	0.7834	0.0073	0.0064	0.0024	0.008494	92.2	+-
	3	3:125780374:G:A	A	G	0.222954	0.00151263	0.0032554	0.64218	A	G	0.208208	-0.0164147	0.00369341	8.81681e-06	A	G	0.2165	0.0073	-0.0063	0.0024	0.009595	92.5	-+
	3	3:125782236:G:A	A	G	0.222954	0.00151263	0.0032554	0.64218	A	G	0.208208	-0.0164147	0.00369341	8.81681e-06	A	G	0.2165	0.0073	-0.0063	0.0024	0.009595	92.5	-+
	3	3:125783086:A:C	C	A	0.222954	0.00151263	0.0032554	0.64218	C	A	0.208208	-0.0164147	0.00369341	8.81681e-06	A	C	0.7835	0.0073	0.0063	0.0024	0.009595	92.5	+-
	3	3:125787224:C:A	A	C	0.223092	0.00150357	0.00325529	0.644165	A	C	0.208058	-0.0164457	0.00369369	8.49237e-06	A	C	0.2165	0.0075	-0.0063	0.0024	0.009396	92.5	-+
	3	3:125790578:C:T	T	C	0.223092	0.00150357	0.00325529	0.644165	T	C	0.208208	-0.0164147	0.00369341	8.81681e-06	T	C	0.2166	0.0074	-0.0063	0.0024	0.009539	92.5	-+
	3	3:125793526:T:G	G	T	0.223092	0.00150357	0.00325529	0.644165	G	T	0.208208	-0.0164147	0.00369341	8.81681e-06	T	G	0.7834	0.0074	0.0063	0.0024	0.009539	92.5	+-
	3	3:125807905:G:T	T	G	0.22268	0.00150394	0.00325578	0.644132	T	G	0.208058	-0.0163649	0.0037005	9.76378e-06	T	G	0.2163	0.0073	-0.0063	0.0024	0.01004	92.4	-+
	3	3:125807938:G:A	A	G	0.22268	0.00150394	0.00325578	0.644132	A	G	0.208058	-0.0163649	0.0037005	9.76378e-06	A	G	0.2163	0.0073	-0.0063	0.0024	0.01004	92.4	-+
	3	3:125808011:G:A	A	G	0.22268	0.00150394	0.00325578	0.644132	A	G	0.208058	-0.0163649	0.0037005	9.76378e-06	A	G	0.2163	0.0073	-0.0063	0.0024	0.01004	92.4	-+
	3	3:125808135:T:C	C	T	0.22268	0.00150394	0.00325578	0.644132	C	T	0.208058	-0.0163649	0.0037005	9.76378e-06	T	C	0.7837	0.0073	0.0063	0.0024	0.01004	92.4	+-
	3	3:125811541:A:G	G	A	0.222543	0.0015411	0.00325594	0.635984	G	A	0.206554	-0.0170507	0.00371373	4.40578e-06	A	G	0.7844	0.0079	0.0065	0.0024	0.007566	92.9	+-
	3	3:125814420:A:C	C	A	0.222543	0.0015411	0.00325594	0.635984	C	A	0.206554	-0.0170507	0.00371373	4.40578e-06	A	C	0.7844	0.0079	0.0065	0.0024	0.007566	92.9	+-
	3	3:125815624:A:C	C	A	0.222543	0.0015411	0.00325594	0.635984	C	A	0.206554	-0.0170507	0.00371373	4.40578e-06	A	C	0.7844	0.0079	0.0065	0.0024	0.007566	92.9	+-
	3	3:125815762:C:T	T	C	0.222543	0.0015411	0.00325594	0.635984	T	C	0.206554	-0.0170507	0.00371373	4.40578e-06	T	C	0.2156	0.0079	-0.0065	0.0024	0.007566	92.9	-+
	3	3:125818650:G:A	A	G	0.222543	0.0015411	0.00325594	0.635984	A	G	0.206554	-0.0170507	0.00371373	4.40578e-06	A	G	0.2156	0.0079	-0.0065	0.0024	0.007566	92.9	-+
	3	3:125819799:A:G	G	A	0.222543	0.0015411	0.00325594	0.635984	G	A	0.206855	-0.01681	0.00371313	5.97742e-06	A	G	0.7843	0.0078	0.0064	0.0024	0.008566	92.8	+-
	3	3:125820707:G:A	A	G	0.222543	0.0015411	0.00325594	0.635984	A	G	0.206554	-0.0168851	0.00371373	5.45012e-06	A	G	0.2156	0.0079	-0.0065	0.0024	0.008255	92.8	-+
	3	3:125822129:G:A	A	G	0.222543	0.0015411	0.00325594	0.635984	A	G	0.206554	-0.016816	0.00371028	5.83562e-06	A	G	0.2156	0.0079	-0.0064	0.0024	0.008447	92.8	-+
	3	3:125822946:G:C	C	G	0.222543	0.0015411	0.00325594	0.635984	C	G	0.206554	-0.016816	0.00371028	5.83562e-06	C	G	0.2156	0.0079	-0.0064	0.0024	0.008447	92.8	-+
	3	3:125826059:T:C	C	T	0.222405	0.00156925	0.0032585	0.630098	C	T	0.206554	-0.016974	0.00371028	4.76525e-06	T	C	0.7845	0.0079	0.0065	0.0024	0.007884	92.9	+-
	3	3:125826214:G:A	A	G	0.222131	0.00162913	0.00326129	0.617402	A	G	0.206254	-0.016917	0.00371088	5.14588e-06	A	G	0.2152	0.0079	-0.0065	0.0024	0.008434	92.9	-+
	3	3:125826243:G:A	A	G	0.222131	0.00162913	0.00326129	0.617402	A	G	0.205953	-0.0169993	0.00371149	4.64574e-06	A	G	0.2151	0.008	-0.0065	0.0024	0.008096	93	-+
	3	3:125826287:C:G	G	C	0.222131	0.00162913	0.00326129	0.617402	G	C	0.206254	-0.016917	0.00371088	5.14588e-06	C	G	0.7848	0.0079	0.0065	0.0024	0.008434	92.9	+-
	3	3:125826329:G:A	A	G	0.222405	0.00156925	0.0032585	0.630098	A	G	0.205652	-0.0169179	0.00371555	5.28179e-06	A	G	0.2151	0.0083	-0.0065	0.0024	0.008287	92.9	-+
	4	4:13015554:A:G							G	A	0.37252	0.0139217	0.00310907	7.54241e-06
	5	5:166017077:C:T	T	C	0.173943	0.00145455	0.003614	0.687333	T	C	0.125225	-0.0216528	0.00448999	1.41796e-06	T	C	0.1548	0.0238	-0.0076	0.0028	0.006723	93.8	-+
	5	5:166017204:G:A	A	G	0.173943	0.00145455	0.003614	0.687333	A	G	0.125225	-0.0216528	0.00448999	1.41796e-06	A	G	0.1548	0.0238	-0.0076	0.0028	0.006723	93.8	-+
	6	6:161631478:C:T	T	C	0.163509	-0.0165105	0.00372313	9.22507e-06	T	C	0.0623873	-0.005098	0.00620784	0.411521	T	C	0.1368	0.0446	-0.0135	0.0032	2.385e-05	59.8	--
	6	6:161636287:G:A	A	G	0.0513454	-0.0275431	0.00616414	7.88502e-06	A	G	0.0237523	0.00254111	0.00986659	0.796757	A	G	0.0436	0.0124	-0.0191	0.0052	0.0002591	85	+-
	10	10:54141566:A:T							T	A	0.117859	0.0210573	0.00461435	5.03216e-06
	10	10:54148116:T:G							G	T	0.117559	0.0205643	0.00461786	8.4598e-06
	10	10:54149196:A:G							G	A	0.11816	0.0208641	0.00461086	6.04009e-06
	10	10:54149467:A:T							T	A	0.117559	0.020865	0.0046245	6.42675e-06
	10	10:54149468:A:T							T	A	0.117559	0.020742	0.0046245	7.28333e-06
	10	10:54153591:T:G	G	T	0.158155	-0.000493827	0.00375098	0.895259	G	T	0.0774203	0.0298583	0.00558887	9.1693e-08	T	G	0.8669	0.0374	-0.0089	0.0031	0.004132	95.1	-+
	11	11:97225096:G:A							A	G	0.12733	-0.0208364	0.00446909	3.1263e-06
	11	11:97231643:T:C							C	T	0.139958	-0.0192673	0.00432297	8.31326e-06
	11	11:97234412:A:G							G	A	0.139507	-0.0191676	0.00433204	9.66145e-06
	11	11:97250171:C:T							T	C	0.128533	-0.0200777	0.00446337	6.84854e-06
	11	11:97251839:T:C							C	T	0.142514	-0.0193299	0.00431918	7.62814e-06
	11	11:97253560:G:T							T	G	0.128382	-0.0204993	0.00447083	4.53735e-06
	11	11:97256147:G:A							A	G	0.130337	-0.0198738	0.00444614	7.82524e-06
	11	11:97257485:G:A							A	G	0.128533	-0.0204622	0.00446937	4.6873e-06
	11	11:97260323:A:G							G	A	0.131088	-0.0208049	0.00442735	2.61224e-06
	11	11:97263377:G:T							T	G	0.130938	-0.0198667	0.00443461	7.46721e-06
	11	11:97263420:A:T							T	A	0.130938	-0.0198667	0.00443461	7.46721e-06
	11	11:97265712:A:G							G	A	0.134245	-0.0195889	0.0043874	8.01369e-06
	12	12:128422986:T:C	C	T	0.0676826	-0.0245885	0.00547843	7.18149e-06	C	T	0.0365304	0.00210517	0.00791181	0.790178	T	C	0.9424	0.0146	0.0159	0.0045	0.0004024	87	-+
	12	12:128427082:G:A	A	G	0.067408	-0.0247483	0.005487	6.47196e-06	A	G	0.03638	0.00139224	0.00789278	0.859985	A	G	0.0573	0.0145	-0.0162	0.0045	0.000315	86.5	+-
	12	12:128427252:G:A	A	G	0.0675453	-0.0247012	0.00548268	6.62717e-06	A	G	0.0365304	0.00175554	0.00787871	0.823675	A	G	0.0574	0.0145	-0.0161	0.0045	0.0003559	86.8	+-
	12	12:128428191:G:A	A	G	0.0675453	-0.0247012	0.00548268	6.62717e-06	A	G	0.0365304	0.00175554	0.00787871	0.823675	A	G	0.0574	0.0145	-0.0161	0.0045	0.0003559	86.8	+-
	12	12:128429277:G:A	A	G	0.0675453	-0.0247012	0.00548268	6.62717e-06	A	G	0.036831	0.00284713	0.00785072	0.71686	A	G	0.0575	0.0144	-0.0157	0.0045	0.0004901	87.9	+-
	12	12:128430093:C:T	T	C	0.067408	-0.0246345	0.00548698	7.13443e-06	T	C	0.0365304	0.00175554	0.00787871	0.823675	T	C	0.0573	0.0145	-0.016	0.0045	0.0003753	86.8	+-
	12	12:128433559:G:A	A	G	0.067408	-0.0244764	0.00548686	8.16118e-06	A	G	0.0365304	0.00175554	0.00787871	0.823675	A	G	0.0573	0.0145	-0.0159	0.0045	0.0004104	86.6	+-
	12	12:128433592:T:C	C	T	0.067408	-0.0244764	0.00548686	8.16118e-06	C	T	0.0365304	0.00175554	0.00787871	0.823675	T	C	0.9427	0.0145	0.0159	0.0045	0.0004104	86.6	-+
	12	12:128434297:C:T	T	C	0.067408	-0.0244764	0.00548686	8.16118e-06	T	C	0.0365304	0.00175554	0.00787871	0.823675	T	C	0.0573	0.0145	-0.0159	0.0045	0.0004104	86.6	+-
	18	18:32058066:A:T							T	A	0.215725	-0.0163565	0.00362483	6.41153e-06

## Sheet: PC
	Online supplementary
	GWAS results from mixed linear model association analyses (mlma). SNPs identifed at the suggestive level (1 x 105) in at least one ethnicity. Significant SNPs are shown in bold. Shaded rows represent SNPs not included in the GWAS due to the SNP not being included in the GWAS as a result of failing a previous QC step. Meta-analysis results obtained from a fixed effects inverse variance model in ME…
			South Asians						White Europeans						Meta Analysis
	Chromosome	SNP	A1	A2	Frequency	β estimate	SE	P value	A1	A2	Frequency	β estimate	SE	P value	A1	A2	Frequency	FreqSE	β estimate	SE	P value	I2	Direction
	2	2:21179426:C:T	T	C	0.115954	-0.0234595	0.00493398	1.98763e-06	T	C	0.0596497	-0.00609576	0.00707594	0.388975	T	C	0.0975	0.0264	-0.0178	0.004	1.119e-05	75.3	--
	2	2:21182322:G:T	T	G	0.116228	-0.0229098	0.00493059	3.37663e-06	T	G	0.0604047	-0.00627516	0.00704029	0.372757	T	G	0.0979	0.0262	-0.0174	0.004	1.58e-05	73.3	--
	2	2:21183797:G:T	T	G	0.111157	-0.0229968	0.00502231	4.67388e-06	T	G	0.0564784	-0.00701155	0.00725388	0.333747	T	G	0.0934	0.0256	-0.0178	0.0041	1.597e-05	69.5	--
	2	2:21191063:A:G	G	A	0.116228	-0.0229098	0.00493059	3.37663e-06	G	A	0.0605557	-0.00605945	0.00703324	0.388938	A	G	0.9021	0.0262	0.0174	0.004	1.714e-05	74	++
	2	2:21194868:T:C	C	T	0.116228	-0.0230338	0.00493059	2.98842e-06	C	T	0.0602537	-0.00696463	0.00704739	0.323027	T	C	0.9022	0.0263	0.0178	0.004	1.111e-05	71.4	++
	2	2:21195522:G:T	T	G	0.116228	-0.0230338	0.00493059	2.98842e-06	T	G	0.0599517	-0.00769534	0.00706163	0.275828	T	G	0.0978	0.0264	-0.018	0.004	8.421e-06	68.5	--
	2	2:21206275:G:C	C	G	0.116639	-0.0226523	0.00492554	4.24649e-06	C	G	0.0601027	-0.00702006	0.00705453	0.31968	C	G	0.0981	0.0265	-0.0175	0.004	1.422e-05	69.7	--
	2	2:21214832:G:A	A	G	0.115132	-0.0234712	0.00496347	2.25854e-06	A	G	0.0715796	-0.00913206	0.00647778	0.158613	A	G	0.099	0.021	-0.0182	0.0039	4.007e-06	67.6	--
	2	2:21239661:T:C	C	T	0.124589	-0.0235096	0.00479208	9.29913e-07	C	T	0.0827545	-0.0107283	0.00607491	0.0773949	T	C	0.8915	0.0203	0.0186	0.0038	7.594e-07	63.4	++
	2	2:21241505:A:G	G	A	0.126645	-0.0223914	0.0047478	2.40329e-06	G	A	0.0874358	-0.0132407	0.00596722	0.0264931	A	G	0.8886	0.0191	0.0188	0.0037	3.935e-07	30.6	++
	2	2:21246306:G:C	C	G	0.145833	-0.0200476	0.00447941	7.62295e-06	C	G	0.0819994	-0.0106878	0.00613191	0.0813361	C	G	0.1236	0.0304	-0.0168	0.0036	3.449e-06	34.2	--
	3	3:125768973:C:A	A	C	0.222451	0.00250187	0.00379413	0.509635	A	C	0.208698	-0.0184994	0.00415248	8.38853e-06	A	C	0.2162	0.0068	-0.0071	0.0028	0.01179	92.8	-+
	3	3:125771698:C:T	T	C	0.222451	0.00250187	0.00379413	0.509635	T	C	0.208698	-0.0184994	0.00415248	8.38853e-06	T	C	0.2162	0.0068	-0.0071	0.0028	0.01179	92.8	-+
	3	3:125772274:T:A	A	T	0.222588	0.00258883	0.00379396	0.495015	A	T	0.208547	-0.018559	0.0041528	7.8572e-06	A	T	0.2162	0.007	-0.007	0.0028	0.01205	92.9	-+
	3	3:125774363:A:G	G	A	0.223684	0.00451411	0.00378386	0.232873	G	A	0.208547	-0.018559	0.0041528	7.8572e-06	A	G	0.7832	0.0075	0.006	0.0028	0.03333	94.1	+-
	3	3:125776438:G:A	A	G	0.299205	0.0015271	0.00344731	0.657778	A	G	0.352764	-0.0154087	0.00348812	9.98587e-06	A	G	0.3257	0.0268	-0.0068	0.0025	0.005269	91.6	-+
	3	3:125780374:G:A	A	G	0.223547	0.00478006	0.00378397	0.206503	A	G	0.208396	-0.0186373	0.00415311	7.20502e-06	A	G	0.2167	0.0075	-0.0058	0.0028	0.03675	94.2	-+
	3	3:125780583:G:A	A	G	0.298931	0.0015423	0.0034467	0.654534	A	G	0.352764	-0.0154087	0.00348812	9.98587e-06	A	G	0.3255	0.0269	-0.0068	0.0025	0.005326	91.6	-+
	3	3:125781385:A:G	G	A	0.299205	0.0015271	0.00344731	0.657778	G	A	0.352764	-0.0154087	0.00348812	9.98587e-06	A	G	0.6743	0.0268	0.0068	0.0025	0.005269	91.6	+-
	3	3:125782236:G:A	A	G	0.223547	0.00478006	0.00378397	0.206503	A	G	0.208396	-0.0186373	0.00415311	7.20502e-06	A	G	0.2167	0.0075	-0.0058	0.0028	0.03675	94.2	-+
	3	3:125783086:A:C	C	A	0.223547	0.00478006	0.00378397	0.206503	C	A	0.208396	-0.0186373	0.00415311	7.20502e-06	A	C	0.7833	0.0075	0.0058	0.0028	0.03675	94.2	+-
	3	3:125783844:G:T	T	G	0.299205	0.0015271	0.00344731	0.657778	T	G	0.352764	-0.0154087	0.00348812	9.98587e-06	T	G	0.3257	0.0268	-0.0068	0.0025	0.005269	91.6	-+
	3	3:125787224:C:A	A	C	0.223684	0.00474768	0.00378384	0.209579	A	C	0.208245	-0.0186375	0.00415343	7.21503e-06	A	C	0.2167	0.0077	-0.0059	0.0028	0.03622	94.2	-+
	3	3:125790578:C:T	T	C	0.223684	0.00474768	0.00378384	0.209579	T	C	0.208396	-0.0186373	0.00415311	7.20502e-06	T	C	0.2167	0.0076	-0.0059	0.0028	0.03619	94.2	-+
	3	3:125793526:T:G	G	T	0.223684	0.00474768	0.00378384	0.209579	G	T	0.208396	-0.0186373	0.00415311	7.20502e-06	T	G	0.7833	0.0076	0.0059	0.0028	0.03619	94.2	+-
	3	3:125801067:G:T	T	G	0.299342	0.00150071	0.00344756	0.663347	T	G	0.352764	-0.0154087	0.00348812	9.98587e-06	T	G	0.3257	0.0267	-0.0069	0.0025	0.005179	91.6	-+
	3	3:125801460:G:A	A	G	0.299342	0.00150071	0.00344756	0.663347	A	G	0.352764	-0.0154087	0.00348812	9.98587e-06	A	G	0.3257	0.0267	-0.0069	0.0025	0.005179	91.6	-+
	3	3:125807905:G:T	T	G	0.223273	0.0047506	0.00378437	0.209363	T	G	0.208245	-0.018689	0.00416111	7.07774e-06	T	G	0.2165	0.0075	-0.0059	0.0028	0.03633	94.2	-+
	3	3:125807938:G:A	A	G	0.223273	0.0047506	0.00378437	0.209363	A	G	0.208245	-0.018689	0.00416111	7.07774e-06	A	G	0.2165	0.0075	-0.0059	0.0028	0.03633	94.2	-+
	3	3:125808011:G:A	A	G	0.223273	0.0047506	0.00378437	0.209363	A	G	0.208245	-0.018689	0.00416111	7.07774e-06	A	G	0.2165	0.0075	-0.0059	0.0028	0.03633	94.2	-+
	3	3:125808135:T:C	C	T	0.223273	0.0047506	0.00378437	0.209363	C	T	0.208245	-0.018689	0.00416111	7.07774e-06	T	C	0.7835	0.0075	0.0059	0.0028	0.03633	94.2	+-
	3	3:125811541:A:G	G	A	0.223136	0.00478821	0.00378455	0.205799	G	A	0.206735	-0.0194178	0.00417602	3.32217e-06	A	G	0.7843	0.0082	0.0061	0.0028	0.02889	94.6	+-
	3	3:125814420:A:C	C	A	0.223136	0.00478821	0.00378455	0.205799	C	A	0.206735	-0.0194178	0.00417602	3.32217e-06	A	C	0.7843	0.0082	0.0061	0.0028	0.02889	94.6	+-
	3	3:125815624:A:C	C	A	0.223136	0.00478821	0.00378455	0.205799	C	A	0.206735	-0.0194178	0.00417602	3.32217e-06	A	C	0.7843	0.0082	0.0061	0.0028	0.02889	94.6	+-
	3	3:125815762:C:T	T	C	0.223136	0.00478821	0.00378455	0.205799	T	C	0.206735	-0.0194178	0.00417602	3.32217e-06	T	C	0.2157	0.0082	-0.0061	0.0028	0.02889	94.6	-+
	3	3:125818650:G:A	A	G	0.223136	0.00478821	0.00378455	0.205799	A	G	0.206735	-0.0194178	0.00417602	3.32217e-06	A	G	0.2157	0.0082	-0.0061	0.0028	0.02889	94.6	-+
	3	3:125819799:A:G	G	A	0.223136	0.00478821	0.00378455	0.205799	G	A	0.207037	-0.0191216	0.00417535	4.65764e-06	A	G	0.7841	0.008	0.006	0.0028	0.0325	94.4	+-
	3	3:125820707:G:A	A	G	0.223136	0.00478821	0.00378455	0.205799	A	G	0.206735	-0.0192888	0.00417602	3.8569e-06	A	G	0.2157	0.0082	-0.0061	0.0028	0.03045	94.5	-+
	3	3:125822129:G:A	A	G	0.223136	0.00478821	0.00378455	0.205799	A	G	0.206735	-0.019166	0.00417213	4.3524e-06	A	G	0.2157	0.0082	-0.006	0.0028	0.03161	94.5	-+
	3	3:125822946:G:C	C	G	0.223136	0.00478821	0.00378455	0.205799	C	G	0.206735	-0.019166	0.00417213	4.3524e-06	C	G	0.2157	0.0082	-0.006	0.0028	0.03161	94.5	-+
	3	3:125826059:T:C	C	T	0.222999	0.00486541	0.00378753	0.198936	C	T	0.206735	-0.0193358	0.00417213	3.57795e-06	T	C	0.7843	0.0081	0.0061	0.0028	0.03046	94.6	+-
	3	3:125826214:G:A	A	G	0.222725	0.00492888	0.00379075	0.193519	A	G	0.206433	-0.019283	0.00417281	3.81696e-06	A	G	0.2154	0.0081	-0.006	0.0028	0.03196	94.6	-+
	3	3:125826243:G:A	A	G	0.222725	0.00492888	0.00379075	0.193519	A	G	0.206131	-0.019409	0.00417349	3.31053e-06	A	G	0.2152	0.0083	-0.0061	0.0028	0.03044	94.6	-+
	3	3:125826287:C:G	G	C	0.222725	0.00492888	0.00379075	0.193519	G	C	0.206433	-0.019283	0.00417281	3.81696e-06	C	G	0.7846	0.0081	0.006	0.0028	0.03196	94.6	+-
	3	3:125826329:G:A	A	G	0.222999	0.00486541	0.00378753	0.198936	A	G	0.205829	-0.0193299	0.00417806	3.71863e-06	A	G	0.2153	0.0085	-0.006	0.0028	0.03112	94.6	-+
	4	4:13015554:A:G							G	A	0.372697	0.0157844	0.00349711	6.37526e-06
	5	5:118915821:T:G							T	G	0.27318	0.0171027	0.00378714	6.30157e-06
	5	5:120857735:T:C	C	T	0.368832	-0.00445381	0.00326942	0.173115	C	T	0.267744	0.0168734	0.00377709	7.92174e-06	T	C	0.6745	0.05	-0.0047	0.0025	0.05826	94.5	-+
	5	5:166017077:C:T	T	C	0.173794	0.000875965	0.0042015	0.834847	T	C	0.125491	-0.0240426	0.00504753	1.90498e-06	T	C	0.154	0.0238	-0.0093	0.0032	0.003889	93.1	-+
	5	5:166017204:G:A	A	G	0.173794	0.000875965	0.0042015	0.834847	A	G	0.125491	-0.0240426	0.00504753	1.90498e-06	A	G	0.154	0.0238	-0.0093	0.0032	0.003889	93.1	-+
	6	6:31537296:G:C	C	G	0.087034	0.0017521	0.00564956	0.756462	C	G	0.089248	-0.0264766	0.00589145	6.98732e-06	C	G	0.0881	0.0011	-0.0118	0.0041	0.003894	91.6	-+
	10	10:54153591:T:G	G	T	0.158032	-0.000132205	0.00436072	0.975814	G	T	0.077016	0.0291527	0.00631472	3.90016e-06	T	G	0.8681	0.0379	-0.0093	0.0036	0.009366	93.1	-+
	11	11:97179048:C:G							G	C	0.123226	-0.0234562	0.00510918	4.4115e-06
	11	11:97181845:T:C							C	T	0.126095	-0.0230505	0.00504798	4.96458e-06
	11	11:97182124:A:G							G	A	0.122622	-0.023367	0.00511645	4.94685e-06
	11	11:97183032:T:G							G	T	0.123528	-0.0233801	0.00510555	4.66417e-06
	11	11:97215156:A:G							G	A	0.124434	-0.0235908	0.00505301	3.03166e-06
	11	11:97225096:G:A							A	G	0.126699	-0.0251285	0.00504097	6.20059e-07
	11	11:97231643:T:C							C	T	0.139384	-0.0238794	0.00487398	9.61442e-07
	11	11:97234412:A:G							G	A	0.138931	-0.0238751	0.00488433	1.01815e-06
	11	11:97250171:C:T							T	C	0.127907	-0.0240375	0.00503446	1.80069e-06
	11	11:97251839:T:C							C	T	0.141951	-0.0237699	0.00486968	1.05437e-06
	11	11:97253560:G:T							T	G	0.127756	-0.0244764	0.00504297	1.21258e-06
	11	11:97255149:T:C							C	T	0.140743	-0.0230462	0.004868	2.19891e-06
	11	11:97256147:G:A							A	G	0.129719	-0.0240459	0.00501472	1.62624e-06
	11	11:97257485:G:A							A	G	0.127907	-0.0248828	0.00504123	7.97992e-07
	11	11:97260323:A:G							G	A	0.130474	-0.0250409	0.00499338	5.30818e-07
	11	11:97263377:G:T							T	G	0.130323	-0.0239117	0.00500163	1.74624e-06
	11	11:97263420:A:T							T	A	0.130323	-0.0239117	0.00500163	1.74624e-06
	11	11:97263691:C:G							G	C	0.130776	-0.0230686	0.00499682	3.89967e-06
	11	11:97265712:A:G							G	A	0.133645	-0.023275	0.00494773	2.54876e-06
	11	11:97271280:T:C							C	T	0.140894	-0.0223447	0.00486672	4.40462e-06
	11	11:97273443:A:G							G	A	0.137421	-0.0222504	0.00493648	6.56438e-06
	11	11:97273944:G:A							A	G	0.139384	-0.0220797	0.00490535	6.75857e-06
	12	12:128422986:T:C	C	T	0.0678454	-0.0297573	0.00636356	2.92246e-06	C	T	0.0363938	-0.001003	0.00891937	0.910465	T	C	0.9428	0.0149	0.0201	0.0052	0.0001079	85.5	++
	12	12:128427082:G:A	A	G	0.0675713	-0.0299446	0.00637348	2.62325e-06	A	G	0.0362428	-0.00154493	0.0088978	0.862156	A	G	0.0569	0.0148	-0.0203	0.0052	8.831e-05	85.1	--
	12	12:128427252:G:A	A	G	0.0677083	-0.0298749	0.00636849	2.71808e-06	A	G	0.0363938	-0.00108987	0.00888192	0.90234	A	G	0.0571	0.0148	-0.0201	0.0052	0.0001028	85.6	--
	12	12:128428191:G:A	A	G	0.0677083	-0.0298749	0.00636849	2.71808e-06	A	G	0.0363938	-0.00108987	0.00888192	0.90234	A	G	0.0571	0.0148	-0.0201	0.0052	0.0001028	85.6	--
	12	12:128429277:G:A	A	G	0.0677083	-0.0298749	0.00636849	2.71808e-06	A	G	0.0366959	-9.25323e-05	0.00884994	0.991658	A	G	0.0571	0.0147	-0.0197	0.0052	0.0001369	86.6	--
	12	12:128430093:C:T	T	C	0.0675713	-0.0297263	0.00637346	3.1e-06	T	C	0.0363938	-0.00108987	0.00888192	0.90234	T	C	0.057	0.0148	-0.02	0.0052	0.0001129	85.4	--
	12	12:128433559:G:A	A	G	0.0675713	-0.029543	0.00637334	3.56242e-06	A	G	0.0363938	-0.00108987	0.00888192	0.90234	A	G	0.057	0.0148	-0.0199	0.0052	0.0001242	85.2	--
	12	12:128433592:T:C	C	T	0.0675713	-0.029543	0.00637334	3.56242e-06	C	T	0.0363938	-0.00108987	0.00888192	0.9023	T	C	0.943	0.0148	0.0199	0.0052	0.0001242	85.2	++
	12	12:128434297:C:T	T	C	0.0675713	-0.029543	0.00637334	3.56242e-06	T	C	0.0363938	-0.00108987	0.00888192	0.90234	T	C	0.057	0.0148	-0.0199	0.0052	0.0001242	85.2	--
	17	17:9784432:C:T							T	C	0.0996678	-0.0252151	0.00564921	8.06407e-06
	17	17:9788159:C:A							A	C	0.0990637	-0.0251401	0.00567055	9.27379e-06
	18	18:31981744:A:C	C	A	0.108553	-0.0109039	0.00510524	0.0326929	C	A	0.164452	-0.0199747	0.00448994	8.63681e-06	A	C	0.8599	0.0277	0.016	0.0034	2.023e-06	43.8	++
	18	18:31984392:T:C	T	C	0.108553	-0.0109039	0.00510524	0.0326929	T	C	0.166566	-0.0202431	0.00447847	6.18144e-06	T	C	0.1413	0.0288	-0.0162	0.0034	1.536e-06	47.1	--
	18	18:31986612:G:A	A	G	0.108553	-0.0109039	0.00510524	0.0326929	A	G	0.165962	-0.020194	0.00448168	6.60933e-06	A	G	0.141	0.0285	-0.0162	0.0034	1.624e-06	46.5	--
	18	18:32058066:A:T							T	A	0.216249	-0.0193491	0.00407617	2.06576e-06

## Sheet: SM 
	Online supplementary
	GWAS results from mixed linear model association analyses (mlma). SNPs identifed at the suggestive level (1 x 105) in at least one ethnicity. Significant SNPs are shown in bold. Shaded rows represent SNPs not included in the GWAS due to the SNP not being included in the GWAS as a result of failing a previous QC step. Meta-analysis results obtained from a fixed effects inverse variance model in ME…
			South Asians						White Europeans						Meta Analysis
	Chromosome	SNP	A1	A2	Frequency	β estimate	SE	P value	A1	A2	Frequency	β estimate	SE	P value	A1	A2	Frequency	FreqSE	β estimate	SE	P value	I2	Direction
	1	1:168125199:G:A	A	G	0.200769	0.00728565	0.00163102	7.93495e-06	A	G	0.282307	0.00226322	0.00154041	0.141768	A	G	0.2439	0.0407	0.0046	0.0011	3.546e-05	80	++
	1	1:168131592:A:G	G	A	0.200632	0.00734156	0.00163117	6.76977e-06	G	A	0.28125	0.00215498	0.00154107	0.162003	A	G	0.7568	0.0402	-0.0046	0.0011	4.002e-05	81.3	--
	1	1:168132339:T:C	C	T	0.200632	0.00734156	0.00163117	6.76977e-06	C	T	0.281099	0.00218372	0.00154217	0.156773	T	C	0.7569	0.0402	-0.0046	0.0011	3.772e-05	81.1	--
	1	1:168134689:T:C	C	T	0.200632	0.00734156	0.00163117	6.76977e-06	C	T	0.28125	0.00215498	0.00154107	0.162003	T	C	0.7568	0.0402	-0.0046	0.0011	4.002e-05	81.3	--
	1	1:168144636:A:G	G	A	0.215325	0.00728432	0.00159073	4.66653e-06	G	A	0.291214	0.00123217	0.00152349	0.41864	A	G	0.7451	0.0379	-0.0041	0.0011	0.0001758	86.8	--
	1	1:168149142:G:A	A	G	0.2156	0.00723693	0.00158927	5.27331e-06	A	G	0.292271	0.00105055	0.00152302	0.490329	A	G	0.2556	0.0383	0.004	0.0011	0.0002636	87.3	++
	1	1:168149572:A:G	G	A	0.215325	0.00728432	0.00159073	4.66653e-06	G	A	0.29212	0.00109287	0.00152405	0.473322	A	G	0.7446	0.0384	-0.0041	0.0011	0.000228	87.3	--
	1	1:5142406:G:A	A	G	0.45125	0.00262159	0.00130873	0.0451607	A	G	0.302687	0.00698726	0.00147706	2.23939e-06	A	G	0.3859	0.0737	0.0045	0.001	3.545e-06	79.6	++
	1	1:5142426:T:C	C	T	0.451387	0.00263187	0.0013083	0.0442545	C	T	0.302989	0.00698191	0.00147726	2.28697e-06	T	C	0.6138	0.0737	-0.0045	0.001	3.493e-06	79.4	--
	1	1:5142552:T:G	G	T	0.451524	0.00255762	0.00130792	0.0505249	G	T	0.302385	0.00693349	0.00147787	2.71149e-06	T	G	0.614	0.074	-0.0045	0.001	4.793e-06	79.7	--
	1	1:5142784:A:G							G	A	0.304046	0.00653228	0.00147708	9.75941e-06
	2	2:135087595:C:T	T	C	0.105603	0.0100562	0.00212809	2.29601e-06	T	C	0.165006	0.00025043	0.00187358	0.893668	T	C	0.1391	0.0295	0.0045	0.0014	0.001269	91.6	++
	2	2:135089414:G:A	A	G	0.105603	0.0100562	0.00212809	2.29601e-06	A	G	0.165006	0.00025043	0.00187358	0.893668	A	G	0.1391	0.0295	0.0045	0.0014	0.001269	91.6	++
	2	2:135093552:C:T	T	C	0.105466	0.0101653	0.00212896	1.79901e-06	T	C	0.165006	0.00025043	0.00187358	0.893668	T	C	0.139	0.0295	0.0046	0.0014	0.001135	91.8	++
	2	2:135094365:G:A	A	G	0.105603	0.0100562	0.00212809	2.29601e-06	A	G	0.165006	0.00025043	0.00187358	0.893668	A	G	0.1391	0.0295	0.0045	0.0014	0.001269	91.6	++
	2	2:135094590:G:A	A	G	0.105603	0.0100562	0.00212809	2.29601e-06	A	G	0.165006	0.00025043	0.00187358	0.893668	A	G	0.1391	0.0295	0.0045	0.0014	0.001269	91.6	++
	2	2:135100817:G:A	A	G	0.105466	0.00998279	0.00212897	2.74513e-06	A	G	0.165006	0.00025043	0.00187358	0.893668	A	G	0.139	0.0295	0.0045	0.0014	0.001383	91.5	++
	2	2:21179426:C:T	T	C	0.115765	-0.00986761	0.00204226	1.3537e-06	T	C	0.0597826	0.000443681	0.00290373	0.878559	T	C	0.0972	0.0263	-0.0065	0.0017	0.0001114	88.1	+-
	2	2:21182322:G:T	T	G	0.11604	-0.00965189	0.00204085	2.25244e-06	T	G	0.0605374	0.00047041	0.00288897	0.870653	T	G	0.0976	0.0262	-0.0063	0.0017	0.000164	87.8	+-
	2	2:21183797:G:T	T	G	0.111096	-0.00991511	0.0020783	1.83513e-06	T	G	0.0564614	0.000206461	0.00297222	0.944621	T	G	0.0932	0.0257	-0.0066	0.0017	0.0001089	87.2	+-
	2	2:21191063:A:G	G	A	0.11604	-0.00965189	0.00204085	2.25244e-06	G	A	0.0606884	0.00055496	0.00288606	0.847515	A	G	0.9024	0.0261	0.0062	0.0017	0.0001765	88	-+
	2	2:21194868:T:C	C	T	0.11604	-0.00972857	0.00204085	1.87071e-06	C	T	0.0603865	0.000240281	0.0028919	0.933782	T	C	0.9025	0.0262	0.0064	0.0017	0.0001197	87.4	-+
	2	2:21195522:G:T	T	G	0.11604	-0.00972857	0.00204085	1.87071e-06	T	G	0.0600845	-0.000170105	0.0028978	0.95319	T	G	0.0975	0.0263	-0.0066	0.0017	8.453e-05	86.3	--
	2	2:21206275:G:C	C	G	0.116452	-0.00952313	0.00203881	2.99852e-06	C	G	0.0602355	0.000159063	0.00289484	0.956181	C	G	0.0978	0.0265	-0.0063	0.0017	0.0001523	86.6	+-
	2	2:21214832:G:A	A	G	0.115078	-0.00946557	0.00205366	4.04359e-06	A	G	0.071256	-0.000871646	0.00266288	0.743417	A	G	0.0987	0.0212	-0.0063	0.0016	0.0001183	84.7	--
	2	2:21239661:T:C	C	T	0.124691	-0.00875983	0.00197933	9.61536e-06	C	T	0.0825785	-0.00188621	0.00247871	0.446679	T	C	0.8917	0.0205	0.0061	0.0015	8.383e-05	78.7	++
	2	2:21241505:A:G	G	A	0.126614	-0.00874174	0.00196171	8.34342e-06	G	A	0.0872585	-0.00300863	0.00243953	0.217471	A	G	0.8888	0.0192	0.0065	0.0015	2.181e-05	70.2	++
	3	3:23017488:T:C							C	T	0.103714	-0.010075	0.00226999	9.06514e-06
	3	3:23020065:A:C							C	A	0.105223	-0.0103719	0.00225549	4.25538e-06
	3	3:23043570:C:T							T	C	0.106431	-0.010062	0.00224707	7.54002e-06
	4	4:13015554:A:G							G	A	0.373037	0.00668019	0.00142856	2.92299e-06
	5	5:22004203:A:G	G	A	0.333562	-0.000892543	0.00138083	0.51803	G	A	0.217693	0.00738099	0.00165561	8.26643e-06	A	G	0.714	0.057	-0.0025	0.0011	0.01832	93.2	-+
	5	5:22012233:A:G	G	A	0.332738	-0.00099074	0.00138086	0.473079	G	A	0.217693	0.00745761	0.00165271	6.41163e-06	A	G	0.7146	0.0566	-0.0025	0.0011	0.01915	93.5	-+
	5	5:22013547:A:G	G	A	0.332464	-0.00095347	0.00138223	0.490316	G	A	0.216938	0.00741153	0.00165319	7.35405e-06	A	G	0.7151	0.0568	-0.0025	0.0011	0.01895	93.4	-+
	5	5:22024169:G:C	C	G	0.332052	-0.0010713	0.00138268	0.438458	C	G	0.216636	0.00738794	0.00165338	7.88108e-06	C	G	0.2846	0.0568	0.0024	0.0011	0.02308	93.5	+-
	5	5:22038061:A:G	G	A	0.333013	-0.000947814	0.00138109	0.492536	G	A	0.217542	0.0074287	0.00165281	6.97026e-06	A	G	0.7145	0.0568	-0.0025	0.0011	0.01851	93.4	-+
	5	5:22039767:G:C	C	G	0.332601	-0.00093492	0.00138154	0.498581	C	G	0.217542	0.0074287	0.00165281	6.97026e-06	C	G	0.2853	0.0566	0.0025	0.0011	0.01811	93.4	+-
	5	5:22043986:G:A	A	G	0.333013	-0.000947814	0.00138109	0.492536	A	G	0.217542	0.0074287	0.00165281	6.97026e-06	A	G	0.2855	0.0568	0.0025	0.0011	0.01851	93.4	+-
	5	5:22047915:T:C	C	T	0.332876	-0.000966365	0.00138178	0.484325	C	T	0.216636	0.00738794	0.00165338	7.88108e-06	T	C	0.7149	0.0572	-0.0025	0.0011	0.01987	93.3	-+
	5	5:22063218:A:G	G	A	0.341802	-0.000314704	0.00137135	0.818493	G	A	0.242754	0.00712782	0.00159317	7.67704e-06	A	G	0.7004	0.049	-0.0029	0.001	0.006055	92	-+
	5	5:22063423:C:T	T	C	0.341802	-0.000314704	0.00137135	0.818493	T	C	0.242754	0.00712782	0.00159317	7.67704e-06	T	C	0.2996	0.049	0.0029	0.001	0.006055	92	+-
	5	5:22066339:C:T	T	C	0.341802	-0.000314704	0.00137135	0.818493	T	C	0.242754	0.00712782	0.00159317	7.67704e-06	T	C	0.2996	0.049	0.0029	0.001	0.006055	92	+-
	5	5:22082153:T:A	A	T	0.338781	-0.00049767	0.00137453	0.717303	A	T	0.242905	0.00709543	0.00159315	8.43951e-06	A	T	0.2979	0.0474	0.0027	0.001	0.008408	92.3	+-
	5	5:22083473:T:G	G	T	0.328893	-0.000312143	0.00138248	0.821369	G	T	0.227959	0.00736006	0.00162773	6.13544e-06	T	G	0.7134	0.0498	-0.0029	0.0011	0.005869	92.3	-+
	5	5:22089060:A:G	G	A	0.338643	-0.00045861	0.00137441	0.738622	G	A	0.241697	0.00709267	0.00159331	8.52569e-06	A	G	0.7027	0.0479	-0.0028	0.001	0.007932	92.2	-+
	5	5:22089061:A:C	C	A	0.338643	-0.00045861	0.00137441	0.738622	C	A	0.241697	0.00709267	0.00159331	8.52569e-06	A	C	0.7027	0.0479	-0.0028	0.001	0.007932	92.2	-+
	5	5:22092619:C:T	T	C	0.338506	-0.000472662	0.00137419	0.730878	T	C	0.240338	0.00708354	0.00159872	9.39019e-06	T	C	0.2968	0.0485	0.0027	0.001	0.008606	92.2	+-
	8	8:60722999:C:T	T	C	0.0697611	0.00218381	0.00256474	0.394506	T	C	0.105072	-0.0107967	0.0022603	1.78216e-06	T	C	0.0896	0.0175	-0.0051	0.0017	0.002523	93.1	-+
	8	8:60723277:G:A	A	G	0.0697611	0.00218381	0.00256474	0.394506	A	G	0.105072	-0.0107967	0.0022603	1.78216e-06	A	G	0.0896	0.0175	-0.0051	0.0017	0.002523	93.1	-+
	8	8:60724763:C:T	T	C	0.0697611	0.00195749	0.00255967	0.444426	T	C	0.105072	-0.0107967	0.0022603	1.78216e-06	T	C	0.0896	0.0175	-0.0052	0.0017	0.00211	92.8	-+
	8	8:60724773:T:C	C	T	0.0697611	0.00195749	0.00255967	0.444426	C	T	0.105072	-0.0107967	0.0022603	1.78216e-06	T	C	0.9104	0.0175	0.0052	0.0017	0.00211	92.8	+-
	8	8:60725823:C:G	G	C	0.0697611	0.00195749	0.00255967	0.444426	G	C	0.105072	-0.0107967	0.0022603	1.78216e-06	C	G	0.9104	0.0175	0.0052	0.0017	0.00211	92.8	+-
	8	8:60726192:T:G	G	T	0.0697611	0.00195749	0.00255967	0.444426	G	T	0.105072	-0.0107967	0.0022603	1.78216e-06	T	G	0.9104	0.0175	0.0052	0.0017	0.00211	92.8	+-
	8	8:60726786:G:A	A	G	0.0697611	0.00195749	0.00255967	0.444426	A	G	0.105072	-0.0107967	0.0022603	1.78216e-06	A	G	0.0896	0.0175	-0.0052	0.0017	0.00211	92.8	-+
	8	8:60731216:T:C	C	T	0.0703104	0.0016874	0.00255231	0.508531	C	T	0.105072	-0.0107967	0.0022603	1.78216e-06	T	C	0.9102	0.0173	0.0053	0.0017	0.001703	92.5	+-
	8	8:60731737:A:G	G	A	0.0703104	0.0016874	0.00255231	0.508531	G	A	0.105072	-0.0107967	0.0022603	1.78216e-06	A	G	0.9102	0.0173	0.0053	0.0017	0.001703	92.5	+-
	8	8:60733949:C:G	G	C	0.0703104	0.0016874	0.00255231	0.508531	G	C	0.105072	-0.0107967	0.0022603	1.78216e-06	C	G	0.9102	0.0173	0.0053	0.0017	0.001703	92.5	+-
	8	8:60733953:C:G	G	C	0.0703104	0.0016874	0.00255231	0.508531	G	C	0.105072	-0.0107967	0.0022603	1.78216e-06	C	G	0.9102	0.0173	0.0053	0.0017	0.001703	92.5	+-
	8	8:60734218:A:G	G	A	0.0703104	0.0016874	0.00255231	0.508531	G	A	0.105072	-0.0107967	0.0022603	1.78216e-06	A	G	0.9102	0.0173	0.0053	0.0017	0.001703	92.5	+-
	8	8:60734847:T:C	C	T	0.0703104	0.0016874	0.00255231	0.508531	C	T	0.105072	-0.0107967	0.0022603	1.78216e-06	T	C	0.9102	0.0173	0.0053	0.0017	0.001703	92.5	+-
	8	8:60737472:T:C	C	T	0.0703104	0.0016874	0.00255231	0.508531	C	T	0.105072	-0.0107967	0.0022603	1.78216e-06	T	C	0.9102	0.0173	0.0053	0.0017	0.001703	92.5	+-
	8	8:60738020:G:A	A	G	0.0703104	0.0016874	0.00255231	0.508531	A	G	0.105072	-0.0107967	0.0022603	1.78216e-06	A	G	0.0898	0.0173	-0.0053	0.0017	0.001703	92.5	-+
	8	8:60738561:T:C	C	T	0.0703104	0.0016874	0.00255231	0.508531	C	T	0.105072	-0.0107967	0.0022603	1.78216e-06	T	C	0.9102	0.0173	0.0053	0.0017	0.001703	92.5	+-
	8	8:60738611:G:A	A	G	0.0703104	0.0016874	0.00255231	0.508531	A	G	0.105072	-0.0107967	0.0022603	1.78216e-06	A	G	0.0898	0.0173	-0.0053	0.0017	0.001703	92.5	-+
	8	8:60739739:G:C	C	G	0.0703104	0.0016874	0.00255231	0.508531	C	G	0.105072	-0.0107967	0.0022603	1.78216e-06	C	G	0.0898	0.0173	-0.0053	0.0017	0.001703	92.5	-+
	8	8:60740218:C:A	A	C	0.0703104	0.0016874	0.00255231	0.508531	A	C	0.105072	-0.0107967	0.0022603	1.78216e-06	A	C	0.0898	0.0173	-0.0053	0.0017	0.001703	92.5	-+
	8	8:60742087:A:G	G	A	0.0703104	0.0016874	0.00255231	0.508531	G	A	0.105072	-0.0107967	0.0022603	1.78216e-06	A	G	0.9102	0.0173	0.0053	0.0017	0.001703	92.5	+-
	8	8:60742880:A:G	G	A	0.0703104	0.0016874	0.00255231	0.508531	G	A	0.105072	-0.0107967	0.0022603	1.78216e-06	A	G	0.9102	0.0173	0.0053	0.0017	0.001703	92.5	+-
	8	8:60743032:T:G	G	T	0.0703104	0.0016874	0.00255231	0.508531	G	T	0.105072	-0.0107967	0.0022603	1.78216e-06	T	G	0.9102	0.0173	0.0053	0.0017	0.001703	92.5	+-
	8	8:60743800:C:G	G	C	0.0703104	0.0016874	0.00255231	0.508531	G	C	0.105072	-0.0107967	0.0022603	1.78216e-06	C	G	0.9102	0.0173	0.0053	0.0017	0.001703	92.5	+-
	8	8:60745444:C:A	A	C	0.0703104	0.0016874	0.00255231	0.508531	A	C	0.105072	-0.0107967	0.0022603	1.78216e-06	A	C	0.0898	0.0173	-0.0053	0.0017	0.001703	92.5	-+
	8	8:60747478:A:C	C	A	0.0703104	0.0016874	0.00255231	0.508531	C	A	0.105072	-0.0107967	0.0022603	1.78216e-06	A	C	0.9102	0.0173	0.0053	0.0017	0.001703	92.5	+-
	8	8:60747785:A:G	G	A	0.0703104	0.0016874	0.00255231	0.508531	G	A	0.105072	-0.0107967	0.0022603	1.78216e-06	A	G	0.9102	0.0173	0.0053	0.0017	0.001703	92.5	+-
	8	8:60749057:T:C	C	T	0.0703104	0.0016874	0.00255231	0.508531	C	T	0.105072	-0.0107967	0.0022603	1.78216e-06	T	C	0.9102	0.0173	0.0053	0.0017	0.001703	92.5	+-
	8	8:60749384:C:T	T	C	0.0703104	0.0016874	0.00255231	0.508531	T	C	0.105072	-0.0107967	0.0022603	1.78216e-06	T	C	0.0898	0.0173	-0.0053	0.0017	0.001703	92.5	-+
	8	8:60749822:G:A	A	G	0.0703104	0.0016874	0.00255231	0.508531	A	G	0.105072	-0.0107967	0.0022603	1.78216e-06	A	G	0.0898	0.0173	-0.0053	0.0017	0.001703	92.5	-+
	8	8:60750046:A:G	G	A	0.0703104	0.0016874	0.00255231	0.508531	G	A	0.105072	-0.0107967	0.0022603	1.78216e-06	A	G	0.9102	0.0173	0.0053	0.0017	0.001703	92.5	+-
	8	8:60750787:G:A	A	G	0.0704477	0.00156813	0.0025504	0.538651	A	G	0.105072	-0.0107967	0.0022603	1.78216e-06	A	G	0.0898	0.0172	-0.0054	0.0017	0.00154	92.4	-+
	8	8:60751628:G:A	A	G	0.0703104	0.0016874	0.00255231	0.508531	A	G	0.105072	-0.0107967	0.0022603	1.78216e-06	A	G	0.0898	0.0173	-0.0053	0.0017	0.001703	92.5	-+
	8	8:60753118:G:A	A	G	0.070997	0.0017425	0.00254305	0.493218	A	G	0.105072	-0.0107967	0.0022603	1.78216e-06	A	G	0.09	0.0169	-0.0053	0.0017	0.001839	92.6	-+
	8	8:60755370:T:C	C	T	0.0704477	0.00156813	0.0025504	0.538651	C	T	0.105072	-0.0107967	0.0022603	1.78216e-06	T	C	0.9102	0.0172	0.0054	0.0017	0.00154	92.4	+-
	8	8:60756918:C:T	T	C	0.0704477	0.00156813	0.0025504	0.538651	T	C	0.105072	-0.0107967	0.0022603	1.78216e-06	T	C	0.0898	0.0172	-0.0054	0.0017	0.00154	92.4	-+
	8	8:60757768:T:G	G	T	0.0704477	0.00156813	0.0025504	0.538651	G	T	0.105072	-0.0107967	0.0022603	1.78216e-06	T	G	0.9102	0.0172	0.0054	0.0017	0.00154	92.4	+-
	8	8:60757846:G:A	A	G	0.0704477	0.00156813	0.0025504	0.538651	A	G	0.105072	-0.0107967	0.0022603	1.78216e-06	A	G	0.0898	0.0172	-0.0054	0.0017	0.00154	92.4	-+
	8	8:60757941:A:T	T	A	0.0704477	0.00156813	0.0025504	0.538651	T	A	0.105072	-0.0107967	0.0022603	1.78216e-06	A	T	0.9102	0.0172	0.0054	0.0017	0.00154	92.4	+-
	8	8:60762945:C:T	T	C	0.0991486	0.00384837	0.00220722	0.0812395	T	C	0.104771	-0.0108033	0.00226244	1.79646e-06	T	C	0.1019	0.0028	-0.0033	0.0016	0.03693	95.3	-+
	8	8:60763504:C:T	T	C	0.0991486	0.00384837	0.00220722	0.0812395	T	C	0.104921	-0.010774	0.00226137	1.89427e-06	T	C	0.102	0.0029	-0.0033	0.0016	0.03751	95.3	-+
	8	8:60763910:G:T	T	G	0.0991486	0.00384837	0.00220722	0.0812395	T	G	0.104921	-0.010774	0.00226137	1.89427e-06	T	G	0.102	0.0029	-0.0033	0.0016	0.03751	95.3	-+
	8	8:60765693:T:C	C	T	0.0991486	0.00384837	0.00220722	0.081239	C	T	0.104921	-0.010774	0.00226137	1.89427e-06	T	C	0.898	0.0029	0.0033	0.0016	0.03751	95.3	+-
	8	8:60767179:C:T	T	C	0.0991486	0.00384837	0.00220722	0.0812395	T	C	0.104921	-0.010774	0.00226137	1.89427e-06	T	C	0.102	0.0029	-0.0033	0.0016	0.03751	95.3	-+
	8	8:60769146:A:G	G	A	0.0991486	0.00384837	0.00220722	0.0812395	G	A	0.104921	-0.010774	0.00226137	1.89427e-06	A	G	0.898	0.0029	0.0033	0.0016	0.03751	95.3	+-
	8	8:60769210:C:T	T	C	0.0991486	0.00384837	0.00220722	0.0812395	T	C	0.104921	-0.010774	0.00226137	1.89427e-06	T	C	0.102	0.0029	-0.0033	0.0016	0.03751	95.3	-+
	8	8:60769851:T:C	C	T	0.0991486	0.00384837	0.00220722	0.0812395	C	T	0.104921	-0.010774	0.00226137	1.89427e-06	T	C	0.898	0.0029	0.0033	0.0016	0.03751	95.3	+-
	8	8:60771340:C:T	T	C	0.0991486	0.00384837	0.00220722	0.081239	T	C	0.104921	-0.010774	0.00226137	1.89427e-06	T	C	0.102	0.0029	-0.0033	0.0016	0.03751	95.3	-+
	8	8:60772503:C:T	T	C	0.0991486	0.00384837	0.00220722	0.0812395	T	C	0.104921	-0.010774	0.00226137	1.89427e-06	T	C	0.102	0.0029	-0.0033	0.0016	0.03751	95.3	-+
	8	8:60773153:G:A	A	G	0.0991486	0.00384837	0.00220722	0.0812395	A	G	0.104921	-0.010774	0.00226137	1.89427e-06	A	G	0.102	0.0029	-0.0033	0.0016	0.03751	95.3	-+
	8	8:60775727:T:C	C	T	0.0991486	0.00384837	0.00220722	0.0812395	C	T	0.104921	-0.010774	0.00226137	1.89427e-06	T	C	0.898	0.0029	0.0033	0.0016	0.03751	95.3	+-
	8	8:60776762:T:C	C	T	0.0991486	0.00384837	0.00220722	0.0812395	C	T	0.104921	-0.010774	0.00226137	1.89427e-06	T	C	0.898	0.0029	0.0033	0.0016	0.03751	95.3	+-
	8	8:60776943:C:T	T	C	0.0991486	0.00384837	0.00220722	0.0812395	T	C	0.104921	-0.010774	0.00226137	1.89427e-06	T	C	0.102	0.0029	-0.0033	0.0016	0.03751	95.3	-+
	8	8:60779215:A:G	G	A	0.0991486	0.00384837	0.00220722	0.0812395	G	A	0.10462	-0.0106995	0.00226352	2.27951e-06	A	G	0.8982	0.0027	0.0032	0.0016	0.04019	95.3	+-
	8	8:60779473:G:C	C	G	0.0991486	0.00384837	0.00220722	0.0812395	C	G	0.104921	-0.010774	0.00226137	1.89427e-06	C	G	0.102	0.0029	-0.0033	0.0016	0.03751	95.3	-+
	8	8:60780343:G:A	A	G	0.0991486	0.00384837	0.00220722	0.0812395	A	G	0.104921	-0.010774	0.00226137	1.89427e-06	A	G	0.102	0.0029	-0.0033	0.0016	0.03751	95.3	-+
	8	8:60781792:T:C	C	T	0.0991486	0.00384837	0.00220722	0.0812395	C	T	0.104921	-0.010774	0.00226137	1.89427e-06	T	C	0.898	0.0029	0.0033	0.0016	0.03751	95.3	+-
	8	8:60788530:T:C	C	T	0.0991486	0.00384837	0.00220722	0.0812395	C	T	0.104921	-0.010774	0.00226137	1.89427e-06	T	C	0.898	0.0029	0.0033	0.0016	0.03751	95.3	+-
	8	8:60788899:G:A	A	G	0.0991486	0.00384837	0.00220722	0.0812395	A	G	0.104921	-0.010774	0.00226137	1.89427e-06	A	G	0.102	0.0029	-0.0033	0.0016	0.03751	95.3	-+
	8	8:60790931:A:T	T	A	0.0991486	0.00384837	0.00220722	0.0812395	T	A	0.104469	-0.0107023	0.00226461	2.29085e-06	A	T	0.8983	0.0027	0.0032	0.0016	0.04037	95.3	+-
	8	8:60792069:A:G	G	A	0.0991486	0.00384837	0.00220722	0.0812395	G	A	0.104921	-0.010774	0.00226137	1.89427e-06	A	G	0.898	0.0029	0.0033	0.0016	0.03751	95.3	+-
	8	8:60794511:T:C	C	T	0.0991486	0.00384837	0.00220722	0.0812395	C	T	0.104921	-0.010774	0.00226137	1.89427e-06	T	C	0.898	0.0029	0.0033	0.0016	0.03751	95.3	+-
	8	8:60794756:A:C	C	A	0.0991486	0.00384837	0.00220722	0.0812395	C	A	0.104469	-0.0107023	0.00226461	2.29085e-06	A	C	0.8983	0.0027	0.0032	0.0016	0.04037	95.3	+-
	8	8:60800794:C:T	T	C	0.0991486	0.00384837	0.00220722	0.0812395	T	C	0.104771	-0.0107769	0.00226245	1.90367e-06	T	C	0.1019	0.0028	-0.0033	0.0016	0.03768	95.3	-+
	8	8:60802886:C:G	G	C	0.0991486	0.00384837	0.00220722	0.0812395	G	C	0.104771	-0.0107769	0.00226245	1.90367e-06	C	G	0.8981	0.0028	0.0033	0.0016	0.03768	95.3	+-
	8	8:60805076:T:G	G	T	0.0991486	0.00384837	0.00220722	0.0812395	G	T	0.104771	-0.0107769	0.00226245	1.90367e-06	T	G	0.8981	0.0028	0.0033	0.0016	0.03768	95.3	+-
	8	8:60812121:T:C	C	T	0.0991486	0.00384837	0.00220722	0.0812395	C	T	0.104771	-0.0107769	0.00226245	1.90367e-06	T	C	0.8981	0.0028	0.0033	0.0016	0.03768	95.3	+-
	8	8:60812348:A:G	G	A	0.0991486	0.00384837	0.00220722	0.0812395	G	A	0.104771	-0.0107769	0.00226245	1.90367e-06	A	G	0.8981	0.0028	0.0033	0.0016	0.03768	95.3	+-
	8	8:60813519:A:C	C	A	0.09805	0.00410834	0.00221873	0.0640739	C	A	0.10462	-0.0108305	0.00226352	1.71165e-06	A	C	0.8987	0.0033	0.0032	0.0016	0.04266	95.5	+-
	8	8:60813521:G:A	A	G	0.09805	0.00410834	0.00221873	0.0640739	A	G	0.104921	-0.0108207	0.00226137	1.70988e-06	A	G	0.1014	0.0034	-0.0032	0.0016	0.04241	95.5	-+
	8	8:60817353:G:A	A	G	0.070997	0.00173194	0.0025431	0.495849	A	G	0.10462	-0.0109987	0.00226352	1.17915e-06	A	G	0.0898	0.0167	-0.0054	0.0017	0.001489	92.8	-+
	8	8:60820797:C:T	T	C	0.0991486	0.00384837	0.00220722	0.0812395	T	C	0.104771	-0.0107769	0.00226245	1.90367e-06	T	C	0.1019	0.0028	-0.0033	0.0016	0.03768	95.3	-+
	8	8:60822139:A:T	T	A	0.0991486	0.00384837	0.00220722	0.0812395	T	A	0.104771	-0.0107769	0.00226245	1.90367e-06	A	T	0.8981	0.0028	0.0033	0.0016	0.03768	95.3	+-
	8	8:60823861:A:T	T	A	0.0991486	0.00384837	0.00220722	0.0812395	T	A	0.104318	-0.0108223	0.00226568	1.78268e-06	A	T	0.8983	0.0026	0.0033	0.0016	0.03713	95.4	+-
	8	8:60828810:T:C	C	T	0.0991486	0.00384837	0.00220722	0.0812395	C	T	0.104016	-0.0107477	0.00226786	2.14651e-06	T	C	0.8985	0.0024	0.0033	0.0016	0.03979	95.3	+-
	8	8:60831756:C:T	T	C	0.0991486	0.00384837	0.00220722	0.0812395	T	C	0.104318	-0.0108223	0.00226568	1.78268e-06	T	C	0.1017	0.0026	-0.0033	0.0016	0.03713	95.4	-+
	8	8:60842591:A:G	G	A	0.100659	0.00395123	0.00219648	0.0720361	G	A	0.104167	-0.0108715	0.00226677	1.61855e-06	A	G	0.8976	0.0018	0.0032	0.0016	0.0408	95.5	+-
	8	8:60852120:C:T	T	C	0.0690744	0.00223369	0.0025691	0.384603	T	C	0.101751	-0.0111425	0.00228833	1.12015e-06	T	C	0.0873	0.0162	-0.0052	0.0017	0.00223	93.4	-+
	8	8:60853369:A:G	G	A	0.0690744	0.00223369	0.0025691	0.384603	G	A	0.101751	-0.0111425	0.00228833	1.12015e-06	A	G	0.9127	0.0162	0.0052	0.0017	0.00223	93.4	+-
	8	8:60854349:T:C	C	T	0.0690744	0.00223369	0.0025691	0.384603	C	T	0.101751	-0.0111425	0.00228833	1.12015e-06	T	C	0.9127	0.0162	0.0052	0.0017	0.00223	93.4	+-
	8	8:60855333:G:T	T	G	0.0689371	0.00240579	0.00258148	0.351366	T	G	0.101449	-0.0110067	0.00229061	1.54631e-06	T	G	0.0871	0.0161	-0.0051	0.0017	0.002924	93.4	-+
	8	8:60855552:T:G	G	T	0.0689371	0.00240579	0.00258148	0.351366	G	T	0.101449	-0.0110067	0.00229061	1.54631e-06	T	G	0.9129	0.0161	0.0051	0.0017	0.002924	93.4	+-
	8	8:60857845:C:T	T	C	0.0689371	0.00240579	0.00258148	0.351366	T	C	0.101449	-0.0110067	0.00229061	1.54631e-06	T	C	0.0871	0.0161	-0.0051	0.0017	0.002924	93.4	-+
	8	8:60860630:A:T	T	A	0.0689371	0.00240579	0.00258148	0.351366	T	A	0.0999396	-0.010987	0.00230609	1.89464e-06	A	T	0.9138	0.0154	0.005	0.0017	0.003366	93.3	+-
	8	8:60868400:C:A	A	C	0.0689371	0.00240579	0.00258148	0.351366	A	C	0.101449	-0.0110067	0.00229061	1.54631e-06	A	C	0.0871	0.0161	-0.0051	0.0017	0.002924	93.4	-+
	8	8:60912553:G:A	A	G	0.0663279	0.00214584	0.00262432	0.413543	A	G	0.101449	-0.0114269	0.00229446	6.35139e-07	A	G	0.0862	0.0174	-0.0055	0.0017	0.001322	93.4	-+
	8	8:60922360:A:G	G	A	0.0664653	0.00235699	0.00262233	0.36875	G	A	0.101449	-0.0114269	0.00229446	6.35139e-07	A	G	0.9137	0.0173	0.0055	0.0017	0.001598	93.6	+-
	10	10:88081937:G:A	G	A	0.135128	0.00919043	0.00191128	1.5205e-06	G	A	0.11881	-0.0031848	0.00210721	0.13069	A	G	0.8722	0.0081	-0.0036	0.0014	0.01089	94.7	+-
	12	12:16669945:A:G							A	G	0.474034	0.00625781	0.00135521	3.88245e-06
	12	12:16671432:T:C							T	C	0.451691	0.00604435	0.00135922	8.71073e-06
	12	12:16672401:T:G							T	G	0.450785	0.00614306	0.00135968	6.24222e-06
	12	12:16672523:A:C							A	C	0.450634	0.00612374	0.00135936	6.64137e-06
	12	12:16674062:A:G							A	G	0.451087	0.00610511	0.00135873	7.01428e-06
	12	12:16675816:T:C							T	C	0.451389	0.00604999	0.00135777	8.35755e-06
	12	12:16679246:A:T							A	T	0.452295	0.00614128	0.00135809	6.12582e-06

## Sheet: TotCho
	Online supplementary
	GWAS results from mixed linear model association analyses (mlma). SNPs identifed at the suggestive level (1 x 105) in at least one ethnicity. Significant SNPs are shown in bold. Shaded rows represent SNPs not included in the GWAS due to the SNP not being included in the GWAS as a result of failing a previous QC step. Meta-analysis results obtained from a fixed effects inverse variance model in ME…
			South Asians						White European						Meta Analysis
	Chromosome	SNP	A1	A2	Frequency	β estimate	SE	P value	A1	A2	Frequency	β estimate	SE	P value	A1	A2	Frequency	FreqSE	β estimate	SE	P value	I2	Direction
	2	2:21179426:C:T	T	C	0.115892	-0.0220264	0.00463985	2.06232e-06	T	C	0.059488	-0.00593224	0.00679966	0.382972	T	C	0.098	0.0263	-0.0169	0.0038	1.019e-05	73.8	--
	2	2:21182322:G:T	T	G	0.116167	-0.0215711	0.00463664	3.28228e-06	T	G	0.060241	-0.00614503	0.00676517	0.363702	T	G	0.0983	0.0261	-0.0166	0.0038	1.355e-05	71.7	--
	2	2:21183797:G:T	T	G	0.111081	-0.0215026	0.00472335	5.30382e-06	T	G	0.0561747	-0.00791006	0.00697936	0.25706	T	G	0.0938	0.0255	-0.0172	0.0039	1.056e-05	61.6	--
	2	2:21191063:A:G	G	A	0.116167	-0.0215711	0.00463664	3.28228e-06	G	A	0.0603916	-0.00590454	0.00675835	0.382301	A	G	0.9017	0.026	0.0166	0.0038	1.488e-05	72.6	++
	2	2:21194868:T:C	C	T	0.116167	-0.0217108	0.00463665	2.83501e-06	C	T	0.0600904	-0.00652509	0.00677202	0.335278	T	C	0.9017	0.0261	0.0169	0.0038	1.044e-05	70.8	++
	2	2:21195522:G:T	T	G	0.116167	-0.0217108	0.00463665	2.83501e-06	T	G	0.0597892	-0.0072794	0.00678579	0.283387	T	G	0.0982	0.0263	-0.0171	0.0038	7.774e-06	67.6	--
	2	2:21206275:G:C	C	G	0.11658	-0.0212557	0.00463195	4.45514e-06	C	G	0.0599398	-0.00661193	0.0067789	0.329377	C	G	0.0986	0.0264	-0.0166	0.0038	1.43e-05	68.6	--
	2	2:21214832:G:A	A	G	0.115067	-0.0222632	0.00466756	1.84424e-06	A	G	0.0712349	-0.00907841	0.00622677	0.144851	A	G	0.0993	0.021	-0.0175	0.0037	2.718e-06	65.2	--
	2	2:21239661:T:C	C	T	0.124553	-0.0219208	0.00450559	1.14313e-06	C	T	0.0823795	-0.0119787	0.00583679	0.0401422	T	C	0.8912	0.0204	0.0182	0.0036	3.302e-07	45	++
	2	2:21241505:A:G	G	A	0.126615	-0.0211725	0.00446392	2.10543e-06	G	A	0.0870482	-0.014689	0.00573269	0.0103976	A	G	0.8883	0.0192	0.0187	0.0035	1.058e-07	0	++
	2	2:21246306:G:C	C	G	0.145862	-0.0189227	0.00421562	7.16561e-06	C	G	0.0817771	-0.011188	0.00588771	0.0574028	C	G	0.1241	0.0303	-0.0163	0.0034	1.976e-06	12.4	--
	2	2:213014915:A:C							A	C	0.394729	0.0147066	0.0032809	7.3774e-06
	2	2:213017019:C:T							C	T	0.440813	0.0144814	0.0032301	7.35128e-06
	2	2:213017607:C:T							C	T	0.440813	0.0144814	0.0032301	7.35128e-06
	3	3:125811541:A:G	G	A	0.222436	0.00406558	0.0035594	0.253367	G	A	0.206627	-0.0181121	0.00399956	5.93999e-06	A	G	0.7846	0.0079	0.0057	0.0027	0.03098	94.2	+-
	3	3:125814420:A:C	C	A	0.222436	0.00406558	0.0035594	0.253367	C	A	0.206627	-0.0181121	0.00399956	5.93999e-06	A	C	0.7846	0.0079	0.0057	0.0027	0.03098	94.2	+-
	3	3:125815624:A:C	C	A	0.222436	0.00406558	0.0035594	0.253367	C	A	0.206627	-0.0181121	0.00399956	5.93999e-06	A	C	0.7846	0.0079	0.0057	0.0027	0.03098	94.2	+-
	3	3:125815762:C:T	T	C	0.222436	0.00406558	0.0035594	0.253367	T	C	0.206627	-0.0181121	0.00399956	5.93999e-06	T	C	0.2154	0.0079	-0.0057	0.0027	0.03098	94.2	-+
	3	3:125818650:G:A	A	G	0.222436	0.00406558	0.0035594	0.253367	A	G	0.206627	-0.0181121	0.00399956	5.93999e-06	A	G	0.2154	0.0079	-0.0057	0.0027	0.03098	94.2	-+
	3	3:125819799:A:G	G	A	0.222436	0.00406558	0.0035594	0.253367	G	A	0.206928	-0.0178478	0.00399892	8.07609e-06	A	G	0.7844	0.0077	0.0056	0.0027	0.0345	94	+-
	3	3:125820707:G:A	A	G	0.222436	0.00406558	0.0035594	0.253367	A	G	0.206627	-0.017978	0.00399956	6.95693e-06	A	G	0.2154	0.0079	-0.0057	0.0027	0.03276	94.1	-+
	3	3:125822129:G:A	A	G	0.222436	0.00406558	0.0035594	0.253367	A	G	0.206627	-0.0178764	0.00399585	7.68576e-06	A	G	0.2154	0.0079	-0.0056	0.0027	0.03377	94.1	-+
	3	3:125822946:G:C	C	G	0.222436	0.00406558	0.0035594	0.253367	C	G	0.206627	-0.0178764	0.00399585	7.68576e-06	C	G	0.2154	0.0079	-0.0056	0.0027	0.03377	94.1	-+
	3	3:125826059:T:C	C	T	0.222299	0.00410334	0.0035622	0.249357	C	T	0.206627	-0.0180213	0.00399585	6.48232e-06	T	C	0.7846	0.0078	0.0057	0.0027	0.03225	94.1	+-
	3	3:125826214:G:A	A	G	0.222024	0.00418014	0.00356527	0.241012	A	G	0.206325	-0.0179366	0.00399649	7.18653e-06	A	G	0.2151	0.0078	-0.0056	0.0027	0.03462	94.1	-+
	3	3:125826243:G:A	A	G	0.222024	0.00418014	0.00356527	0.241012	A	G	0.206024	-0.0180557	0.00399714	6.26784e-06	A	G	0.2149	0.0079	-0.0057	0.0027	0.03302	94.2	-+
	3	3:125826287:C:G	G	C	0.222024	0.00418014	0.00356527	0.241012	G	C	0.206325	-0.0179366	0.00399649	7.18653e-06	C	G	0.7849	0.0078	0.0056	0.0027	0.03462	94.1	+-
	3	3:125826329:G:A	A	G	0.222299	0.00410334	0.0035622	0.249357	A	G	0.205723	-0.0179796	0.00400152	7.01638e-06	A	G	0.215	0.0082	-0.0057	0.0027	0.0334	94.1	-+
	4	4:13015554:A:G							G	A	0.37259	0.0159775	0.00334803	1.82224e-06
	6	6:146530435:A:G	G	A	0.252543	-0.00441474	0.00339695	0.193732	G	A	0.228313	0.0170247	0.00378315	6.79114e-06	A	G	0.7583	0.012	-0.0052	0.0025	0.04139	94.4	-+
	6	6:146599641:A:G							G	A	0.228012	0.0169521	0.00377716	7.18723e-06
	6	6:146603257:G:C	C	G	0.254605	-0.0045643	0.00338346	0.177335	C	G	0.228012	0.0169521	0.00377716	7.18723e-06	C	G	0.2428	0.0132	0.005	0.0025	0.04662	94.4	+-
	6	6:146612203:G:A	A	G	0.254743	-0.0045974	0.0033834	0.174206	A	G	0.228012	0.0169521	0.00377716	7.18723e-06	A	G	0.2428	0.0133	0.005	0.0025	0.04744	94.5	+-
	6	6:146620665:T:C	C	T	0.255018	-0.00453415	0.00338115	0.179917	C	T	0.228012	0.0169521	0.00377716	7.18723e-06	T	C	0.757	0.0134	-0.005	0.0025	0.04613	94.4	-+
	6	6:146633034:G:C	C	G	0.25488	-0.00450109	0.00338121	0.183121	C	G	0.228012	0.0169521	0.00377716	7.18723e-06	C	G	0.2429	0.0134	0.005	0.0025	0.04533	94.4	+-
	6	6:146633818:T:C	C	T	0.25488	-0.00450109	0.00338121	0.183121	C	T	0.228012	0.0169521	0.00377716	7.18723e-06	T	C	0.7571	0.0134	-0.005	0.0025	0.04533	94.4	-+
	6	6:146657251:G:C	C	G	0.254605	-0.00498263	0.00338586	0.141129	C	G	0.227711	0.0170476	0.00377744	6.39183e-06	C	G	0.2426	0.0134	0.0048	0.0025	0.05531	94.7	+-
	6	6:146660058:A:G	G	A	0.254743	-0.00491678	0.00338587	0.146461	G	A	0.227861	0.0169098	0.0037773	7.58071e-06	A	G	0.7572	0.0134	-0.0048	0.0025	0.05655	94.6	-+
	6	6:146662958:A:G	G	A	0.255018	-0.00469167	0.00339292	0.166732	G	A	0.227711	0.0170293	0.00377744	6.53962e-06	A	G	0.7572	0.0136	-0.005	0.0025	0.04728	94.5	-+
	10	10:54153591:T:G	G	T	0.158235	-0.00137502	0.00409716	0.73717	G	T	0.0771084	0.029355	0.00604299	1.18762e-06	T	G	0.8673	0.0377	-0.0083	0.0034	0.01435	94.4	-+
	11	11:97215156:A:G							G	A	0.125151	-0.0216393	0.00483061	7.47788e-06
	11	11:97225096:G:A							A	G	0.12741	-0.0231155	0.00481943	1.61607e-06
	11	11:97231643:T:C							C	T	0.14006	-0.0212846	0.00466137	4.96696e-06
	11	11:97234412:A:G							G	A	0.139608	-0.0211887	0.00467118	5.73211e-06
	11	11:97250171:C:T							T	C	0.128614	-0.0220609	0.00481325	4.57523e-06
	11	11:97251839:T:C							C	T	0.14262	-0.0211807	0.00465728	5.41931e-06
	11	11:97253560:G:T							T	G	0.128464	-0.022537	0.00482133	2.94771e-06
	11	11:97256147:G:A							A	G	0.130422	-0.0218528	0.00479461	5.16974e-06
	11	11:97257485:G:A							A	G	0.128614	-0.0226736	0.00481974	2.54708e-06
	11	11:97260323:A:G							G	A	0.131175	-0.0229764	0.00477428	1.49028e-06
	11	11:97263377:G:T							T	G	0.131024	-0.0217862	0.00478213	5.21982e-06
	11	11:97263420:A:T							T	A	0.131024	-0.0217862	0.00478213	5.21982e-06
	11	11:97265712:A:G							G	A	0.134337	-0.0213865	0.00473106	6.17111e-06
	12	12:128422986:T:C	C	T	0.0675007	-0.0265875	0.00599234	9.12605e-06	C	T	0.0364458	0.00464117	0.00853281	0.586496	T	C	0.9428	0.0146	0.0163	0.0049	0.0009054	88.9	-+
	12	12:128427082:G:A	A	G	0.0672257	-0.0267533	0.00600174	8.28865e-06	A	G	0.0362952	0.0039976	0.00851225	0.63862	A	G	0.057	0.0146	-0.0165	0.0049	0.0007449	88.5	+-
	12	12:128427252:G:A	A	G	0.0673632	-0.0267156	0.00599698	8.39526e-06	A	G	0.0364458	0.00441821	0.00849706	0.603085	A	G	0.0571	0.0146	-0.0164	0.0049	0.0008383	88.8	+-
	12	12:128428191:G:A	A	G	0.0673632	-0.0267156	0.00599698	8.39526e-06	A	G	0.0364458	0.00441821	0.00849706	0.603085	A	G	0.0571	0.0146	-0.0164	0.0049	0.0008383	88.8	+-
	12	12:128429277:G:A	A	G	0.0673632	-0.0267156	0.00599698	8.39526e-06	A	G	0.036747	0.0054656	0.00846667	0.518575	A	G	0.0571	0.0144	-0.016	0.0049	0.001106	89.6	+-
	12	12:128430093:C:T	T	C	0.0672257	-0.0265348	0.0060017	9.81452e-06	T	C	0.0364458	0.00441821	0.00849706	0.603085	T	C	0.057	0.0145	-0.0162	0.0049	0.0009288	88.7	+-
	18	18:32058066:A:T							T	A	0.216114	-0.01778	0.00390024	5.14726e-06
