# Supplementary material for: Metabolic drivers of dysglycemia in pregnancy: ethnic-specific GWAS of 146 metabolites and 1-sample Mendelian randomization analyses in a UK multi-ethnic birth cohort
Source: Front Endocrinol (Lausanne). 2023 May 15;14:1157416. doi: 10.3389/fendo.2023.1157416 (PMC10225646; doi:10.3389/fendo.2023.1157416)
Supplement: Supplementary file 1 [file DataSheet_1.zip › Supplementary Excel. GWAS results/Glycolysis Related.xlsx]

## Sheet: Lactate
	Online supplementary
	GWAS results from mixed linear model association analyses (mlma). SNPs identifed at the suggestive level (1 x 105) in at least one ethnicity. Significant SNPs are shown in bold. Shaded rows represent SNPs not included in the GWAS due to the SNP not being included in the GWAS as a result of failing a previous QC step. Meta-analysis results obtained from a fixed effects inverse variance model in ME…
			South Asians						White Europeans						Meta Analysis
	Chromosome	SNP	A1	A2	Frequency	β estimate	SE	P value	A1	A2	Frequency	β estimate	SE	P value	A1	A2	Frequency	FreqSE	β estimate	SE	P value	I2	Direction
	6	6:166287959:C:T							T	C	0.203607	-0.0318483	0.00719705	9.63579e-06
	7	7:126290421:G:A	A	G	0.0941411	0.0414193	0.00913156	5.73737e-06	A	G	0.178329	0.00480364	0.00772674	0.534146	A	G	0.1432	0.0415	0.0201	0.0059	0.0006629	89.3	++
	7	7:155680095:C:A							A	C	0.0624229	-0.0551204	0.012127	5.48668e-06
	7	7:155680496:G:A							A	G	0.0619605	-0.056162	0.0121637	3.88977e-06
	7	7:155680594:G:A							A	G	0.0624229	-0.0551204	0.012127	5.48668e-06
	9	9:101121741:G:A							A	G	0.0604192	-0.0548015	0.0123207	8.67107e-06
	9	9:20734868:C:T							C	T	0.173089	0.0337063	0.00759521	9.0868e-06
	9	9:20739882:A:G							A	G	0.169236	0.03444	0.00765923	6.90693e-06
	9	9:20749244:C:A							C	A	0.150123	0.0366151	0.00803068	5.12996e-06
	9	9:20750142:T:A							T	A	0.149815	0.0362521	0.00804389	6.5817e-06
	9	9:20750336:A:G							A	G	0.149815	0.0362521	0.00804389	6.5817e-06
	9	9:20801991:T:A							T	A	0.14889	0.0359207	0.00804585	8.02546e-06
	9	9:20804446:G:A							G	A	0.149044	0.0367501	0.00805341	5.03555e-06
	9	9:20808040:C:T							C	T	0.148736	0.0363366	0.00805725	6.48874e-06
	9	9:20813766:G:C							G	C	0.150277	0.0363544	0.0080288	5.95466e-06
	9	9:20815995:G:T							G	T	0.150432	0.0363722	0.00801755	5.71756e-06
	9	9:20817711:A:G							A	G	0.15521	0.0380364	0.00794346	1.68124e-06
	9	9:20817835:T:G							T	G	0.170314	0.0346645	0.00763386	5.60164e-06
	9	9:20821287:C:T							C	T	0.166307	0.036771	0.00772642	1.94426e-06
	9	9:20825635:T:C							T	C	0.166615	0.0366111	0.00771526	2.08209e-06
	9	9:20830610:G:A							G	A	0.16754	0.0366031	0.00770697	2.0408e-06
	9	9:20841481:T:C							T	C	0.166924	0.0356806	0.00771249	3.72185e-06
	9	9:20843841:G:A							G	A	0.166769	0.035746	0.00771387	3.58685e-06
	9	9:20848855:T:C							T	C	0.166615	0.0366978	0.00771526	1.96958e-06
	9	9:20849608:A:G							A	G	0.166615	0.0366978	0.00771526	1.96958e-06
	9	9:20849927:G:C							G	C	0.166615	0.0366978	0.00771526	1.96958e-06
	9	9:20852984:A:G							A	G	0.166769	0.036632	0.00771387	2.04581e-06
	9	9:20855200:G:A							G	A	0.166461	0.0365119	0.00771666	2.22788e-06
	9	9:20857745:A:G							A	G	0.166307	0.0360642	0.00771805	2.97247e-06
	9	9:20858062:A:G							A	G	0.166461	0.0365424	0.00771666	2.18486e-06
	9	9:20862355:G:A							G	A	0.166769	0.036753	0.00771387	1.89292e-06
	9	9:20873846:G:A							G	A	0.166924	0.0364004	0.00771249	2.36225e-06
	9	9:20876470:T:C							T	C	0.167078	0.0363653	0.0077111	2.40572e-06
	9	9:20877160:C:T							C	T	0.167078	0.0363653	0.0077111	2.40572e-06
	9	9:20882117:T:C							T	C	0.166924	0.0364004	0.00771249	2.36225e-06
	9	9:20882525:T:C							T	C	0.166769	0.036584	0.00771387	2.10968e-06
	9	9:20883199:C:G							C	G	0.167078	0.0368779	0.0077111	1.73181e-06
	9	9:20883411:A:G							A	G	0.167078	0.0368779	0.0077111	1.73181e-06
	9	9:20883713:A:G							A	G	0.167078	0.0368779	0.0077111	1.73181e-06
	9	9:20888639:C:G							C	G	0.168465	0.0362661	0.00766586	2.23567e-06
	9	9:20889075:T:C							T	C	0.166924	0.0364004	0.00771249	2.36225e-06
	9	9:20889406:G:A							G	A	0.167078	0.0368779	0.0077111	1.73181e-06
	9	9:20891237:T:C							T	C	0.167386	0.0364742	0.00770835	2.22566e-06
	9	9:20892952:A:G							A	G	0.167078	0.0362701	0.0077111	2.55586e-06
	9	9:20893698:C:T							C	T	0.167078	0.0362701	0.0077111	2.55586e-06
	9	9:20894819:T:C							T	C	0.167078	0.0362701	0.0077111	2.55586e-06
	9	9:20896749:G:A							G	A	0.16754	0.0357878	0.00769867	3.34246e-06
	9	9:20896938:G:A							G	A	0.167694	0.0362639	0.00769731	2.4621e-06
	9	9:20997090:C:G							G	C	0.166924	0.0369636	0.00771249	1.64556e-06
	9	9:21004244:G:A							A	G	0.162762	0.0368204	0.00776807	2.13759e-06
	9	9:21005422:G:A							A	G	0.162916	0.0367796	0.00776659	2.18385e-06
	9	9:21010623:G:A							A	G	0.167848	0.0361621	0.00770424	2.68183e-06
	9	9:21012787:C:T							T	C	0.168002	0.0360743	0.00770287	2.82397e-06
	9	9:21013478:C:G							G	C	0.167078	0.036275	0.0077111	2.54793e-06
	9	9:21017637:C:T							T	C	0.168002	0.0361271	0.00768632	2.59929e-06
	9	9:21024723:C:A							A	C	0.168002	0.0361271	0.00768632	2.59929e-06
	10	10:63681422:C:T							T	C	0.473335	-0.0263524	0.00588286	7.48105e-06
	21	21:46124461:A:G	G	A	0.389505	0.00723418	0.00550689	0.188961	G	A	0.232429	-0.0352376	0.00692747	3.64432e-07	A	G	0.6713	0.0765	0.0092	0.0043	0.0326	95.7	+-
	21	21:46124765:G:T	T	G	0.389078	0.00749444	0.00550703	0.173549	T	G	0.232429	-0.0349852	0.00692144	4.31252e-07	T	G	0.3284	0.0763	-0.009	0.0043	0.03733	95.7	-+
	21	21:46126417:G:A	A	G	0.390927	0.00747141	0.00550329	0.174582	A	G	0.231967	-0.0343699	0.00693416	7.17368e-07	A	G	0.3295	0.0774	-0.0087	0.0043	0.0436	95.5	-+
	21	21:46128176:G:C	C	G	0.389078	0.00742589	0.00550748	0.177553	C	G	0.231813	-0.0343918	0.00693438	7.06357e-07	C	G	0.3282	0.0766	-0.0087	0.0043	0.04249	95.5	-+
	21	21:46128238:G:A	A	G	0.389221	0.00774442	0.00550202	0.159262	A	G	0.231813	-0.0343918	0.00693438	7.06357e-07	A	G	0.3284	0.0766	-0.0085	0.0043	0.0477	95.6	-+
	21	21:46128445:C:G	G	C	0.388794	0.00777495	0.0055023	0.157645	G	C	0.231813	-0.0342806	0.00692833	7.50213e-07	C	G	0.6719	0.0765	0.0085	0.0043	0.04877	95.6	+-
	21	21:46128672:C:A							A	C	0.230888	-0.0329512	0.00692365	1.94339e-06

## Sheet: Pyruvate
	Online supplementary
	GWAS results from mixed linear model association analyses (mlma). SNPs identifed at the suggestive level (1 x 105) in at least one ethnicity. Significant SNPs are shown in bold. Shaded rows represent SNPs not included in the GWAS due to the SNP not being included in the GWAS as a result of failing a previous QC step. Meta-analysis results obtained from a fixed effects inverse variance model in ME…
			South Asians						White Europeans						Meta Analysis
	Chromosome	SNP	A1	A2	Frequency	β estimate	SE	P value	A1	A2	Frequency	β estimate	SE	P value	A1	A2	Frequency	FreqSE	β estimate	SE	P value	I2	Direction
	8	8:31953806:A:C	C	A	0.359978	0.0241566	0.00533173	5.87832e-06	C	A	0.439325	0.000586789	0.00533209	0.912371	A	C	0.6004	0.0397	-0.0124	0.0038	0.001032	89.8	--
	9	9:130094195:G:T	T	G	0.246926	0.0270549	0.00593852	5.2181e-06	T	G	0.308698	0.00261221	0.00569866	0.646672	T	G	0.2791	0.0309	0.0143	0.0041	0.0004919	88.7	++
	9	9:130096344:T:A	A	T	0.246926	0.0270549	0.00593852	5.2181e-06	A	T	0.309459	0.00219026	0.00568914	0.700245	A	T	0.2795	0.0312	0.0141	0.0041	0.0006044	89.1	++
	9	9:130096378:G:C	C	G	0.246926	0.0270549	0.00593852	5.2181e-06	C	G	0.309611	0.00231364	0.00568957	0.684269	C	G	0.2796	0.0313	0.0142	0.0041	0.0005702	89	++
	9	9:130106778:C:T	T	C	0.246646	0.0269142	0.00592944	5.65016e-06	T	C	0.309307	0.002094	0.00569654	0.713177	T	C	0.2792	0.0313	0.014	0.0041	0.0006502	89	++
	9	9:72134376:T:G	T	G	0.339715	0.00723352	0.00529317	0.171758	T	G	0.237226	-0.0286737	0.00630061	5.34051e-06	T	G	0.2973	0.0505	-0.0076	0.0041	0.05997	94.7	-+
	9	9:72134452:T:G	T	G	0.339715	0.00723352	0.00529317	0.171758	T	G	0.237226	-0.0286737	0.00630061	5.34051e-06	T	G	0.2973	0.0505	-0.0076	0.0041	0.05997	94.7	-+
	9	9:72137175:A:C	A	C	0.339435	0.00738249	0.00529512	0.163256	A	C	0.23753	-0.0288733	0.00630028	4.58649e-06	A	C	0.2973	0.0502	-0.0076	0.0041	0.05993	94.8	-+
	9	9:72139864:A:T	A	T	0.339435	0.00738249	0.00529512	0.163256	A	T	0.23753	-0.0288384	0.0063003	4.70996e-06	A	T	0.2973	0.0502	-0.0076	0.0041	0.06042	94.8	-+
	9	9:72141628:C:T	C	T	0.339435	0.00738249	0.00529512	0.163256	C	T	0.23753	-0.0288384	0.0063003	4.70996e-06	T	C	0.7027	0.0502	0.0076	0.0041	0.06042	94.8	+-
	9	9:72142191:A:G	A	G	0.339435	0.00738249	0.00529512	0.163256	A	G	0.237682	-0.0285228	0.00630014	5.97345e-06	A	G	0.2973	0.0501	-0.0075	0.0041	0.06495	94.7	-+
	9	9:72145671:C:T							C	T	0.237987	-0.0281148	0.00629453	7.9494e-06
	9	9:72154281:T:C							T	C	0.237682	-0.0284504	0.00630012	6.30622e-06
	10	10:82250831:T:C	T	C	0.0751817	0.0428979	0.00962364	8.2901e-06	T	C	0.216089	-0.0167958	0.00642043	0.00889675	T	C	0.1727	0.0651	0.0016	0.0053	0.7659	96.2	-+
	13	13:79140843:C:A							A	C	0.293491	-0.026388	0.0058466	6.37991e-06
	20	20:2488753:G:A	G	A	0.411124	-0.00765835	0.00518915	0.139987	G	A	0.485401	0.0240865	0.00538969	7.85835e-06	A	G	0.5531	0.0371	-0.0076	0.0037	0.04171	94.4	-+
	20	20:47360736:A:G							G	A	0.456052	0.025226	0.00527196	1.7104e-06
	20	20:47361519:T:C							C	T	0.456052	0.025226	0.00527196	1.7104e-06
	20	20:47363991:C:A							A	C	0.438108	0.0269171	0.00530527	3.90262e-07
	20	20:47364080:A:C							C	A	0.438108	0.0269171	0.00530527	3.90262e-07
	20	20:47364683:A:G							G	A	0.456052	0.025226	0.00527196	1.7104e-06
	20	20:47364782:T:G							G	T	0.456052	0.025226	0.00527196	1.7104e-06
	20	20:47365717:G:C							C	G	0.456356	0.0251948	0.00527141	1.7572e-06
	20	20:47366335:T:C							C	T	0.456052	0.025226	0.00527196	1.7104e-06
	20	20:47366602:A:G							G	A	0.438108	0.0269171	0.00530527	3.90262e-07
	20	20:47366662:G:A							A	G	0.438108	0.0269171	0.00530527	3.90262e-07
	20	20:47366772:C:G							G	C	0.438108	0.0269171	0.00530527	3.90262e-07
	20	20:47367890:C:T							T	C	0.438108	0.0269171	0.00530527	3.90262e-07
	20	20:47367991:T:C							C	T	0.438108	0.0269171	0.00530527	3.90262e-07
	20	20:47368512:A:G							G	A	0.456052	0.025226	0.00527196	1.7104e-06
	20	20:47369298:A:G							G	A	0.438412	0.0268595	0.00530769	4.18196e-07
	20	20:47369447:A:G							G	A	0.438412	0.0268595	0.00530769	4.18196e-07
	20	20:47369603:G:C							C	G	0.438412	0.0268595	0.00530769	4.18196e-07
	20	20:47370529:T:A							A	T	0.438108	0.0268431	0.00530848	4.26692e-07
	20	20:47370866:C:T							T	C	0.438108	0.0268431	0.00530848	4.26692e-07
	20	20:47372562:T:C							C	T	0.4559	0.0252652	0.00527381	1.66212e-06
	20	20:47373685:A:T							T	A	0.437956	0.0269173	0.00530728	3.94131e-07
	20	20:47374795:T:C							C	T	0.4559	0.0252652	0.00527381	1.66212e-06
	20	20:47375193:C:T							T	C	0.437956	0.0269173	0.00530728	3.94131e-07
	20	20:47375591:G:A							A	G	0.440085	0.0268128	0.0053018	4.2525e-07
	20	20:47376420:T:C							C	T	0.457725	0.0249295	0.00526741	2.21459e-06
	20	20:47376546:G:C							C	G	0.439781	0.0265916	0.00530257	5.30767e-07
	20	20:47376581:A:G							G	A	0.440237	0.0260407	0.00530302	9.08255e-07
	20	20:47376705:T:G							G	T	0.439781	0.0265916	0.00530257	5.30767e-07
	20	20:47378162:A:G							G	A	0.438108	0.0261435	0.00530848	8.44215e-07
	20	20:47380410:A:C							C	A	0.437652	0.0266959	0.00530807	4.92261e-07
	20	20:47380913:C:T							T	C	0.455596	0.025044	0.00527437	2.05195e-06
	20	20:47381427:C:T							T	C	0.437652	0.0266959	0.00530807	4.92261e-07
	20	20:47382056:A:G							G	A	0.4375	0.0266481	0.00531008	5.21039e-07
	20	20:47384255:A:C							C	A	0.455748	0.0249742	0.00527566	2.20293e-06
	20	20:47384332:T:C							C	T	0.4375	0.0266481	0.00531008	5.21039e-07
	20	20:47384444:C:G							G	C	0.4375	0.0266481	0.00531008	5.21039e-07
	20	20:47384774:T:C							C	T	0.4375	0.0266481	0.00531008	5.21039e-07
	20	20:47384865:A:C							C	A	0.455748	0.0249742	0.00527566	2.20293e-06
	20	20:47386456:A:G							G	A	0.437348	0.0265436	0.00531209	5.82835e-07
	20	20:47391023:A:C							C	A	0.437044	0.0268033	0.0053129	4.53651e-07
	20	20:47391354:T:C							C	T	0.437044	0.0268033	0.0053129	4.53651e-07
	20	20:47391692:A:T							T	A	0.455292	0.0250924	0.00527493	1.9658e-06
	20	20:47392779:G:C							C	G	0.437044	0.0264793	0.00530968	6.13311e-07
	20	20:47393515:C:T							T	C	0.437044	0.0264703	0.0053129	6.28432e-07
	20	20:47394389:T:G							G	T	0.436436	0.0255785	0.00531453	1.4873e-06
	20	20:47396200:T:C							T	C	0.439629	0.0243585	0.00530136	4.33234e-06
	20	20:47396814:C:A							C	A	0.440998	0.0244038	0.00528996	3.96448e-06
	20	20:47398741:C:T							T	C	0.438717	0.0240856	0.00530049	5.51866e-06
	20	20:47399358:T:C							T	C	0.439477	0.0242764	0.00530014	4.64251e-06
	20	20:47401553:C:T							C	T	0.440845	0.024322	0.00528875	4.24897e-06
	20	20:47402971:C:T							C	T	0.440389	0.0242644	0.00529147	4.52747e-06
	20	20:47403913:A:G							A	G	0.440541	0.0247354	0.00531511	3.25902e-06
	20	20:47407041:C:G							C	G	0.452859	0.0255192	0.0052859	1.38055e-06

## Sheet: Citrate
	Online supplementary
	GWAS results from mixed linear model association analyses (mlma). SNPs identifed at the suggestive level (1 x 105) in at least one ethnicity. Significant SNPs are shown in bold. Shaded rows represent SNPs not included in the GWAS due to the SNP not being included in the GWAS as a result of failing a previous QC step. Meta-analysis results obtained from a fixed effects inverse variance model in ME…
			South Asians						White European						Meta Analysis
	Chromosome	SNP	A1	A2	Frequency	β estimate	SE	P value	A1	A2	Frequency	β estimate	SE	P value	A1	A2	Frequency	FreqSE	β estimate	SE	P value	I2	Direction
	1	1:22986403:T:C	C	T	0.122356	0.00386331	0.000836121	3.82785e-06
	2	2:49301782:T:C	C	T	0.250618	-0.000977793	0.000620991	0.115356	C	T	0.220042	-0.0157224	0.00322392	1.07825e-06	T	C	0.7505	0.0057	0.0015	0.0006	0.01357	95	++
	2	2:49301806:C:G	G	C	0.251167	-0.000948743	0.000620995	0.126567	G	C	0.220042	-0.0157224	0.00322392	1.07825e-06	C	G	0.7499	0.0058	0.0015	0.0006	0.01541	95.1	++
	2	2:49301820:C:T	T	C	0.251167	-0.000948743	0.000620995	0.126567	T	C	0.218993	-0.0155075	0.00322803	1.55528e-06	T	C	0.25	0.006	-0.0015	0.0006	0.01605	94.9	--
	2	2:49302187:C:A	A	C	0.251442	-0.000954281	0.000620563	0.124106	A	C	0.220342	-0.0157193	0.00322071	1.05704e-06	A	C	0.2503	0.0058	-0.0015	0.0006	0.01496	95.1	--
	2	2:49302318:G:A	A	G	0.251442	-0.000954281	0.000620563	0.124106	A	G	0.219293	-0.0155047	0.0032248	1.5247e-06	A	G	0.2503	0.006	-0.0015	0.0006	0.01558	94.9	--
	2	2:49302328:G:A	A	G	0.251442	-0.000954281	0.000620563	0.124106	A	G	0.219293	-0.0155047	0.0032248	1.5247e-06	A	G	0.2503	0.006	-0.0015	0.0006	0.01558	94.9	--
	2	2:49302895:C:T	T	C	0.251305	-0.000955511	0.000620562	0.123621	T	C	0.220342	-0.0157193	0.00322071	1.05704e-06	T	C	0.2502	0.0058	-0.0015	0.0006	0.01488	95.1	--
	2	2:49303578:C:T	T	C	0.251305	-0.000955511	0.000620562	0.123621	T	C	0.218993	-0.0155477	0.00322515	1.43009e-06	T	C	0.2502	0.006	-0.0015	0.0006	0.0154	94.9	--
	2	2:49303998:A:G	G	A	0.251305	-0.000955511	0.000620562	0.123621	G	A	0.220491	-0.0156679	0.00322054	1.14455e-06	A	G	0.7498	0.0057	0.0015	0.0006	0.015	95	++
	2	2:49304729:C:T	T	C	0.251305	-0.000955511	0.000620562	0.123621	T	C	0.219293	-0.0155478	0.0032248	1.42597e-06	T	C	0.2502	0.0059	-0.0015	0.0006	0.01539	94.9	--
	2	2:49304980:T:A	A	T	0.251305	-0.000955511	0.000620562	0.123621	A	T	0.219293	-0.0155478	0.0032248	1.42597e-06	A	T	0.2502	0.0059	-0.0015	0.0006	0.01539	94.9	--
	2	2:49305933:G:A	A	G	0.251717	-0.000975273	0.000619701	0.115538	A	G	0.219443	-0.0153104	0.00322462	2.05477e-06	A	G	0.2506	0.006	-0.0015	0.0006	0.01462	94.8	--
	2	2:49307035:C:G	G	C	0.251854	-0.000988029	0.000620134	0.111104	G	C	0.219742	-0.0149168	0.00322139	3.64697e-06	C	G	0.7493	0.006	0.0015	0.0006	0.01469	94.5	++
	2	2:49307730:A:G	G	A	0.251991	-0.00100577	0.000620136	0.104835	G	A	0.219892	-0.014955	0.00322122	3.43983e-06	A	G	0.7492	0.006	0.0015	0.0006	0.0135	94.5	++
	2	2:49307880:G:A	A	G	0.251991	-0.00100577	0.000620136	0.104835	A	G	0.219892	-0.014955	0.00322122	3.43983e-06	A	G	0.2508	0.006	-0.0015	0.0006	0.0135	94.5	--
	2	2:49307948:A:G	G	A	0.251991	-0.00100577	0.000620136	0.104835	G	A	0.219892	-0.014955	0.00322122	3.43983e-06	A	G	0.7492	0.006	0.0015	0.0006	0.0135	94.5	++
	2	2:49311546:T:C	C	T	0.251442	-0.000975453	0.000620563	0.115977	C	T	0.219143	-0.015242	0.00323075	2.38412e-06	T	C	0.7497	0.006	0.0015	0.0006	0.01495	94.7	++
	2	2:49312672:A:G	G	A	0.25103	-0.00102149	0.000620994	0.0999858	G	A	0.219892	-0.0150322	0.00322122	3.06198e-06	A	G	0.7501	0.0058	0.0015	0.0006	0.01247	94.5	++
	2	2:49313715:A:G	G	A	0.25103	-0.00102149	0.000620994	0.0999858	G	A	0.219892	-0.0150322	0.00322122	3.06198e-06	A	G	0.7501	0.0058	0.0015	0.0006	0.01247	94.5	++
	2	2:49313973:T:C	C	T	0.25103	-0.00102149	0.000620994	0.0999858	C	T	0.219742	-0.0152358	0.00322139	2.24986e-06	T	C	0.7501	0.0058	0.0015	0.0006	0.01206	94.7	++
	2	2:49314054:T:A	A	T	0.25103	-0.00102149	0.000620994	0.0999858	A	T	0.219742	-0.0152358	0.00322139	2.24986e-06	A	T	0.2499	0.0058	-0.0015	0.0006	0.01206	94.7	--
	2	2:49314527:A:T	T	A	0.249107	-0.00100157	0.000623175	0.108009	T	A	0.219892	-0.0150322	0.00322122	3.06198e-06	A	T	0.7519	0.0054	0.0015	0.0006	0.01373	94.5	++
	2	2:49315141:T:C	C	T	0.247597	-0.00103164	0.000625397	0.0990295	C	T	0.217945	-0.0151794	0.00322931	2.59534e-06	T	C	0.7535	0.0055	0.0015	0.0006	0.01196	94.6	++
	2	2:49315214:C:A	A	C	0.247597	-0.00103164	0.000625397	0.0990295	A	C	0.217945	-0.0151794	0.00322931	2.59534e-06	A	C	0.2465	0.0055	-0.0015	0.0006	0.01196	94.6	--
	2	2:49315654:G:T	T	G	0.247597	-0.00103164	0.000625397	0.0990295	T	G	0.219742	-0.0151318	0.00321567	2.53051e-06	T	G	0.2466	0.0052	-0.0015	0.0006	0.01182	94.6	--
	2	2:49317230:T:G	G	T	0.247734	-0.00101841	0.000625395	0.103436	G	T	0.220192	-0.0148874	0.0032123	3.57801e-06	T	G	0.7533	0.0052	0.0015	0.0006	0.01299	94.4	++
	2	2:49318609:T:A	A	T	0.24691	-0.000970213	0.000625853	0.121088	A	T	0.219593	-0.0153348	0.00321584	1.8559e-06	A	T	0.2459	0.0051	-0.0015	0.0006	0.01499	94.8	--
	2	2:49318611:T:A	A	T	0.246773	-0.000970926	0.000625856	0.120816	A	T	0.219443	-0.0155653	0.00321888	1.32731e-06	A	T	0.2458	0.0051	-0.0015	0.0006	0.01445	95	--
	2	2:49321142:A:G	G	A	0.24691	-0.000970213	0.000625853	0.121088	G	A	0.220342	-0.01494	0.00321214	3.30135e-06	A	G	0.7541	0.005	0.0015	0.0006	0.0159	94.5	++
	2	2:49323405:A:G	G	A	0.247734	-0.00101841	0.000625395	0.103436	G	A	0.219892	-0.0152933	0.0032155	1.97343e-06	A	G	0.7533	0.0052	0.0015	0.0006	0.01219	94.7	++
	2	2:49324273:G:T	T	G	0.247459	-0.00101034	0.000625399	0.106199	T	G	0.219892	-0.0154052	0.00321265	1.62543e-06	T	G	0.2465	0.0052	-0.0015	0.0006	0.01235	94.8	--
	2	2:49325118:C:A	A	C	0.247459	-0.00101034	0.000625399	0.106199	A	C	0.219892	-0.0154052	0.00321265	1.62543e-06	A	C	0.2465	0.0052	-0.0015	0.0006	0.01235	94.8	--
	2	2:49325243:T:C	C	T	0.247459	-0.00101034	0.000625399	0.106199	C	T	0.219892	-0.0154052	0.00321265	1.62543e-06	T	C	0.7535	0.0052	0.0015	0.0006	0.01235	94.8	++
	2	2:49326829:C:T	T	C	0.247597	-0.00101906	0.000624954	0.102971	T	C	0.220042	-0.015309	0.00321247	1.88388e-06	T	C	0.2466	0.0052	-0.0015	0.0006	0.01205	94.8	--
	2	2:49355298:G:A	A	G	0.27671	-0.000431418	0.000600041	0.472153	A	G	0.211354	-0.0145977	0.00327391	8.24195e-06	A	G	0.2746	0.0116	-0.0009	0.0006	0.1308	94.5	--
	2	2:49355533:T:A	A	T	0.27671	-0.000431418	0.000600041	0.472153	A	T	0.211354	-0.0145977	0.00327391	8.24195e-06	A	T	0.2746	0.0116	-0.0009	0.0006	0.1308	94.5	--
	2	2:49356562:C:T	T	C	0.276435	-0.000442856	0.0006	0.460457	T	C	0.211354	-0.0145977	0.00327391	8.24195e-06	T	C	0.2743	0.0115	-0.0009	0.0006	0.1261	94.5	--
	2	2:49357674:T:A	A	T	0.276435	-0.00042714	0.0006	0.476527	A	T	0.211504	-0.0144998	0.00327368	9.45801e-06	A	T	0.2743	0.0115	-0.0009	0.0006	0.1339	94.4	--
	2	2:49359676:C:T	T	C	0.240593	-0.000916568	0.000628796	0.144936	T	C	0.190983	-0.0157158	0.00340248	3.85726e-06	T	C	0.239	0.0089	-0.0014	0.0006	0.02304	94.5	--
	2	2:49360164:G:A	A	G	0.27616	-0.000454518	0.000600351	0.448998	A	G	0.211354	-0.0145977	0.00327391	8.24195e-06	A	G	0.2741	0.0115	-0.0009	0.0006	0.1214	94.5	--
	2	2:49360838:C:T	T	C	0.27616	-0.000454518	0.000600351	0.448998	T	C	0.211354	-0.0145977	0.00327391	8.24195e-06	T	C	0.2741	0.0115	-0.0009	0.0006	0.1214	94.5	--
	2	2:54693204:G:T							T	G	0.451917	0.0116728	0.00263283	9.26898e-06
	2	2:54703345:G:T							G	T	0.30722	-0.0128669	0.00276188	3.18152e-06
	3	3:184181291:G:C							G	C	0.364739	-0.0121005	0.00265783	5.29443e-06
	3	3:95012379:G:A	A	G	0.0615216	-0.000197561	0.00110818	0.858506	A	G	0.0702516	0.0220564	0.00446917	8.00499e-07	A	G	0.062	0.002	0.0011	0.0011	0.3102	95.7	-+
	4	4:133095840:C:A							A	C	0.147394	-0.0165859	0.00373712	9.07397e-06
	4	4:133101167:C:T							T	C	0.147394	-0.0165859	0.00373712	9.07397e-06
	4	4:133101638:T:C							C	T	0.147993	-0.0170007	0.003729	5.1384e-06
	4	4:133102850:C:T							T	C	0.147394	-0.0165859	0.00373712	9.07397e-06
	4	4:133102997:C:T							T	C	0.147394	-0.0165859	0.00373712	9.07397e-06
	4	4:165431761:T:C							C	T	0.252397	0.013541	0.00303738	8.26865e-06
	4	4:165432267:G:A							A	G	0.245057	0.0138123	0.00305467	6.13454e-06
	4	4:165433055:C:T							T	C	0.246255	0.0138952	0.00305205	5.29508e-06
	4	4:165434078:A:G							G	A	0.246255	0.0138952	0.00305205	5.29508e-06
	4	4:165434272:A:T							T	A	0.246255	0.0138952	0.00305205	5.29508e-06
	4	4:165437397:T:C							T	C	0.464649	-0.0117497	0.00264615	8.98405e-06
	4	4:57548599:A:G	G	A	0.365696	0.00247908	0.000556769	8.48288e-06	G	A	0.440383	-0.00457708	0.00267919	0.0875649	A	G	0.6312	0.0149	-0.0022	0.0005	6.024e-05	85	-+
	4	4:57549528:C:T	T	C	0.365147	0.00246949	0.000557106	9.30561e-06	T	C	0.440234	-0.00463435	0.00267856	0.0836006	T	C	0.3683	0.015	0.0022	0.0005	6.677e-05	85.2	+-
	4	4:57549689:G:C	C	G	0.365147	0.00246949	0.000557106	9.30561e-06	C	G	0.440234	-0.00463435	0.00267856	0.0836006	C	G	0.3683	0.015	0.0022	0.0005	6.677e-05	85.2	+-
	4	4:74520217:A:T							T	A	0.304524	0.0128168	0.00289588	9.60459e-06
	4	4:74528627:C:T							T	C	0.304823	0.012874	0.00289634	8.79195e-06
	4	4:74534614:C:T							T	C	0.304524	0.0129426	0.00289797	7.9662e-06
	5	5:15923357:G:A							A	G	0.06426	-0.0245837	0.00534376	4.21562e-06
	5	5:15927643:G:A							A	G	0.0641102	-0.0243648	0.00536182	5.51625e-06
	5	5:18352261:T:G							T	G	0.351408	0.0122134	0.00276339	9.8839e-06
	5	5:18407818:T:C	C	T	0.151469	0.0010043	0.000760683	0.18675	C	T	0.155632	-0.0175004	0.00363471	1.47356e-06	T	C	0.8484	0.0008	-0.0002	0.0007	0.7596	96	-+
	5	5:18413495:G:T	T	G	0.15092	0.00094473	0.000762921	0.215602	T	G	0.155183	-0.0174863	0.00364119	1.5681e-06	T	G	0.1511	0.0009	0.0002	0.0007	0.8203	95.9	+-
	5	5:18414588:G:T	T	G	0.15092	0.00094473	0.000762921	0.215602	T	G	0.155183	-0.0174863	0.00364119	1.5681e-06	T	G	0.1511	0.0009	0.0002	0.0007	0.8203	95.9	+-
	5	5:18416511:G:A	A	G	0.15092	0.00094473	0.000762921	0.215602	A	G	0.156231	-0.0174419	0.00363161	1.56473e-06	A	G	0.1511	0.0011	0.0002	0.0007	0.8224	95.9	+-
	5	5:18417059:G:A	A	G	0.15092	0.00094473	0.000762921	0.215602	A	G	0.156381	-0.0176359	0.00363084	1.19024e-06	A	G	0.1512	0.0011	0.0002	0.0007	0.8313	96	+-
	5	5:18419289:C:T	T	C	0.150645	0.000948276	0.000763241	0.214077	T	C	0.156231	-0.0174419	0.00363161	1.56473e-06	T	C	0.1509	0.0011	0.0002	0.0007	0.8196	95.9	+-
	5	5:18420277:G:A	A	G	0.15092	0.00094473	0.000762921	0.215602	A	G	0.156231	-0.0174419	0.00363161	1.56473e-06	A	G	0.1511	0.0011	0.0002	0.0007	0.8224	95.9	+-
	5	5:18420587:G:T	T	G	0.15092	0.00094473	0.000762921	0.215602	T	G	0.156231	-0.0174419	0.00363161	1.56473e-06	T	G	0.1511	0.0011	0.0002	0.0007	0.8224	95.9	+-
	5	5:18420820:C:T	T	C	0.15092	0.00094473	0.000762921	0.215602	T	C	0.156231	-0.0174419	0.00363161	1.56473e-06	T	C	0.1511	0.0011	0.0002	0.0007	0.8224	95.9	+-
	5	5:18421028:C:T	T	C	0.15092	0.00094473	0.000762921	0.215602	T	C	0.156231	-0.0174419	0.00363161	1.56473e-06	T	C	0.1511	0.0011	0.0002	0.0007	0.8224	95.9	+-
	5	5:18421253:T:A	A	T	0.151057	0.000920987	0.000762761	0.227264	A	T	0.156231	-0.0174419	0.00363161	1.56473e-06	A	T	0.1513	0.001	0.0001	0.0007	0.8458	95.9	+-
	5	5:18421363:A:G	G	A	0.151057	0.000920987	0.000762761	0.227264	G	A	0.156231	-0.0174419	0.00363161	1.56473e-06	A	G	0.8487	0.001	-0.0001	0.0007	0.8458	95.9	-+
	5	5:18421612:C:T	T	C	0.151057	0.000920987	0.000762761	0.227264	T	C	0.156231	-0.0174419	0.00363161	1.56473e-06	T	C	0.1513	0.001	0.0001	0.0007	0.8458	95.9	+-
	5	5:18421622:A:G	G	A	0.151057	0.000920987	0.000762761	0.227264	G	A	0.156231	-0.0174419	0.00363161	1.56473e-06	A	G	0.8487	0.001	-0.0001	0.0007	0.8458	95.9	-+
	5	5:18421716:T:A	A	T	0.151057	0.000920987	0.000762761	0.227264	A	T	0.156231	-0.0174419	0.00363161	1.56473e-06	A	T	0.1513	0.001	0.0001	0.0007	0.8458	95.9	+-
	5	5:18421792:C:A	A	C	0.120983	0.00187551	0.000839775	0.0255262	A	C	0.0822349	-0.0220116	0.00485212	5.71979e-06	A	C	0.1199	0.0065	0.0012	0.0008	0.1536	95.8	+-
	5	5:18421927:G:A	A	G	0.151057	0.000920987	0.000762761	0.227264	A	G	0.156231	-0.0174419	0.00363161	1.56473e-06	A	G	0.1513	0.001	0.0001	0.0007	0.8458	95.9	+-
	5	5:18421984:C:A	A	C	0.151057	0.000920987	0.000762761	0.227264	A	C	0.156231	-0.0174419	0.00363161	1.56473e-06	A	C	0.1513	0.001	0.0001	0.0007	0.8458	95.9	+-
	5	5:18422031:G:A	A	G	0.151057	0.000920987	0.000762761	0.227264	A	G	0.156231	-0.0174419	0.00363161	1.56473e-06	A	G	0.1513	0.001	0.0001	0.0007	0.8458	95.9	+-
	5	5:18422178:A:G	G	A	0.151057	0.000920987	0.000762761	0.227264	G	A	0.156081	-0.0173745	0.00363239	1.72507e-06	A	G	0.8487	0.001	-0.0001	0.0007	0.8425	95.9	-+
	5	5:18422457:C:G	G	C	0.151057	0.000920987	0.000762761	0.227264	G	C	0.156231	-0.0174419	0.00363161	1.56473e-06	C	G	0.8487	0.001	-0.0001	0.0007	0.8458	95.9	-+
	5	5:18422530:T:G	G	T	0.151057	0.000920987	0.000762761	0.227264	G	T	0.156231	-0.0174419	0.00363161	1.56473e-06	T	G	0.8487	0.001	-0.0001	0.0007	0.8458	95.9	-+
	5	5:18422596:G:A	A	G	0.151057	0.000920987	0.000762761	0.227264	A	G	0.156231	-0.0174419	0.00363161	1.56473e-06	A	G	0.1513	0.001	0.0001	0.0007	0.8458	95.9	+-
	5	5:18422767:G:A	A	G	0.151057	0.000920987	0.000762761	0.227264	A	G	0.156231	-0.0174419	0.00363161	1.56473e-06	A	G	0.1513	0.001	0.0001	0.0007	0.8458	95.9	+-
	5	5:18423078:G:C	C	G	0.151057	0.000920987	0.000762761	0.227264	C	G	0.156231	-0.0174419	0.00363161	1.56473e-06	C	G	0.1513	0.001	0.0001	0.0007	0.8458	95.9	+-
	5	5:18423194:A:G	G	A	0.151057	0.000920987	0.000762761	0.227264	G	A	0.156231	-0.0174419	0.00363161	1.56473e-06	A	G	0.8487	0.001	-0.0001	0.0007	0.8458	95.9	-+
	5	5:18423244:A:G	G	A	0.151057	0.000920987	0.000762761	0.227264	G	A	0.156081	-0.0172928	0.00363239	1.92898e-06	A	G	0.8487	0.001	-0.0002	0.0007	0.8389	95.8	-+
	5	5:18423250:G:C	C	G	0.151057	0.000920987	0.000762761	0.227264	C	G	0.156081	-0.0172928	0.00363239	1.92898e-06	C	G	0.1513	0.001	0.0002	0.0007	0.8389	95.8	+-
	5	5:18423328:A:G	G	A	0.151057	0.000920987	0.000762761	0.227264	G	A	0.156231	-0.0174419	0.00363161	1.56473e-06	A	G	0.8487	0.001	-0.0001	0.0007	0.8458	95.9	-+
	5	5:18423562:A:G	G	A	0.151057	0.000920987	0.000762761	0.227264	G	A	0.155932	-0.0175429	0.00363728	1.41361e-06	A	G	0.8487	0.001	-0.0001	0.0007	0.8479	95.9	-+
	5	5:18423924:T:C	C	T	0.151057	0.000920987	0.000762761	0.227264	C	T	0.156231	-0.0174419	0.00363161	1.56473e-06	T	C	0.8487	0.001	-0.0001	0.0007	0.8458	95.9	-+
	5	5:18423995:C:T	T	C	0.151057	0.000920987	0.000762761	0.227264	T	C	0.156231	-0.0174419	0.00363161	1.56473e-06	T	C	0.1513	0.001	0.0001	0.0007	0.8458	95.9	+-
	5	5:18424199:G:T	T	G	0.151057	0.000920987	0.000762761	0.22726	T	G	0.156081	-0.0173939	0.00363239	1.6799e-06	T	G	0.1513	0.001	0.0001	0.0007	0.8434	95.9	+-
	5	5:18424212:A:G	G	A	0.15092	0.000927305	0.000762921	0.224188	G	A	0.156081	-0.0173939	0.00363239	1.6799e-06	A	G	0.8489	0.001	-0.0002	0.0007	0.8374	95.9	-+
	5	5:18424237:T:A	A	T	0.150783	0.000970688	0.000763081	0.20335	A	T	0.156081	-0.0173939	0.00363239	1.6799e-06	A	T	0.151	0.0011	0.0002	0.0007	0.7945	95.9	+-
	5	5:18424546:C:A	A	C	0.151057	0.000920987	0.000762761	0.227264	A	C	0.155782	-0.0170726	0.00363394	2.62606e-06	A	C	0.1513	0.0009	0.0002	0.0007	0.8285	95.7	+-
	5	5:18425107:A:G	G	A	0.151057	0.000920987	0.000762761	0.227264	G	A	0.155782	-0.0170726	0.00363394	2.62606e-06	A	G	0.8487	0.0009	-0.0002	0.0007	0.8285	95.7	-+
	5	5:18426870:A:G	G	A	0.120983	0.00187551	0.000839775	0.0255262	G	A	0.0820851	-0.0219079	0.00485541	6.4202e-06	A	G	0.8801	0.0065	-0.0012	0.0008	0.1522	95.7	-+
	5	5:18426936:G:A	A	G	0.163829	0.000740387	0.000739546	0.316761	A	G	0.168514	-0.0168565	0.0035091	1.55799e-06	A	G	0.164	0.0009	0	0.0007	0.9912	95.8	+-
	5	5:18427030:G:A	A	G	0.151057	0.000920987	0.000762761	0.227264	A	G	0.155782	-0.0170726	0.00363394	2.62606e-06	A	G	0.1513	0.0009	0.0002	0.0007	0.8285	95.7	+-
	5	5:18427633:C:G	G	C	0.151057	0.000920987	0.000762761	0.227264	G	C	0.155782	-0.0170726	0.00363394	2.62606e-06	C	G	0.8487	0.0009	-0.0002	0.0007	0.8285	95.7	-+
	5	5:18427752:G:A	A	G	0.151057	0.000920987	0.000762761	0.227264	A	G	0.155782	-0.0170726	0.00363394	2.62606e-06	A	G	0.1513	0.0009	0.0002	0.0007	0.8285	95.7	+-
	5	5:18428288:G:A	A	G	0.151057	0.000920987	0.000762761	0.227264	A	G	0.155782	-0.0170726	0.00363394	2.62606e-06	A	G	0.1513	0.0009	0.0002	0.0007	0.8285	95.7	+-
	5	5:18428464:G:A	A	G	0.151057	0.000920987	0.000762761	0.227264	A	G	0.155782	-0.0170726	0.00363394	2.62606e-06	A	G	0.1513	0.0009	0.0002	0.0007	0.8285	95.7	+-
	5	5:18428562:G:A	A	G	0.151057	0.000920987	0.000762761	0.227264	A	G	0.155782	-0.0170726	0.00363394	2.62606e-06	A	G	0.1513	0.0009	0.0002	0.0007	0.8285	95.7	+-
	5	5:18428689:C:G	G	C	0.151057	0.000920987	0.000762761	0.227264	G	C	0.155782	-0.0170726	0.00363394	2.62606e-06	C	G	0.8487	0.0009	-0.0002	0.0007	0.8285	95.7	-+
	5	5:18428804:C:G	G	C	0.151057	0.000920987	0.000762761	0.227264	G	C	0.155782	-0.0170726	0.00363394	2.62606e-06	C	G	0.8487	0.0009	-0.0002	0.0007	0.8285	95.7	-+
	5	5:18428882:G:A	A	G	0.151057	0.000920987	0.000762761	0.227264	A	G	0.155782	-0.0170726	0.00363394	2.62606e-06	A	G	0.1513	0.0009	0.0002	0.0007	0.8285	95.7	+-
	5	5:18429497:C:T	T	C	0.151057	0.000920987	0.000762761	0.227264	T	C	0.155782	-0.0170726	0.00363394	2.62606e-06	T	C	0.1513	0.0009	0.0002	0.0007	0.8285	95.7	+-
	5	5:18429579:A:G	G	A	0.151057	0.000920987	0.000762761	0.227264	G	A	0.155782	-0.0170726	0.00363394	2.62606e-06	A	G	0.8487	0.0009	-0.0002	0.0007	0.8285	95.7	-+
	5	5:18429720:C:G	G	C	0.151057	0.000920987	0.000762761	0.227264	G	C	0.155782	-0.0170726	0.00363394	2.62606e-06	C	G	0.8487	0.0009	-0.0002	0.0007	0.8285	95.7	-+
	5	5:18429862:A:T	T	A	0.151057	0.000920987	0.000762761	0.227264	T	A	0.155782	-0.0170726	0.00363394	2.62606e-06	A	T	0.8487	0.0009	-0.0002	0.0007	0.8285	95.7	-+
	5	5:18430164:C:T	T	C	0.15092	0.000921987	0.000762921	0.226856	T	C	0.155632	-0.0169122	0.00363471	3.27174e-06	T	C	0.1511	0.0009	0.0002	0.0007	0.8205	95.7	+-
	5	5:18430184:A:G	G	A	0.15092	0.000921987	0.000762921	0.226856	G	A	0.155632	-0.0169122	0.00363471	3.27174e-06	A	G	0.8489	0.0009	-0.0002	0.0007	0.8205	95.7	-+
	5	5:18430334:C:T	T	C	0.150508	0.000899552	0.000763401	0.238658	T	C	0.155482	-0.0168034	0.00363962	3.89693e-06	T	C	0.1507	0.001	0.0002	0.0007	0.8372	95.6	+-
	5	5:18430387:A:G	G	A	0.150508	0.000899552	0.000763401	0.238658	G	A	0.155632	-0.0171761	0.00363884	2.35612e-06	A	G	0.8493	0.001	-0.0001	0.0007	0.854	95.8	-+
	5	5:18430426:C:T	T	C	0.150508	0.000899552	0.000763401	0.238658	T	C	0.155632	-0.0171761	0.00363884	2.35612e-06	T	C	0.1507	0.001	0.0001	0.0007	0.854	95.8	+-
	5	5:18430581:T:C	C	T	0.150508	0.000899552	0.000763401	0.238658	C	T	0.155632	-0.0171761	0.00363884	2.35612e-06	T	C	0.8493	0.001	-0.0001	0.0007	0.854	95.8	-+
	5	5:18431049:G:A	A	G	0.150508	0.000899552	0.000763401	0.238658	A	G	0.155632	-0.0171761	0.00363884	2.35612e-06	A	G	0.1507	0.001	0.0001	0.0007	0.854	95.8	+-
	5	5:18431128:T:G	G	T	0.150508	0.000899552	0.000763401	0.238658	G	T	0.155632	-0.0171761	0.00363884	2.35612e-06	T	G	0.8493	0.001	-0.0001	0.0007	0.854	95.8	-+
	5	5:18431543:C:T	T	C	0.150508	0.000899552	0.000763401	0.238658	T	C	0.155632	-0.0171761	0.00363884	2.35612e-06	T	C	0.1507	0.001	0.0001	0.0007	0.854	95.8	+-
	5	5:18432176:C:G	G	C	0.163279	0.000719808	0.000740054	0.330731	G	C	0.168364	-0.0169515	0.00351342	1.4015e-06	C	G	0.8365	0.001	0	0.0007	0.9659	95.9	-+
	5	5:18432207:A:C	C	A	0.150508	0.000899552	0.000763401	0.238658	C	A	0.155632	-0.0171761	0.00363884	2.35612e-06	A	C	0.8493	0.001	-0.0001	0.0007	0.854	95.8	-+
	5	5:18432358:G:A	A	G	0.150508	0.000899552	0.000763401	0.238658	A	G	0.155632	-0.0171761	0.00363884	2.35612e-06	A	G	0.1507	0.001	0.0001	0.0007	0.854	95.8	+-
	5	5:18432699:G:T	T	G	0.150508	0.000899552	0.000763401	0.238658	T	G	0.155632	-0.0171761	0.00363884	2.35612e-06	T	G	0.1507	0.001	0.0001	0.0007	0.854	95.8	+-
	5	5:18432760:T:C	C	T	0.150508	0.000899552	0.000763401	0.238658	C	T	0.155632	-0.0171761	0.00363884	2.35612e-06	T	C	0.8493	0.001	-0.0001	0.0007	0.854	95.8	-+
	5	5:18433059:T:C	C	T	0.150508	0.000899552	0.000763401	0.238658	C	T	0.155632	-0.0171761	0.00363884	2.35612e-06	T	C	0.8493	0.001	-0.0001	0.0007	0.854	95.8	-+
	5	5:18433470:A:G	G	A	0.150508	0.000899552	0.000763401	0.238658	G	A	0.155632	-0.0171761	0.00363884	2.35612e-06	A	G	0.8493	0.001	-0.0001	0.0007	0.854	95.8	-+
	5	5:18433792:A:C	C	A	0.150508	0.000899552	0.000763401	0.238658	C	A	0.155632	-0.0171761	0.00363884	2.35612e-06	A	C	0.8493	0.001	-0.0001	0.0007	0.854	95.8	-+
	5	5:18450042:C:A	A	C	0.175364	0.000392796	0.000724946	0.587937	A	C	0.188736	-0.0158118	0.00334265	2.24176e-06	A	C	0.176	0.0028	-0.0003	0.0007	0.6362	95.5	+-
	5	5:18490517:A:C							A	C	0.191881	-0.0157441	0.00332513	2.19172e-06
	5	5:91499442:A:T							T	A	0.104404	0.0173325	0.00379321	4.89233e-06
	6	6:29925127:G:A	A	G	0.228097	-0.000118607	0.000643278	0.853716	A	G	0.286848	-0.0126984	0.00282991	7.21632e-06	A	G	0.231	0.0127	-0.0007	0.0006	0.2402	94.7	--
	7	7:126758797:T:C	C	T	0.324773	-0.00266487	0.000576613	3.80803e-06	C	T	0.295386	-0.00272854	0.00288762	0.344704	T	C	0.6764	0.0056	0.0027	0.0006	2.392e-06	0	++
	7	7:126766028:C:T	T	C	0.325185	-0.00261115	0.000577816	6.21352e-06	T	C	0.295087	-0.00273664	0.00288518	0.342867	T	C	0.324	0.0058	-0.0026	0.0006	3.888e-06	0	--
	7	7:126767647:C:T	T	C	0.325185	-0.00261115	0.000577816	6.21352e-06	T	C	0.295087	-0.00273664	0.00288518	0.342867	T	C	0.324	0.0058	-0.0026	0.0006	3.888e-06	0	--
	7	7:126776219:C:T	T	C	0.326284	-0.00261862	0.000576843	5.63686e-06	T	C	0.295087	-0.00273664	0.00288518	0.342867	T	C	0.3251	0.006	-0.0026	0.0006	3.528e-06	0	--
	7	7:126784837:G:A	A	G	0.322988	-0.00257486	0.000580859	9.29926e-06	A	G	0.292241	-0.00312507	0.00290044	0.281281	A	G	0.3218	0.0059	-0.0026	0.0006	5.161e-06	0	--
	9	9:16131805:A:G	G	A	0.430102	0.00282612	0.000544632	2.11364e-07	G	A	0.277412	-0.00241084	0.00295932	0.415267	A	G	0.5749	0.0272	-0.0027	0.0005	7.2e-07	67	-+
	10	10:113321561:T:G	T	G	0.465119	-0.00041647	0.000536749	0.4378	G	T	0.413721	-0.0124872	0.00253251	8.1913e-07	T	G	0.4703	0.0246	0.0001	0.0005	0.7923	96	-+
	10	10:32416623:C:T	T	C	0.115628	-0.00375824	0.00084451	8.57889e-06	T	C	0.0972139	-0.00424343	0.00443324	0.338474	T	C	0.115	0.0034	-0.0038	0.0008	5.347e-06	0	--
	10	10:32418501:G:T	T	G	0.115628	-0.00384227	0.00084451	5.37213e-06	T	G	0.0976633	-0.00419051	0.00443387	0.344602	T	G	0.115	0.0033	-0.0039	0.0008	3.381e-06	0	--
	10	10:32418920:G:A	A	G	0.115353	-0.00380403	0.000847295	7.13521e-06	A	G	0.0976633	-0.00419051	0.00443387	0.344602	A	G	0.1147	0.0033	-0.0038	0.0008	4.492e-06	0	--
	10	10:54141566:A:T							T	A	0.117735	0.0183858	0.00407706	6.49571e-06
	10	10:54149196:A:G							G	A	0.118185	0.0181419	0.00407246	8.39768e-06
	10	10:54149467:A:T							T	A	0.117585	0.0184484	0.00408444	6.27927e-06
	10	10:54153591:T:G	G	T	0.158198	0.000811717	0.000743558	0.27498	G	T	0.0768424	0.0223952	0.004957	6.24591e-06	T	G	0.8436	0.0119	-0.0013	0.0007	0.08016	94.6	--
	11	11:102113327:A:T							T	A	0.0575195	0.0252446	0.0056588	8.15294e-06
	11	11:23561177:G:A							A	G	0.070701	0.0228589	0.00463947	8.34812e-07
	16	16:9627486:T:C							T	C	0.36399	-0.0125828	0.00276764	5.45724e-06
	16	16:9634281:G:C							C	G	0.491612	0.0119942	0.00265801	6.40823e-06
	16	16:9636750:C:T							T	C	0.49985	0.0120089	0.00264367	5.55888e-06
	16	16:9637271:G:C							G	C	0.481126	-0.012	0.00265625	6.25311e-06
	16	16:9638318:A:G	G	A	0.471711	0.000470477	0.000535355	0.379503	A	G	0.480827	-0.0118721	0.00265477	7.74962e-06	A	G	0.5264	0.0092	-0.0009	0.0005	0.0809	94.4	--
	16	16:9638517:T:C	C	T	0.469926	0.000523337	0.000535428	0.328362	T	C	0.480228	-0.0120746	0.00265663	5.49167e-06	T	C	0.5281	0.0097	-0.001	0.0005	0.06344	94.5	--
	16	16:9638587:C:T	T	C	0.471848	0.000544564	0.000535201	0.308919	C	T	0.481426	-0.0119662	0.00265453	6.54871e-06	T	C	0.4737	0.0091	0.001	0.0005	0.05898	94.4	++
	16	16:9638655:A:G	G	A	0.472123	0.000537264	0.000535448	0.315672	A	G	0.480977	-0.0119921	0.00265873	6.46862e-06	A	G	0.526	0.0091	-0.001	0.0005	0.06091	94.4	--
	16	16:9638925:C:G	G	C	0.471711	0.000510893	0.000535355	0.339929	C	G	0.481576	-0.0118248	0.00265527	8.45418e-06	C	G	0.5265	0.0091	-0.001	0.0005	0.06942	94.3	--
	16	16:9639287:C:G	G	C	0.472123	0.00049595	0.000534615	0.353575	C	G	0.482774	-0.0119921	0.00265321	6.18831e-06	C	G	0.5261	0.0087	-0.0009	0.0005	0.07152	94.5	--
	16	16:9639288:C:T	T	C	0.472123	0.00049595	0.000534615	0.353575	C	T	0.482774	-0.0119921	0.00265321	6.18831e-06	T	C	0.4739	0.0087	0.0009	0.0005	0.07152	94.5	++
	16	16:9640123:A:C	C	A	0.471848	0.000465026	0.000534923	0.384666	A	C	0.481426	-0.0118931	0.00265936	7.74286e-06	A	C	0.5263	0.009	-0.0009	0.0005	0.08289	94.4	--
	16	16:9641789:G:A							A	G	0.479179	0.0122552	0.00266274	4.17487e-06
	16	16:9642477:A:G							G	A	0.47828	0.0129937	0.0026664	1.09857e-06
	17	17:73613975:G:A	A	G	0.243889	-0.0029032	0.000629984	4.05826e-06	A	G	0.338975	-0.00133017	0.00276222	0.630119	A	G	0.2486	0.0206	-0.0028	0.0006	4.223e-06	0	--
	17	17:73614357:G:A	A	G	0.243889	-0.0029032	0.000629984	4.05826e-06	A	G	0.339125	-0.00132481	0.00276074	0.631316	A	G	0.2486	0.0207	-0.0028	0.0006	4.232e-06	0	--
	17	17:73614726:C:T	T	C	0.243889	-0.0029032	0.000629984	4.05826e-06	T	C	0.338975	-0.00128589	0.00276403	0.641771	T	C	0.2486	0.0206	-0.0028	0.0006	4.296e-06	0	--
	17	17:73614794:C:T	T	C	0.243889	-0.0029032	0.000629984	4.05826e-06	T	C	0.339125	-0.00135653	0.00276254	0.623397	T	C	0.2486	0.0206	-0.0028	0.0006	4.181e-06	0	--
	17	17:73614914:T:C	C	T	0.29978	-0.00291878	0.000594575	9.15313e-07	C	T	0.383613	-0.000594819	0.00267982	0.824343	T	C	0.6963	0.0177	0.0028	0.0006	1.295e-06	0	++
	17	17:73614969:G:A	A	G	0.243889	-0.0029032	0.000629984	4.05826e-06	A	G	0.339125	-0.00135653	0.00276254	0.623397	A	G	0.2486	0.0206	-0.0028	0.0006	4.181e-06	0	--
	17	17:73615644:C:T	T	C	0.244438	-0.00287971	0.00062951	4.77307e-06	T	C	0.339275	-0.00135113	0.00276106	0.624592	T	C	0.2491	0.0206	-0.0028	0.0006	4.904e-06	0	--
	17	17:73615887:A:G	G	A	0.302801	-0.00275986	0.000592398	3.18085e-06	G	A	0.383763	-0.000590577	0.00267861	0.825498	A	G	0.6934	0.0171	0.0027	0.0006	4.297e-06	0	++
	17	17:73615933:T:C	C	T	0.299506	-0.002878	0.0005945	1.29162e-06	C	T	0.383763	-0.000590577	0.00267861	0.825498	T	C	0.6965	0.0178	0.0028	0.0006	1.808e-06	0	++
	17	17:73615962:T:C	C	T	0.299506	-0.002878	0.0005945	1.29162e-06	C	T	0.383763	-0.000590577	0.00267861	0.825498	T	C	0.6965	0.0178	0.0028	0.0006	1.808e-06	0	++
	17	17:73615983:G:A	A	G	0.299506	-0.002878	0.0005945	1.29162e-06	A	G	0.383763	-0.000590577	0.00267861	0.825498	A	G	0.3035	0.0178	-0.0028	0.0006	1.808e-06	0	--
	17	17:73616088:T:C	C	T	0.299506	-0.002878	0.0005945	1.29162e-06	C	T	0.383763	-0.000590577	0.00267861	0.825498	T	C	0.6965	0.0178	0.0028	0.0006	1.808e-06	0	++
	17	17:73616446:A:T	T	A	0.244026	-0.00287109	0.000629979	5.17804e-06	T	A	0.339275	-0.00135113	0.00276106	0.624592	A	T	0.7513	0.0207	0.0028	0.0006	5.311e-06	0	++
	17	17:73616864:C:A	A	C	0.255974	-0.0027679	0.000620237	8.09531e-06	A	C	0.339575	-0.00132138	0.0027599	0.632097	A	C	0.26	0.0179	-0.0027	0.0006	8.233e-06	0	--
	17	17:73617104:A:C	C	A	0.302801	-0.00278089	0.000592398	2.67541e-06	C	A	0.383763	-0.000590577	0.00267861	0.825498	A	C	0.6934	0.0171	0.0027	0.0006	3.636e-06	0	++
	17	17:73617377:A:G	G	A	0.308294	-0.00275137	0.000589571	3.06029e-06	G	A	0.384212	-0.00050349	0.00267829	0.850885	A	G	0.6882	0.0159	0.0026	0.0006	4.265e-06	0	++
	17	17:73617403:T:C	C	T	0.305273	-0.00274734	0.000591626	3.42205e-06	C	T	0.384362	-0.00052762	0.00267873	0.843854	T	C	0.691	0.0167	0.0026	0.0006	4.719e-06	0	++
	17	17:73619272:G:A	A	G	0.299094	-0.0029151	0.000594768	9.52356e-07	A	G	0.383763	-0.000641723	0.00267861	0.810661	A	G	0.3031	0.0179	-0.0028	0.0006	1.321e-06	0	--
	17	17:73619920:G:A	A	G	0.244026	-0.00289381	0.000629526	4.28999e-06	A	G	0.339275	-0.00124755	0.00276106	0.651385	A	G	0.2487	0.0206	-0.0028	0.0006	4.6e-06	0	--

## Sheet: Glycerol
	Online supplementary
	GWAS results from mixed linear model association analyses (mlma). SNPs identifed at the suggestive level (1 x 105) in at least one ethnicity. Significant SNPs are shown in bold. Shaded rows represent SNPs not included in the GWAS due to the SNP not being included in the GWAS as a result of failing a previous QC step. Meta-analysis results obtained from a fixed effects inverse variance model in ME…
			South Asians						White European						Meta Analysis
	Chromosome	SNP	A1	A2	Frequency	β estimate	SE	P value	A1	A2	Frequency	β estimate	SE	P value	A1	A2	Frequency	FreqSE	β estimate	SE	P value	I2	Direction
	1	1:210176170:T:A	A	T	0.167081	-0.00228343	0.000994557	0.02168	A	T	0.197996	-0.00432115	0.000970526	8.49239e-06	A	T	0.1829	0.0155	-0.0033	0.0007	1.667e-06	53.5	--
	1	1:210207285:C:A	A	C	0.167219	-0.00235451	0.000992569	0.0176857	A	C	0.197996	-0.00433154	0.000971441	8.23907e-06	A	C	0.1829	0.0154	-0.0034	0.0007	1.261e-06	50.7	--
	1	1:210302043:T:C	C	T	0.173013	-0.00262203	0.000973686	0.00708361	C	T	0.206043	-0.00440848	0.000953171	3.74483e-06	T	C	0.8101	0.0165	0.0035	0.0007	2.116e-07	41.8	++
	6	6:6642595:A:G	A	G	0.3125	0.00376472	0.000805276	2.93869e-06	A	G	0.442909	-0.000176126	0.000771632	0.819451	A	G	0.3805	0.0651	0.0017	0.0006	0.002143	92	-+
	7	7:47801040:T:C	C	T	0.105408	0.0016795	0.00121832	0.168039	C	T	0.113422	0.00556189	0.00120786	4.12992e-06	T	C	0.8906	0.004	-0.0036	0.0009	2.229e-05	80.5	--
	7	7:47805513:T:C	C	T	0.107064	0.00155052	0.00121224	0.200879	C	T	0.113422	0.00545166	0.0012097	6.58621e-06	T	C	0.8898	0.0032	-0.0035	0.0009	4.249e-05	80.7	--
	7	7:47808059:C:T	T	C	0.107064	0.00155052	0.00121224	0.200879	T	C	0.113422	0.00550733	0.00121155	5.47605e-06	T	C	0.1102	0.0032	0.0035	0.0009	3.799e-05	81.2	++
	7	7:47808246:A:T	T	A	0.107064	0.00155052	0.00121224	0.200879	T	A	0.113422	0.00550733	0.00121155	5.47605e-06	A	T	0.8898	0.0032	-0.0035	0.0009	3.799e-05	81.2	--
	7	7:47809543:C:T	T	C	0.100855	0.00158321	0.00123467	0.199741	T	C	0.113271	0.00554921	0.00121208	4.68891e-06	T	C	0.1072	0.0062	0.0036	0.0009	3.108e-05	81	++
	7	7:47810137:C:T	T	C	0.100855	0.00158321	0.00123467	0.199741	T	C	0.113271	0.00554921	0.00121208	4.68891e-06	T	C	0.1072	0.0062	0.0036	0.0009	3.108e-05	81	++
	7	7:47810480:C:T	T	C	0.100855	0.00158321	0.00123467	0.199741	T	C	0.113271	0.00554921	0.00121208	4.68891e-06	T	C	0.1072	0.0062	0.0036	0.0009	3.108e-05	81	++
	7	7:47811850:G:A	A	G	0.100855	0.00158321	0.00123467	0.199741	A	G	0.113271	0.00566815	0.00121023	2.81992e-06	A	G	0.1072	0.0062	0.0037	0.0009	2.212e-05	82.1	++
	7	7:47812139:C:T	T	C	0.100579	0.00159866	0.00123575	0.195777	T	C	0.112815	0.00556718	0.00121356	4.48651e-06	T	C	0.1068	0.0061	0.0036	0.0009	2.921e-05	81	++
	7	7:47815315:C:T	T	C	0.101545	0.00115957	0.00123032	0.34594	T	C	0.110234	0.00581892	0.00122239	1.93323e-06	T	C	0.1059	0.0043	0.0035	0.0009	5.318e-05	86.1	++
	7	7:56083359:A:T	T	A	0.226131	-4.92028e-05	0.000886971	0.955762	T	A	0.330398	0.00370532	0.000809675	4.73263e-06	A	T	0.717	0.0519	-0.002	0.0006	0.0008304	89.8	-+
	7	7:56161557:C:G	G	C	0.18819	0.00140816	0.000970651	0.146851	G	C	0.261312	0.00392669	0.000877536	7.65261e-06	C	G	0.7716	0.0364	-0.0028	0.0007	1.769e-05	73	--
	7	7:96948960:C:T	T	C	0.280905	0.000947848	0.000829522	0.253186	T	C	0.316581	-0.00364078	0.000821808	9.4143e-06	T	C	0.2989	0.0178	-0.0014	0.0006	0.01913	93.5	-+
	7	7:96950419:G:A	A	G	0.281043	0.000922193	0.000829504	0.26625	A	G	0.316277	-0.00363912	0.000821662	9.46798e-06	A	G	0.2988	0.0176	-0.0014	0.0006	0.01807	93.4	-+
	7	7:96952026:A:T	T	A	0.291391	0.00092358	0.000821393	0.26084	T	A	0.318251	-0.00370696	0.000821527	6.41356e-06	A	T	0.6952	0.0134	0.0014	0.0006	0.01661	93.7	+-
	7	7:96960315:C:T							T	C	0.31734	-0.00369912	0.000822766	6.92577e-06
	7	7:96960649:C:G							G	C	0.31734	-0.00369912	0.000822766	6.92577e-06
	7	7:96960845:C:T							T	C	0.318251	-0.00368494	0.000822074	7.37771e-06
	7	7:96960855:C:A							A	C	0.318251	-0.00368494	0.000822074	7.37771e-06
	8	8:103135979:G:T							T	G	0.134528	0.00505117	0.00112562	7.20747e-06
	12	12:24492761:A:G							G	A	0.389007	0.00347254	0.00078355	9.3449e-06
	12	12:24494624:C:G							G	C	0.388855	0.00349449	0.000783906	8.2808e-06
	12	12:24495779:C:T							T	C	0.388703	0.00349619	0.000783775	8.16882e-06
	12	12:24495896:G:A							A	G	0.388096	0.00356624	0.000783714	5.35355e-06
	12	12:24511793:C:T							T	C	0.361373	0.00352444	0.000796403	9.62407e-06
	15	15:55319324:C:G	G	C	0.149972	0.00466448	0.00104397	7.8955e-06	G	C	0.146978	0.00153983	0.0010722	0.15096	C	G	0.8515	0.0015	-0.0031	0.0007	2.633e-05	77.1	--
	15	15:55321542:T:C	C	T	0.15011	0.00469153	0.00104376	6.96193e-06	C	T	0.146978	0.00153983	0.0010722	0.15096	T	C	0.8514	0.0016	-0.0032	0.0007	2.416e-05	77.5	--
	18	18:47458464:C:T							C	T	0.412997	0.00361788	0.000781635	3.68146e-06
