# Supplementary material for: Metabolic drivers of dysglycemia in pregnancy: ethnic-specific GWAS of 146 metabolites and 1-sample Mendelian randomization analyses in a UK multi-ethnic birth cohort
Source: Front Endocrinol (Lausanne). 2023 May 15;14:1157416. doi: 10.3389/fendo.2023.1157416 (PMC10225646; doi:10.3389/fendo.2023.1157416)
Supplement: Supplementary file 1 [file DataSheet_1.zip › Supplementary Excel. GWAS results/XL-VLDL.xlsx]

## Sheet: XL-VLDL-P
	Online supplementary
	GWAS results from mixed linear model association analyses (mlma). SNPs identifed at the suggestive level (1 x 105) in at least one ethnicity. Significant SNPs are shown in bold. Shaded rows represent SNPs not included in the GWAS due to the SNP not being included in the GWAS as a result of failing a previous QC step. Meta-analysis results obtained from a fixed effects inverse variance model in ME…
			South Asians						White Europeans						Meta Analysis
	Chromosome	SNP	A1	A2	Frequency	β estimate	SE	P value	A1	A2	Frequency	β estimate	SE	P value	A1	A2	Frequency	FreqSE	β estimate	SE	P value	I2	Direction
	1	1:179841753:T:C	C	T	0.152162	-0.00355612	0.00860656	0.679469	C	T	0.205458	0.0369089	0.00798034	3.74641e-06	T	C	0.8192	0.0266	-0.0182	0.0059	0.001868	91.6	-+
	2	2:118672217:G:A	A	G	0.282008	-0.0305099	0.00679552	7.13194e-06	A	G	0.323214	0.00752781	0.00702079	0.283622	A	G	0.3019	0.0206	-0.0121	0.0049	0.01313	93.4	+-
	3	3:127416813:A:G	G	A	0.369317	0.0294386	0.00649168	5.76535e-06	G	A	0.304354	-0.00270249	0.00700881	0.699804	A	G	0.6607	0.0324	-0.0146	0.0048	0.002177	91.2	+-
	3	3:127423415:T:C	C	T	0.369177	0.029346	0.00649463	6.22781e-06	C	T	0.304814	-0.00270677	0.00700548	0.699217	T	C	0.6606	0.0321	-0.0145	0.0048	0.002281	91.1	+-
	4	4:48257901:T:C	C	T	0.164714	-0.0385224	0.00821671	2.75495e-06	C	T	0.0582643	0.00593096	0.0139276	0.670223	T	C	0.8628	0.0466	0.027	0.0071	0.0001326	86.8	-+
	4	4:48261594:G:A	A	G	0.164714	-0.0378333	0.00820887	4.04931e-06	A	G	0.0582643	0.00593096	0.0139276	0.670223	A	G	0.1373	0.0466	-0.0265	0.0071	0.0001738	86.4	+-
	4	4:48266367:A:C	C	A	0.162901	-0.0389943	0.00824229	2.23421e-06	C	A	0.0582643	0.00593096	0.0139276	0.670223	A	C	0.8642	0.0459	0.0273	0.0071	0.0001159	87	-+
	4	4:48266554:C:T	T	C	0.16318	-0.039255	0.00823163	1.85322e-06	T	C	0.0582643	0.00593096	0.0139276	0.670223	T	C	0.136	0.046	-0.0276	0.0071	0.0001008	87.2	+-
	4	4:48274987:G:A	A	G	0.163877	-0.0394483	0.0082248	1.61652e-06	A	G	0.0582643	0.00593096	0.0139276	0.670223	A	G	0.1366	0.0462	-0.0277	0.0071	9.1e-05	87.3	+-
	4	4:48276628:A:G	G	A	0.164156	-0.0397071	0.00821424	1.33856e-06	G	A	0.0582643	0.00593096	0.0139276	0.670223	A	G	0.8632	0.0463	0.0279	0.0071	7.9e-05	87.4	-+
	4	4:48280189:A:G	G	A	0.163738	-0.0396595	0.00823406	1.46082e-06	G	A	0.0578044	0.00567566	0.0140122	0.685439	A	G	0.8635	0.0463	0.028	0.0071	7.9e-05	87.1	-+
	4	4:48285728:G:A	A	G	0.164156	-0.0397071	0.00821424	1.33856e-06	A	G	0.0582643	0.00593096	0.0139276	0.670223	A	G	0.1368	0.0463	-0.0279	0.0071	7.9e-05	87.4	+-
	4	4:48287077:G:A	A	G	0.232915	-0.0320849	0.00723765	9.29075e-06	A	G	0.143208	0.00437725	0.00926427	0.636579	A	G	0.1989	0.0435	-0.0183	0.0057	0.001362	89.6	+-
	4	4:48287744:T:C	C	T	0.232915	-0.0320849	0.00723765	9.29075e-06	C	T	0.143208	0.00437725	0.00926427	0.636579	T	C	0.8011	0.0435	0.0183	0.0057	0.001362	89.6	-+
	4	4:48288138:T:C	C	T	0.232915	-0.0320849	0.00723765	9.29075e-06	C	T	0.143208	0.00437725	0.00926427	0.636579	T	C	0.8011	0.0435	0.0183	0.0057	0.001362	89.6	-+
	4	4:48288532:G:A	A	G	0.232915	-0.0320849	0.00723765	9.29075e-06	A	G	0.143208	0.00437725	0.00926427	0.636579	A	G	0.1989	0.0435	-0.0183	0.0057	0.001362	89.6	+-
	4	4:48289537:G:A	A	G	0.232915	-0.0320849	0.00723765	9.29075e-06	A	G	0.143208	0.00437725	0.00926427	0.636579	A	G	0.1989	0.0435	-0.0183	0.0057	0.001362	89.6	+-
	4	4:48291301:T:G	G	T	0.232915	-0.0320849	0.00723765	9.29075e-06	G	T	0.143208	0.00437725	0.00926427	0.636579	T	G	0.8011	0.0435	0.0183	0.0057	0.001362	89.6	-+
	4	4:48291499:C:T	T	C	0.232915	-0.0320849	0.00723765	9.29075e-06	T	C	0.143208	0.00437725	0.00926427	0.636579	T	C	0.1989	0.0435	-0.0183	0.0057	0.001362	89.6	+-
	4	4:48293815:C:G	G	C	0.232915	-0.0320849	0.00723765	9.29075e-06	G	C	0.143208	0.00437725	0.00926427	0.636579	C	G	0.8011	0.0435	0.0183	0.0057	0.001362	89.6	-+
	4	4:48294622:G:A	A	G	0.163877	-0.0400838	0.0082248	1.09624e-06	A	G	0.0582643	0.00568609	0.0139276	0.683083	A	G	0.1366	0.0462	-0.0282	0.0071	6.64e-05	87.5	+-
	4	4:48294906:A:G	G	A	0.232915	-0.0320849	0.00723765	9.29075e-06	G	A	0.143208	0.00437725	0.00926427	0.636579	A	G	0.8011	0.0435	0.0183	0.0057	0.001362	89.6	-+
	4	4:48295568:C:T	T	C	0.163877	-0.0400838	0.0082248	1.09624e-06	T	C	0.0582643	0.00568609	0.0139276	0.683083	T	C	0.1366	0.0462	-0.0282	0.0071	6.64e-05	87.5	+-
	4	4:48295736:C:G	G	C	0.163877	-0.0400838	0.0082248	1.09624e-06	G	C	0.0582643	0.00568609	0.0139276	0.683083	C	G	0.8634	0.0462	0.0282	0.0071	6.64e-05	87.5	-+
	4	4:48297245:T:A	A	T	0.163459	-0.0399352	0.00822889	1.21582e-06	A	T	0.0582643	0.00568609	0.0139276	0.683083	A	T	0.1362	0.0461	-0.0281	0.0071	7.17e-05	87.4	+-
	4	4:48298003:A:C	C	A	0.162901	-0.0399175	0.00823438	1.24922e-06	C	A	0.0582643	0.00568609	0.0139276	0.683083	A	C	0.8642	0.0458	0.0281	0.0071	7.34e-05	87.4	-+
	4	4:48298315:T:C	C	T	0.16318	-0.039946	0.00823163	1.21765e-06	C	T	0.0582643	0.00568609	0.0139276	0.683083	T	C	0.864	0.046	0.0281	0.0071	7.19e-05	87.4	-+
	4	4:48300135:T:G	G	T	0.16318	-0.039946	0.00823163	1.21765e-06	G	T	0.0582643	0.00568609	0.0139276	0.683083	T	G	0.864	0.046	0.0281	0.0071	7.19e-05	87.4	-+
	4	4:48300797:A:C	C	A	0.16318	-0.039946	0.00823163	1.21765e-06	C	A	0.0582643	0.00568609	0.0139276	0.683083	A	C	0.864	0.046	0.0281	0.0071	7.19e-05	87.4	-+
	4	4:48301307:T:C	C	T	0.163738	-0.0404123	0.00821829	8.77179e-07	C	T	0.0582643	0.00568609	0.0139276	0.683083	T	C	0.8635	0.0462	0.0285	0.0071	5.64e-05	87.7	-+
	4	4:48302896:T:C	T	C	0.482566	0.0279438	0.00611474	4.87953e-06	C	T	0.436369	0.0077618	0.00656463	0.23706	T	C	0.5202	0.0404	0.0114	0.0045	0.01115	93.7	-+
	4	4:48304125:A:G	G	A	0.23682	-0.0322066	0.00720116	7.73414e-06	G	A	0.142748	0.00403202	0.00927164	0.663652	A	G	0.7986	0.0456	0.0186	0.0057	0.001093	89.5	-+
	4	4:48304401:G:A	A	G	0.23682	-0.0322066	0.00720116	7.73414e-06	A	G	0.142594	0.0041869	0.0092741	0.651657	A	G	0.2014	0.0456	-0.0185	0.0057	0.001131	89.6	+-
	4	4:48307307:T:C	C	T	0.166667	-0.0388344	0.0081672	1.98517e-06	C	T	0.0582643	0.00568609	0.0139276	0.683083	T	C	0.8611	0.0473	0.0274	0.007	9.81e-05	86.8	-+
	4	4:48308304:G:A	A	G	0.23682	-0.0322066	0.00720116	7.73414e-06	A	G	0.142441	0.00405641	0.00927658	0.661913	A	G	0.2013	0.0457	-0.0186	0.0057	0.001096	89.5	+-
	4	4:48311849:T:C	C	T	0.166248	-0.0389901	0.00816335	1.78606e-06	C	T	0.0582643	0.00568609	0.0139276	0.683083	T	C	0.8614	0.0471	0.0276	0.007	9.07e-05	86.9	-+
	4	4:48312338:C:T	T	C	0.166248	-0.0389901	0.00816335	1.78606e-06	T	C	0.0582643	0.00568609	0.0139276	0.683083	T	C	0.1386	0.0471	-0.0276	0.007	9.07e-05	86.9	+-
	4	4:48314082:A:G	G	A	0.166248	-0.0389901	0.00816335	1.78606e-06	G	A	0.0582643	0.00568609	0.0139276	0.683083	A	G	0.8614	0.0471	0.0276	0.007	9.07e-05	86.9	-+
	4	4:48316839:G:A	A	G	0.236541	-0.0325134	0.00720144	6.33646e-06	A	G	0.142594	0.00390487	0.0092741	0.673718	A	G	0.2012	0.0455	-0.0188	0.0057	0.0009405	89.6	+-
	4	4:48318068:T:C	C	T	0.236541	-0.0325134	0.00720144	6.33646e-06	C	T	0.142901	0.00362234	0.00925772	0.695592	T	C	0.7988	0.0454	0.0189	0.0057	0.0008893	89.5	-+
	4	4:48318489:T:C	C	T	0.236541	-0.0325134	0.00720144	6.33646e-06	C	T	0.142748	0.00375014	0.00927164	0.685864	T	C	0.7988	0.0454	0.0189	0.0057	0.0009082	89.5	-+
	4	4:48319609:A:C	C	A	0.236541	-0.0325134	0.00720144	6.33646e-06	C	A	0.142748	0.00375014	0.00927164	0.685864	A	C	0.7988	0.0454	0.0189	0.0057	0.0009082	89.5	-+
	4	4:48323818:C:T	T	C	0.236541	-0.0325134	0.00720144	6.33646e-06	T	C	0.142748	0.00443021	0.00927164	0.632776	T	C	0.2012	0.0454	-0.0186	0.0057	0.001066	89.9	+-
	4	4:48327202:G:A	A	G	0.166527	-0.0384914	0.00816078	2.39779e-06	A	G	0.058571	0.00522625	0.0138979	0.706882	A	G	0.1388	0.0471	-0.0273	0.007	0.0001058	86.4	+-
	4	4:48329399:C:A	A	C	0.166388	-0.0384019	0.00816206	2.53955e-06	A	C	0.0579577	0.00730892	0.0139576	0.600521	A	C	0.1388	0.0472	-0.0268	0.007	0.0001464	87.5	+-
	4	4:48329568:G:C	C	G	0.166388	-0.0384019	0.00816206	2.53955e-06	C	G	0.0579577	0.00730892	0.0139576	0.600521	C	G	0.1388	0.0472	-0.0268	0.007	0.0001464	87.5	+-
	4	4:48329731:C:T	T	C	0.166527	-0.0384914	0.00816078	2.39779e-06	T	C	0.0582643	0.00684009	0.0139276	0.623344	T	C	0.1389	0.0472	-0.0269	0.007	0.0001328	87.3	+-
	4	4:48331143:C:T	T	C	0.166527	-0.0384914	0.00816078	2.39779e-06	T	C	0.0582643	0.00684009	0.0139276	0.623344	T	C	0.1389	0.0472	-0.0269	0.007	0.0001328	87.3	+-
	4	4:48331493:T:C	C	T	0.166527	-0.0384914	0.00816078	2.39779e-06	C	T	0.0582643	0.00684009	0.0139276	0.623344	T	C	0.8611	0.0472	0.0269	0.007	0.0001328	87.3	-+
	4	4:48331520:T:A	A	T	0.166527	-0.0384914	0.00816078	2.39779e-06	A	T	0.0582643	0.00684009	0.0139276	0.623344	A	T	0.1389	0.0472	-0.0269	0.007	0.0001328	87.3	+-
	5	5:114310527:G:A	G	A	0.479219	0.00331156	0.00617228	0.591598	G	A	0.49632	0.0292942	0.00659398	8.88888e-06	A	G	0.5128	0.0085	-0.0154	0.0045	0.0006088	87.9	--
	5	5:114312887:C:T	T	C	0.469456	0.0031233	0.00618428	0.613532	T	C	0.489267	0.0305349	0.00658023	3.47728e-06	T	C	0.4787	0.0099	0.016	0.0045	0.0003912	89.1	++
	5	5:114313184:C:G	C	G	0.479498	0.00294264	0.00616867	0.633341	C	G	0.49862	0.030046	0.00659987	5.30077e-06	C	G	0.4884	0.0095	0.0156	0.0045	0.000546	88.9	++
	5	5:114315607:T:C	T	C	0.47894	0.00312769	0.00616923	0.612168	T	C	0.49586	0.0298454	0.00660443	6.21332e-06	T	C	0.4868	0.0084	0.0156	0.0045	0.0005498	88.6	++
	5	5:114316354:G:T	T	G	0.469317	0.00306126	0.00618281	0.620512	T	G	0.485587	0.0304785	0.00658271	3.6551e-06	T	G	0.4769	0.0081	0.0159	0.0045	0.0004144	89.2	++
	5	5:114335047:T:C	C	T	0.47894	0.00289942	0.00618258	0.639094	C	T	0.495707	0.0294176	0.00659411	8.1504e-06	T	C	0.5132	0.0084	-0.0153	0.0045	0.0006901	88.4	--
	5	5:114345364:T:C	T	C	0.480056	0.00273156	0.00616814	0.657874	T	C	0.496473	0.0294932	0.00659188	7.6711e-06	T	C	0.4877	0.0082	0.0152	0.0045	0.000724	88.6	++
	5	5:114347570:A:G	G	A	0.478661	0.00354146	0.00618286	0.566789	G	A	0.496167	0.0294804	0.00659607	7.84442e-06	A	G	0.5132	0.0087	-0.0157	0.0045	0.0005119	87.9	--
	5	5:114350556:T:C	C	T	0.478661	0.00354146	0.00618286	0.566789	C	T	0.49632	0.0295286	0.00659398	7.53061e-06	T	C	0.5131	0.0088	-0.0157	0.0045	0.0004998	87.9	--
	5	5:114350704:T:G	G	T	0.479219	0.00302507	0.00617895	0.624433	G	T	0.496473	0.0294932	0.00659188	7.6711e-06	T	G	0.5127	0.0086	-0.0154	0.0045	0.0006331	88.3	--
	5	5:114353177:G:C	C	G	0.479219	0.00302507	0.00617895	0.624433	C	G	0.496473	0.0294932	0.00659188	7.6711e-06	C	G	0.4873	0.0086	0.0154	0.0045	0.0006331	88.3	++
	5	5:114353955:C:A	A	C	0.478801	0.00325642	0.00617436	0.597909	A	C	0.496473	0.0294932	0.00659188	7.6711e-06	A	C	0.4871	0.0088	0.0155	0.0045	0.0005742	88.1	++
	5	5:114355502:G:A	G	A	0.479916	0.00270702	0.00616661	0.660676	G	A	0.495707	0.0296283	0.00658998	6.92563e-06	A	G	0.5127	0.0079	-0.0153	0.0045	0.0006927	88.8	--
	5	5:114357870:A:C	C	A	0.477964	0.00389949	0.00617857	0.527955	C	A	0.49494	0.0296103	0.00659224	7.06605e-06	A	C	0.5141	0.0085	-0.0159	0.0045	0.0004123	87.7	--
	5	5:114359304:G:A	A	G	0.479079	0.00396075	0.00617742	0.521415	A	G	0.497393	0.0293012	0.00659586	8.89785e-06	A	G	0.4876	0.0091	0.0158	0.0045	0.0004572	87.3	++
	5	5:114359353:T:C	C	T	0.479079	0.00396075	0.00617742	0.521415	C	T	0.49724	0.0293365	0.00659795	8.73634e-06	T	C	0.5124	0.0091	-0.0158	0.0045	0.0004533	87.3	--
	5	5:114359556:C:T	T	C	0.479079	0.00396075	0.00617742	0.521415	T	C	0.497393	0.0293012	0.00659586	8.89785e-06	T	C	0.4876	0.0091	0.0158	0.0045	0.0004572	87.3	++
	5	5:114360699:T:A	A	T	0.479079	0.00396075	0.00617742	0.521415	A	T	0.497393	0.0293012	0.00659586	8.89785e-06	A	T	0.4876	0.0091	0.0158	0.0045	0.0004572	87.3	++
	5	5:114362129:T:C	C	T	0.479079	0.00396075	0.00617742	0.521415	C	T	0.497393	0.0293012	0.00659586	8.89785e-06	T	C	0.5124	0.0091	-0.0158	0.0045	0.0004572	87.3	--
	5	5:114362971:C:T	T	C	0.479079	0.00396075	0.00617742	0.521415	T	C	0.49724	0.0295722	0.00659382	7.29716e-06	T	C	0.4876	0.0091	0.0159	0.0045	0.0004091	87.6	++
	5	5:114364916:T:C	C	T	0.479079	0.00396075	0.00617742	0.521415	C	T	0.49816	0.0291588	0.00658958	9.6447e-06	T	C	0.512	0.0095	-0.0157	0.0045	0.0004756	87.2	--
	5	5:114365656:T:C	C	T	0.479637	0.00344475	0.00617353	0.576854	C	T	0.49816	0.0291588	0.00658958	9.6447e-06	T	C	0.5117	0.0092	-0.0155	0.0045	0.000598	87.7	--
	5	5:114366206:A:G	A	G	0.481032	0.00248037	0.00616889	0.687627	A	G	0.497853	0.0293794	0.00658961	8.25567e-06	A	G	0.4889	0.0084	0.015	0.0045	0.0008363	88.7	++
	5	5:114367767:G:T	T	G	0.479079	0.00396075	0.00617742	0.521415	T	G	0.497853	0.0293967	0.00659374	8.26237e-06	T	G	0.4879	0.0094	0.0159	0.0045	0.0004381	87.4	++
	5	5:114368665:C:G	G	C	0.479079	0.00396075	0.00617742	0.521415	G	C	0.498007	0.0293614	0.00659165	8.41536e-06	C	G	0.5121	0.0094	-0.0158	0.0045	0.0004418	87.4	--
	5	5:114369470:T:C	C	T	0.479777	0.00405117	0.00617173	0.511562	C	T	0.49816	0.0293951	0.0065937	8.27056e-06	T	C	0.5116	0.0092	-0.0159	0.0045	0.0004224	87.3	--
	5	5:114369787:G:T	T	G	0.479777	0.00405117	0.00617173	0.511562	T	G	0.49816	0.0293951	0.0065937	8.27056e-06	T	G	0.4884	0.0092	0.0159	0.0045	0.0004224	87.3	++
	5	5:114369865:A:G	G	A	0.479777	0.00405117	0.00617173	0.511562	G	A	0.49816	0.0293951	0.0065937	8.27056e-06	A	G	0.5116	0.0092	-0.0159	0.0045	0.0004224	87.3	--
	5	5:114370217:A:G	G	A	0.479777	0.00405117	0.00617173	0.511562	G	A	0.49816	0.0293951	0.0065937	8.27056e-06	A	G	0.5116	0.0092	-0.0159	0.0045	0.0004224	87.3	--
	6	6:33658780:C:T	T	C	0.0158996	0.00453092	0.0248456	0.855298	T	C	0.0521312	-0.0726533	0.0148483	9.92964e-07	T	C	0.0426	0.016	-0.0523	0.0127	4.02e-05	85.9	-+
	6	6:33667660:C:T	T	C	0.016318	0.0140349	0.0245463	0.567475	T	C	0.0547378	-0.071552	0.0145426	8.64655e-07	T	C	0.0448	0.0168	-0.0493	0.0125	8.09e-05	88.9	-+
	6	6:33683068:A:T	T	A	0.0181311	0.0201399	0.0233691	0.388789	T	A	0.0553511	-0.0705682	0.0144739	1.08503e-06	A	T	0.955	0.0167	0.0454	0.0123	0.0002233	90.8	+-
	6	6:33683548:A:G	G	A	0.0181311	0.0201399	0.0233691	0.388789	G	A	0.0551978	-0.0688708	0.0144909	2.00738e-06	A	G	0.9551	0.0166	0.0442	0.0123	0.0003371	90.5	+-
	6	6:33689299:A:G	G	A	0.020781	0.0227521	0.0219303	0.299515	G	A	0.0556578	-0.0675431	0.0143968	2.71152e-06	A	G	0.9548	0.016	0.0403	0.012	0.0008006	91.6	+-
	6	6:33692368:T:C	C	T	0.0209205	0.0267187	0.0218623	0.221657	C	T	0.0565777	-0.0697809	0.0142977	1.0578e-06	T	C	0.9541	0.0163	0.0409	0.012	0.0006362	92.7	+-
	6	6:33700004:G:A	A	G	0.0188285	0.018405	0.0229618	0.422814	A	G	0.0545845	-0.0667605	0.0145156	4.24072e-06	A	G	0.0444	0.0161	-0.0424	0.0123	0.0005417	89.8	-+
	7	7:65820377:G:A	A	G	0.189679	-0.0347714	0.00782272	8.79218e-06	A	G	0.102116	-0.00238806	0.0107373	0.823997	A	G	0.1593	0.0417	-0.0235	0.0063	0.0001964	83.2	--
	7	7:65823325:T:A	A	T	0.189679	-0.0347714	0.00782272	8.79218e-06	A	T	0.102883	-0.00188202	0.0107111	0.860524	A	T	0.1595	0.0413	-0.0233	0.0063	0.0002215	83.7	--
	7	7:65824419:T:C	C	T	0.189679	-0.0347714	0.00782272	8.79218e-06	C	T	0.102116	-0.00238806	0.0107373	0.823997	T	C	0.8407	0.0417	0.0235	0.0063	0.0001964	83.2	++
	9	9:14770332:T:C							C	T	0.126342	-0.0444687	0.00983151	6.09455e-06
	9	9:14771575:T:C							T	C	0.125728	-0.0439995	0.00984512	7.85237e-06
	9	9:14773778:T:A							A	T	0.126035	-0.0435593	0.0098383	9.532e-06
	9	9:14773991:G:A							A	G	0.125882	-0.0439258	0.00984171	8.07334e-06
	10	10:26438411:G:A	A	G	0.174059	0.0360961	0.00815579	9.60763e-06	A	G	0.265256	0.00868794	0.00739741	0.240212	A	G	0.2241	0.0454	0.0211	0.0055	0.0001214	83.9	++
	12	12:45947683:C:G							G	C	0.34468	-0.0309353	0.00681881	5.71236e-06
	14	14:84240392:A:G							G	A	0.180773	-0.0374391	0.00838475	8.00145e-06
	16	16:28139077:G:A							A	G	0.254063	0.035894	0.00750736	1.7427e-06

## Sheet: XL-VLDL-L
	Online supplementary
	GWAS results from mixed linear model association analyses (mlma). SNPs identifed at the suggestive level (1 x 105) in at least one ethnicity. Significant SNPs are shown in bold. Shaded rows represent SNPs not included in the GWAS due to the SNP not being included in the GWAS as a result of failing a previous QC step. Meta-analysis results obtained from a fixed effects inverse variance model in ME…
			South Asians						White Europeans						Meta Analysis
	Chromosome	SNP	A1	A2	Frequency	β estimate	SE	P value	A1	A2	Frequency	β estimate	SE	P value	A1	A2	Frequency	FreqSE	β estimate	SE	P value	I2	Direction
	1	1:179832638:T:C	C	T	0.125314	0.001519	0.003499	0.664157	C	T	0.198405	0.0142006	0.00303779	2.94436e-06	T	C	0.833	0.0362	-0.0088	0.0023	0.0001364	86.6	--
	1	1:179841753:T:C	C	T	0.152216	-0.00091	0.003196	0.775649	C	T	0.205765	0.0149428	0.00298841	5.72579e-07	T	C	0.8192	0.0267	-0.0075	0.0022	0.0005445	92.4	+-
	1	1:179847877:C:T	T	C	0.143853	-0.00053	0.003266	0.871863	T	C	0.186139	0.0143136	0.00311616	4.36177e-06	T	C	0.166	0.0211	0.0072	0.0023	0.001321	90.8	-+
	1	1:179856922:C:T	T	C	0.082102	-0.00189	0.004148	0.64874	T	C	0.132168	0.015809	0.00357668	9.86919e-06	T	C	0.1108	0.0248	0.0083	0.0027	0.002289	90.4	-+
	1	1:179857927:A:G	G	A	0.081823	-0.00214	0.004152	0.606544	G	A	0.132168	0.015809	0.00357668	9.86919e-06	A	G	0.8893	0.0249	-0.0082	0.0027	0.002592	90.7	+-
	1	1:179863846:C:T	T	C	0.081963	-0.00214	0.00415	0.606488	T	C	0.132168	0.015809	0.00357668	9.86919e-06	T	C	0.1108	0.0248	0.0082	0.0027	0.0026	90.7	-+
	1	1:179865015:C:G	G	C	0.082102	-0.00206	0.004148	0.619053	G	C	0.133088	0.0162299	0.00357009	5.46558e-06	C	G	0.8886	0.0252	-0.0084	0.0027	0.001798	91	+-
	4	4:190441762:T:G							G	T	0.08341	-0.0201846	0.00445497	5.87598e-06
	4	4:190450993:C:T	T	C	0.0593811	0.00928704	0.00478615	0.0523312	T	C	0.0832567	-0.0201404	0.00445799	6.248e-06	T	C	0.0722	0.0119	-0.0065	0.0033	0.04733	95.1	+-
	4	4:190451488:G:A	A	G	0.0593811	0.00928704	0.00478615	0.0523312	A	G	0.0832567	-0.0201404	0.00445799	6.248e-06	A	G	0.0722	0.0119	-0.0065	0.0033	0.04733	95.1	+-
	4	4:190452010:G:A	A	G	0.0593811	0.00928704	0.00478615	0.0523312	A	G	0.0832567	-0.0201404	0.00445799	6.248e-06	A	G	0.0722	0.0119	-0.0065	0.0033	0.04733	95.1	+-
	4	4:190462856:C:T	T	C	0.0597993	0.00942413	0.00477335	0.0483449	T	C	0.0831033	-0.019848	0.00446103	8.61887e-06	T	C	0.0722	0.0116	-0.0062	0.0033	0.0571	95	+-
	4	4:190463072:C:T	T	C	0.0597993	0.00942413	0.00477335	0.0483449	T	C	0.0831033	-0.019848	0.00446103	8.61887e-06	T	C	0.0722	0.0116	-0.0062	0.0033	0.0571	95	+-
	4	4:48257901:T:C	C	T	0.164762	-0.0144186	0.00305153	2.30076e-06	C	T	0.0582643	0.00170823	0.00522065	0.743512	T	C	0.8624	0.0464	0.0103	0.0026	9.07e-05	85.9	+-
	4	4:48261594:G:A	A	G	0.164762	-0.0141123	0.00304862	3.67299e-06	A	G	0.0582643	0.00170823	0.00522065	0.743512	A	G	0.1377	0.0464	-0.0101	0.0026	0.0001269	85.4	-+
	4	4:48266367:A:C	C	A	0.16295	-0.014629	0.00306103	1.76072e-06	C	A	0.0582643	0.00170823	0.00522065	0.743512	A	C	0.8638	0.0457	0.0104	0.0026	7.58e-05	86.3	+-
	4	4:48266554:C:T	T	C	0.163228	-0.0146981	0.00305707	1.52506e-06	T	C	0.0582643	0.00170823	0.00522065	0.743512	T	C	0.1364	0.0458	-0.0105	0.0026	6.79e-05	86.4	-+
	4	4:48274987:G:A	A	G	0.163925	-0.01472	0.00305454	1.44236e-06	A	G	0.0582643	0.00170823	0.00522065	0.743512	A	G	0.137	0.0461	-0.0105	0.0026	6.49e-05	86.4	-+
	4	4:48276628:A:G	G	A	0.164204	-0.0147887	0.00305061	1.24843e-06	G	A	0.0582643	0.00170823	0.00522065	0.743512	A	G	0.8628	0.0461	0.0106	0.0026	5.81e-05	86.6	+-
	4	4:48280189:A:G	G	A	0.163786	-0.0148042	0.00305797	1.29059e-06	G	A	0.0578044	0.00157022	0.00525234	0.764974	A	G	0.863	0.0461	0.0107	0.0026	5.5e-05	86.2	+-
	4	4:48285728:G:A	A	G	0.164204	-0.0147887	0.00305061	1.24843e-06	A	G	0.0582643	0.00170823	0.00522065	0.743512	A	G	0.1372	0.0461	-0.0106	0.0026	5.81e-05	86.6	-+
	4	4:48294622:G:A	A	G	0.163925	-0.0149225	0.00305454	1.03236e-06	A	G	0.0582643	0.00161767	0.00522065	0.756667	A	G	0.137	0.0461	-0.0107	0.0026	4.9e-05	86.6	-+
	4	4:48295568:C:T	T	C	0.163925	-0.0149225	0.00305454	1.03236e-06	T	C	0.0582643	0.00161767	0.00522065	0.756667	T	C	0.137	0.0461	-0.0107	0.0026	4.9e-05	86.6	-+
	4	4:48295736:C:G	G	C	0.163925	-0.0149225	0.00305454	1.03236e-06	G	C	0.0582643	0.00161767	0.00522065	0.756667	C	G	0.863	0.0461	0.0107	0.0026	4.9e-05	86.6	+-
	4	4:48297245:T:A	A	T	0.163507	-0.0148926	0.00305605	1.09837e-06	A	T	0.0582643	0.00161767	0.00522065	0.756667	A	T	0.1366	0.0459	-0.0107	0.0026	5.14e-05	86.6	-+
	4	4:48298003:A:C	C	A	0.16295	-0.0149224	0.00305809	1.06281e-06	C	A	0.0582643	0.00161767	0.00522065	0.756667	A	C	0.8638	0.0457	0.0107	0.0026	5.04e-05	86.6	+-
	4	4:48298315:T:C	C	T	0.163228	-0.0149146	0.00305707	1.06778e-06	C	T	0.0582643	0.00161767	0.00522065	0.756667	T	C	0.8636	0.0458	0.0107	0.0026	5.05e-05	86.6	+-
	4	4:48300135:T:G	G	T	0.163228	-0.0149146	0.00305707	1.06778e-06	G	T	0.0582643	0.00161767	0.00522065	0.756667	T	G	0.8636	0.0458	0.0107	0.0026	5.05e-05	86.6	+-
	4	4:48300797:A:C	C	A	0.163228	-0.0149146	0.00305707	1.06778e-06	C	A	0.0582643	0.00161767	0.00522065	0.756667	A	C	0.8636	0.0458	0.0107	0.0026	5.05e-05	86.6	+-
	4	4:48301307:T:C	C	T	0.163786	-0.0151221	0.00305212	7.2465e-07	C	T	0.0582643	0.00161767	0.00522065	0.756667	T	C	0.8631	0.046	0.0109	0.0026	3.77e-05	86.9	+-
	4	4:48304125:A:G	G	A	0.236827	-0.0118187	0.0026746	9.9222e-06	G	A	0.142901	0.00230582	0.00347447	0.506916	A	G	0.7981	0.0454	0.0066	0.0021	0.001957	90.4	+-
	4	4:48304401:G:A	A	G	0.236827	-0.0118187	0.0026746	9.9222e-06	A	G	0.142748	0.00234845	0.0034754	0.499207	A	G	0.2018	0.0455	-0.0065	0.0021	0.002003	90.4	-+
	4	4:48307307:T:C	C	T	0.166713	-0.014509	0.00303316	1.72293e-06	C	T	0.0582643	0.00161767	0.00522065	0.756667	T	C	0.8607	0.0471	0.0104	0.0026	6.88e-05	86	+-
	4	4:48308304:G:A	A	G	0.236827	-0.0118187	0.0026746	9.9222e-06	A	G	0.142594	0.00229738	0.00347632	0.508698	A	G	0.2018	0.0455	-0.0066	0.0021	0.00194	90.3	-+
	4	4:48311849:T:C	C	T	0.166295	-0.0145524	0.00303173	1.58633e-06	C	T	0.0582643	0.00161767	0.00522065	0.756667	T	C	0.8609	0.0469	0.0105	0.0026	6.46e-05	86.1	+-
	4	4:48312338:C:T	T	C	0.166295	-0.0145524	0.00303173	1.58633e-06	T	C	0.0582643	0.00161767	0.00522065	0.756667	T	C	0.1391	0.0469	-0.0105	0.0026	6.46e-05	86.1	-+
	4	4:48314082:A:G	G	A	0.166295	-0.0145524	0.00303173	1.58633e-06	G	A	0.0582643	0.00161767	0.00522065	0.756667	A	G	0.8609	0.0469	0.0105	0.0026	6.46e-05	86.1	+-
	4	4:48316839:G:A	A	G	0.236549	-0.0119092	0.0026747	8.48622e-06	A	G	0.142748	0.00225758	0.0034754	0.515957	A	G	0.2017	0.0453	-0.0066	0.0021	0.001734	90.4	-+
	4	4:48318068:T:C	C	T	0.236549	-0.0119092	0.0026747	8.48622e-06	C	T	0.143054	0.00218333	0.00346926	0.52913	T	C	0.7983	0.0452	0.0067	0.0021	0.001678	90.3	+-
	4	4:48318489:T:C	C	T	0.236549	-0.0119092	0.0026747	8.48622e-06	C	T	0.142901	0.002215	0.00347447	0.523795	T	C	0.7983	0.0453	0.0067	0.0021	0.001693	90.4	+-
	4	4:48319609:A:C	C	A	0.236549	-0.0119092	0.0026747	8.48622e-06	C	A	0.142901	0.002215	0.00347447	0.523795	A	C	0.7983	0.0453	0.0067	0.0021	0.001693	90.4	+-
	4	4:48323818:C:T	T	C	0.236549	-0.0119092	0.0026747	8.48622e-06	T	C	0.142901	0.0024333	0.00347447	0.483717	T	C	0.2017	0.0453	-0.0066	0.0021	0.001929	90.7	-+
	4	4:48327202:G:A	A	G	0.166574	-0.014373	0.00303078	2.11252e-06	A	G	0.058571	0.00150334	0.0052095	0.772906	A	G	0.1393	0.0469	-0.0104	0.0026	7.69e-05	85.6	-+
	4	4:48329399:C:A	A	C	0.166434	-0.0143532	0.00303125	2.18978e-06	A	C	0.0579577	0.00234372	0.00523189	0.654176	A	C	0.1392	0.0471	-0.0102	0.0026	0.0001077	86.9	-+
	4	4:48329568:G:C	C	G	0.166434	-0.0143532	0.00303125	2.18978e-06	C	G	0.0579577	0.00234372	0.00523189	0.654176	C	G	0.1392	0.0471	-0.0102	0.0026	0.0001077	86.9	-+
	4	4:48329731:C:T	T	C	0.166574	-0.014373	0.00303078	2.11252e-06	T	C	0.0582643	0.00222576	0.00522065	0.669862	T	C	0.1393	0.047	-0.0102	0.0026	0.0001014	86.8	-+
	4	4:48331143:C:T	T	C	0.166574	-0.014373	0.00303078	2.11252e-06	T	C	0.0582643	0.00222576	0.00522065	0.669862	T	C	0.1393	0.047	-0.0102	0.0026	0.0001014	86.8	-+
	4	4:48331493:T:C	C	T	0.166574	-0.014373	0.00303078	2.11252e-06	C	T	0.0582643	0.00222576	0.00522065	0.669862	T	C	0.8607	0.047	0.0102	0.0026	0.0001014	86.8	+-
	4	4:48331520:T:A	A	T	0.166574	-0.014373	0.00303078	2.11252e-06	A	T	0.0582643	0.00222576	0.00522065	0.669862	A	T	0.1393	0.047	-0.0102	0.0026	0.0001014	86.8	-+
	5	5:114312887:C:T	T	C	0.469473	0.00105501	0.00229652	0.645951	T	C	0.48896	0.0109904	0.0024667	8.36872e-06	T	C	0.4785	0.0097	0.0057	0.0017	0.0007456	88.5	++
	5	5:114316354:G:T	T	G	0.469334	0.00107564	0.00229598	0.639435	T	G	0.485281	0.010944	0.00246765	9.20725e-06	T	G	0.4767	0.008	0.0057	0.0017	0.0007682	88.3	++
	5	5:1516885:C:G							G	C	0.228304	-0.0130034	0.00293856	9.64025e-06
	6	6:169823476:G:C	C	G	0.366462	0.0104165	0.00235649	9.85385e-06	C	G	0.231831	0.0020154	0.00285877	0.480817	C	G	0.312	0.0661	0.007	0.0018	0.0001137	80.6	++
	6	6:169823477:G:A	A	G	0.366462	0.0104165	0.00235649	9.85385e-06	A	G	0.231831	0.0020154	0.00285877	0.480817	A	G	0.312	0.0661	0.007	0.0018	0.0001137	80.6	++
	6	6:169824254:G:A	A	G	0.36688	0.0104716	0.00235609	8.81098e-06	A	G	0.231217	0.00208063	0.00286153	0.467162	A	G	0.3121	0.0666	0.0071	0.0018	9.89e-05	80.5	++
	6	6:169826689:G:A	A	G	0.363953	0.0104468	0.00235764	9.37825e-06	A	G	0.231524	0.00211271	0.00286135	0.460295	A	G	0.3104	0.065	0.0071	0.0018	0.0001006	80.2	++
	6	6:169841929:G:C	C	G	0.363256	0.0104431	0.00235746	9.43125e-06	C	G	0.229377	0.00258046	0.00286749	0.368171	C	G	0.3093	0.0657	0.0073	0.0018	6.52e-05	77.7	++
	6	6:33658780:C:T	T	C	0.0158907	-0.000797835	0.00922846	0.931106	T	C	0.0521312	-0.027616	0.00556729	7.03476e-07	T	C	0.0425	0.016	-0.0205	0.0048	1.77e-05	83.8	--
	6	6:33667660:C:T	T	C	0.0163089	0.00173624	0.00911727	0.848969	T	C	0.0547378	-0.0274533	0.00545264	4.78202e-07	T	C	0.0446	0.0169	-0.0198	0.0047	2.41e-05	86.8	+-
	6	6:33683068:A:T	T	A	0.018121	0.00447618	0.00867997	0.606071	T	A	0.0553511	-0.0269798	0.00542689	6.64393e-07	A	T	0.9551	0.0167	0.0181	0.0046	8.08e-05	89.4	-+
	6	6:33683548:A:G	G	A	0.018121	0.00447618	0.00867997	0.606071	G	A	0.0551978	-0.0264262	0.00543329	1.15176e-06	A	G	0.9552	0.0167	0.0177	0.0046	0.0001186	89	-+
	6	6:33689299:A:G	G	A	0.0207694	0.00602783	0.00814554	0.45929	G	A	0.0556578	-0.0259174	0.00539798	1.57628e-06	A	G	0.955	0.0161	0.0162	0.0045	0.0003263	90.6	-+
	6	6:33692368:T:C	C	T	0.0209088	0.0073579	0.00812022	0.364872	C	T	0.0565777	-0.026853	0.00536083	5.4681e-07	T	C	0.9542	0.0164	0.0165	0.0045	0.0002323	91.9	-+
	6	6:33700004:G:A	A	G	0.018818	0.0040627	0.00852859	0.633816	A	G	0.0545845	-0.0255878	0.00544254	2.58323e-06	A	G	0.0442	0.0162	-0.017	0.0046	0.0002098	88.4	+-
	9	9:14770332:T:C							C	T	0.126342	-0.0167945	0.00368547	5.19023e-06
	9	9:14771575:T:C							T	C	0.125728	-0.0166292	0.00369057	6.61023e-06
	9	9:14773778:T:A							A	T	0.126035	-0.016459	0.00368802	8.08814e-06
	9	9:14773991:G:A							A	G	0.125882	-0.0165913	0.00368929	6.88665e-06
	10	10:116185668:C:A							A	C	0.0801901	-0.0201033	0.00452045	8.70056e-06
	10	10:116209670:G:A							A	G	0.0788102	-0.0214075	0.00458895	3.08617e-06
	10	10:116224299:C:T							T	C	0.0791168	-0.0211195	0.00458219	4.0453e-06
	10	10:116226151:T:C							C	T	0.0797301	-0.020559	0.00456878	6.79892e-06
	10	10:116227321:A:C							C	A	0.0788102	-0.0205638	0.00458895	7.4243e-06
	10	10:18802554:T:A							A	T	0.131095	-0.0164093	0.00365249	7.03503e-06
	11	11:122914324:G:C							C	G	0.168507	-0.0146781	0.00330777	9.10174e-06
	11	11:122914772:G:A							A	G	0.145814	-0.016235	0.00352179	4.02919e-06
	11	11:122936666:G:A							A	G	0.147501	-0.0157346	0.00350721	7.24553e-06
	11	11:122937521:T:G							G	T	0.147501	-0.0157346	0.00350721	7.24553e-06
	11	11:122939095:G:A							A	G	0.147501	-0.0157346	0.00350721	7.24553e-06
	11	11:122945137:G:A							A	G	0.147501	-0.0157346	0.00350721	7.24553e-06
	16	16:28086454:A:G							A	G	0.292088	0.012221	0.0026872	5.41955e-06
	16	16:28086755:T:C							T	C	0.291935	0.0122929	0.00268703	4.76466e-06
	16	16:28139077:G:A							A	G	0.25437	0.0142331	0.00281196	4.15683e-07

## Sheet: XL-VLDL-PL
	Online supplementary
	GWAS results from mixed linear model association analyses (mlma). SNPs identifed at the suggestive level (1 x 105) in at least one ethnicity. Significant SNPs are shown in bold. Shaded rows represent SNPs not included in the GWAS due to the SNP not being included in the GWAS as a result of failing a previous QC step. Meta-analysis results obtained from a fixed effects inverse variance model in ME…
			South Asians						White Europeans						Meta Analysis
	Chromosome	SNP	A1	A2	Frequency	β estimate	SE	P value	A1	A2	Frequency	β estimate	SE	P value	A1	A2	Frequency	FreqSE	β estimate	SE	P value	I2	Direction
	1	1:179832638:T:C	C	T	0.125592	0.000971053	0.00143765	0.499392	C	T	0.198464	0.00585604	0.00125195	2.90349e-06	T	C	0.833	0.0361	-0.0037	0.0009	7.16e-05	84.8	--
	1	1:179841753:T:C	C	T	0.152495	-0.000150665	0.00131354	0.908681	C	T	0.205837	0.00620142	0.00123161	4.77335e-07	T	C	0.8191	0.0266	-0.0032	0.0009	0.000325	92	-+
	1	1:179847877:C:T	T	C	0.144132	-1.45324e-05	0.00134226	0.991362	T	C	0.186175	0.00589637	0.00128429	4.40815e-06	T	C	0.1661	0.021	0.0031	0.0009	0.0009336	90.1	+-
	3	3:127416813:A:G	G	A	0.36925	0.0044417	0.000991106	7.40983e-06	G	A	0.304762	-0.000210907	0.00108319	0.84562	A	G	0.6601	0.0321	-0.0023	0.0007	0.001499	90	+-
	3	3:127423415:T:C	C	T	0.369111	0.00441548	0.000991556	8.46483e-06	C	T	0.305223	-0.000235179	0.00108269	0.828039	T	C	0.66	0.0318	-0.0023	0.0007	0.001705	90	+-
	4	4:190441762:T:G							G	T	0.0832565	-0.0085966	0.00183763	2.89555e-06
	4	4:190450993:C:T	T	C	0.0593811	0.003726	0.00196767	0.0582769	T	C	0.0831029	-0.00860085	0.00183888	2.90787e-06	T	C	0.072	0.0118	-0.0029	0.0013	0.03365	95.2	-+
	4	4:190451488:G:A	A	G	0.0593811	0.003726	0.00196767	0.0582769	A	G	0.0831029	-0.00860085	0.00183888	2.90787e-06	A	G	0.072	0.0118	-0.0029	0.0013	0.03365	95.2	-+
	4	4:190452010:G:A	A	G	0.0593811	0.003726	0.00196767	0.0582769	A	G	0.0831029	-0.00860085	0.00183888	2.90787e-06	A	G	0.072	0.0118	-0.0029	0.0013	0.03365	95.2	-+
	4	4:190462856:C:T	T	C	0.0597993	0.00378931	0.00196241	0.0534891	T	C	0.0829493	-0.00845616	0.00184012	4.31852e-06	T	C	0.0721	0.0116	-0.0027	0.0013	0.04221	95.2	-+
	4	4:190463072:C:T	T	C	0.0597993	0.00378931	0.00196241	0.0534891	T	C	0.0829493	-0.00845616	0.00184012	4.31852e-06	T	C	0.0721	0.0116	-0.0027	0.0013	0.04221	95.2	-+
	4	4:190469858:G:A	A	G	0.0632841	0.0018068	0.001912	0.34467	A	G	0.0870968	-0.00793292	0.00179335	9.71098e-06	A	G	0.076	0.0119	-0.0034	0.0013	0.009882	92.8	-+
	4	4:48257901:T:C	C	T	0.164901	-0.00603385	0.00125314	1.47205e-06	C	T	0.0582181	0.000688893	0.00215276	0.748964	T	C	0.8621	0.0464	0.0043	0.0011	6.33e-05	86.3	-+
	4	4:48261594:G:A	A	G	0.164901	-0.00589871	0.00125195	2.45739e-06	A	G	0.0582181	0.000688893	0.00215276	0.748964	A	G	0.1379	0.0464	-0.0042	0.0011	9.15e-05	85.7	+-
	4	4:48266367:A:C	C	A	0.163089	-0.00609531	0.00125702	1.24084e-06	C	A	0.0582181	0.000688893	0.00215276	0.748964	A	C	0.8636	0.0457	0.0044	0.0011	5.67e-05	86.5	-+
	4	4:48266554:C:T	T	C	0.163368	-0.00612726	0.0012554	1.05698e-06	T	C	0.0582181	0.000688893	0.00215276	0.748964	T	C	0.1367	0.0458	-0.0044	0.0011	5.01e-05	86.6	+-
	4	4:48274987:G:A	A	G	0.164065	-0.00611701	0.00125437	1.07945e-06	A	G	0.0582181	0.000688893	0.00215276	0.748964	A	G	0.1372	0.046	-0.0044	0.0011	5.07e-05	86.6	+-
	4	4:48276628:A:G	G	A	0.164343	-0.00614882	0.00125276	9.19066e-07	G	A	0.0582181	0.000688893	0.00215276	0.748964	A	G	0.8625	0.0461	0.0044	0.0011	4.48e-05	86.7	-+
	4	4:48280189:A:G	G	A	0.163925	-0.00615924	0.00125577	9.35498e-07	G	A	0.0577573	0.000670887	0.00216586	0.756746	A	G	0.8628	0.0461	0.0044	0.0011	4.36e-05	86.6	-+
	4	4:48285108:A:G	G	A	0.233621	-0.00489723	0.00110337	9.06187e-06	G	A	0.143625	0.00118387	0.00143036	0.407856	A	G	0.8	0.0435	0.0026	0.0009	0.002623	91.2	-+
	4	4:48285728:G:A	A	G	0.164343	-0.00614882	0.00125276	9.19066e-07	A	G	0.0582181	0.000688893	0.00215276	0.748964	A	G	0.1375	0.0461	-0.0044	0.0011	4.48e-05	86.7	+-
	4	4:48287077:G:A	A	G	0.232924	-0.0049195	0.00110432	8.39869e-06	A	G	0.143625	0.00118387	0.00143036	0.407856	A	G	0.1996	0.0432	-0.0026	0.0009	0.002525	91.2	+-
	4	4:48287744:T:C	C	T	0.232924	-0.0049195	0.00110432	8.39869e-06	C	T	0.143625	0.00118387	0.00143036	0.407856	T	C	0.8004	0.0432	0.0026	0.0009	0.002525	91.2	-+
	4	4:48288138:T:C	C	T	0.232924	-0.0049195	0.00110432	8.39869e-06	C	T	0.143625	0.00118387	0.00143036	0.407856	T	C	0.8004	0.0432	0.0026	0.0009	0.002525	91.2	-+
	4	4:48288532:G:A	A	G	0.232924	-0.0049195	0.00110432	8.39869e-06	A	G	0.143625	0.00118387	0.00143036	0.407856	A	G	0.1996	0.0432	-0.0026	0.0009	0.002525	91.2	+-
	4	4:48289537:G:A	A	G	0.232924	-0.0049195	0.00110432	8.39869e-06	A	G	0.143625	0.00118387	0.00143036	0.407856	A	G	0.1996	0.0432	-0.0026	0.0009	0.002525	91.2	+-
	4	4:48291301:T:G	G	T	0.232924	-0.0049195	0.00110432	8.39869e-06	G	T	0.143625	0.00118387	0.00143036	0.407856	T	G	0.8004	0.0432	0.0026	0.0009	0.002525	91.2	-+
	4	4:48291499:C:T	T	C	0.232924	-0.0049195	0.00110432	8.39869e-06	T	C	0.143625	0.00118387	0.00143036	0.407856	T	C	0.1996	0.0432	-0.0026	0.0009	0.002525	91.2	+-
	4	4:48293815:C:G	G	C	0.232924	-0.0049195	0.00110432	8.39869e-06	G	C	0.143625	0.00118387	0.00143036	0.407856	C	G	0.8004	0.0432	0.0026	0.0009	0.002525	91.2	-+
	4	4:48294622:G:A	A	G	0.164065	-0.00619425	0.00125437	7.88682e-07	A	G	0.0582181	0.000661926	0.00215276	0.75848	A	G	0.1372	0.046	-0.0045	0.0011	3.93e-05	86.8	+-
	4	4:48294906:A:G	G	A	0.232924	-0.0049195	0.00110432	8.39869e-06	G	A	0.143625	0.00118387	0.00143036	0.407856	A	G	0.8004	0.0432	0.0026	0.0009	0.002525	91.2	-+
	4	4:48295568:C:T	T	C	0.164065	-0.00619425	0.00125437	7.88682e-07	T	C	0.0582181	0.000661926	0.00215276	0.75848	T	C	0.1372	0.046	-0.0045	0.0011	3.93e-05	86.8	+-
	4	4:48295736:C:G	G	C	0.164065	-0.00619425	0.00125437	7.88682e-07	G	C	0.0582181	0.000661926	0.00215276	0.75848	C	G	0.8628	0.046	0.0045	0.0011	3.93e-05	86.8	-+
	4	4:48297245:T:A	A	T	0.163647	-0.00618083	0.00125499	8.43518e-07	A	T	0.0582181	0.000661926	0.00215276	0.75848	A	T	0.1369	0.0459	-0.0044	0.0011	4.13e-05	86.7	+-
	4	4:48298003:A:C	C	A	0.163089	-0.00619955	0.00125582	7.9473e-07	C	A	0.0582181	0.000661926	0.00215276	0.75848	A	C	0.8635	0.0456	0.0045	0.0011	3.97e-05	86.8	-+
	4	4:48298315:T:C	C	T	0.163368	-0.00619424	0.0012554	8.05327e-07	C	T	0.0582181	0.000661926	0.00215276	0.75848	T	C	0.8633	0.0458	0.0045	0.0011	4e-05	86.8	-+
	4	4:48300135:T:G	G	T	0.163368	-0.00619424	0.0012554	8.05327e-07	G	T	0.0582181	0.000661926	0.00215276	0.75848	T	G	0.8633	0.0458	0.0045	0.0011	4e-05	86.8	-+
	4	4:48300797:A:C	C	A	0.163368	-0.00619424	0.0012554	8.05327e-07	C	A	0.0582181	0.000661926	0.00215276	0.75848	A	C	0.8633	0.0458	0.0045	0.0011	4e-05	86.8	-+
	4	4:48301307:T:C	C	T	0.163925	-0.00627084	0.00125338	5.63962e-07	C	T	0.0582181	0.000661926	0.00215276	0.75848	T	C	0.8628	0.046	0.0045	0.0011	3.06e-05	87.1	-+
	4	4:48304125:A:G	G	A	0.236827	-0.00495703	0.00109877	6.43865e-06	G	A	0.143164	0.00113302	0.00143149	0.428652	A	G	0.7979	0.0452	0.0027	0.0009	0.001956	91.2	-+
	4	4:48304401:G:A	A	G	0.236827	-0.00495703	0.00109877	6.43865e-06	A	G	0.143011	0.00115146	0.00143186	0.421298	A	G	0.2021	0.0453	-0.0027	0.0009	0.002005	91.3	+-
	4	4:48307307:T:C	C	T	0.166853	-0.00602881	0.00124561	1.29819e-06	C	T	0.0582181	0.000661926	0.00215276	0.75848	T	C	0.8604	0.0471	0.0044	0.0011	5.45e-05	86.2	-+
	4	4:48308304:G:A	A	G	0.236827	-0.00495703	0.00109877	6.43865e-06	A	G	0.142857	0.00112939	0.00143224	0.430377	A	G	0.202	0.0454	-0.0027	0.0009	0.001939	91.2	+-
	4	4:48311849:T:C	C	T	0.166434	-0.00604872	0.00124503	1.18394e-06	C	T	0.0582181	0.000661926	0.00215276	0.75848	T	C	0.8607	0.0469	0.0044	0.0011	5.09e-05	86.3	-+
	4	4:48312338:C:T	T	C	0.166434	-0.00604872	0.00124503	1.18394e-06	T	C	0.0582181	0.000661926	0.00215276	0.75848	T	C	0.1393	0.0469	-0.0044	0.0011	5.09e-05	86.3	+-
	4	4:48314082:A:G	G	A	0.166434	-0.00604872	0.00124503	1.18394e-06	G	A	0.0582181	0.000661926	0.00215276	0.75848	A	G	0.8607	0.0469	0.0044	0.0011	5.09e-05	86.3	-+
	4	4:48316839:G:A	A	G	0.236549	-0.00499081	0.00109881	5.57209e-06	A	G	0.143011	0.00111425	0.00143186	0.436458	A	G	0.2019	0.0452	-0.0027	0.0009	0.001751	91.3	+-
	4	4:48318068:T:C	C	T	0.236549	-0.00499081	0.00109881	5.57209e-06	C	T	0.143318	0.00109097	0.00142934	0.445302	T	C	0.7981	0.045	0.0027	0.0009	0.001714	91.2	-+
	4	4:48318489:T:C	C	T	0.236549	-0.00499081	0.00109881	5.57209e-06	C	T	0.143164	0.00109583	0.00143148	0.44396	T	C	0.7981	0.0451	0.0027	0.0009	0.001708	91.2	-+
	4	4:48319609:A:C	C	A	0.236549	-0.00499081	0.00109881	5.57209e-06	C	A	0.143164	0.00109583	0.00143148	0.44396	A	C	0.7981	0.0451	0.0027	0.0009	0.001708	91.2	-+
	4	4:48323818:C:T	T	C	0.236549	-0.00499081	0.00109881	5.57209e-06	T	C	0.143164	0.00118532	0.00143148	0.407648	T	C	0.2019	0.0451	-0.0027	0.0009	0.001943	91.5	+-
	4	4:48327202:G:A	A	G	0.166574	-0.00605102	0.00124483	1.16844e-06	A	G	0.0585253	0.00059021	0.00214814	0.783505	A	G	0.1394	0.0469	-0.0044	0.0011	4.74e-05	86	+-
	4	4:48329399:C:A	A	C	0.166434	-0.00604872	0.00124503	1.18394e-06	A	C	0.0579109	0.000964826	0.00215741	0.65472	A	C	0.1393	0.047	-0.0043	0.0011	6.77e-05	87.4	+-
	4	4:48329568:G:C	C	G	0.166434	-0.00604872	0.00124503	1.18394e-06	C	G	0.0579109	0.000964826	0.00215741	0.65472	C	G	0.1393	0.047	-0.0043	0.0011	6.77e-05	87.4	+-
	4	4:48329731:C:T	T	C	0.166574	-0.00605102	0.00124483	1.16844e-06	T	C	0.0582181	0.000891489	0.00215275	0.678789	T	C	0.1394	0.047	-0.0043	0.0011	6.32e-05	87.2	+-
	4	4:48331143:C:T	T	C	0.166574	-0.00605102	0.00124483	1.16844e-06	T	C	0.0582181	0.000891489	0.00215275	0.678789	T	C	0.1394	0.047	-0.0043	0.0011	6.32e-05	87.2	+-
	4	4:48331493:T:C	C	T	0.166574	-0.00605102	0.00124483	1.16844e-06	C	T	0.0582181	0.000891489	0.00215275	0.678789	T	C	0.8606	0.047	0.0043	0.0011	6.32e-05	87.2	-+
	4	4:48331520:T:A	A	T	0.166574	-0.00605102	0.00124483	1.16844e-06	A	T	0.0582181	0.000891489	0.00215275	0.678789	A	T	0.1394	0.047	-0.0043	0.0011	6.32e-05	87.2	+-
	5	5:1516885:C:G							G	C	0.228264	-0.0054081	0.00121134	8.02398e-06
	6	6:169820307:G:A	G	A	0.0206301	0.00183861	0.00335947	0.584178	G	A	0.0554531	-0.0110937	0.00222862	6.42966e-07	A	G	0.9552	0.016	0.0071	0.0019	0.0001204	90.3	+-
	6	6:169821544:T:C	C	T	0.0206301	0.00183861	0.00335947	0.584178	C	T	0.0563748	-0.0115328	0.00221319	1.87907e-07	T	C	0.9544	0.0164	0.0075	0.0018	5.12e-05	91	+-
	6	6:169823476:G:C	A	G	0.0186786	0.00116564	0.00351862	0.740435	A	G	0.0543779	-0.0109505	0.00224711	1.09829e-06	A	G	0.044	0.0162	-0.0074	0.0019	8.56e-05	88.1	-+
	6	6:169823477:G:A	T	C	0.0175634	0.000357417	0.00362109	0.921373	T	C	0.0533026	-0.0102047	0.00227326	7.15509e-06	T	C	0.0432	0.0161	-0.0072	0.0019	0.0001772	83.6	-+
	6	6:169824254:G:A	T	G	0.0177028	0.000118098	0.00360776	0.973886	T	G	0.0539171	-0.0102025	0.00226918	6.92043e-06	T	G	0.0437	0.0163	-0.0073	0.0019	0.0001516	82.9	-+
	6	6:169826689:G:A	A	G	0.364232	0.00430092	0.00096902	9.06195e-06	A	G	0.231644	0.000934804	0.0011791	0.427889	A	G	0.3108	0.065	0.0029	0.0007	8.41e-05	79.4	++
	6	6:33649461:G:A	A	G	0.368135	0.00429659	0.000967095	8.8805e-06	A	G	0.231336	0.000961076	0.00117918	0.415049	A	G	0.3131	0.0671	0.003	0.0007	7.66e-05	79.1	++
	6	6:33658780:C:T	C	T	0.36702	0.00430633	0.000968261	8.68825e-06	C	T	0.231644	0.000934804	0.0011791	0.427889	T	C	0.6875	0.0664	-0.003	0.0007	8.04e-05	79.6	--
	6	6:33667660:C:T	C	G	0.366741	0.00430733	0.000968555	8.70082e-06	C	G	0.231951	0.00089101	0.00117804	0.44944	C	G	0.3124	0.0661	0.0029	0.0007	8.94e-05	80.1	++
	6	6:33683068:A:T	A	G	0.366741	0.00430733	0.000968555	8.70082e-06	A	G	0.231951	0.00089101	0.00117804	0.44944	A	G	0.3124	0.0661	0.0029	0.0007	8.94e-05	80.1	++
	6	6:33683548:A:G	A	G	0.367159	0.00433309	0.00096839	7.65796e-06	A	G	0.231336	0.000921606	0.00117918	0.434469	A	G	0.3125	0.0666	0.003	0.0007	7.77e-05	80	++
	6	6:33689299:A:G	A	G	0.0168665	-0.000874324	0.00369014	0.812707	A	G	0.0534562	-0.0100505	0.0022634	8.97678e-06	A	G	0.0435	0.0163	-0.0075	0.0019	9.27e-05	77.7	--
	6	6:33692368:T:C	T	C	0.0157513	-0.00101296	0.00380983	0.79033	T	C	0.0520737	-0.0115014	0.00229599	5.46193e-07	T	C	0.0424	0.0161	-0.0087	0.002	9.54e-06	82	--
	6	6:33700004:G:A	T	C	0.0161695	-8.48602e-06	0.00376352	0.998201	T	C	0.0545315	-0.0117019	0.00225127	2.01549e-07	T	C	0.0444	0.0169	-0.0086	0.0019	8.12e-06	85.9	--
	6	6:33704601:C:T	T	A	0.0179816	0.00133957	0.00358156	0.70839	T	A	0.0551459	-0.0115214	0.00224058	2.7161e-07	A	T	0.9553	0.0167	0.0079	0.0019	3.17e-05	89.2	+-
	6	6:33716945:G:T	G	A	0.0179816	0.00133957	0.00358156	0.70839	G	A	0.0549923	-0.0113198	0.00224323	4.50672e-07	A	G	0.9554	0.0166	0.0078	0.0019	4.54e-05	88.9	+-
	9	9:14770332:T:C							C	T	0.126267	-0.00698918	0.0015192	4.21327e-06
	9	9:14771575:T:C							T	C	0.125653	-0.00692327	0.00152131	5.34249e-06
	9	9:14773778:T:A							A	T	0.12596	-0.00685151	0.00152025	6.58025e-06
	9	9:14773991:G:A							A	G	0.125806	-0.00690949	0.00152078	5.53557e-06
	10	10:116185668:C:A							A	C	0.0800307	-0.00826377	0.00186494	9.37506e-06
	10	10:116209670:G:A							A	G	0.0786482	-0.00879117	0.00189326	3.42703e-06
	10	10:116224299:C:T							T	C	0.0791091	-0.00853239	0.001889	6.27578e-06
	10	10:18802554:T:A							A	T	0.131183	-0.00674325	0.00150727	7.68325e-06
	11	11:122914772:G:A							A	G	0.146083	-0.00658389	0.00145109	5.70042e-06
	16	16:28139077:G:A							A	G	0.253917	0.00553086	0.00115968	1.8488e-06

## Sheet: XL-VLDL-C
	Online supplementary
	GWAS results from mixed linear model association analyses (mlma). SNPs identifed at the suggestive level (1 x 105) in at least one ethnicity. Significant SNPs are shown in bold. Shaded rows represent SNPs not included in the GWAS due to the SNP not being included in the GWAS as a result of failing a previous QC step. Meta-analysis results obtained from a fixed effects inverse variance model in ME…
			South Asians						White Europeans						Meta Analysis
	Chromosome	SNP	A1	A2	Frequency	β estimate	SE	P value	A1	A2	Frequency	β estimate	SE	P value	A1	A2	Frequency	FreqSE	β estimate	SE	P value	I2	Direction
	1	1:179821444:T:C	C	T	0.116977	0.00126708	0.00164927	0.442329	C	T	0.179656	0.00638936	0.00143295	8.23842e-06	T	C	0.8473	0.031	-0.0042	0.0011	0.0001089	81.8	--
	1	1:179822210:C:T	T	C	0.116977	0.00126708	0.00164927	0.442329	T	C	0.179656	0.00638936	0.00143295	8.23842e-06	T	C	0.1527	0.031	0.0042	0.0011	0.0001089	81.8	++
	1	1:179822928:A:C	C	A	0.116977	0.00126708	0.00164927	0.442329	C	A	0.179656	0.00638936	0.00143295	8.23842e-06	A	C	0.8473	0.031	-0.0042	0.0011	0.0001089	81.8	--
	1	1:179832638:T:C	C	T	0.12559	0.000874145	0.00159478	0.583604	C	T	0.198527	0.00655171	0.00137483	1.88403e-06	T	C	0.8326	0.0361	-0.0041	0.001	7.27e-05	86.2	--
	1	1:179841753:T:C	C	T	0.152403	-0.000368724	0.00145742	0.80027	C	T	0.205891	0.00693358	0.00135251	2.9523e-07	T	C	0.8189	0.0267	-0.0036	0.001	0.0003363	92.6	-+
	1	1:179847877:C:T	T	C	0.144068	-0.000242787	0.00148923	0.870496	T	C	0.186253	0.00665792	0.00141028	2.34694e-06	T	C	0.1663	0.0211	0.0034	0.001	0.0009139	91.2	+-
	1	1:179865015:C:G	G	C	0.0822451	-0.000868436	0.00189036	0.645945	G	C	0.133016	0.00729717	0.00161617	6.32855e-06	C	G	0.8884	0.0251	-0.0038	0.0012	0.001729	90.7	-+
	2	2:118672217:G:A	A	G	0.281328	-0.0054177	0.00115221	2.57631e-06	A	G	0.323105	0.00134663	0.00119096	0.258177	A	G	0.3015	0.0209	-0.0021	0.0008	0.00951	94	+-
	4	4:190441762:T:G							G	T	0.0831543	-0.00954244	0.00201866	2.2772e-06
	4	4:190450993:C:T	T	C	0.0595999	0.00474646	0.00217986	0.0294495	T	C	0.0830009	-0.00954483	0.00202003	2.30018e-06	T	C	0.0722	0.0117	-0.0029	0.0015	0.04706	95.7	-+
	4	4:190451488:G:A	A	G	0.0595999	0.00474646	0.00217986	0.0294495	A	G	0.0830009	-0.00954483	0.00202003	2.30018e-06	A	G	0.0722	0.0117	-0.0029	0.0015	0.04706	95.7	-+
	4	4:190452010:G:A	A	G	0.0595999	0.00474646	0.00217986	0.0294495	A	G	0.0830009	-0.00954483	0.00202003	2.30018e-06	A	G	0.0722	0.0117	-0.0029	0.0015	0.04706	95.7	-+
	4	4:190462856:C:T	T	C	0.0600167	0.00480855	0.00217407	0.026982	T	C	0.0828475	-0.00938197	0.00202141	3.46225e-06	T	C	0.0723	0.0114	-0.0028	0.0015	0.05836	95.6	-+
	4	4:190463072:C:T	T	C	0.0600167	0.00480855	0.00217407	0.026982	T	C	0.0828475	-0.00938197	0.00202141	3.46225e-06	T	C	0.0723	0.0114	-0.0028	0.0015	0.05836	95.6	-+
	4	4:190469858:G:A	A	G	0.0634899	0.0025926	0.00211858	0.22105	A	G	0.0869899	-0.00891073	0.00197001	6.09132e-06	A	G	0.0761	0.0117	-0.0036	0.0014	0.01317	93.7	-+
	6	6:169817514:C:T	T	C	0.413448	0.00470623	0.00105293	7.83544e-06	T	C	0.258822	0.00105456	0.00124207	0.395863	T	C	0.3488	0.0763	0.0032	0.0008	7.54e-05	80.1	++
	6	6:169820307:G:A	A	G	0.368019	0.00480386	0.00107239	7.47949e-06	A	G	0.231513	0.0013788	0.00129492	0.286977	A	G	0.3125	0.0671	0.0034	0.0008	3.64e-05	75.9	++
	6	6:169821544:T:C	C	T	0.366907	0.00482488	0.00107368	6.99721e-06	C	T	0.23182	0.00133172	0.00129484	0.303724	T	C	0.6881	0.0664	-0.0034	0.0008	3.86e-05	76.8	--
	6	6:169823476:G:C	C	G	0.36663	0.00482922	0.00107401	6.90963e-06	C	G	0.232126	0.00128811	0.00129368	0.319399	C	G	0.3118	0.0661	0.0034	0.0008	4.21e-05	77.5	++
	6	6:169823477:G:A	A	G	0.36663	0.00482922	0.00107401	6.90963e-06	A	G	0.232126	0.00128811	0.00129368	0.319399	A	G	0.3118	0.0661	0.0034	0.0008	4.21e-05	77.5	++
	6	6:169824254:G:A	A	G	0.367046	0.00485555	0.00107383	6.13366e-06	A	G	0.231513	0.00131256	0.00129492	0.310763	A	G	0.3118	0.0666	0.0034	0.0008	3.67e-05	77.5	++
	6	6:169826689:G:A	A	G	0.364129	0.00482249	0.00107452	7.18849e-06	A	G	0.23182	0.00133172	0.00129484	0.303724	A	G	0.3102	0.065	0.0034	0.0008	3.95e-05	76.8	++
	6	6:33649461:G:A	A	G	0.0169492	-0.000989655	0.00408379	0.808518	A	G	0.0533906	-0.011243	0.00248643	6.13297e-06	A	G	0.0435	0.0162	-0.0085	0.0021	6.66e-05	78.3	--
	6	6:33658780:C:T	T	C	0.0158377	-0.00115135	0.00421511	0.784739	T	C	0.0520098	-0.0125922	0.00252224	5.96174e-07	T	C	0.0425	0.0159	-0.0096	0.0022	9.68e-06	81.6	--
	6	6:33667660:C:T	T	C	0.0162545	8.257e-05	0.00416432	0.984181	T	C	0.0544646	-0.012726	0.0024731	2.6642e-07	T	C	0.0445	0.0168	-0.0094	0.0021	1.01e-05	85.7	-+
	6	6:33683068:A:T	T	A	0.0180606	0.00158124	0.00396456	0.690008	T	A	0.0550782	-0.0124906	0.00246135	3.88085e-07	A	T	0.9552	0.0166	0.0086	0.0021	4.11e-05	89	+-
	6	6:33683548:A:G	G	A	0.0180606	0.00158124	0.00396456	0.690008	G	A	0.0549248	-0.0122315	0.00246426	6.92221e-07	A	G	0.9553	0.0165	0.0084	0.0021	6.2e-05	88.6	+-
	6	6:33689299:A:G	G	A	0.0207002	0.00193877	0.00372042	0.602286	G	A	0.0553851	-0.0120153	0.00244816	9.20646e-07	A	G	0.9551	0.0159	0.0078	0.002	0.0001371	89.8	+-
	6	6:33692368:T:C	C	T	0.0208391	0.00255365	0.00370886	0.49112	C	T	0.0563056	-0.0124438	0.00243121	3.08208e-07	T	C	0.9544	0.0163	0.0079	0.002	9.49e-05	91.3	+-
	6	6:33700004:G:A	A	G	0.0187552	0.00095824	0.0038954	0.805688	A	G	0.0543111	-0.0118371	0.0024685	1.6245e-06	A	G	0.0441	0.0161	-0.0082	0.0021	8.9e-05	87	-+
	6	6:33704601:C:T	T	C	0.0176438	0.00016662	0.00400797	0.96684	T	C	0.0532372	-0.0111804	0.00249723	7.56626e-06	T	C	0.0433	0.016	-0.008	0.0021	0.0001582	82.7	-+
	6	6:33716945:G:T	T	G	0.0177827	-0.000174267	0.00399333	0.965192	T	G	0.0538509	-0.0112471	0.00249278	6.42633e-06	T	G	0.0437	0.0162	-0.0081	0.0021	0.0001179	81.9	--
	9	9:14770332:T:C							C	T	0.126419	-0.00747619	0.00166764	7.3568e-06
	9	9:14771575:T:C							T	C	0.125805	-0.00743811	0.00166995	8.42477e-06
	9	9:14773991:G:A							A	G	0.125959	-0.00742494	0.00166937	8.67732e-06
	10	10:26438411:G:A	A	G	0.174215	0.00626141	0.00138283	5.95572e-06	A	G	0.265265	0.00142872	0.00125529	0.255056	A	G	0.2241	0.0453	0.0036	0.0009	0.0001019	85.1	++
	11	11:122914772:G:A							A	G	0.145904	-0.00719772	0.0015938	6.30001e-06
	11	11:42113518:G:A	A	G	0.0733537	-0.00884398	0.00199169	8.97723e-06	A	G	0.0124271	0.00324355	0.00490344	0.508302	A	G	0.0647	0.0212	-0.0071	0.0018	0.0001111	80.8	+-
	11	11:42115531:C:T	T	C	0.0733537	-0.00884398	0.00199169	8.97723e-06	T	C	0.0124271	0.00324355	0.00490344	0.508302	T	C	0.0647	0.0212	-0.0071	0.0018	0.0001111	80.8	+-
	11	11:42151307:C:T	T	C	0.0698805	-0.00909536	0.00203139	7.55538e-06	T	C	0.00230132	0.00689448	0.0115601	0.550906	T	C	0.0679	0.0115	-0.0086	0.002	1.66e-05	46.1	+-
	11	11:42155392:T:C	C	T	0.0746041	-0.0087554	0.00197949	9.73112e-06
	16	16:28086454:A:G							A	G	0.291807	0.00543396	0.00121686	7.98539e-06
	16	16:28086755:T:C							T	C	0.291654	0.00547958	0.00121678	6.68943e-06
	16	16:28139077:G:A							A	G	0.254066	0.00624439	0.0012736	9.44021e-07

## Sheet: XL-VLDL-CE
	Online supplementary
	GWAS results from mixed linear model association analyses (mlma). SNPs identifed at the suggestive level (1 x 105) in at least one ethnicity. Significant SNPs are shown in bold. Shaded rows represent SNPs not included in the GWAS due to the SNP not being included in the GWAS as a result of failing a previous QC step. Meta-analysis results obtained from a fixed effects inverse variance model in ME…
			South Asians						White Europeans						Meta Analysis
	Chromosome	SNP	A1	A2	Frequency	β estimate	SE	P value	A1	A2	Frequency	β estimate	SE	P value	A1	A2	Frequency	FreqSE	β estimate	SE	P value	I2	Direction
	1	1:179832638:T:C	C	T	0.125556	0.000593929	0.00118803	0.617125	C	T	0.198249	0.00469858	0.00101832	3.9492e-06	T	C	0.8325	0.0359	-0.003	0.0008	0.0001289	85.5	--
	1	1:179841753:T:C	C	T	0.152361	-0.000247341	0.00108569	0.819787	C	T	0.205467	0.00490964	0.00100183	9.55003e-07	T	C	0.819	0.0265	-0.0025	0.0007	0.0005666	91.8	-+
	1	1:179847877:C:T	T	C	0.144028	-0.000148621	0.00110939	0.893429	T	C	0.185811	0.00469489	0.00104479	7.00255e-06	T	C	0.1662	0.0209	0.0024	0.0008	0.001476	90.1	+-
	1	1:179865015:C:G	G	C	0.0822222	-0.000744811	0.00140824	0.596878	G	C	0.133139	0.00538393	0.00119505	6.63171e-06	C	G	0.8882	0.0251	-0.0028	0.0009	0.001983	90.9	-+
	2	2:118672217:G:A	A	G	0.28125	-0.00411568	0.000858318	1.62632e-06	A	G	0.323557	0.00112043	0.000882176	0.204056	A	G	0.3018	0.0211	-0.0016	0.0006	0.01074	94.5	+-
	4	4:190441762:T:G							G	T	0.083231	-0.00693502	0.00149455	3.48031e-06
	4	4:190450993:C:T	T	C	0.0595833	0.0036738	0.00162389	0.0236762	T	C	0.0830774	-0.00692989	0.00149556	3.5931e-06	T	C	0.0723	0.0117	-0.0021	0.0011	0.06069	95.7	-+
	4	4:190451488:G:A	A	G	0.0595833	0.0036738	0.00162389	0.0236762	A	G	0.0830774	-0.00692989	0.00149556	3.5931e-06	A	G	0.0723	0.0117	-0.0021	0.0011	0.06069	95.7	-+
	4	4:190452010:G:A	A	G	0.0595833	0.0036738	0.00162389	0.0236762	A	G	0.0830774	-0.00692989	0.00149556	3.5931e-06	A	G	0.0723	0.0117	-0.0021	0.0011	0.06069	95.7	-+
	4	4:190462856:C:T	T	C	0.06	0.00372391	0.00161958	0.021487	T	C	0.0829238	-0.00681319	0.00149659	5.3016e-06	T	C	0.0724	0.0114	-0.002	0.0011	0.07458	95.6	-+
	4	4:190463072:C:T	T	C	0.06	0.00372391	0.00161958	0.021487	T	C	0.0829238	-0.00681319	0.00149659	5.3016e-06	T	C	0.0724	0.0114	-0.002	0.0011	0.07458	95.6	-+
	4	4:190469858:G:A	A	G	0.0634722	0.00208955	0.00157824	0.185513	A	G	0.08707	-0.00649019	0.00145853	8.59478e-06	A	G	0.0762	0.0118	-0.0025	0.0011	0.01782	93.7	-+
	5	5:114312887:C:T	T	C	0.469583	9.5651e-05	0.000779645	0.902356	T	C	0.48879	0.00372033	0.000826311	6.72108e-06	T	C	0.4786	0.0096	0.0018	0.0006	0.001478	90.2	++
	5	5:114316354:G:T	T	G	0.469444	9.32013e-05	0.00077946	0.904823	T	G	0.485104	0.00366435	0.000826618	9.29569e-06	T	G	0.4768	0.0078	0.0018	0.0006	0.001759	89.9	++
	6	6:169808943:T:C	C	T	0.409444	0.00349205	0.000787705	9.28469e-06	C	T	0.258139	0.000942797	0.000921137	0.306065	T	C	0.6545	0.0747	-0.0024	0.0006	5.47e-05	77.4	--
	6	6:169810854:C:T	T	C	0.409444	0.00349205	0.000787705	9.28469e-06	T	C	0.258292	0.00103813	0.000920435	0.259377	T	C	0.3455	0.0747	0.0025	0.0006	4.11e-05	75.6	++
	6	6:169817514:C:T	T	C	0.413333	0.00351219	0.000784278	7.52589e-06	T	C	0.259214	0.000944323	0.000919798	0.304579	T	C	0.3485	0.0761	0.0024	0.0006	4.63e-05	77.8	++
	6	6:169820307:G:A	A	G	0.367917	0.00355447	0.000798798	8.59612e-06	A	G	0.231726	0.00109515	0.000958879	0.253406	A	G	0.3121	0.067	0.0025	0.0006	3.33e-05	74.2	++
	6	6:169821544:T:C	C	T	0.366806	0.00356981	0.000799758	8.05884e-06	C	T	0.232033	0.00105519	0.000958821	0.27111	T	C	0.6885	0.0663	-0.0025	0.0006	3.59e-05	75.3	--
	6	6:169823476:G:C	C	G	0.366528	0.00357361	0.0008	7.9322e-06	C	G	0.23234	0.00102541	0.000957959	0.284436	C	G	0.3114	0.066	0.0025	0.0006	3.88e-05	76	++
	6	6:169823477:G:A	A	G	0.366528	0.00357361	0.0008	7.9322e-06	A	G	0.23234	0.00102541	0.000957959	0.284436	A	G	0.3114	0.066	0.0025	0.0006	3.88e-05	76	++
	6	6:169824254:G:A	A	G	0.366944	0.00359231	0.000799864	7.08383e-06	A	G	0.231726	0.00104033	0.000958879	0.277949	A	G	0.3115	0.0665	0.0025	0.0006	3.42e-05	76.1	++
	6	6:169826689:G:A	A	G	0.364028	0.00357049	0.000800386	8.15937e-06	A	G	0.232033	0.00105519	0.000958821	0.27111	A	G	0.3098	0.0649	0.0025	0.0006	3.63e-05	75.3	++
	6	6:33658780:C:T	T	C	0.0158333	-0.000687364	0.00314019	0.826734	T	C	0.0520577	-0.00908314	0.0018673	1.14845e-06	T	C	0.0426	0.0159	-0.0069	0.0016	1.76e-05	81.1	--
	6	6:33667660:C:T	T	C	0.01625	0.000238388	0.00310235	0.93875	T	C	0.0545147	-0.00913458	0.00183092	6.06703e-07	T	C	0.0446	0.0167	-0.0067	0.0016	2.07e-05	85.2	-+
	6	6:33683068:A:T	T	A	0.0180556	0.00136156	0.00295353	0.644804	T	A	0.055129	-0.00893989	0.00182222	9.29293e-07	A	T	0.9551	0.0166	0.0061	0.0016	8.37e-05	88.6	+-
	6	6:33683548:A:G	G	A	0.0180556	0.00136156	0.00295353	0.644804	G	A	0.0549754	-0.00874294	0.00182438	1.64896e-06	A	G	0.9552	0.0165	0.006	0.0016	0.0001255	88.2	+-
	6	6:33689299:A:G	G	A	0.0206944	0.00162079	0.00277165	0.5587	G	A	0.0554361	-0.00858522	0.00181246	2.17135e-06	A	G	0.955	0.0159	0.0055	0.0015	0.0002679	89.5	+-
	6	6:33692368:T:C	C	T	0.0208333	0.00207379	0.00276304	0.452926	C	T	0.0563575	-0.00887091	0.00179991	8.28515e-07	T	C	0.9542	0.0162	0.0056	0.0015	0.0001987	90.9	+-
	6	6:33700004:G:A	A	G	0.01875	0.00074285	0.00290201	0.797968	A	G	0.0543612	-0.0084491	0.00182751	3.77716e-06	A	G	0.0442	0.0161	-0.0058	0.0015	0.0001595	86.1	-+
	9	9:14770332:T:C							C	T	0.126229	-0.00572074	0.00123567	3.66255e-06
	9	9:14771575:T:C							T	C	0.125614	-0.00569952	0.00123738	4.10286e-06
	9	9:14773778:T:A							A	T	0.125921	-0.00564526	0.00123653	4.98495e-06
	9	9:14773991:G:A							A	G	0.125768	-0.00569791	0.00123695	4.0969e-06
	10	10:26438411:G:A	A	G	0.174167	0.00468331	0.00103015	5.46164e-06	A	G	0.264742	0.000842778	0.000930899	0.365287	A	G	0.224	0.0451	0.0026	0.0007	0.0001994	86.9	++
	11	11:122914772:G:A							A	G	0.145731	-0.00524566	0.00118068	8.87547e-06
	11	11:42113518:G:A	A	G	0.0733333	-0.00657561	0.00148404	9.38496e-06	A	G	0.0124386	0.00223347	0.00362997	0.538366	A	G	0.0646	0.0213	-0.0053	0.0014	0.0001095	80.2	+-
	11	11:42115531:C:T	T	C	0.0733333	-0.00657561	0.00148404	9.38496e-06	T	C	0.0124386	0.00223347	0.00362997	0.538366	T	C	0.0646	0.0213	-0.0053	0.0014	0.0001095	80.2	+-
	11	11:42151307:C:T	T	C	0.0698611	-0.00679284	0.00151363	7.19661e-06	T	C	0.00230344	0.00540561	0.00855775	0.527608	T	C	0.0678	0.0116	-0.0064	0.0015	1.64e-05	49.2	+-
	11	11:42155392:T:C	C	T	0.0745833	-0.00654633	0.00147495	9.06584e-06
	11	11:42165234:G:A	A	G	0.07875	-0.00645297	0.00143304	6.69978e-06	A	G	0.00230344	0.00540561	0.00855775	0.527608	A	G	0.0767	0.0125	-0.0061	0.0014	1.45e-05	46.5	+-
	11	11:42166765:C:T	T	C	0.07875	-0.00645297	0.00143304	6.69978e-06	T	C	0.00230344	0.00540561	0.00855775	0.527608	T	C	0.0767	0.0125	-0.0061	0.0014	1.45e-05	46.5	+-
	16	16:28139077:G:A							A	G	0.253839	0.00450332	0.000943929	1.83479e-06

## Sheet: XL-VLDL-FC
	Online supplementary
	GWAS results from mixed linear model association analyses (mlma). SNPs identifed at the suggestive level (1 x 105) in at least one ethnicity. Significant SNPs are shown in bold. Shaded rows represent SNPs not included in the GWAS due to the SNP not being included in the GWAS as a result of failing a previous QC step. Meta-analysis results obtained from a fixed effects inverse variance model in ME…
			South Asians						White Europeans						Meta Analysis
	Chromosome	SNP	A1	A2	Frequency	β estimate	SE	P value	A1	A2	Frequency	β estimate	SE	P value	A1	A2	Frequency	FreqSE	β estimate	SE	P value	I2	Direction
	1	1:179832638:T:C	C	T	0.125591	0.000628455	0.00107465	0.558683	C	T	0.198281	0.0043853	0.000932086	2.54088e-06	T	C	0.8329	0.036	-0.0028	0.0007	8.24e-05	85.7	--
	1	1:179841753:T:C	C	T	0.152434	-0.000278645	0.000982021	0.776604	C	T	0.205494	0.0046181	0.000917857	4.86936e-07	T	C	0.8192	0.0265	-0.0023	0.0007	0.0004976	92.5	-+
	1	1:179847877:C:T	T	C	0.144089	-0.000207769	0.00100346	0.83597	T	C	0.18585	0.00440703	0.000957252	4.14782e-06	T	C	0.166	0.0209	0.0022	0.0007	0.001431	91	+-
	1	1:179856922:C:T	T	C	0.0823366	-0.00032157	0.00127335	0.800625	T	C	0.131983	0.00484992	0.00109782	9.97308e-06	T	C	0.1108	0.0246	0.0026	0.0008	0.001468	89.4	+-
	1	1:179857927:A:G	G	A	0.0820584	-0.000402901	0.00127486	0.751975	G	A	0.131983	0.00484992	0.00109782	9.97308e-06	A	G	0.8893	0.0247	-0.0026	0.0008	0.001681	89.7	-+
	1	1:179863846:C:T	T	C	0.0821975	-0.000407857	0.0012741	0.748883	T	C	0.131983	0.00484992	0.00109782	9.97308e-06	T	C	0.1108	0.0246	0.0026	0.0008	0.001702	89.8	+-
	1	1:179865015:C:G	G	C	0.0823366	-0.00038913	0.00127335	0.759913	G	C	0.132904	0.00497817	0.00109583	5.55013e-06	C	G	0.8886	0.025	-0.0027	0.0008	0.001179	90.2	-+
	2	2:118672217:G:A	A	G	0.281502	-0.00351281	0.000776302	6.03804e-06	A	G	0.322897	0.000865136	0.000808314	0.284486	A	G	0.3014	0.0207	-0.0014	0.0006	0.01166	93.4	+-
	4	4:190441762:T:G							G	T	0.0831799	-0.00650732	0.00136831	1.97731e-06
	4	4:190450993:C:T	T	C	0.0595271	0.0029739	0.00146955	0.0430029	T	C	0.0830264	-0.006516	0.00136924	1.94712e-06	T	C	0.0721	0.0117	-0.0021	0.001	0.03554	95.5	-+
	4	4:190451488:G:A	A	G	0.0595271	0.0029739	0.00146955	0.0430029	A	G	0.0830264	-0.006516	0.00136924	1.94712e-06	A	G	0.0721	0.0117	-0.0021	0.001	0.03554	95.5	-+
	4	4:190452010:G:A	A	G	0.0595271	0.0029739	0.00146955	0.0430029	A	G	0.0830264	-0.006516	0.00136924	1.94712e-06	A	G	0.0721	0.0117	-0.0021	0.001	0.03554	95.5	-+
	4	4:190462856:C:T	T	C	0.0599444	0.00301334	0.00146564	0.039783	T	C	0.0828729	-0.0064035	0.00137017	2.9608e-06	T	C	0.0722	0.0114	-0.002	0.001	0.04444	95.5	-+
	4	4:190463072:C:T	T	C	0.0599444	0.00301334	0.00146564	0.039783	T	C	0.0828729	-0.0064035	0.00137017	2.9608e-06	T	C	0.0722	0.0114	-0.002	0.001	0.04444	95.5	-+
	4	4:190469858:G:A	A	G	0.0634214	0.00150718	0.00142815	0.291272	A	G	0.0870166	-0.00606245	0.00133534	5.62526e-06	A	G	0.076	0.0118	-0.0025	0.001	0.009447	93.3	-+
	4	4:48294622:G:A	A	G	0.164534	-0.00415253	0.000937315	9.41299e-06	A	G	0.0584715	0.000615509	0.00159958	0.700391	A	G	0.1374	0.0463	-0.0029	0.0008	0.0002858	84.9	+-
	4	4:48295568:C:T	T	C	0.164534	-0.00415253	0.000937315	9.41299e-06	T	C	0.0584715	0.000615509	0.00159958	0.700391	T	C	0.1374	0.0463	-0.0029	0.0008	0.0002858	84.9	+-
	4	4:48295736:C:G	G	C	0.164534	-0.00415253	0.000937315	9.41299e-06	G	C	0.0584715	0.000615509	0.00159958	0.700391	C	G	0.8626	0.0463	0.0029	0.0008	0.0002858	84.9	-+
	4	4:48298003:A:C	C	A	0.163561	-0.00414541	0.000938391	9.98178e-06	C	A	0.0584715	0.000615509	0.00159958	0.700391	A	C	0.8633	0.0459	0.0029	0.0008	0.0002997	84.8	-+
	4	4:48301307:T:C	C	T	0.164395	-0.00419516	0.000936576	7.4906e-06	C	T	0.0584715	0.000615509	0.00159958	0.700391	T	C	0.8626	0.0462	0.003	0.0008	0.0002416	85.2	-+
	6	6:169806814:T:C	C	T	0.364673	0.00320638	0.00072544	9.87418e-06	C	T	0.230356	0.000882745	0.000878734	0.315107	T	C	0.6898	0.0659	-0.0023	0.0006	5.17e-05	76	--
	6	6:169813310:G:A	A	G	0.364534	0.00320967	0.000725345	9.64287e-06	A	G	0.230203	0.000909073	0.000878764	0.300907	A	G	0.3101	0.0659	0.0023	0.0006	4.68e-05	75.5	++
	6	6:169813695:G:A	A	G	0.364534	0.00320967	0.000725345	9.64287e-06	A	G	0.230203	0.000909073	0.000878764	0.300907	A	G	0.3101	0.0659	0.0023	0.0006	4.68e-05	75.5	++
	6	6:169817514:C:T	T	C	0.413491	0.00316531	0.000709667	8.18563e-06	T	C	0.258441	0.000561899	0.00084192	0.504515	T	C	0.3491	0.0764	0.0021	0.0005	0.0001228	82.1	++
	6	6:169820307:G:A	A	G	0.36815	0.00327706	0.000722894	5.80823e-06	A	G	0.231123	0.000811973	0.000877852	0.35499	A	G	0.3128	0.0672	0.0023	0.0006	4.36e-05	78.7	++
	6	6:169821544:T:C	C	T	0.367038	0.00329	0.000723764	5.47597e-06	C	T	0.23143	0.000785537	0.000877799	0.370844	T	C	0.6878	0.0666	-0.0023	0.0006	4.57e-05	79.4	--
	6	6:169823476:G:C	C	G	0.366759	0.00329228	0.000723983	5.4299e-06	C	G	0.231737	0.000753449	0.000877007	0.390278	C	G	0.312	0.0663	0.0023	0.0006	5.04e-05	79.9	++
	6	6:169823477:G:A	A	G	0.366759	0.00329228	0.000723983	5.4299e-06	A	G	0.231737	0.000753449	0.000877007	0.390278	A	G	0.312	0.0663	0.0023	0.0006	5.04e-05	79.9	++
	6	6:169824254:G:A	A	G	0.367177	0.00331105	0.00072386	4.78139e-06	A	G	0.231123	0.000772909	0.000877854	0.378614	A	G	0.3121	0.0668	0.0023	0.0006	4.33e-05	79.9	++
	6	6:169826689:G:A	A	G	0.364256	0.00328439	0.00072433	5.77715e-06	A	G	0.23143	0.000785537	0.000877799	0.370844	A	G	0.3105	0.0652	0.0023	0.0006	4.76e-05	79.3	++
	6	6:169841929:G:C	C	G	0.363421	0.00324715	0.000724179	7.32903e-06	C	G	0.229282	0.000916637	0.000879688	0.29741	C	G	0.3092	0.0658	0.0023	0.0006	3.72e-05	76.1	++
	6	6:169846985:A:G	G	A	0.364395	0.00321125	0.000724012	9.19215e-06	G	A	0.229128	0.000840512	0.000879718	0.339359	A	G	0.6902	0.0664	-0.0023	0.0006	5.54e-05	76.9	--
	6	6:169848646:C:A	A	C	0.364395	0.00321125	0.000724012	9.19215e-06	A	C	0.229282	0.000873725	0.000879687	0.320602	A	C	0.3098	0.0663	0.0023	0.0006	5e-05	76.2	++
	6	6:169874484:A:G	G	A	0.364395	0.00321125	0.000724012	9.19215e-06	G	A	0.230203	0.000941345	0.000878025	0.283668	A	G	0.6899	0.0659	-0.0023	0.0006	4.06e-05	74.9	--
	6	6:33649461:G:A	A	G	0.016968	-0.000760126	0.0027504	0.782264	A	G	0.053407	-0.0076815	0.00168541	5.17321e-06	A	G	0.0435	0.0162	-0.0058	0.0014	5.57e-05	78.3	--
	6	6:33658780:C:T	T	C	0.0158554	-0.00086803	0.00283884	0.759781	T	C	0.0520258	-0.00860955	0.00170968	4.75981e-07	T	C	0.0424	0.016	-0.0065	0.0015	7.76e-06	81.7	--
	6	6:33667660:C:T	T	C	0.0162726	-5.56497e-05	0.00280464	0.984169	T	C	0.0544813	-0.00874756	0.00167638	1.80743e-07	T	C	0.0444	0.0168	-0.0065	0.0014	7.15e-06	85.9	--
	6	6:33683068:A:T	T	A	0.0180807	0.000944956	0.0026701	0.723412	T	A	0.0550952	-0.00860168	0.00166843	2.52864e-07	A	T	0.9553	0.0166	0.0059	0.0014	2.86e-05	89.1	+-
	6	6:33683548:A:G	G	A	0.0180807	0.000944956	0.0026701	0.723412	G	A	0.0549417	-0.00843119	0.00167039	4.47782e-07	A	G	0.9554	0.0166	0.0058	0.0014	4.29e-05	88.7	+-
	6	6:33689299:A:G	G	A	0.0207232	0.00117465	0.00250568	0.639218	G	A	0.0554021	-0.00828501	0.00165953	5.96415e-07	A	G	0.9552	0.016	0.0054	0.0014	9.45e-05	89.9	+-
	6	6:33692368:T:C	C	T	0.0207232	0.00117465	0.00250568	0.639218	C	T	0.0563229	-0.00860444	0.00164804	1.7796e-07	T	C	0.9544	0.0163	0.0057	0.0014	4.04e-05	90.6	+-
	6	6:33700004:G:A	A	G	0.0187761	0.000681554	0.00262353	0.795029	A	G	0.0543278	-0.00817136	0.0016733	1.04282e-06	A	G	0.044	0.0161	-0.0056	0.0014	6.97e-05	87.6	-+
	6	6:33704601:C:T	T	C	0.0176634	0.000180731	0.00269934	0.946619	T	C	0.0532535	-0.00768613	0.00169277	5.61065e-06	T	C	0.0432	0.016	-0.0055	0.0014	0.0001383	83.6	-+
	6	6:33716945:G:T	T	G	0.0178025	-1.22581e-05	0.00268948	0.996363	T	G	0.0538674	-0.00771319	0.00168972	5.00011e-06	T	G	0.0437	0.0162	-0.0055	0.0014	0.0001099	83	--
	9	9:14770332:T:C							C	T	0.126304	-0.00508216	0.00113074	6.97204e-06
	9	9:14771575:T:C							T	C	0.125691	-0.00505097	0.00113231	8.16656e-06
	9	9:14773991:G:A							A	G	0.125844	-0.0050339	0.00113192	8.69803e-06
	10	10:116209670:G:A							A	G	0.0787293	-0.00624373	0.00140869	9.32388e-06
	10	10:26438411:G:A	A	G	0.17427	0.00417797	0.000931701	7.31762e-06	A	G	0.26504	0.000923251	0.000850979	0.277953	A	G	0.2238	0.0452	0.0024	0.0006	0.0001306	85	++
	11	11:122914324:G:C							C	G	0.168662	-0.00452863	0.00101474	8.08698e-06
	11	11:122914772:G:A							A	G	0.145948	-0.00503347	0.00108036	3.17658e-06
	11	11:122932777:G:A							A	G	0.146869	-0.00478759	0.00107866	9.06e-06
	11	11:122936666:G:A							A	G	0.147637	-0.00488109	0.00107589	5.71175e-06
	11	11:122937521:T:G							G	T	0.147637	-0.00488109	0.00107589	5.71175e-06
	11	11:122939095:G:A							A	G	0.147637	-0.00488109	0.00107589	5.71175e-06
	11	11:122945137:G:A							A	G	0.147637	-0.00488109	0.00107589	5.71175e-06
	11	11:42113518:G:A	A	G	0.0734353	-0.00593328	0.00134153	9.7437e-06	A	G	0.0124309	0.00244786	0.00332364	0.461426	A	G	0.0649	0.0212	-0.0048	0.0012	0.0001304	81.7	+-
	11	11:42115531:C:T	T	C	0.0734353	-0.00593328	0.00134153	9.7437e-06	T	C	0.0124309	0.00244786	0.00332364	0.461426	T	C	0.0649	0.0212	-0.0048	0.0012	0.0001304	81.7	+-
	11	11:42151307:C:T	T	C	0.0699583	-0.00608062	0.00136826	8.82825e-06	T	C	0.00230203	0.00449427	0.00783562	0.56626	T	C	0.068	0.0115	-0.0058	0.0013	1.88e-05	43.4	+-
	12	12:45947683:C:G							G	C	0.34515	-0.00347258	0.000784531	9.58575e-06
	16	16:28086755:T:C							T	C	0.29159	0.00366455	0.000824781	8.86862e-06
	16	16:28139077:G:A							A	G	0.25399	0.00420301	0.000863328	1.12514e-06

## Sheet: XL-VLDL-TG
	Online supplementary
	GWAS results from mixed linear model association analyses (mlma). SNPs identifed at the suggestive level (1 x 105) in at least one ethnicity. Significant SNPs are shown in bold. Shaded rows represent SNPs not included in the GWAS due to the SNP not being included in the GWAS as a result of failing a previous QC step. Meta-analysis results obtained from a fixed effects inverse variance model in ME…
			South Asian						White Europeans						Meta Analysis
	Chromosome	SNP	A1	A2	Frequency	β estimate	SE	P value	A1	A2	Frequency	β estimate	SE	P value	A1	A2	Frequency	FreqSE	β estimate	SE	P value	I2	Direction
	1	1:179832638:T:C	C	T	0.125174	0.000864135	0.00279621	0.757292	C	T	0.198038	0.010891	0.00242831	7.29071e-06	T	C	0.8333	0.0361	-0.0066	0.0018	0.000332	86.4	--
	1	1:179841753:T:C	C	T	0.152077	-0.000907845	0.00255399	0.722244	C	T	0.205395	0.0114304	0.00238868	1.7079e-06	T	C	0.8195	0.0266	-0.0057	0.0017	0.001146	92	-+
	1	1:179865015:C:G	G	C	0.0818233	-0.00230208	0.00331744	0.487725	G	C	0.132894	0.01263	0.0028515	9.45701e-06	C	G	0.8888	0.0252	-0.0063	0.0022	0.003654	91.4	-+
	4	4:190441762:T:G							G	T	0.0833844	-0.0160012	0.00355699	6.84256e-06
	4	4:190450993:C:T	T	C	0.0595205	0.00768441	0.00382032	0.0442774	T	C	0.0832311	-0.0159527	0.0035594	7.40001e-06	T	C	0.0722	0.0118	-0.005	0.0026	0.05639	95.1	-+
	4	4:190451488:G:A	A	G	0.0595205	0.00768441	0.00382032	0.0442774	A	G	0.0832311	-0.0159527	0.0035594	7.40001e-06	A	G	0.0722	0.0118	-0.005	0.0026	0.05639	95.1	-+
	4	4:190452010:G:A	A	G	0.0595205	0.00768441	0.00382032	0.0442774	A	G	0.0832311	-0.0159527	0.0035594	7.40001e-06	A	G	0.0722	0.0118	-0.005	0.0026	0.05639	95.1	-+
	4	4:190462856:C:T	T	C	0.0599387	0.00778235	0.00381013	0.0410977	T	C	0.0830779	-0.0157511	0.00356183	9.77049e-06	T	C	0.0723	0.0115	-0.0048	0.0026	0.06642	95.1	-+
	4	4:190463072:C:T	T	C	0.0599387	0.00778235	0.00381013	0.0410977	T	C	0.0830779	-0.0157511	0.00356183	9.77049e-06	T	C	0.0723	0.0115	-0.0048	0.0026	0.06642	95.1	-+
	4	4:48257901:T:C	C	T	0.164901	-0.011434	0.00243753	2.72115e-06	C	T	0.0582465	0.00140873	0.00416837	0.735395	T	C	0.8623	0.0465	0.0082	0.0021	0.000105	85.9	-+
	4	4:48261594:G:A	A	G	0.164901	-0.0111966	0.00243521	4.26944e-06	A	G	0.0582465	0.00140873	0.00416837	0.735395	A	G	0.1378	0.0465	-0.008	0.0021	0.000145	85.3	+-
	4	4:48266367:A:C	C	A	0.163089	-0.0116232	0.0024451	1.99743e-06	C	A	0.0582465	0.00140873	0.00416837	0.735395	A	C	0.8638	0.0458	0.0083	0.0021	8.52e-05	86.2	-+
	4	4:48266554:C:T	T	C	0.163368	-0.0116764	0.00244194	1.73914e-06	T	C	0.0582465	0.00140873	0.00416837	0.735395	T	C	0.1365	0.0458	-0.0083	0.0021	7.66e-05	86.4	+-
	4	4:48274987:G:A	A	G	0.164065	-0.0117129	0.00243993	1.58263e-06	A	G	0.0582465	0.00140873	0.00416837	0.735395	A	G	0.1371	0.0461	-0.0084	0.0021	7.12e-05	86.5	+-
	4	4:48276628:A:G	G	A	0.164343	-0.0117656	0.00243679	1.37686e-06	G	A	0.0582465	0.00140873	0.00416837	0.735395	A	G	0.8627	0.0462	0.0084	0.0021	6.4e-05	86.6	-+
	4	4:48280189:A:G	G	A	0.163925	-0.0117672	0.00244267	1.45474e-06	G	A	0.0577866	0.00123099	0.00419368	0.769113	A	G	0.863	0.0462	0.0085	0.0021	5.95e-05	86.1	-+
	4	4:48285728:G:A	A	G	0.164343	-0.0117656	0.00243679	1.37686e-06	A	G	0.0582465	0.00140873	0.00416837	0.735395	A	G	0.1373	0.0462	-0.0084	0.0021	6.4e-05	86.6	+-
	4	4:48294622:G:A	A	G	0.164065	-0.0118732	0.00243993	1.13745e-06	A	G	0.0582465	0.00133032	0.00416837	0.749615	A	G	0.1371	0.0461	-0.0085	0.0021	5.38e-05	86.6	+-
	4	4:48295568:C:T	T	C	0.164065	-0.0118732	0.00243993	1.13745e-06	T	C	0.0582465	0.00133032	0.00416837	0.749615	T	C	0.1371	0.0461	-0.0085	0.0021	5.38e-05	86.6	+-
	4	4:48295736:C:G	G	C	0.164065	-0.0118732	0.00243993	1.13745e-06	G	C	0.0582465	0.00133032	0.00416837	0.749615	C	G	0.8629	0.0461	0.0085	0.0021	5.38e-05	86.6	-+
	4	4:48297245:T:A	A	T	0.163647	-0.0118645	0.00244113	1.17236e-06	A	T	0.0582465	0.00133032	0.00416837	0.749615	A	T	0.1367	0.046	-0.0085	0.0021	5.51e-05	86.6	+-
	4	4:48298003:A:C	C	A	0.163089	-0.0118837	0.00244276	1.14525e-06	C	A	0.0582465	0.00133032	0.00416837	0.749615	A	C	0.8637	0.0457	0.0085	0.0021	5.44e-05	86.6	-+
	4	4:48298315:T:C	C	T	0.163368	-0.0118797	0.00244194	1.14531e-06	C	T	0.0582465	0.00133032	0.00416837	0.749615	T	C	0.8635	0.0458	0.0085	0.0021	5.43e-05	86.6	-+
	4	4:48300135:T:G	G	T	0.163368	-0.0118797	0.00244194	1.14531e-06	G	T	0.0582465	0.00133032	0.00416837	0.749615	T	G	0.8635	0.0458	0.0085	0.0021	5.43e-05	86.6	-+
	4	4:48300797:A:C	C	A	0.163368	-0.0118797	0.00244194	1.14531e-06	C	A	0.0582465	0.00133032	0.00416837	0.749615	A	C	0.8635	0.0458	0.0085	0.0021	5.43e-05	86.6	-+
	4	4:48301307:T:C	C	T	0.163925	-0.0120606	0.00243799	7.53846e-07	C	T	0.0582465	0.00133032	0.00416837	0.749615	T	C	0.863	0.0461	0.0086	0.0021	3.97e-05	87	-+
	4	4:48307307:T:C	C	T	0.166853	-0.0115988	0.00242287	1.69108e-06	C	T	0.0582465	0.00133032	0.00416837	0.749615	T	C	0.8606	0.0472	0.0083	0.0021	6.94e-05	86.1	-+
	4	4:48311849:T:C	C	T	0.166434	-0.0116317	0.00242173	1.56245e-06	C	T	0.0582465	0.00133032	0.00416837	0.749615	T	C	0.8609	0.047	0.0084	0.0021	6.53e-05	86.2	-+
	4	4:48312338:C:T	T	C	0.166434	-0.0116317	0.00242173	1.56245e-06	T	C	0.0582465	0.00133032	0.00416837	0.749615	T	C	0.1391	0.047	-0.0084	0.0021	6.53e-05	86.2	+-
	4	4:48314082:A:G	G	A	0.166434	-0.0116317	0.00242173	1.56245e-06	G	A	0.0582465	0.00133032	0.00416837	0.749615	A	G	0.8609	0.047	0.0084	0.0021	6.53e-05	86.2	-+
	4	4:48327202:G:A	A	G	0.166713	-0.0115019	0.00242096	2.02443e-06	A	G	0.058553	0.00128449	0.00415947	0.757465	A	G	0.1393	0.047	-0.0083	0.0021	7.79e-05	85.8	+-
	4	4:48329399:C:A	A	C	0.166574	-0.011483	0.00242134	2.11189e-06	A	C	0.0579399	0.00189156	0.00417735	0.650682	A	C	0.1393	0.0471	-0.0081	0.0021	0.0001062	87	+-
	4	4:48329568:G:C	C	G	0.166574	-0.011483	0.00242134	2.11189e-06	C	G	0.0579399	0.00189156	0.00417735	0.650682	C	G	0.1393	0.0471	-0.0081	0.0021	0.0001062	87	+-
	4	4:48329731:C:T	T	C	0.166713	-0.0115019	0.00242096	2.02443e-06	T	C	0.0582465	0.00184312	0.00416837	0.658368	T	C	0.1394	0.0471	-0.0081	0.0021	0.0001018	87	+-
	4	4:48331143:C:T	T	C	0.166713	-0.0115019	0.00242096	2.02443e-06	T	C	0.0582465	0.00184312	0.00416837	0.658368	T	C	0.1394	0.0471	-0.0081	0.0021	0.0001018	87	+-
	4	4:48331493:T:C	C	T	0.166713	-0.0115019	0.00242096	2.02443e-06	C	T	0.0582465	0.00184312	0.00416837	0.658368	T	C	0.8606	0.0471	0.0081	0.0021	0.0001018	87	-+
	4	4:48331520:T:A	A	T	0.166713	-0.0115019	0.00242096	2.02443e-06	A	T	0.0582465	0.00184312	0.00416837	0.658368	A	T	0.1394	0.0471	-0.0081	0.0021	0.0001018	87	+-
	5	5:114312887:C:T	T	C	0.469334	0.000865327	0.00183521	0.637274	T	C	0.489424	0.00892141	0.00196891	5.86683e-06	T	C	0.4787	0.01	0.0046	0.0013	0.0005939	88.8	++
	5	5:114313184:C:G	C	G	0.47937	0.000884703	0.00183056	0.628886	C	G	0.498774	0.00873536	0.00197481	9.71614e-06	C	G	0.4883	0.0097	0.0045	0.0013	0.0007751	88.2	++
	5	5:114316354:G:T	T	G	0.469194	0.000875738	0.00183478	0.633149	T	G	0.485745	0.00891224	0.00196965	6.04546e-06	T	G	0.4769	0.0083	0.0046	0.0013	0.0005961	88.8	++
	5	5:1513942:G:A							A	G	0.244022	-0.010254	0.00230007	8.26762e-06
	5	5:1516885:C:G							G	C	0.227774	-0.0111413	0.00235061	2.13955e-06
	6	6:169806814:T:C	C	T	0.36479	0.0083379	0.00188493	9.7132e-06	C	T	0.23084	0.00209883	0.00228482	0.358306	T	C	0.6895	0.0658	-0.0058	0.0015	6.42e-05	77.5	--
	6	6:169813310:G:A	A	G	0.36465	0.00833972	0.00188468	9.64405e-06	A	G	0.230687	0.00217766	0.00228489	0.340554	A	G	0.3104	0.0658	0.0058	0.0015	5.82e-05	76.9	++
	6	6:169813695:G:A	A	G	0.36465	0.00833972	0.00188468	9.64405e-06	A	G	0.230687	0.00217766	0.00228489	0.340554	A	G	0.3104	0.0658	0.0058	0.0015	5.82e-05	76.9	++
	6	6:169817514:C:T	T	C	0.413577	0.00819233	0.00184369	8.85325e-06	T	C	0.25889	0.00111413	0.00218964	0.610881	T	C	0.3494	0.0762	0.0053	0.0014	0.000194	83.6	++
	6	6:169820307:G:A	A	G	0.368274	0.00850821	0.00187831	5.90644e-06	A	G	0.231606	0.00189782	0.00228254	0.405719	A	G	0.3131	0.0671	0.0058	0.0015	5.67e-05	80	++
	6	6:169821544:T:C	C	T	0.367159	0.00852153	0.00188057	5.86087e-06	C	T	0.231913	0.00183839	0.0022824	0.420553	T	C	0.6875	0.0664	-0.0058	0.0015	6.09e-05	80.4	--
	6	6:169823476:G:C	C	G	0.36688	0.00853242	0.00188114	5.7395e-06	C	G	0.232219	0.00176342	0.00228035	0.43934	C	G	0.3123	0.0661	0.0058	0.0015	6.58e-05	80.9	++
	6	6:169823477:G:A	A	G	0.36688	0.00853242	0.00188114	5.7395e-06	A	G	0.232219	0.00176342	0.00228035	0.43934	A	G	0.3123	0.0661	0.0058	0.0015	6.58e-05	80.9	++
	6	6:169824254:G:A	A	G	0.367299	0.00857408	0.00188082	5.14752e-06	A	G	0.231606	0.00181526	0.00228254	0.426451	A	G	0.3124	0.0666	0.0058	0.0015	5.72e-05	80.9	++
	6	6:169826689:G:A	A	G	0.364371	0.00857959	0.00188204	5.14799e-06	A	G	0.231913	0.00183839	0.0022824	0.420553	A	G	0.3108	0.065	0.0059	0.0015	5.59e-05	80.7	++
	6	6:169840013:A:G	G	A	0.364511	0.00840814	0.00188228	7.93287e-06	G	A	0.22946	0.00224669	0.00228935	0.326413	A	G	0.69	0.0663	-0.0059	0.0015	4.63e-05	76.9	--
	6	6:169841901:T:G	G	T	0.36465	0.0083731	0.00188146	8.5741e-06	G	T	0.229614	0.00209293	0.00228927	0.360595	T	G	0.6898	0.0662	-0.0058	0.0015	5.85e-05	77.7	--
	6	6:169841929:G:C	C	G	0.363674	0.00857355	0.00188189	5.21812e-06	C	G	0.229614	0.00209293	0.00228927	0.360595	C	G	0.3096	0.0658	0.006	0.0015	4.13e-05	79.1	++
	6	6:169846985:A:G	G	A	0.36465	0.00846937	0.00188146	6.74779e-06	G	A	0.22946	0.00186197	0.00228935	0.416036	A	G	0.6898	0.0663	-0.0058	0.0015	6.49e-05	79.9	--
	6	6:169848646:C:A	A	C	0.36465	0.00846937	0.00188146	6.74779e-06	A	C	0.229614	0.00195312	0.00228927	0.393569	A	C	0.3102	0.0662	0.0058	0.0015	5.84e-05	79.3	++
	6	6:169854858:G:C	C	G	0.36479	0.00840787	0.00188063	7.79404e-06	C	G	0.229614	0.00195312	0.00228927	0.393569	C	G	0.3103	0.0663	0.0058	0.0015	6.44e-05	78.9	++
	6	6:169857203:A:C	C	A	0.367996	0.00841247	0.00187887	7.55574e-06	C	A	0.230533	0.00214707	0.00228496	0.347397	A	C	0.6875	0.0674	-0.0059	0.0015	5.01e-05	77.7	--
	6	6:169857451:G:A	A	G	0.367996	0.00841247	0.00187887	7.55574e-06	A	G	0.230533	0.00214707	0.00228496	0.347397	A	G	0.3125	0.0674	0.0059	0.0015	5.01e-05	77.7	++
	6	6:169874484:A:G	G	A	0.36465	0.00846937	0.00188146	6.74779e-06	G	A	0.230533	0.00214707	0.00228496	0.347397	A	G	0.6895	0.0658	-0.0059	0.0015	4.66e-05	78.1	--
	6	6:169881935:G:A	A	G	0.365626	0.00837847	0.00187997	8.32324e-06	A	G	0.23084	0.0023478	0.0022829	0.303749	A	G	0.3112	0.0661	0.0059	0.0015	4.24e-05	76	++
	6	6:169882548:C:A	A	C	0.365626	0.00837847	0.00187997	8.32324e-06	A	C	0.22992	0.00215495	0.00228719	0.3461	A	C	0.3109	0.0666	0.0059	0.0015	5.32e-05	77.4	++
	6	6:33649461:G:A	A	G	0.0172846	0.00189155	0.00703209	0.787939	A	G	0.0536481	-0.0194594	0.00437706	8.75751e-06	A	G	0.0435	0.0163	-0.0135	0.0037	0.000281	84.9	-+
	6	6:33658780:C:T	T	C	0.0161695	0.00215406	0.00725065	0.766401	T	C	0.0521153	-0.0221976	0.0044453	5.92995e-07	T	C	0.0423	0.016	-0.0155	0.0038	4.1e-05	87.8	-+
	6	6:33667660:C:T	T	C	0.0165877	0.00405572	0.0071662	0.571427	T	C	0.054721	-0.0221737	0.00435376	3.52457e-07	T	C	0.0444	0.0169	-0.0151	0.0037	4.93e-05	89.8	-+
	6	6:33683068:A:T	T	A	0.0183998	0.00574408	0.00683309	0.400557	T	A	0.0553342	-0.0217968	0.0043332	4.89989e-07	A	T	0.9553	0.0167	0.0139	0.0037	0.000146	91.4	+-
	6	6:33683548:A:G	G	A	0.0183998	0.00574408	0.00683309	0.400557	G	A	0.0551809	-0.0213441	0.0043383	8.6581e-07	A	G	0.9554	0.0166	0.0136	0.0037	0.0002131	91.1	+-
	6	6:33689299:A:G	G	A	0.0210482	0.0069715	0.00642392	0.277815	G	A	0.0556407	-0.0209431	0.00431011	1.17935e-06	A	G	0.9551	0.016	0.0123	0.0036	0.0006028	92.3	+-
	6	6:33692368:T:C	C	T	0.0211876	0.0079565	0.00640449	0.214114	C	T	0.0565604	-0.0216578	0.00428045	4.19921e-07	T	C	0.9544	0.0163	0.0125	0.0036	0.0004376	93.2	+-
	6	6:33700004:G:A	A	G	0.0190967	0.00554918	0.00671741	0.408754	A	G	0.0545677	-0.0207131	0.00434569	1.87592e-06	A	G	0.0441	0.0162	-0.013	0.0036	0.0003806	90.7	-+
	6	6:33704601:C:T	T	C	0.0179816	0.00421161	0.00690561	0.54194	T	C	0.0534948	-0.0195029	0.00439598	9.14171e-06	T	C	0.0433	0.0161	-0.0127	0.0037	0.0006377	88.1	-+
	6	6:33716945:G:T	T	G	0.018121	0.00393146	0.00688117	0.567772	T	G	0.0541079	-0.0194682	0.00438821	9.14444e-06	T	G	0.0437	0.0163	-0.0127	0.0037	0.0005961	87.8	-+
	9	9:14770332:T:C							C	T	0.126456	-0.0131314	0.00294173	8.05034e-06
	10	10:116183647:G:A	A	G	0.0998049	0.000278738	0.00301298	0.926291	A	G	0.0804721	-0.0160243	0.00360481	8.77864e-06	A	G	0.0919	0.0095	-0.0064	0.0023	0.005439	91.7	-+
	10	10:116184528:G:A							A	G	0.0804721	-0.0160243	0.00360481	8.77864e-06
	10	10:116185668:C:A							A	C	0.0803188	-0.0162727	0.00360737	6.45315e-06
	10	10:116190000:C:T							T	C	0.0806254	-0.0161694	0.00361739	7.82557e-06
	10	10:116191799:A:C							C	A	0.0806254	-0.016143	0.00361739	8.09694e-06
	10	10:116209670:G:A							A	G	0.0789393	-0.0172412	0.00366193	2.49882e-06
	10	10:116224299:C:T							T	C	0.0792459	-0.0169936	0.00365654	3.36046e-06
	10	10:116226151:T:C							C	T	0.079859	-0.0165442	0.00364587	5.68476e-06
	10	10:116227321:A:C							C	A	0.0789393	-0.0165585	0.00366193	6.13136e-06
	10	10:18802554:T:A							A	T	0.131208	-0.0129288	0.00291579	9.24779e-06
	10	10:26438411:G:A	A	G	0.174101	0.0109017	0.00241983	6.63264e-06	A	G	0.265328	0.00332831	0.00221407	0.132774	A	G	0.2238	0.0454	0.0068	0.0016	3.32e-05	81.2	++
	11	11:122914324:G:C							C	G	0.168455	-0.011719	0.00264382	9.30987e-06
	11	11:122914772:G:A							A	G	0.145769	-0.0129291	0.00281175	4.26113e-06
	11	11:122936666:G:A							A	G	0.147456	-0.0125162	0.00280011	7.82617e-06
	11	11:122937521:T:G							G	T	0.147456	-0.0125162	0.00280011	7.82617e-06
	11	11:122939095:G:A							A	G	0.147456	-0.0125162	0.00280011	7.82617e-06
	11	11:122945137:G:A							A	G	0.147456	-0.0125162	0.00280011	7.82617e-06
	16	16:28139077:G:A							A	G	0.253832	0.0109621	0.00224688	1.06724e-06
