# Supplementary material for: Metabolic drivers of dysglycemia in pregnancy: ethnic-specific GWAS of 146 metabolites and 1-sample Mendelian randomization analyses in a UK multi-ethnic birth cohort
Source: Front Endocrinol (Lausanne). 2023 May 15;14:1157416. doi: 10.3389/fendo.2023.1157416 (PMC10225646; doi:10.3389/fendo.2023.1157416)
Supplement: Supplementary file 1 [file DataSheet_1.zip › Supplementary Excel. GWAS results/XXL-VLDL.xlsx]

## Sheet: XXL-VLDL-P
	Online supplementary
	GWAS results from mixed linear model association analyses (mlma). SNPs identifed at the suggestive level (1 x 105) in at least one ethnicity. Significant SNPs are shown in bold. Shaded rows represent SNPs not included in the GWAS due to the SNP not being included in the GWAS as a result of failing a previous QC step. Meta-analysis results obtained from a fixed effects inverse variance model in ME…
			South Asians						White Europeans						Meta Analysis
	Chromosome	SNP	A1	A2	Frequency	β estimate	SE	P value	A1	A2	Frequency	β estimate	SE	P value	A1	A2	Frequency	FreqSE	β estimate	SE	P value	I2	Direction
	1	1:179841753:T:C	C	T	0.152538	-9.70065e-09	3.19144e-08	0.76116	C	T	0.205728	1.35e-07	2.91e-08	3.26e-06	T	C	0.8184	0.0265	0	0	0.001271	91.1	+-
	2	2:118672217:G:A	A	G	0.281372	-1.23e-07	2.52e-08	1.15e-06	A	G	0.323221	3.40404e-08	2.56016e-08	0.183643	A	G	0.302	0.0209	0	0	0.01087	94.8	-+
	4	4:78895423:T:C							C	T	0.055898	-2.32e-07	5.2e-08	7.72e-06
	6	6:166363633:T:C	C	T	0.405187	9.85583e-09	2.32026e-08	0.671002	C	T	0.381737	1.11e-07	2.45e-08	5.44e-06	T	C	0.6059	0.0117	0	0	0.0006176	88.9	--
	6	6:33649461:G:A	A	G	0.0168712	5.78739e-09	8.96474e-08	0.948527	A	G	0.053434	-2.37e-07	5.34e-08	8.97e-06	A	G	0.0439	0.0161	0	0	0.0001572	81.5	+-
	6	6:33658780:C:T	T	C	0.0157557	-7.32276e-09	9.25551e-08	0.936939	T	C	0.052048	-2.71e-07	5.42e-08	5.99e-07	T	C	0.0428	0.0158	0	0	1.33e-05	83.4	--
	6	6:33667660:C:T	T	C	0.016174	3.02008e-08	9.14302e-08	0.741162	T	C	0.054512	-2.71e-07	5.32e-08	3.59e-07	T	C	0.0448	0.0167	0	0	2.27e-05	87.7	+-
	6	6:33683068:A:T	T	A	0.0179866	5.55705e-08	8.70097e-08	0.523038	T	A	0.055128	-2.7e-07	5.29e-08	3.32e-07	A	T	0.9549	0.0165	0	0	5.6e-05	90.2	-+
	6	6:33683548:A:G	G	A	0.0179866	5.55705e-08	8.70097e-08	0.523038	G	A	0.054974	-2.63e-07	5.3e-08	6.86e-07	A	G	0.955	0.0164	0	0	9.41e-05	89.8	-+
	6	6:33689299:A:G	G	A	0.0206358	6.19712e-08	8.16143e-08	0.447662	G	A	0.055436	-2.58e-07	5.26e-08	9.3e-07	A	G	0.9548	0.0158	0	0	0.0002065	90.8	-+
	6	6:33692368:T:C	C	T	0.0207752	7.86469e-08	8.1359e-08	0.333711	C	T	0.05636	-2.66e-07	5.22e-08	3.48e-07	T	C	0.954	0.0162	0	0	0.0001644	92.1	-+
	6	6:33700004:G:A	A	G	0.0186838	4.46432e-08	8.54807e-08	0.601488	A	G	0.054358	-2.53e-07	5.31e-08	1.78e-06	A	G	0.0444	0.016	0	0	0.0001617	88.6	+-
	6	6:33704601:C:T	T	C	0.0175683	3.67062e-08	8.79699e-08	0.676489	T	C	0.05328	-2.39e-07	5.37e-08	8.49e-06	T	C	0.0436	0.0159	0	0	0.0003411	86	+-
	6	6:33716945:G:T	T	G	0.0177078	2.78905e-08	8.76461e-08	0.750321	T	G	0.053896	-2.42e-07	5.36e-08	6.12e-06	T	G	0.044	0.0161	0	0	0.0002287	85.5	+-
	16	16:28086755:T:C							T	C	0.2915	1.16e-07	2.62e-08	8.95e-06
	16	16:28139077:G:A							A	G	0.253927	1.36e-07	2.74e-08	7.34e-07
	17	17:52363921:G:A							A	G	0.176009	1.44e-07	3.11e-08	3.65e-06
	17	17:52367205:C:A							A	C	0.173391	1.49e-07	3.13e-08	1.97e-06
	17	17:52377780:A:T							T	A	0.176779	1.41e-07	3.11e-08	5.93e-06
	17	17:52384726:A:G							G	A	0.176471	1.44e-07	3.11e-08	3.92e-06
	17	17:52385518:T:C							C	T	0.176471	1.44e-07	3.11e-08	3.92e-06
	17	17:52394086:T:C							C	T	0.176625	1.41e-07	3.11e-08	5.96e-06
	17	17:52422897:C:T							T	C	0.173237	1.41e-07	3.12e-08	5.74e-06
	17	17:52423391:G:A							A	G	0.173237	1.41e-07	3.12e-08	5.74e-06
	17	17:52423397:C:G							G	C	0.173237	1.41e-07	3.12e-08	5.74e-06
	17	17:52423494:C:T							T	C	0.172929	1.39e-07	3.12e-08	8.06e-06

## Sheet: XXL-VLDL-L
	Online supplementary
	GWAS results from mixed linear model association analyses (mlma). SNPs identifed at the suggestive level (1 x 105) in at least one ethnicity. Significant SNPs are shown in bold. Shaded rows represent SNPs not included in the GWAS due to the SNP not being included in the GWAS as a result of failing a previous QC step. Meta-analysis results obtained from a fixed effects inverse variance model in ME…
			South Asians						White Europeans						Meta Analysis
	Chromosome	SNP	A1	A2	Frequency	β estimate	SE	P value	A1	A2	Frequency	β estimate	SE	P value	A1	A2	Frequency	FreqSE	β estimate	SE	P value	I2	Direction
	1	1:179832638:T:C	C	T	0.125522	0.00114743	0.00193155	0.552483	C	T	0.198462	0.007686	0.001667	4.03e-06	T	C	0.8327	0.0361	-0.0049	0.0013	0.000105	84.8	--
	1	1:179841753:T:C	C	T	0.15241	-5.2085e-05	0.00176477	0.976455	C	T	0.205538	0.008003	0.001642	1.09e-06	T	C	0.8191	0.0265	-0.0043	0.0012	0.0003879	91	-+
	1	1:179856922:C:T	T	C	0.0821956	-0.000576316	0.00228975	0.801278	T	C	0.132308	0.008661	0.00196	9.96e-06	T	C	0.1111	0.0248	0.0048	0.0015	0.001407	89.4	+-
	1	1:179857927:A:G	G	A	0.081917	-0.000739322	0.00229247	0.747074	G	A	0.132308	0.008661	0.00196	9.96e-06	A	G	0.889	0.0249	-0.0047	0.0015	0.001638	89.7	-+
	1	1:179863846:C:T	T	C	0.0820563	-0.000738104	0.00229111	0.747331	T	C	0.132308	0.008661	0.00196	9.96e-06	T	C	0.1111	0.0248	0.0047	0.0015	0.001642	89.7	+-
	1	1:179865015:C:G	G	C	0.0821956	-0.000701105	0.00228975	0.759458	G	C	0.133231	0.008882	0.001957	5.65e-06	C	G	0.8883	0.0252	-0.0048	0.0015	0.001149	90.1	-+
	2	2:118672217:G:A	A	G	0.281276	-0.00666	0.001395	1.82e-06	A	G	0.323077	0.00148985	0.00144463	0.302399	A	G	0.3014	0.0209	-0.0027	0.001	0.006569	93.9	+-
	2	2:118695432:G:A	A	G	0.419476	0.005599	0.001267	9.96e-06	A	G	0.401231	0.00125433	0.0013557	0.354847	A	G	0.411	0.0091	0.0036	0.0009	0.0001132	81.8	++
	2	2:118697013:G:A	A	G	0.419476	0.005599	0.001267	9.96e-06	A	G	0.401231	0.00125433	0.0013557	0.354847	A	G	0.411	0.0091	0.0036	0.0009	0.0001132	81.8	++
	2	2:118699584:T:C	T	C	0.420312	0.005635	0.001267	8.75e-06	T	C	0.402769	0.00129054	0.00135488	0.340837	T	C	0.4121	0.0088	0.0036	0.0009	9.66e-05	81.8	++
	2	2:118702708:T:C	C	T	0.419476	0.005599	0.001267	9.96e-06	C	T	0.401231	0.00125433	0.0013557	0.354847	T	C	0.589	0.0091	-0.0036	0.0009	0.0001132	81.8	--
	2	2:118724433:T:C	C	T	0.419476	0.005621	0.001267	9.19e-06	C	T	0.400769	0.00124314	0.00135493	0.358884	T	C	0.5893	0.0093	-0.0036	0.0009	0.0001101	82	--
	3	3:1633714:A:G	G	A	0.159933	-8.62634e-05	0.00174457	0.960563	G	A	0.117692	-0.00937	0.002074	6.33e-06	A	G	0.8576	0.0208	0.0039	0.0013	0.003219	91.5	++
	3	3:1633903:G:A	A	G	0.161605	-0.000650298	0.00173546	0.707874	A	G	0.118	-0.00962	0.00207	3.38e-06	A	G	0.1436	0.0215	-0.0044	0.0013	0.001064	90.9	--
	3	3:1637197:C:T	T	C	0.162301	-0.000815092	0.00172868	0.637275	T	C	0.118154	-0.00954	0.002063	3.74e-06	T	C	0.1441	0.0217	-0.0044	0.0013	0.0008639	90.5	--
	3	3:1637700:T:C	C	T	0.16467	-0.000924691	0.00171844	0.590509	C	T	0.119692	-0.00961	0.002049	2.75e-06	T	C	0.8539	0.0221	0.0045	0.0013	0.0006123	90.5	++
	3	3:1637718:A:G	G	A	0.163555	-0.000812082	0.00172423	0.637653	G	A	0.118462	-0.00955	0.002058	3.47e-06	A	G	0.855	0.0222	0.0044	0.0013	0.0008343	90.6	++
	3	3:1637772:C:G	G	C	0.164531	-0.00105427	0.00171873	0.539612	G	C	0.118462	-0.00955	0.002058	3.47e-06	C	G	0.8544	0.0227	0.0045	0.0013	0.0005703	90	++
	3	3:1637790:A:G	G	A	0.163695	-0.000893386	0.00172393	0.604301	G	A	0.118462	-0.00955	0.002058	3.47e-06	A	G	0.855	0.0223	0.0045	0.0013	0.0007326	90.4	++
	3	3:1637966:G:C	C	G	0.163695	-0.000893386	0.00172393	0.604301	C	G	0.118308	-0.00939	0.002062	5.3e-06	C	G	0.145	0.0223	-0.0044	0.0013	0.0009051	90	--
	3	3:1638002:T:C	C	T	0.163555	-0.000919295	0.00172251	0.593553	C	T	0.117077	-0.0094	0.002069	5.48e-06	T	C	0.8555	0.0229	0.0044	0.0013	0.0009098	89.9	++
	3	3:1638016:G:A	A	G	0.163555	-0.000922638	0.00172423	0.59258	A	G	0.118308	-0.00939	0.002062	5.3e-06	A	G	0.1449	0.0223	-0.0044	0.0013	0.0008632	89.9	--
	3	3:1639201:T:G							G	T	0.119846	-0.00964	0.002048	2.54e-06
	3	3:1639345:A:C							C	A	0.119846	-0.00964	0.002048	2.54e-06
	3	3:1641115:C:G							G	C	0.119538	-0.00946	0.002056	4.15e-06
	3	3:1641187:C:T							T	C	0.118154	-0.00968	0.002066	2.8e-06
	3	3:1641205:A:G							G	A	0.118154	-0.00968	0.002066	2.8e-06
	3	3:1641213:C:T							T	C	0.114	-0.00955	0.002097	5.25e-06
	3	3:1641389:A:G							G	A	0.12	-0.00953	0.002054	3.51e-06
	3	3:1641846:C:G							G	C	0.118923	-0.00981	0.002062	1.96e-06
	3	3:1641849:C:A							A	C	0.119077	-0.00967	0.002061	2.72e-06
	3	3:1641878:G:T							T	G	0.119692	-0.0095	0.002058	3.92e-06
	3	3:1641995:G:T							T	G	0.119538	-0.0097	0.002056	2.37e-06
	4	4:190441762:T:G							G	T	0.083385	-0.01127	0.002446	4.08e-06
	4	4:190450993:C:T	T	C	0.0592087	0.00467849	0.00264588	0.077024	T	C	0.083231	-0.01127	0.002448	4.12e-06	T	C	0.0722	0.012	-0.0039	0.0018	0.02937	94.9	-+
	4	4:190451488:G:A	A	G	0.0592087	0.00467849	0.00264588	0.0770242	A	G	0.083231	-0.01127	0.002448	4.12e-06	A	G	0.0722	0.012	-0.0039	0.0018	0.02937	94.9	-+
	4	4:190452010:G:A	A	G	0.0592087	0.00467849	0.00264588	0.0770242	A	G	0.083231	-0.01127	0.002448	4.12e-06	A	G	0.0722	0.012	-0.0039	0.0018	0.02937	94.9	-+
	4	4:190462856:C:T	T	C	0.0596266	0.00476791	0.00263878	0.0707844	T	C	0.083077	-0.01103	0.00245	6.7e-06	T	C	0.0722	0.0117	-0.0037	0.0018	0.03847	94.8	-+
	4	4:190463072:C:T	T	C	0.0596266	0.00476791	0.00263878	0.0707844	T	C	0.083077	-0.01103	0.00245	6.7e-06	T	C	0.0722	0.0117	-0.0037	0.0018	0.03847	94.8	-+
	4	4:190469858:G:A	A	G	0.0631095	0.00213894	0.00257085	0.405409	A	G	0.087231	-0.01061	0.002387	8.76e-06	A	G	0.0761	0.012	-0.0047	0.0017	0.007119	92.4	-+
	5	5:114312887:C:T	T	C	0.469629	0.000276308	0.00126743	0.827424	T	C	0.488462	0.005994	0.001353	9.37e-06	T	C	0.4784	0.0094	0.0029	0.0009	0.001434	89.5	++
	6	6:166363633:T:C	C	T	0.405405	0.00119229	0.0012828	0.352656	C	T	0.381846	0.006263	0.001382	5.82e-06	T	C	0.6055	0.0117	-0.0035	0.0009	0.000167	86.2	--
	6	6:169806814:T:C	C	T	0.364447	0.005825	0.001305	8.07e-06	C	T	0.231077	0.00187409	0.00157176	0.233124	T	C	0.69	0.0655	-0.0042	0.001	2.72e-05	73.3	--
	6	6:169808943:T:C	C	T	0.409446	0.00576	0.001282	7.03e-06	C	T	0.258154	0.00144829	0.00150836	0.336966	T	C	0.654	0.0747	-0.004	0.001	5.23e-05	78.9	--
	6	6:169810854:C:T	T	C	0.409446	0.00576	0.001282	7.03e-06	T	C	0.258308	0.00162117	0.00150721	0.2821	T	C	0.346	0.0746	0.004	0.001	3.8e-05	77.1	++
	6	6:169813310:G:A	A	G	0.364308	0.005832	0.001305	7.87e-06	A	G	0.230923	0.00196773	0.00157181	0.21061	A	G	0.3099	0.0656	0.0043	0.001	2.26e-05	72.1	++
	6	6:169813695:G:A	A	G	0.364308	0.005832	0.001305	7.87e-06	A	G	0.230923	0.00196773	0.00157181	0.21061	A	G	0.3099	0.0656	0.0043	0.001	2.26e-05	72.1	++
	6	6:169817514:C:T	T	C	0.413346	0.005784	0.001277	5.87e-06	T	C	0.259231	0.00143163	0.00150616	0.341852	T	C	0.3489	0.076	0.004	0.001	4.71e-05	79.4	++
	6	6:169820307:G:A	A	G	0.36793	0.005924	0.001301	5.23e-06	A	G	0.231846	0.00176012	0.00157019	0.262305	A	G	0.3125	0.0669	0.0042	0.001	2.43e-05	76	++
	6	6:169821544:T:C	C	T	0.366815	0.005969	0.001302	4.55e-06	C	T	0.232154	0.00173805	0.0015701	0.268306	T	C	0.6881	0.0662	-0.0042	0.001	2.28e-05	76.8	--
	6	6:169823476:G:C	C	G	0.366537	0.005972	0.001303	4.54e-06	C	G	0.232462	0.00173854	0.00156868	0.267741	C	G	0.3118	0.0659	0.0042	0.001	2.3e-05	76.8	++
	6	6:169823477:G:A	A	G	0.366537	0.005972	0.001303	4.54e-06	A	G	0.232462	0.00173854	0.00156868	0.267741	A	G	0.3118	0.0659	0.0042	0.001	2.3e-05	76.8	++
	6	6:169824254:G:A	A	G	0.366955	0.006009	0.001302	3.95e-06	A	G	0.231846	0.00171335	0.00157019	0.275198	A	G	0.3119	0.0664	0.0043	0.001	2.15e-05	77.5	++
	6	6:169826689:G:A	A	G	0.364029	0.005958	0.001303	4.84e-06	A	G	0.232154	0.00173805	0.0015701	0.268306	A	G	0.3102	0.0648	0.0042	0.001	2.38e-05	76.6	++
	6	6:169840013:A:G	G	A	0.364029	0.005779	0.001303	9.23e-06	G	A	0.229846	0.00201474	0.0015735	0.200398	A	G	0.6906	0.0659	-0.0042	0.001	2.31e-05	70.5	--
	6	6:169841901:T:G	G	T	0.364168	0.005787	0.001303	8.88e-06	G	T	0.23	0.00194027	0.00157345	0.217526	T	G	0.6904	0.0659	-0.0042	0.001	2.59e-05	71.8	--
	6	6:169841929:G:C	C	G	0.363193	0.005888	0.001303	6.2e-06	C	G	0.23	0.00194027	0.00157345	0.217526	C	G	0.309	0.0654	0.0043	0.001	1.98e-05	73.2	++
	6	6:169846985:A:G	G	A	0.364168	0.005836	0.001303	7.46e-06	G	A	0.229846	0.0018116	0.0015735	0.249602	A	G	0.6905	0.066	-0.0042	0.001	2.87e-05	74.2	--
	6	6:169848646:C:A	A	C	0.364168	0.005836	0.001303	7.46e-06	A	C	0.23	0.00187261	0.00157345	0.233994	A	C	0.3096	0.0659	0.0042	0.001	2.57e-05	73.4	++
	6	6:169854858:G:C	C	G	0.364308	0.005802	0.001302	8.34e-06	C	G	0.23	0.00187261	0.00157345	0.233994	C	G	0.3097	0.066	0.0042	0.001	2.77e-05	73	++
	6	6:169857203:A:C	C	A	0.367512	0.005778	0.001301	8.9e-06	C	A	0.230923	0.0019983	0.00157049	0.203228	A	C	0.6881	0.0671	-0.0042	0.001	2.32e-05	70.9	--
	6	6:169857451:G:A	A	G	0.367512	0.005778	0.001301	8.9e-06	A	G	0.230923	0.0019983	0.00157049	0.203228	A	G	0.3119	0.0671	0.0042	0.001	2.32e-05	70.9	++
	6	6:169874484:A:G	G	A	0.364168	0.005836	0.001303	7.46e-06	G	A	0.230923	0.0019983	0.00157049	0.203228	A	G	0.6902	0.0655	-0.0043	0.001	2.05e-05	71.7	--
	6	6:169881935:G:A	A	G	0.365143	0.005767	0.001302	9.39e-06	A	G	0.231231	0.00210149	0.00156907	0.180465	A	G	0.3105	0.0658	0.0043	0.001	2.01e-05	69.1	++
	6	6:169882548:C:A	A	C	0.365143	0.005767	0.001302	9.39e-06	A	C	0.230308	0.00197641	0.00157202	0.208665	A	C	0.3103	0.0662	0.0042	0.001	2.52e-05	71	++
	6	6:33658780:C:T	T	C	0.0157425	-0.00267381	0.0051191	0.601447	T	C	0.052	-0.01532	0.00306	5.5e-07	T	C	0.0425	0.016	-0.012	0.0026	4.99e-06	77.8	--
	6	6:33667660:C:T	T	C	0.0161605	-0.00143488	0.00505689	0.776603	T	C	0.054462	-0.01535	0.003	3.1e-07	T	C	0.0445	0.0168	-0.0117	0.0026	5.49e-06	82.1	--
	6	6:33683068:A:T	T	A	0.0179716	0.000627832	0.00481239	0.896201	T	A	0.055077	-0.01519	0.002986	3.61e-07	A	T	0.9552	0.0166	0.0108	0.0025	2.1e-05	87.2	+-
	6	6:33683548:A:G	G	A	0.0179716	0.000627832	0.00481239	0.896201	G	A	0.054923	-0.01487	0.00299	6.56e-07	A	G	0.9554	0.0166	0.0106	0.0025	3.25e-05	86.6	+-
	6	6:33689299:A:G	G	A	0.0206186	0.00122265	0.00451396	0.786499	G	A	0.055385	-0.01461	0.00297	8.74e-07	A	G	0.9551	0.016	0.0098	0.0025	7.48e-05	88.4	+-
	6	6:33692368:T:C	C	T	0.0207579	0.00193837	0.00449984	0.66664	C	T	0.056308	-0.01528	0.002949	2.2e-07	T	C	0.9544	0.0163	0.0101	0.0025	4.18e-05	90.2	+-
	6	6:33700004:G:A	A	G	0.0186682	-6.11891e-05	0.00472781	0.989674	A	G	0.054308	-0.01434	0.002995	1.67e-06	A	G	0.0441	0.0161	-0.0103	0.0025	5.09e-05	84.6	--
	6	6:33704601:C:T	T	C	0.0175536	-0.000969579	0.00486549	0.842046	T	C	0.053231	-0.01341	0.00303	9.64e-06	T	C	0.0433	0.016	-0.0099	0.0026	0.0001124	78.8	--
	6	6:33716945:G:T	T	G	0.017693	-0.001414	0.00484759	0.770523	T	G	0.053846	-0.01343	0.003024	9.02e-06	T	G	0.0437	0.0162	-0.0101	0.0026	8.77e-05	77.4	--
	11	11:122914324:G:C							C	G	0.168308	-0.00843	0.001818	3.58e-06
	11	11:122914772:G:A							A	G	0.145692	-0.00911	0.001934	2.47e-06
	11	11:122915426:C:T							T	C	0.168	-0.00831	0.001819	4.89e-06
	11	11:122932777:G:A							A	G	0.146615	-0.00859	0.001931	8.63e-06
	11	11:122936666:G:A							A	G	0.147385	-0.00879	0.001926	5.06e-06
	11	11:122937521:T:G							G	T	0.147385	-0.00879	0.001926	5.06e-06
	11	11:122939095:G:A							A	G	0.147385	-0.00879	0.001926	5.06e-06
	11	11:122945137:G:A							A	G	0.147385	-0.00879	0.001926	5.06e-06
	12	12:31061390:A:G							G	A	0.308462	-0.00672	0.001451	3.58e-06
	16	16:28139077:G:A							A	G	0.253846	0.007491	0.001546	1.26e-06

## Sheet: XXL-VLDL-PL
	Online supplementary
	GWAS results from mixed linear model association analyses (mlma). SNPs identifed at the suggestive level (1 x 105) in at least one ethnicity. Significant SNPs are shown in bold. Shaded rows represent SNPs not included in the GWAS due to the SNP not being included in the GWAS as a result of failing a previous QC step. Meta-analysis results obtained from a fixed effects inverse variance model in ME…
			South Asians						White Europeans						Meta Analysis
	Chromosome	SNP	A1	A2	Frequency	β estimate	SE	P value	A1	A2	Frequency	β estimate	SE	P value	A1	A2	Frequency	FreqSE	β estimate	SE	P value	I2	Direction
	1	1:179832638:T:C	C	T	0.125835	0.000570109	0.000707032	0.420047	C	T	0.198279	0.002816	0.000614	4.58e-06	T	C	0.8329	0.0359	-0.0019	0.0005	6.57e-05	82.6	--
	1	1:179841753:T:C	C	T	0.1527	3.40814e-05	0.000646176	0.957937	C	T	0.205503	0.002975	0.000605	8.78e-07	T	C	0.8192	0.0263	-0.0016	0.0004	0.0002882	90.9	--
	1	1:179847877:C:T	T	C	0.144349	0.000139096	0.000660262	0.833147	T	C	0.185828	0.002799	0.000631	9.22e-06	T	C	0.166	0.0207	0.0015	0.0005	0.0008011	88.2	++
	1	1:179865015:C:G	G	C	0.0824053	-5.00846e-05	0.000837982	0.95234	G	C	0.1328	0.003229	0.000723	7.88e-06	C	G	0.8887	0.0249	-0.0018	0.0005	0.0008305	88.6	+-
	2	2:118664248:G:A	G	A	0.421075	0.002086	0.000465	7.26e-06	G	A	0.401476	0.000424197	0.000499874	0.3961	A	G	0.588	0.0098	-0.0013	0.0003	0.0001122	83.1	--
	2	2:118666956:T:C	T	C	0.422467	0.002072	0.000464	8.03e-06	T	C	0.407777	0.000440981	0.000500402	0.378181	T	C	0.4157	0.0073	0.0013	0.0003	0.0001072	82.5	++
	2	2:118666971:C:T	C	T	0.422467	0.002072	0.000464	8.03e-06	C	T	0.407931	0.000449304	0.000500187	0.36904	T	C	0.5843	0.0072	-0.0013	0.0003	0.0001025	82.3	--
	2	2:118671533:T:C	T	C	0.421075	0.002086	0.000465	7.26e-06	T	C	0.401476	0.000424197	0.000499874	0.3961	T	C	0.412	0.0098	0.0013	0.0003	0.0001122	83.1	++
	2	2:118672017:A:G	A	G	0.419683	0.002093	0.000464	6.58e-06	A	G	0.400707	0.00041519	0.000500028	0.40635	A	G	0.4109	0.0095	0.0013	0.0003	0.0001083	83.5	++
	2	2:118672217:G:A	A	G	0.28132	-0.0024	0.000511	2.75e-06	A	G	0.322625	0.000455184	0.000532668	0.392808	A	G	0.3011	0.0206	-0.001	0.0004	0.005147	93.3	-+
	2	2:118672529:T:C	T	C	0.421075	0.002086	0.000465	7.26e-06	T	C	0.400707	0.00041519	0.000500028	0.4063	T	C	0.4116	0.0102	0.0013	0.0003	0.0001179	83.3	++
	2	2:118675578:C:T	C	T	0.419683	0.002093	0.000464	6.58e-06	C	T	0.401476	0.000424197	0.000499874	0.3961	T	C	0.5887	0.0091	-0.0013	0.0003	0.000103	83.3	--
	2	2:118676836:T:C	T	C	0.419683	0.002093	0.000464	6.58e-06	T	C	0.401476	0.000424197	0.000499874	0.3961	T	C	0.4113	0.0091	0.0013	0.0003	0.000103	83.3	++
	2	2:118678541:T:C	T	C	0.419822	0.002083	0.000465	7.31e-06	T	C	0.399939	0.000423104	0.000499243	0.396722	T	C	0.4106	0.0099	0.0013	0.0003	0.0001155	83.1	++
	2	2:118678555:T:C	T	C	0.419822	0.002083	0.000465	7.31e-06	T	C	0.401168	0.000419704	0.000499684	0.400943	T	C	0.4112	0.0093	0.0013	0.0003	0.0001174	83.2	++
	2	2:118679604:T:G	T	G	0.419822	0.002083	0.000465	7.31e-06	T	G	0.401629	0.00043932	0.000500284	0.379867	T	G	0.4114	0.0091	0.0013	0.0003	0.0001049	82.7	++
	2	2:118680367:A:C	A	C	0.419822	0.002083	0.000465	7.31e-06	A	C	0.401937	0.000434796	0.00050016	0.384675	A	C	0.4115	0.0089	0.0013	0.0003	0.0001077	82.8	++
	2	2:118682445:A:C	A	C	0.419822	0.002083	0.000465	7.31e-06	A	C	0.401937	0.000434796	0.00050016	0.384675	A	C	0.4115	0.0089	0.0013	0.0003	0.0001077	82.8	++
	2	2:118691618:C:T	C	T	0.420379	0.002067	0.000465	8.68e-06	C	T	0.401937	0.000434796	0.00050016	0.384675	T	C	0.5882	0.0092	-0.0013	0.0003	0.0001193	82.5	--
	2	2:118695432:G:A	A	G	0.419683	0.0021	0.000464	6.07e-06	A	G	0.401476	0.000412039	0.000499874	0.409777	A	G	0.4113	0.0091	0.0013	0.0003	0.0001054	83.7	++
	2	2:118697013:G:A	A	G	0.419683	0.0021	0.000464	6.07e-06	A	G	0.401476	0.000412039	0.000499874	0.409777	A	G	0.4113	0.0091	0.0013	0.0003	0.0001054	83.7	++
	2	2:118697803:C:G	C	G	0.420239	0.002091	0.000465	6.74e-06	C	G	0.401476	0.000412039	0.000499874	0.409777	C	G	0.4115	0.0094	0.0013	0.0003	0.0001163	83.5	++
	2	2:118699584:T:C	T	C	0.420518	0.002111	0.000464	5.46e-06	T	C	0.403013	0.000420761	0.000499575	0.399655	T	C	0.4124	0.0087	0.0013	0.0003	9.36e-05	83.7	++
	2	2:118702708:T:C	C	T	0.419683	0.0021	0.000464	6.07e-06	C	T	0.401476	0.000412039	0.000499874	0.409777	T	C	0.5887	0.0091	-0.0013	0.0003	0.0001054	83.7	--
	2	2:118708813:C:T	T	C	0.419822	0.002091	0.000464	6.58e-06	T	C	0.401476	0.000412039	0.000499874	0.409777	T	C	0.4113	0.0091	0.0013	0.0003	0.0001117	83.5	++
	2	2:118708850:C:G	C	G	0.420239	0.002082	0.000464	7.25e-06	C	G	0.400861	0.000389391	0.000499495	0.435644	C	G	0.4113	0.0097	0.0013	0.0003	0.0001345	83.8	++
	2	2:118714168:A:T	T	A	0.4201	0.00207	0.000464	8.24e-06	T	A	0.401937	0.000434796	0.00050016	0.384675	A	T	0.5883	0.0091	-0.0013	0.0003	0.0001126	82.6	--
	2	2:118719065:T:C	C	T	0.420239	0.002075	0.000464	7.84e-06	C	T	0.401476	0.000424197	0.000499874	0.3961	T	C	0.5884	0.0094	-0.0013	0.0003	0.0001158	82.9	--
	2	2:118723042:G:C	C	G	0.402979	0.002075	0.000468	9.19e-06	C	G	0.401014	0.00040148	0.00049959	0.421617	C	G	0.4021	0.001	0.0013	0.0003	0.0001536	83.3	++
	2	2:118724433:T:C	C	T	0.419683	0.002109	0.000464	5.52e-06	C	T	0.401014	0.00040148	0.00049959	0.421617	T	C	0.589	0.0093	-0.0013	0.0003	0.0001056	84.1	--
	2	2:118728335:T:C	C	T	0.419822	0.002085	0.000464	7.13e-06	C	T	0.401476	0.000424197	0.000499874	0.3961	T	C	0.5887	0.0091	-0.0013	0.0003	0.0001085	83.1	--
	2	2:118728912:C:A	A	C	0.419822	0.002085	0.000464	7.13e-06	A	C	0.401476	0.000424197	0.000499874	0.3961	A	C	0.4113	0.0091	0.0013	0.0003	0.0001085	83.1	++
	2	2:118740426:G:A	A	G	0.420239	0.002075	0.000464	7.84e-06	A	G	0.400861	0.000436887	0.000500437	0.382658	A	G	0.4113	0.0097	0.0013	0.0003	0.0001076	82.6	++
	2	2:118746630:T:C	C	T	0.420518	0.002062	0.000464	8.96e-06	C	T	0.401476	0.000424197	0.000499874	0.396	T	C	0.5883	0.0095	-0.0013	0.0003	0.0001259	82.7	--
	2	2:118747292:G:A	A	G	0.419961	0.002078	0.000464	7.54e-06	A	G	0.401476	0.000424197	0.000499874	0.3961	A	G	0.4114	0.0092	0.0013	0.0003	0.0001135	83	++
	2	2:118757863:A:G	G	A	0.419961	0.002078	0.000464	7.54e-06	G	A	0.401476	0.000424197	0.000499874	0.3961	A	G	0.5886	0.0092	-0.0013	0.0003	0.0001135	83	--
	2	2:118759099:T:C	C	T	0.419961	0.002078	0.000464	7.54e-06	C	T	0.401476	0.000424197	0.000499874	0.3961	T	C	0.5886	0.0092	-0.0013	0.0003	0.0001135	83	--
	2	2:118760892:A:C	C	A	0.419961	0.002078	0.000464	7.54e-06	C	A	0.401476	0.000424197	0.000499874	0.3961	A	C	0.5886	0.0092	-0.0013	0.0003	0.0001135	83	--
	2	2:118769251:C:A	C	A	0.416063	0.002066	0.000464	8.56e-06	C	A	0.37965	0.000541112	0.000507279	0.28611	A	C	0.6005	0.0181	-0.0014	0.0003	6.19e-05	79.7	--
	2	2:118770127:G:C	C	G	0.415507	0.002054	0.000464	9.65e-06	C	G	0.379342	0.000590266	0.000507766	0.245042	C	G	0.399	0.018	0.0014	0.0003	5.08e-05	77.9	++
	3	3:1633903:G:A	A	G	0.161609	-0.000248664	0.000635761	0.695703	A	G	0.118045	-0.00344	0.000763	6.3e-06	A	G	0.1438	0.0214	-0.0016	0.0005	0.00144	90.3	--
	3	3:1637197:C:T	T	C	0.162305	-0.00029865	0.000633278	0.637216	T	C	0.118199	-0.00343	0.00076	6.34e-06	T	C	0.1442	0.0217	-0.0016	0.0005	0.001148	90	--
	3	3:1637700:T:C	C	T	0.164671	-0.000355655	0.000629532	0.572107	C	T	0.119736	-0.00345	0.000755	4.98e-06	T	C	0.8538	0.0221	0.0016	0.0005	0.0007787	89.9	++
	3	3:1637718:A:G	G	A	0.163558	-0.000306563	0.000631651	0.627438	G	A	0.118506	-0.00343	0.000758	5.95e-06	A	G	0.8549	0.0222	0.0016	0.0005	0.001077	90	++
	3	3:1637772:C:G	G	C	0.164532	-0.000397819	0.000629638	0.527504	G	C	0.118506	-0.00343	0.000758	5.95e-06	C	G	0.8543	0.0226	0.0016	0.0005	0.0007318	89.4	++
	3	3:1637790:A:G	G	A	0.163697	-0.000333336	0.000631542	0.59763	G	A	0.118506	-0.00343	0.000758	5.95e-06	A	G	0.8548	0.0222	0.0016	0.0005	0.0009598	89.8	++
	3	3:1637966:G:C	C	G	0.163697	-0.000333336	0.000631542	0.59763	C	G	0.118352	-0.00338	0.00076	8.82e-06	C	G	0.1452	0.0223	-0.0016	0.0005	0.001161	89.5	--
	3	3:1638002:T:C	C	T	0.163558	-0.000340279	0.000631021	0.589713	C	T	0.117123	-0.00339	0.000762	8.68e-06	T	C	0.8553	0.0228	0.0016	0.0005	0.001143	89.5	++
	3	3:1638016:G:A	A	G	0.163558	-0.000345383	0.000631651	0.58452	A	G	0.118352	-0.00338	0.00076	8.82e-06	A	G	0.1451	0.0222	-0.0016	0.0005	0.001102	89.4	--
	3	3:1639201:T:G							G	T	0.119889	-0.00346	0.000755	4.48e-06
	3	3:1639345:A:C							C	A	0.119889	-0.00346	0.000755	4.48e-06
	3	3:1641115:C:G							G	C	0.119582	-0.00342	0.000758	6.49e-06
	3	3:1641187:C:T							T	C	0.118199	-0.0035	0.000761	4.3e-06
	3	3:1641205:A:G							G	A	0.118199	-0.0035	0.000761	4.3e-06
	3	3:1641213:C:T							T	C	0.114049	-0.00342	0.000773	9.67e-06
	3	3:1641389:A:G							G	A	0.120043	-0.00343	0.000757	5.68e-06
	3	3:1641846:C:G							G	C	0.118967	-0.00355	0.00076	3.06e-06
	3	3:1641849:C:A							A	C	0.119121	-0.0035	0.00076	4.16e-06
	3	3:1641878:G:T							T	G	0.119736	-0.00343	0.000758	6.1e-06
	3	3:1641995:G:T							T	G	0.119582	-0.0035	0.000758	3.93e-06
	4	4:190441762:T:G							G	T	0.083308	-0.00422	0.000902	2.88e-06
	4	4:190450993:C:T	T	C	0.0591592	0.00156232	0.000969544	0.107093	T	C	0.083154	-0.00422	0.000902	2.84e-06	T	C	0.072	0.012	-0.0015	0.0007	0.01992	94.8	+-
	4	4:190451488:G:A	A	G	0.0591592	0.00156232	0.000969544	0.107093	A	G	0.083154	-0.00422	0.000902	2.84e-06	A	G	0.072	0.012	-0.0015	0.0007	0.01992	94.8	+-
	4	4:190452010:G:A	A	G	0.0591592	0.00156232	0.000969544	0.107093	A	G	0.083154	-0.00422	0.000902	2.84e-06	A	G	0.072	0.012	-0.0015	0.0007	0.01992	94.8	+-
	4	4:190462856:C:T	T	C	0.0595768	0.00158268	0.000966943	0.101676	T	C	0.083	-0.00414	0.000903	4.51e-06	T	C	0.0721	0.0117	-0.0015	0.0007	0.02551	94.7	+-
	4	4:190463072:C:T	T	C	0.0595768	0.00158268	0.000966943	0.101676	T	C	0.083	-0.00414	0.000903	4.51e-06	T	C	0.0721	0.0117	-0.0015	0.0007	0.02551	94.7	+-
	4	4:190469858:G:A	A	G	0.0630568	0.000592161	0.000942046	0.529617	A	G	0.08715	-0.00395	0.00088	7.22e-06	A	G	0.0759	0.012	-0.0018	0.0006	0.004358	91.9	+-
	4	4:48301307:T:C	C	T	0.164393	-0.00274	0.000616	8.63e-06	C	T	0.0582539	0.000345199	0.00105623	0.743803	T	C	0.8625	0.0462	0.002	0.0005	0.0002353	84.3	+-
	6	6:169820307:G:A	A	G	0.368179	0.002114	0.000476	8.99e-06	A	G	0.231325	0.000516071	0.000578702	0.372515	A	G	0.313	0.0671	0.0015	0.0004	6.43e-05	78	++
	6	6:169821544:T:C	C	T	0.367066	0.002128	0.000477	8e-06	C	T	0.231632	0.000510349	0.000578666	0.377809	T	C	0.6877	0.0665	-0.0015	0.0004	6.24e-05	78.5	--
	6	6:169823476:G:C	C	G	0.366787	0.002129	0.000477	8.01e-06	C	G	0.23194	0.000507764	0.000578144	0.379799	C	G	0.3122	0.0662	0.0015	0.0004	6.29e-05	78.6	++
	6	6:169823477:G:A	A	G	0.366787	0.002129	0.000477	8.01e-06	A	G	0.23194	0.000507764	0.000578144	0.379799	A	G	0.3122	0.0662	0.0015	0.0004	6.29e-05	78.6	++
	6	6:169824254:G:A	A	G	0.367205	0.002143	0.000477	6.95e-06	A	G	0.231325	0.000502247	0.000578702	0.385457	A	G	0.3122	0.0667	0.0015	0.0004	5.85e-05	79.1	++
	6	6:169826689:G:A	A	G	0.364282	0.002123	0.000477	8.56e-06	A	G	0.231632	0.000510349	0.000578666	0.377809	A	G	0.3106	0.0651	0.0015	0.0004	6.46e-05	78.4	++
	6	6:33658780:C:T	T	C	0.0157294	-0.000837605	0.00187565	0.655187	T	C	0.052106	-0.00568	0.001127	4.55e-07	T	C	0.0425	0.0161	-0.0044	0.001	5.36e-06	79.6	--
	6	6:33667660:C:T	T	C	0.016147	-0.000384243	0.00185285	0.835714	T	C	0.054565	-0.00573	0.001105	2.13e-07	T	C	0.0445	0.0169	-0.0043	0.0009	5.12e-06	83.7	--
	6	6:33683068:A:T	T	A	0.0179566	0.00033465	0.00176327	0.849474	T	A	0.05518	-0.00567	0.001099	2.46e-07	A	T	0.9552	0.0167	0.004	0.0009	1.89e-05	88	-+
	6	6:33683548:A:G	G	A	0.0179566	0.00033465	0.00176327	0.849474	G	A	0.055026	-0.00556	0.001101	4.46e-07	A	G	0.9554	0.0167	0.0039	0.0009	2.88e-05	87.6	-+
	6	6:33689299:A:G	G	A	0.0206013	0.000471479	0.00165392	0.775592	G	A	0.055487	-0.00546	0.001093	5.8e-07	A	G	0.9551	0.016	0.0037	0.0009	6.06e-05	88.8	-+
	6	6:33692368:T:C	C	T	0.0207405	0.000744996	0.00164874	0.651372	C	T	0.05641	-0.00573	0.001086	1.34e-07	T	C	0.9544	0.0164	0.0038	0.0009	3.22e-05	90.7	-+
	6	6:33700004:G:A	A	G	0.0186526	0.000188081	0.00173228	0.91354	A	G	0.054411	-0.00538	0.001103	1.06e-06	A	G	0.0441	0.0162	-0.0038	0.0009	4.99e-05	86.4	+-
	6	6:33704601:C:T	T	C	0.017539	-0.000123334	0.00178273	0.944844	T	C	0.053335	-0.00501	0.001115	6.96e-06	T	C	0.0433	0.0161	-0.0036	0.0009	0.00012	81.5	--
	6	6:33716945:G:T	T	G	0.0176782	-0.000262295	0.00177616	0.882599	T	G	0.05395	-0.00502	0.001113	6.66e-06	T	G	0.0437	0.0163	-0.0037	0.0009	9.61e-05	80.6	--
	6	6:99844599:T:G							G	T	0.124962	-0.00346	0.000753	4.27e-06
	6	6:99866919:C:T							T	C	0.125423	-0.00343	0.000752	5.06e-06
	9	9:14770332:T:C							C	T	0.126345	-0.00335	0.000745	6.78e-06
	9	9:14771575:T:C							T	C	0.12573	-0.00332	0.000746	8.79e-06
	9	9:14773991:G:A							A	G	0.125884	-0.0033	0.000746	9.75e-06
	10	10:116209670:G:A							A	G	0.078697	-0.00417	0.000929	7.31e-06
	11	11:122914324:G:C							C	G	0.168614	-0.00304	0.000669	5.35e-06
	11	11:122914772:G:A							A	G	0.145865	-0.00335	0.000712	2.49e-06
	11	11:122915426:C:T							T	C	0.168306	-0.00301	0.000669	6.98e-06
	11	11:122932777:G:A							A	G	0.146788	-0.00316	0.000711	8.67e-06
	11	11:122936666:G:A							A	G	0.147556	-0.00324	0.000709	5.03e-06
	11	11:122937521:T:G							G	T	0.147556	-0.00324	0.000709	5.03e-06
	11	11:122939095:G:A							A	G	0.147556	-0.00324	0.000709	5.03e-06
	11	11:122945137:G:A							A	G	0.147556	-0.00324	0.000709	5.03e-06
	11	11:42068346:C:T	T	C	0.076002	-0.00384	0.000867	9.41e-06	T	C	0.0167538	0.00164542	0.00190777	0.388422	T	C	0.0659	0.0223	-0.0029	0.0008	0.0002375	85.4	-+
	11	11:42070407:A:G	G	A	0.076002	-0.00384	0.000867	9.41e-06	G	A	0.0167538	0.00164542	0.00190777	0.38842	A	G	0.9341	0.0223	0.0029	0.0008	0.0002375	85.4	+-
	11	11:42100650:T:C	C	T	0.075585	-0.00387	0.000869	8.39e-06	C	T	0.0167538	0.00164542	0.00190777	0.388422	T	C	0.9345	0.0222	0.0029	0.0008	0.0002197	85.6	+-
	11	11:42106415:T:C	C	T	0.075585	-0.00387	0.000869	8.39e-06	C	T	0.0167538	0.00164542	0.00190777	0.388422	T	C	0.9345	0.0222	0.0029	0.0008	0.0002197	85.6	+-
	11	11:42107131:T:A	A	T	0.075585	-0.00387	0.000869	8.39e-06	A	T	0.0167538	0.00164542	0.00190777	0.388422	A	T	0.0655	0.0222	-0.0029	0.0008	0.0002197	85.6	-+
	11	11:42107478:C:A	A	C	0.075585	-0.00387	0.000869	8.39e-06	A	C	0.0167538	0.00164542	0.00190777	0.38842	A	C	0.0655	0.0222	-0.0029	0.0008	0.0002197	85.6	-+
	11	11:42109086:C:T	T	C	0.075585	-0.00387	0.000869	8.39e-06	T	C	0.0167538	0.00164542	0.00190777	0.388422	T	C	0.0655	0.0222	-0.0029	0.0008	0.0002197	85.6	-+
	11	11:42113518:G:A	A	G	0.073497	-0.00392	0.000883	8.79e-06	A	G	0.01245	0.00147245	0.00218996	0.501353	A	G	0.065	0.0212	-0.0032	0.0008	0.0001107	80.8	-+
	11	11:42115531:C:T	T	C	0.073497	-0.00392	0.000883	8.79e-06	T	C	0.01245	0.00147245	0.00218996	0.50135	T	C	0.065	0.0212	-0.0032	0.0008	0.0001107	80.8	-+
	12	12:31061390:A:G							G	A	0.308638	-0.00247	0.000534	3.65e-06
	16	16:28139077:G:A							A	G	0.253766	0.002732	0.00057	1.61e-06

## Sheet: XXL-VLDL-C
	Online supplementary
	GWAS results from mixed linear model association analyses (mlma). SNPs identifed at the suggestive level (1 x 105) in at least one ethnicity. Significant SNPs are shown in bold. Shaded rows represent SNPs not included in the GWAS due to the SNP not being included in the GWAS as a result of failing a previous QC step. Meta-analysis results obtained from a fixed effects inverse variance model in ME…
			South Asians						White Europeans						Meta Analysis
	Chromosome	SNP	A1	A2	Frequency	β estimate	SE	P value	A1	A2	Frequency	β estimate	SE	P value	A1	A2	Frequency	FreqSE	β estimate	SE	P value	I2	Direction
	1	1:179832638:T:C	C	T	0.125381	0.000575019	0.000892232	0.519269	C	T	0.198624	0.003547	0.000768	3.88e-06	T	C	0.8325	0.0362	-0.0023	0.0006	8.83e-05	84.3	--
	1	1:179841753:T:C	C	T	0.15215	-7.40127e-05	0.000815338	0.92767	C	T	0.20581	0.003735	0.000756	7.79e-07	T	C	0.819	0.0268	-0.002	0.0006	0.0003693	91.5	-+
	1	1:179865015:C:G	G	C	0.0821082	-0.00017921	0.0010577	0.865455	G	C	0.133486	0.004078	0.0009	5.88e-06	C	G	0.8881	0.0254	-0.0023	0.0007	0.0008345	89.4	-+
	2	2:118672217:G:A	A	G	0.281553	-0.00288	0.000644	8.07e-06	A	G	0.3237	0.000919531	0.000667015	0.168025	A	G	0.3019	0.0211	-0.001	0.0005	0.02384	94	+-
	2	2:212975064:T:C							T	C	0.307492	0.003088	0.000665	3.4e-06
	2	2:213002461:A:G							A	G	0.336239	0.002921	0.000651	7.16e-06
	2	2:213005235:C:T							C	T	0.340367	0.003046	0.00065	2.76e-06
	2	2:213006622:C:T							C	T	0.341131	0.002988	0.000649	4.17e-06
	2	2:213020529:C:A							C	A	0.330734	0.003382	0.000656	2.54e-07
	2	2:213026624:T:C							T	C	0.329817	0.003044	0.000655	3.34e-06
	2	2:213027294:G:A							G	A	0.325841	0.003293	0.000657	5.44e-07
	3	3:1633714:A:G	G	A	0.159917	0.00014739	0.000805685	0.854847	G	A	0.117125	-0.00457	0.000959	1.91e-06	A	G	0.8578	0.0211	0.0018	0.0006	0.003442	93	+-
	3	3:1633903:G:A	A	G	0.161581	-0.000102265	0.000801492	0.89847	A	G	0.117431	-0.00471	0.000957	8.78e-07	A	G	0.1434	0.0217	-0.002	0.0006	0.001123	92.7	--
	3	3:1637197:C:T	T	C	0.162275	-0.00018948	0.00079837	0.812398	T	C	0.117737	-0.00461	0.000954	1.36e-06	T	C	0.1439	0.0219	-0.002	0.0006	0.001026	92.1	--
	3	3:1637700:T:C	C	T	0.164632	-0.000224133	0.000793659	0.777633	C	T	0.119266	-0.00462	0.000948	1.09e-06	T	C	0.8541	0.0223	0.002	0.0006	0.000823	92.1	++
	3	3:1637718:A:G	G	A	0.163523	-0.000171008	0.000796324	0.829965	G	A	0.118043	-0.00462	0.000952	1.22e-06	A	G	0.8552	0.0224	0.002	0.0006	0.001044	92.2	++
	3	3:1637772:C:G	G	C	0.164494	-0.000275822	0.000793794	0.728236	G	C	0.118043	-0.00462	0.000952	1.22e-06	C	G	0.8546	0.0228	0.0021	0.0006	0.0007389	91.9	++
	3	3:1637790:A:G	G	A	0.163662	-0.000202924	0.000796187	0.798824	G	A	0.118043	-0.00462	0.000952	1.22e-06	A	G	0.8551	0.0224	0.002	0.0006	0.0009367	92.1	++
	3	3:1637966:G:C	C	G	0.163662	-0.000202924	0.000796187	0.798824	C	G	0.11789	-0.00454	0.000953	1.9e-06	C	G	0.1448	0.0225	-0.002	0.0006	0.001154	91.8	--
	3	3:1638002:T:C	C	T	0.163523	-0.000221208	0.000795532	0.780964	C	T	0.116667	-0.00453	0.000956	2.17e-06	T	C	0.8556	0.023	0.002	0.0006	0.001176	91.7	++
	3	3:1638016:G:A	A	G	0.163523	-0.000222824	0.000796324	0.779618	A	G	0.11789	-0.00454	0.000953	1.9e-06	A	G	0.1448	0.0225	-0.002	0.0006	0.001078	91.7	--
	3	3:1639201:T:G							G	T	0.119419	-0.00463	0.000947	1.02e-06
	3	3:1639345:A:C							C	A	0.119419	-0.00463	0.000947	1.02e-06
	3	3:1639677:C:A							A	C	0.109633	-0.00439	0.000985	8.13e-06
	3	3:1640078:T:A							A	T	0.110856	-0.00439	0.00098	7.34e-06
	3	3:1641115:C:G							G	C	0.119113	-0.00457	0.000951	1.49e-06
	3	3:1641187:C:T							T	C	0.117737	-0.0047	0.000955	8.7e-07
	3	3:1641205:A:G							G	A	0.117737	-0.0047	0.000955	8.7e-07
	3	3:1641213:C:T							T	C	0.113609	-0.00464	0.00097	1.72e-06
	3	3:1641389:A:G							G	A	0.119572	-0.00459	0.00095	1.32e-06
	3	3:1641475:G:T							T	G	0.110703	-0.00433	0.000979	9.64e-06
	3	3:1641846:C:G							G	C	0.118502	-0.00472	0.000953	7.45e-07
	3	3:1641849:C:A							A	C	0.118654	-0.00466	0.000953	9.97e-07
	3	3:1641878:G:T							T	G	0.119266	-0.00459	0.000952	1.4e-06
	3	3:1641995:G:T							T	G	0.119113	-0.00468	0.000951	8.63e-07
	3	3:4639163:G:A	G	A	0.366019	0.000153153	0.000603137	0.799551	G	A	0.172936	-0.00366	0.000819	7.96e-06	A	G	0.7019	0.0922	0.0012	0.0005	0.01447	92.9	+-
	4	4:190441762:T:G							G	T	0.083028	-0.00528	0.001131	3.04e-06
	4	4:190450993:C:T	T	C	0.0596394	0.00237853	0.00121548	0.050363	T	C	0.082875	-0.00529	0.001132	2.96e-06	T	C	0.0721	0.0116	-0.0017	0.0008	0.03697	95.3	-+
	4	4:190451488:G:A	A	G	0.0596394	0.00237853	0.00121548	0.050363	A	G	0.082875	-0.00529	0.001132	2.96e-06	A	G	0.0721	0.0116	-0.0017	0.0008	0.03697	95.3	-+
	4	4:190452010:G:A	A	G	0.0596394	0.00237853	0.00121548	0.050363	A	G	0.082875	-0.00529	0.001132	2.96e-06	A	G	0.0721	0.0116	-0.0017	0.0008	0.03697	95.3	-+
	4	4:190462856:C:T	T	C	0.0600555	0.00243565	0.00121227	0.0445	T	C	0.082722	-0.00516	0.001133	5.26e-06	T	C	0.0722	0.0113	-0.0016	0.0008	0.05053	95.2	-+
	4	4:190463072:C:T	T	C	0.0600555	0.00243565	0.00121227	0.04452	T	C	0.082722	-0.00516	0.001133	5.26e-06	T	C	0.0722	0.0113	-0.0016	0.0008	0.05053	95.2	-+
	4	4:190469858:G:A	A	G	0.0635229	0.00125926	0.00118153	0.28652	A	G	0.08685	-0.00497	0.001104	6.78e-06	A	G	0.076	0.0116	-0.0021	0.0008	0.01042	93.3	-+
	6	6:33658780:C:T	T	C	0.0156727	-0.00118576	0.00236826	0.616591	T	C	0.051835	-0.00686	0.001415	1.27e-06	A	G	0.8425	0.05	-0.002	0.0006	0.000859	88.4	-+
	6	6:33667660:C:T	T	C	0.0160888	-0.000626241	0.00233947	0.788942	T	C	0.054281	-0.00683	0.001387	8.47e-07	A	G	0.8424	0.0499	-0.002	0.0006	0.0008529	88.4	-+
	6	6:33683068:A:T	T	A	0.0178918	0.000409383	0.00222634	0.854106	T	A	0.054893	-0.00674	0.001381	1.06e-06	T	C	0.6058	0.0118	-0.0015	0.0004	0.0004147	87.5	--
	6	6:33683548:A:G	G	A	0.0178918	0.000409383	0.00222634	0.854106	G	A	0.05474	-0.0066	0.001382	1.81e-06	T	C	0.0423	0.0159	-0.0054	0.0012	9.94e-06	76.4	--
	6	6:33689299:A:G	G	A	0.020527	0.000447958	0.00208825	0.830147	G	A	0.055199	-0.00649	0.001373	2.33e-06	T	C	0.0443	0.0168	-0.0052	0.0012	1.23e-05	80.8	--
	6	6:33692368:T:C	C	T	0.020527	0.000447958	0.00208825	0.830147	C	T	0.056116	-0.00681	0.001364	6.01e-07	A	T	0.9554	0.0166	0.0048	0.0012	5.11e-05	86.6	+-
	6	6:33700004:G:A	A	G	0.0185853	-3.10536e-05	0.00218721	0.988672	A	G	0.054128	-0.00633	0.001385	4.83e-06	A	G	0.9555	0.0165	0.0047	0.0012	7.48e-05	86	+-
	6	6:156004663:A:G	G	A	0.09362	-0.000256206	0.000987459	0.795281	G	A	0.196636	0.003429	0.000773	9.1e-06	A	G	0.9553	0.0159	0.0044	0.0011	0.0001272	87	+-
	6	6:156005810:A:G	G	A	0.0938974	-0.000250603	0.000986514	0.799473	G	A	0.196636	0.003429	0.000773	9.1e-06	T	C	0.9545	0.0163	0.0046	0.0011	4.85e-05	88.2	+-
	6	6:166363633:T:C	C	T	0.405132	0.000394495	0.000591594	0.504878	C	T	0.381498	0.002854	0.000638	7.62e-06	A	G	0.044	0.0161	-0.0045	0.0012	0.0001093	83.1	--
	9	9:14770332:T:C							C	T	0.125841	-0.00427	0.000935	5.06e-06
	9	9:14771575:T:C							T	C	0.125229	-0.00424	0.000937	6e-06
	9	9:14773778:T:A							A	T	0.125535	-0.00419	0.000936	7.55e-06
	9	9:14773991:G:A							A	G	0.125382	-0.00423	0.000936	6.17e-06
	11	11:42113518:G:A	A	G	0.07337	-0.00501	0.001113	6.71e-06	A	G	0.0125382	0.00234905	0.00273497	0.390399
	11	11:42115531:C:T	T	C	0.07337	-0.00501	0.001113	6.71e-06	T	C	0.0125382	0.00234905	0.00273497	0.390399	T	C	0.0647	0.0212	-0.004	0.001	0.0001203	83.9	+-
	12	12:31009946:G:A	A	G	0.426214	0.00042496	0.000587531	0.469497	A	G	0.274924	-0.00313	0.000699	7.56e-06	A	G	0.3636	0.0745	-0.001	0.0004	0.01994	93.4	-+
	16	16:28139077:G:A							A	G	0.254434	0.003274	0.000713	4.42e-06
	20	20:22794444:G:A							A	G	0.231346	0.00323	0.000721	7.46e-06
	20	20:22796990:T:A							A	T	0.230887	0.003189	0.000722	9.91e-06

## Sheet: XXL-VLDL-CE
	Online supplementary
	GWAS results from mixed linear model association analyses (mlma). SNPs identifed at the suggestive level (1 x 105) in at least one ethnicity. Significant SNPs are shown in bold. Shaded rows represent SNPs not included in the GWAS due to the SNP not being included in the GWAS as a result of failing a previous QC step. Meta-analysis results obtained from a fixed effects inverse variance model in ME…
			South Asians						White Europeans						Meta Analysis
	Chromosome	SNP	A1	A2	Frequency	β estimate	SE	P value	A1	A2	Frequency	β estimate	SE	P value	A1	A2	Frequency	FreqSE	β estimate	SE	P value	I2	Direction
	2	2:212975064:T:C							T	C	0.307234	0.002484	0.000517	1.56e-06
	2	2:212997511:C:T							C	T	0.338523	0.002357	0.000505	3.06e-06
	2	2:213002461:A:G							A	G	0.336538	0.002405	0.000506	1.99e-06
	2	2:213005235:C:T							C	T	0.340659	0.002504	0.000505	7.2e-07
	2	2:213006622:C:T							C	T	0.341422	0.00246	0.000505	1.1e-06
	2	2:213008502:A:G							A	G	0.340965	0.002349	0.000506	3.46e-06
	2	2:213008886:C:T							C	T	0.339133	0.002371	0.000506	2.79e-06
	2	2:213017462:T:C							T	C	0.291819	0.002469	0.000527	2.77e-06
	2	2:213020529:C:A							C	A	0.330891	0.002763	0.00051	6.04e-08
	2	2:213026624:T:C							T	C	0.329976	0.002574	0.000509	4.25e-07
	2	2:213027294:G:A							G	A	0.326007	0.002695	0.000511	1.35e-07
	3	3:1633714:A:G	G	A	0.159474	0.000122344	0.000628621	0.845689	G	A	0.117369	-0.00337	0.000745	6.09e-06	A	G	0.858	0.0208	0.0013	0.0005	0.005633	92.2	+-
	3	3:1633903:G:A	A	G	0.161134	-4.67497e-05	0.000625346	0.940407	A	G	0.117674	-0.00349	0.000744	2.69e-06	A	G	0.1431	0.0214	-0.0015	0.0005	0.002102	92	--
	3	3:1637197:C:T	T	C	0.161826	-0.000126792	0.00062291	0.838707	T	C	0.117979	-0.00343	0.000741	3.61e-06	T	C	0.1437	0.0216	-0.0015	0.0005	0.001722	91.4	--
	3	3:1637700:T:C	C	T	0.164177	-0.000146238	0.00061923	0.813308	C	T	0.119505	-0.00343	0.000736	3.19e-06	T	C	0.8543	0.022	0.0015	0.0005	0.001468	91.4	++
	3	3:1637718:A:G	G	A	0.163071	-0.000103101	0.000621311	0.868204	G	A	0.118284	-0.00344	0.000739	3.15e-06	A	G	0.8555	0.0221	0.0015	0.0005	0.001793	91.6	++
	3	3:1637772:C:G	G	C	0.164039	-0.000176824	0.000619335	0.775256	G	C	0.118284	-0.00344	0.000739	3.15e-06	C	G	0.8548	0.0225	0.0015	0.0005	0.001333	91.3	++
	3	3:1637790:A:G	G	A	0.163209	-0.000122921	0.000621204	0.843143	G	A	0.118284	-0.00344	0.000739	3.15e-06	A	G	0.8554	0.0221	0.0015	0.0005	0.001651	91.5	++
	3	3:1637966:G:C	C	G	0.163209	-0.000122921	0.000621204	0.843143	C	G	0.118132	-0.00339	0.000741	4.83e-06	C	G	0.1446	0.0222	-0.0015	0.0005	0.001997	91.2	--
	3	3:1638002:T:C	C	T	0.163071	-0.000143404	0.000620693	0.81728	C	T	0.116911	-0.00337	0.000743	5.71e-06	T	C	0.8559	0.0227	0.0015	0.0005	0.002034	91	++
	3	3:1638016:G:A	A	G	0.163071	-0.000141956	0.000621311	0.819275	A	G	0.118132	-0.00339	0.000741	4.83e-06	A	G	0.1445	0.0221	-0.0015	0.0005	0.001843	91.1	--
	3	3:1639201:T:G							G	T	0.119658	-0.00343	0.000736	3.12e-06
	3	3:1639345:A:C							C	A	0.119658	-0.00343	0.000736	3.12e-06
	3	3:1641115:C:G							G	C	0.119353	-0.0034	0.000738	4.09e-06
	3	3:1641187:C:T							T	C	0.117979	-0.00351	0.000742	2.18e-06
	3	3:1641205:A:G							G	A	0.117979	-0.00351	0.000742	2.18e-06
	3	3:1641213:C:T							T	C	0.113858	-0.00349	0.000753	3.65e-06
	3	3:1641389:A:G							G	A	0.119811	-0.00342	0.000737	3.52e-06
	3	3:1641846:C:G							G	C	0.118742	-0.0035	0.00074	2.23e-06
	3	3:1641849:C:A							A	C	0.118895	-0.00346	0.00074	2.9e-06
	3	3:1641878:G:T							T	G	0.119505	-0.00342	0.000739	3.8e-06
	3	3:1641995:G:T							T	G	0.119353	-0.00348	0.000738	2.4e-06
	4	4:110842020:G:A	A	G	0.081328	0.003685	0.000832	9.44e-06	A	G	0.0555556	-0.000214174	0.00104876	0.838185	A	G	0.0714	0.0125	0.0022	0.0007	0.0008291	88.2	-+
	4	4:110857167:T:C	C	T	0.081328	0.003691	0.000832	9.12e-06	C	T	0.0561661	7.96861e-05	0.00104408	0.939163	T	C	0.9284	0.0123	-0.0023	0.0007	0.0004364	86.3	--
	4	4:63345570:T:C							T	C	0.379426	0.002248	0.000498	6.48e-06
	4	4:63351483:G:A							G	A	0.382479	0.002336	0.000498	2.68e-06
	4	4:63351972:T:C							T	C	0.386142	0.002224	0.000496	7.48e-06
	4	4:63353653:C:T							C	T	0.385989	0.002207	0.000497	8.94e-06
	4	4:63354303:A:G							A	G	0.385531	0.002223	0.000496	7.5e-06
	4	4:63355586:T:G							T	G	0.37851	0.002261	0.000498	5.68e-06
	4	4:63355899:T:G							T	G	0.385989	0.002218	0.000497	8.1e-06
	4	4:63357594:A:C							A	C	0.378968	0.002285	0.000498	4.47e-06
	4	4:63359628:G:A							G	A	0.380952	0.002309	0.000498	3.5e-06
	9	9:7010567:T:C	C	T	0.0710927	0.000467065	0.000876524	0.59413	C	T	0.052198	-0.00481	0.001076	7.74e-06
	9	9:7010791:T:A	A	T	0.0710927	0.000467065	0.000876524	0.59413	A	T	0.052198	-0.00481	0.001076	7.74e-06
	9	9:7015133:A:G	G	A	0.0716459	0.000307135	0.000872338	0.724776	G	A	0.052808	-0.00478	0.001071	8.09e-06
	9	9:14770332:T:C							C	T	0.125916	-0.00326	0.000727	7.35e-06
	9	9:14771575:T:C							T	C	0.125305	-0.00326	0.000728	7.66e-06	T	C	0.9364	0.0093	0.0016	0.0007	0.01594	93.1	+-
	9	9:14773778:T:A							A	T	0.125611	-0.00322	0.000727	9.27e-06	A	T	0.0636	0.0093	-0.0016	0.0007	0.01594	93.1	-+
	9	9:14773991:G:A							A	G	0.125458	-0.00326	0.000727	7.52e-06	A	G	0.9359	0.0092	0.0017	0.0007	0.01091	92.6	+-
	15	15:61305580:C:T	T	C	0.159474	-0.00285	0.000639	8.38e-06	T	C	0.142552	0.000744989	0.000678427	0.272155	T	C	0.1515	0.0084	-0.0012	0.0005	0.01264	93.3	+-
	15	15:61308209:T:A	A	T	0.159613	-0.00283	0.000638	9.17e-06	A	T	0.142857	0.000789654	0.000677256	0.24363	A	T	0.1517	0.0084	-0.0011	0.0005	0.01513	93.4	+-
	15	15:61308850:T:C	C	T	0.159613	-0.00283	0.000638	9.17e-06	C	T	0.142705	0.000805154	0.000677431	0.23462	T	C	0.8483	0.0084	0.0011	0.0005	0.01577	93.4	-+
	15	15:61312022:C:A	A	C	0.159889	-0.0029	0.000638	5.65e-06	A	C	0.142247	0.000811773	0.000677959	0.231159	A	C	0.1516	0.0088	-0.0012	0.0005	0.01279	93.7	+-
	20	20:22781433:C:T							T	C	0.228327	0.002612	0.000565	3.79e-06
	20	20:22789681:C:G							G	C	0.232448	0.002677	0.000558	1.6e-06
	20	20:22789939:G:C							C	G	0.232448	0.002677	0.000558	1.6e-06
	20	20:22790025:A:C							C	A	0.232753	0.002686	0.000558	1.47e-06
	20	20:22790548:A:G							G	A	0.233364	0.002646	0.000558	2.11e-06
	20	20:22791068:G:C							C	G	0.233059	0.002636	0.000558	2.3e-06
	20	20:22791563:T:C							C	T	0.233364	0.002646	0.000558	2.11e-06
	20	20:22792747:G:A							A	G	0.232906	0.002719	0.000559	1.14e-06
	20	20:22793622:C:G							G	C	0.23199	0.002685	0.000558	1.52e-06
	20	20:22794443:T:C							C	T	0.232295	0.002698	0.000558	1.35e-06
	20	20:22794444:G:A							A	G	0.23199	0.002764	0.000559	7.72e-07
	20	20:22796990:T:A							A	T	0.231532	0.002735	0.00056	1.04e-06
	20	20:22797078:C:T							T	C	0.23199	0.002676	0.000558	1.66e-06
	20	20:22797241:C:T							T	C	0.23199	0.002676	0.000558	1.66e-06
	20	20:22804426:A:G							G	A	0.232601	0.002614	0.000557	2.7e-06
	20	20:22805719:T:A							A	T	0.231074	0.002557	0.000559	4.68e-06

## Sheet: XXL-VLDL-FC
	Online supplementary
	GWAS results from mixed linear model association analyses (mlma). SNPs identifed at the suggestive level (1 x 105) in at least one ethnicity. Significant SNPs are shown in bold. Shaded rows represent SNPs not included in the GWAS due to the SNP not being included in the GWAS as a result of failing a previous QC step. Meta-analysis results obtained from a fixed effects inverse variance model in ME…
			South Asians						White Europeans						Meta Analysis
	Chromosome	SNP	A1	A2	Frequency	β estimate	SE	P value	A1	A2	Frequency	β estimate	SE	P value	A1	A2	Frequency	FreqSE	β estimate	SE	P value	I2	Direction
	1	1:179832638:T:C	C	T	0.125592	0.000351363	0.000592412	0.55311	C	T	0.19807	0.002361	0.000516	4.81e-06	T	C	0.8332	0.0359	-0.0015	0.0004	0.0001231	84.7	--
	1	1:179841753:T:C	C	T	0.152464	-0.000101494	0.000541309	0.85127	C	T	0.205423	0.002521	0.000508	6.91e-07	T	C	0.8194	0.0264	-0.0013	0.0004	0.0004824	92	-+
	1	1:179847877:C:T	T	C	0.14411	-4.56415e-05	0.000553137	0.934238	T	C	0.185815	0.002398	0.00053	5.96e-06	T	C	0.1659	0.0208	0.0012	0.0004	0.001328	90.2	+-
	1	1:179865015:C:G	G	C	0.0822891	-0.000128068	0.000702098	0.855262	G	C	0.132812	0.00275	0.000607	5.85e-06	C	G	0.8888	0.025	-0.0015	0.0005	0.0009399	89.6	-+
	2	2:118672217:G:A	A	G	0.281537	-0.00199	0.000428	3.41e-06	A	G	0.322917	0.000418365	0.000447333	0.349664	A	G	0.3013	0.0207	-0.0008	0.0003	0.006669	93.4	+-
	3	3:1639201:T:G							G	T	0.119945	-0.00281	0.000634	8.94e-06
	3	3:1639345:A:C							C	A	0.119945	-0.00281	0.000634	8.94e-06
	3	3:1641846:C:G							G	C	0.119026	-0.00286	0.000638	7.14e-06
	3	3:1641849:C:A							A	C	0.119179	-0.00283	0.000638	9.43e-06
	3	3:1641995:G:T							T	G	0.119638	-0.00283	0.000636	8.92e-06
	4	4:190441762:T:G							G	T	0.083487	-0.00338	0.000757	7.86e-06
	4	4:190450993:C:T	T	C	0.0591757	0.00127452	0.00081189	0.116457	T	C	0.083333	-0.00339	0.000757	7.78e-06	T	C	0.0721	0.012	-0.0012	0.0006	0.02747	94.3	-+
	4	4:190451488:G:A	A	G	0.0591757	0.00127452	0.00081189	0.116457	A	G	0.083333	-0.00339	0.000757	7.78e-06	A	G	0.0721	0.012	-0.0012	0.0006	0.02747	94.3	-+
	4	4:190452010:G:A	A	G	0.0591757	0.00127452	0.00081189	0.116457	A	G	0.083333	-0.00339	0.000757	7.78e-06	A	G	0.0721	0.012	-0.0012	0.0006	0.02747	94.3	-+
	4	4:48294622:G:A	A	G	0.164578	-0.00228	0.000517	9.98e-06	A	G	0.0585172	0.000349679	0.000885358	0.692874	A	G	0.1376	0.0462	-0.0016	0.0004	0.0003072	84.8	+-
	4	4:48295568:C:T	T	C	0.164578	-0.00228	0.000517	9.98e-06	T	C	0.0585172	0.000349679	0.000885358	0.692874	T	C	0.1376	0.0462	-0.0016	0.0004	0.0003072	84.8	+-
	4	4:48295736:C:G	G	C	0.164578	-0.00228	0.000517	9.98e-06	G	C	0.0585172	0.000349679	0.000885358	0.692874	C	G	0.8624	0.0462	0.0016	0.0004	0.0003072	84.8	-+
	4	4:48301307:T:C	C	T	0.164439	-0.00231	0.000516	7.89e-06	C	T	0.0585172	0.000349679	0.000885358	0.692874	T	C	0.8624	0.0461	0.0016	0.0004	0.0002436	85.2	-+
	5	5:80479164:T:C							T	C	0.188266	-0.00235	0.000531	9.16e-06
	6	6:169806814:T:C	C	T	0.364662	0.001769	0.0004	9.76e-06	C	T	0.230392	0.00046527	0.000485831	0.338225	T	C	0.6896	0.0659	-0.0012	0.0003	5.75e-05	76.7	--
	6	6:169813310:G:A	A	G	0.364522	0.00177	0.0004	9.62e-06	A	G	0.230239	0.000495811	0.000485847	0.307488	A	G	0.3103	0.0659	0.0013	0.0003	4.81e-05	75.6	++
	6	6:169813695:G:A	A	G	0.364522	0.00177	0.0004	9.62e-06	A	G	0.230239	0.000495811	0.000485847	0.307488	A	G	0.3103	0.0659	0.0013	0.0003	4.81e-05	75.6	++
	6	6:169817514:C:T	T	C	0.413534	0.001732	0.000391	9.56e-06	T	C	0.258425	0.000281603	0.00046557	0.545274	T	C	0.3494	0.0764	0.0011	0.0003	0.0001561	82.4	++
	6	6:169820307:G:A	A	G	0.368143	0.001798	0.000399	6.45e-06	A	G	0.231158	0.000439945	0.000485346	0.364695	A	G	0.3129	0.0672	0.0013	0.0003	4.98e-05	78.6	++
	6	6:169821544:T:C	C	T	0.367029	0.001802	0.000399	6.3e-06	C	T	0.231464	0.000424583	0.000485316	0.381651	T	C	0.6876	0.0665	-0.0012	0.0003	5.25e-05	79.2	--
	6	6:169823476:G:C	C	G	0.36675	0.001804	0.000399	6.22e-06	C	G	0.231771	0.000418278	0.000484881	0.388335	C	G	0.3123	0.0662	0.0012	0.0003	5.36e-05	79.5	++
	6	6:169823477:G:A	A	G	0.36675	0.001804	0.000399	6.22e-06	A	G	0.231771	0.000418278	0.000484881	0.388335	A	G	0.3123	0.0662	0.0012	0.0003	5.36e-05	79.5	++
	6	6:169824254:G:A	A	G	0.367168	0.001814	0.000399	5.49e-06	A	G	0.231158	0.000416735	0.000485346	0.39054	A	G	0.3123	0.0667	0.0013	0.0003	4.97e-05	79.8	++
	6	6:169826689:G:A	A	G	0.364244	0.001807	0.000399	6.08e-06	A	G	0.231464	0.000424583	0.000485316	0.38165	A	G	0.3107	0.0651	0.0012	0.0003	5.04e-05	79.3	++
	6	6:169841929:G:C	C	G	0.363409	0.001784	0.000399	7.89e-06	C	G	0.229167	0.000456112	0.00048678	0.34875	C	G	0.3095	0.0658	0.0013	0.0003	5.08e-05	77.5	++
	6	6:169846985:A:G	G	A	0.364383	0.001768	0.000399	9.51e-06	G	A	0.229013	0.000411762	0.000486797	0.397631	A	G	0.69	0.0664	-0.0012	0.0003	7.4e-05	78.5	--
	6	6:169848646:C:A	A	C	0.364383	0.001768	0.000399	9.51e-06	A	C	0.229167	0.00043042	0.00048678	0.376578	A	C	0.31	0.0663	0.0012	0.0003	6.68e-05	77.9	++
	6	6:169874484:A:G	G	A	0.364383	0.001768	0.000399	9.51e-06	G	A	0.230086	0.000470199	0.000485863	0.333164	A	G	0.6897	0.0659	-0.0012	0.0003	5.38e-05	76.5	--
	6	6:33649461:G:A	A	G	0.0168477	-0.000685458	0.00152122	0.65228	A	G	0.053615	-0.00418	0.000932	7.35e-06	A	G	0.0436	0.0164	-0.0032	0.0008	4.91e-05	73.9	--
	6	6:33658780:C:T	T	C	0.0157338	-0.000716264	0.00157057	0.64835	T	C	0.052083	-0.00485	0.000946	3.03e-07	T	C	0.0424	0.0161	-0.0037	0.0008	3.71e-06	80.3	--
	6	6:33667660:C:T	T	C	0.0161515	-0.000281625	0.00155148	0.855959	T	C	0.054688	-0.00478	0.000927	2.42e-07	T	C	0.0445	0.017	-0.0036	0.0008	6.2e-06	83.9	--
	6	6:33683068:A:T	T	A	0.0179616	0.000238308	0.00147646	0.871774	T	A	0.0553	-0.00471	0.000922	3.18e-07	A	T	0.9552	0.0168	0.0033	0.0008	2.16e-05	87.6	+-
	6	6:33683548:A:G	G	A	0.0179616	0.000238308	0.00147646	0.871774	G	A	0.055147	-0.00461	0.000923	5.83e-07	A	G	0.9553	0.0167	0.0032	0.0008	3.33e-05	87.1	+-
	6	6:33689299:A:G	G	A	0.0206071	0.000418707	0.0013849	0.762395	G	A	0.055607	-0.00454	0.000917	7.45e-07	A	G	0.9551	0.0161	0.003	0.0008	7.46e-05	88.8	+-
	6	6:33692368:T:C	C	T	0.0207463	0.000643444	0.00138057	0.641164	C	T	0.056526	-0.00476	0.000911	1.69e-07	T	C	0.9543	0.0164	0.0031	0.0008	4.05e-05	90.6	+-
	6	6:33700004:G:A	A	G	0.0186578	0.000139539	0.00145051	0.923362	A	G	0.054534	-0.00448	0.000925	1.31e-06	A	G	0.0442	0.0163	-0.0031	0.0008	5.53e-05	86.1	-+
	6	6:33704601:C:T	T	C	0.0175439	-0.000137741	0.00149276	0.92648	T	C	0.053462	-0.00416	0.000936	8.58e-06	T	C	0.0433	0.0162	-0.003	0.0008	0.0001365	80.8	--
	6	6:33716945:G:T	T	G	0.0176831	-0.000221518	0.00148726	0.881598	T	G	0.054075	-0.00417	0.000934	7.96e-06	T	G	0.0438	0.0164	-0.0031	0.0008	0.0001133	80.2	--
	6	6:99844599:T:G							G	T	0.12454	-0.00281	0.000633	8.74e-06
	9	9:14770332:T:C							C	T	0.125919	-0.0028	0.000627	8.07e-06
	10	10:116209670:G:A							A	G	0.078738	-0.00362	0.00078	3.38e-06
	10	10:116224299:C:T							T	C	0.079044	-0.0036	0.000779	3.85e-06
	10	10:116226151:T:C							C	T	0.079657	-0.0035	0.000776	6.66e-06
	10	10:116227321:A:C							C	A	0.078738	-0.00351	0.00078	6.66e-06
	11	11:122914772:G:A							A	G	0.145987	-0.0027	0.000598	6.43e-06
	11	11:42100650:T:C	C	T	0.075606	-0.00322	0.000728	9.64e-06	C	T	0.0166973	0.00146587	0.00160398	0.360773	T	C	0.9345	0.0222	0.0024	0.0007	0.0002623	85.9	-+
	11	11:42106415:T:C	C	T	0.075606	-0.00322	0.000728	9.64e-06	C	T	0.0166973	0.00146587	0.00160398	0.360773	T	C	0.9345	0.0222	0.0024	0.0007	0.0002623	85.9	-+
	11	11:42107131:T:A	A	T	0.075606	-0.00322	0.000728	9.64e-06	A	T	0.0166973	0.00146587	0.00160398	0.360773	A	T	0.0655	0.0222	-0.0024	0.0007	0.0002623	85.9	+-
	11	11:42107478:C:A	A	C	0.075606	-0.00322	0.000728	9.64e-06	A	C	0.0166973	0.00146587	0.00160398	0.360773	A	C	0.0655	0.0222	-0.0024	0.0007	0.0002623	85.9	+-
	11	11:42109086:C:T	T	C	0.075606	-0.00322	0.000728	9.64e-06	T	C	0.0166973	0.00146587	0.00160398	0.36077	T	C	0.0655	0.0222	-0.0024	0.0007	0.0002623	85.9	+-
	12	12:31061390:A:G							G	A	0.308364	-0.00208	0.000449	3.79e-06
	12	12:45947683:C:G							G	C	0.344669	-0.00205	0.000434	2.27e-06
	16	16:28139077:G:A							A	G	0.253676	0.002243	0.000478	2.71e-06

## Sheet: XX-LVLDL-TG
	Online supplementary
	GWAS results from mixed linear model association analyses (mlma). SNPs identifed at the suggestive level (1 x 105) in at least one ethnicity. Significant SNPs are shown in bold. Shaded rows represent SNPs not included in the GWAS due to the SNP not being included in the GWAS as a result of failing a previous QC step. Meta-analysis results obtained from a fixed effects inverse variance model in ME…
			South Asians						White Europeans						Meta Analysis
	Chromosome	SNP	A1	A2	Frequency	β estimate	SE	P value	A1	A2	Frequency	β estimate	SE	P value	A1	A2	Frequency	FreqSE	β estimate	SE	P value	I2	Direction
	1	1:179832638:T:C	C	T	0.125419	0.000768599	0.00157524	0.625603	C	T	0.198396	0.006229	0.001359	4.58e-06	T	C	0.8327	0.0361	-0.0039	0.001	0.0001511	85.5	--
	1	1:179841753:T:C	C	T	0.152344	-9.82223e-05	0.00143898	0.94558	C	T	0.205338	0.006395	0.00134	1.81e-06	T	C	0.8193	0.0264	-0.0034	0.001	0.0005688	90.8	-+
	1	1:179865015:C:G	G	C	0.0821708	-0.000730566	0.00186715	0.695596	G	C	0.132984	0.007087	0.001597	9.03e-06	C	G	0.8885	0.0251	-0.0038	0.0012	0.00182	90.1	-+
	2	2:118672217:G:A	A	G	0.28139	-0.00539	0.001137	2.15e-06	A	G	0.323511	0.00134252	0.00117641	0.253785	A	G	0.3017	0.021	-0.0021	0.0008	0.008907	94.1	+-
	3	3:1633714:A:G	G	A	0.159738	-0.000308728	0.00142423	0.82838	G	A	0.117402	-0.00787	0.001691	3.25e-06	A	G	0.8578	0.0209	0.0034	0.0011	0.001557	91.5	++
	3	3:1633903:G:A	A	G	0.161412	-0.000772894	0.00141676	0.585386	A	G	0.117711	-0.00806	0.001687	1.8e-06	A	G	0.1433	0.0215	-0.0038	0.0011	0.0004824	90.9	--
	3	3:1637197:C:T	T	C	0.162109	-0.000900797	0.0014112	0.523266	T	C	0.117865	-0.00798	0.001681	2.07e-06	T	C	0.1438	0.0218	-0.0038	0.0011	0.0003984	90.4	--
	3	3:1637700:T:C	C	T	0.164481	-0.000994387	0.00140281	0.478415	C	T	0.119408	-0.00804	0.00167	1.48e-06	T	C	0.8542	0.0222	0.0039	0.0011	0.0002733	90.4	++
	3	3:1637718:A:G	G	A	0.163365	-0.000904834	0.00140756	0.520328	G	A	0.118173	-0.00798	0.001678	1.96e-06	A	G	0.8553	0.0223	0.0038	0.0011	0.000387	90.4	++
	3	3:1637772:C:G	G	C	0.164342	-0.00110729	0.00140305	0.429994	G	C	0.118173	-0.00798	0.001678	1.96e-06	C	G	0.8547	0.0227	0.0039	0.0011	0.0002562	89.9	++
	3	3:1637790:A:G	G	A	0.163504	-0.000975725	0.00140731	0.488106	G	A	0.118173	-0.00798	0.001678	1.96e-06	A	G	0.8552	0.0223	0.0039	0.0011	0.0003342	90.2	++
	3	3:1637966:G:C	C	G	0.163504	-0.000975725	0.00140731	0.488106	C	G	0.118019	-0.00785	0.001681	3e-06	C	G	0.1448	0.0224	-0.0038	0.0011	0.0004166	89.8	--
	3	3:1638002:T:C	C	T	0.163365	-0.000993695	0.00140615	0.479766	C	T	0.116785	-0.00787	0.001686	3.01e-06	T	C	0.8557	0.0229	0.0038	0.0011	0.0004118	89.8	++
	3	3:1638016:G:A	A	G	0.163365	-0.000995224	0.00140756	0.47953	A	G	0.118019	-0.00785	0.001681	3e-06	A	G	0.1447	0.0223	-0.0038	0.0011	0.0004	89.8	--
	3	3:1639201:T:G							G	T	0.119562	-0.00806	0.00167	1.37e-06
	3	3:1639345:A:C							C	A	0.119562	-0.00806	0.00167	1.37e-06
	3	3:1639677:C:A							A	C	0.109688	-0.00769	0.001737	9.4e-06
	3	3:1640078:T:A							A	T	0.110923	-0.00776	0.001728	7.18e-06
	3	3:1641115:C:G							G	C	0.119253	-0.00791	0.001676	2.35e-06
	3	3:1641187:C:T							T	C	0.117865	-0.00807	0.001684	1.64e-06
	3	3:1641205:A:G							G	A	0.117865	-0.00807	0.001684	1.64e-06
	3	3:1641213:C:T							T	C	0.113699	-0.008	0.00171	2.87e-06
	3	3:1641389:A:G							G	A	0.119716	-0.00797	0.001674	1.94e-06
	3	3:1641475:G:T							T	G	0.110768	-0.00763	0.001726	9.93e-06
	3	3:1641846:C:G							G	C	0.118636	-0.0082	0.001681	1.06e-06
	3	3:1641849:C:A							A	C	0.11879	-0.00808	0.00168	1.51e-06
	3	3:1641878:G:T							T	G	0.119408	-0.00794	0.001677	2.22e-06
	3	3:1641995:G:T							T	G	0.119253	-0.00811	0.001676	1.3e-06
	4	4:190441762:T:G							G	T	0.083616	-0.00892	0.001991	7.38e-06
	4	4:190450993:C:T	T	C	0.0594308	0.00428784	0.00215431	0.0465518	T	C	0.083462	-0.00891	0.001992	7.73e-06	T	C	0.0724	0.012	-0.0028	0.0015	0.05326	95.1	-+
	4	4:190451488:G:A	A	G	0.0594308	0.00428784	0.00215431	0.0465518	A	G	0.083462	-0.00891	0.001992	7.73e-06	A	G	0.0724	0.012	-0.0028	0.0015	0.05326	95.1	-+
	4	4:190452010:G:A	A	G	0.0594308	0.00428784	0.00215431	0.0465518	A	G	0.083462	-0.00891	0.001992	7.73e-06	A	G	0.0724	0.012	-0.0028	0.0015	0.05326	95.1	-+
	4	4:78895423:T:C							C	T	0.055693	-0.01067	0.002392	8.22e-06
	5	5:114312887:C:T	T	C	0.469448	0.000233552	0.00103366	0.82124	T	C	0.488429	0.004931	0.001103	7.72e-06	T	C	0.4783	0.0095	0.0024	0.0008	0.001274	89.6	++
	5	5:114357870:A:C	C	A	0.478097	0.000522569	0.00103296	0.612931	C	A	0.494292	0.004927	0.001105	8.21e-06	A	C	0.5144	0.0081	-0.0026	0.0008	0.0006391	88.2	--
	5	5:114362971:C:T	T	C	0.479213	0.000595102	0.00103277	0.564467	T	C	0.496606	0.004904	0.001105	9.11e-06	T	C	0.4873	0.0087	0.0026	0.0008	0.0005578	87.7	++
	6	6:169806814:T:C	C	T	0.364537	0.004799	0.001064	6.44e-06	C	T	0.23141	0.00168753	0.0012798	0.187308	T	C	0.6899	0.0654	-0.0035	0.0008	1.62e-05	71.4	--
	6	6:169808943:T:C	C	T	0.409459	0.004703	0.001045	6.76e-06	C	T	0.258562	0.00135756	0.00122822	0.269025	T	C	0.6539	0.0745	-0.0033	0.0008	3.41e-05	76.8	--
	6	6:169810854:C:T	T	C	0.409459	0.004703	0.001045	6.76e-06	T	C	0.258716	0.00149496	0.00122728	0.223184	T	C	0.3461	0.0744	0.0034	0.0008	2.48e-05	74.8	++
	6	6:169813310:G:A	A	G	0.364397	0.004804	0.001064	6.3e-06	A	G	0.231256	0.00176269	0.00127985	0.168429	A	G	0.31	0.0655	0.0036	0.0008	1.35e-05	70.1	++
	6	6:169813695:G:A	A	G	0.364397	0.004804	0.001064	6.3e-06	A	G	0.231256	0.00176269	0.00127985	0.168429	A	G	0.31	0.0655	0.0036	0.0008	1.35e-05	70.1	++
	6	6:169817514:C:T	T	C	0.413365	0.004727	0.00104	5.52e-06	T	C	0.259642	0.00134039	0.00122643	0.274429	T	C	0.3491	0.0758	0.0033	0.0008	3e-05	77.5	++
	6	6:169820307:G:A	A	G	0.368025	0.004886	0.00106	4.04e-06	A	G	0.232181	0.00159334	0.00127853	0.212681	A	G	0.3127	0.0667	0.0035	0.0008	1.4e-05	74.6	++
	6	6:169821544:T:C	C	T	0.366908	0.004926	0.001061	3.46e-06	C	T	0.23249	0.00158061	0.00127845	0.216331	T	C	0.6879	0.0661	-0.0036	0.0008	1.29e-05	75.3	--
	6	6:169823476:G:C	C	G	0.366629	0.004929	0.001062	3.44e-06	C	G	0.232799	0.00158329	0.0012773	0.21514	C	G	0.3119	0.0658	0.0036	0.0008	1.29e-05	75.3	++
	6	6:169823477:G:A	A	G	0.366629	0.004929	0.001062	3.44e-06	A	G	0.232799	0.00158329	0.0012773	0.21514	A	G	0.3119	0.0658	0.0036	0.0008	1.29e-05	75.3	++
	6	6:169824254:G:A	A	G	0.367048	0.004959	0.001061	2.99e-06	A	G	0.232181	0.0015608	0.00127853	0.22217	A	G	0.312	0.0663	0.0036	0.0008	1.21e-05	76.1	++
	6	6:169826689:G:A	A	G	0.364118	0.004923	0.001062	3.57e-06	A	G	0.23249	0.00158061	0.00127845	0.216331	A	G	0.3104	0.0647	0.0036	0.0008	1.33e-05	75.3	++
	6	6:169840013:A:G	G	A	0.364118	0.004779	0.001062	6.81e-06	G	A	0.230176	0.00181198	0.00128122	0.157285	A	G	0.6904	0.0658	-0.0036	0.0008	1.26e-05	68.5	--
	6	6:169841901:T:G	G	T	0.364258	0.004787	0.001062	6.51e-06	G	T	0.23033	0.00175031	0.00128118	0.171884	T	G	0.6903	0.0658	-0.0036	0.0008	1.41e-05	70	--
	6	6:169841929:G:C	C	G	0.363281	0.004872	0.001062	4.48e-06	C	G	0.23033	0.00175031	0.00128118	0.171884	C	G	0.3091	0.0653	0.0036	0.0008	1.06e-05	71.6	++
	6	6:169846985:A:G	G	A	0.364258	0.004829	0.001062	5.41e-06	G	A	0.230176	0.00164378	0.00128122	0.1995	A	G	0.6903	0.0659	-0.0035	0.0008	1.56e-05	72.7	--
	6	6:169848646:C:A	A	C	0.364258	0.004829	0.001062	5.41e-06	A	C	0.23033	0.00169402	0.00128118	0.186089	A	C	0.3097	0.0658	0.0036	0.0008	1.4e-05	71.8	++
	6	6:169854858:G:C	C	G	0.364397	0.004802	0.001061	6.05e-06	C	G	0.23033	0.00169402	0.00128118	0.18608	C	G	0.3099	0.0659	0.0035	0.0008	1.5e-05	71.4	++
	6	6:169857203:A:C	C	A	0.367606	0.00479	0.00106	6.24e-06	C	A	0.231256	0.00180055	0.00127877	0.159121	A	C	0.6879	0.067	-0.0036	0.0008	1.2e-05	69.1	--
	6	6:169857451:G:A	A	G	0.367606	0.00479	0.00106	6.24e-06	A	G	0.231256	0.00180055	0.00127877	0.159121	A	G	0.3121	0.067	0.0036	0.0008	1.2e-05	69.1	++
	6	6:169874484:A:G	G	A	0.364258	0.004829	0.001062	5.41e-06	G	A	0.231256	0.00180055	0.00127877	0.159121	A	G	0.69	0.0654	-0.0036	0.0008	1.09e-05	69.9	--
	6	6:169881935:G:A	A	G	0.365234	0.004779	0.001061	6.66e-06	A	G	0.231564	0.00188572	0.00127761	0.13995	A	G	0.3107	0.0657	0.0036	0.0008	1.04e-05	67.1	++
	6	6:169882548:C:A	A	C	0.365234	0.004779	0.001061	6.66e-06	A	C	0.230639	0.0017797	0.00128001	0.164414	A	C	0.3104	0.0661	0.0036	0.0008	1.33e-05	69.3	++
	6	6:33658780:C:T	T	C	0.0157645	-0.00237031	0.00417111	0.56985	T	C	0.052144	-0.0123	0.00249	7.89e-07	T	C	0.0426	0.016	-0.0097	0.0021	5.82e-06	76.1	--
	6	6:33667660:C:T	T	C	0.016183	-0.0013595	0.00412042	0.741443	T	C	0.054613	-0.01232	0.002441	4.45e-07	T	C	0.0446	0.0169	-0.0095	0.0021	6.47e-06	80.9	--
	6	6:33683068:A:T	T	A	0.0179967	0.000298464	0.00392121	0.939327	T	A	0.05523	-0.01221	0.00243	5.06e-07	A	T	0.9551	0.0167	0.0087	0.0021	2.33e-05	86.4	+-
	6	6:33683548:A:G	G	A	0.0179967	0.000298464	0.00392121	0.939327	G	A	0.055076	-0.01194	0.002433	9.23e-07	A	G	0.9552	0.0166	0.0085	0.0021	3.63e-05	85.8	+-
	6	6:33689299:A:G	G	A	0.0206473	0.000953184	0.00367806	0.795517	G	A	0.055538	-0.01172	0.002417	1.23e-06	A	G	0.955	0.016	0.0079	0.002	9.23e-05	87.9	+-
	6	6:33692368:T:C	C	T	0.0207868	0.00151045	0.00366656	0.680373	C	T	0.056464	-0.01225	0.0024	3.3e-07	T	C	0.9542	0.0163	0.0081	0.002	5.23e-05	89.9	+-
	6	6:33700004:G:A	A	G	0.0186942	-0.000238689	0.0038523	0.950595	A	G	0.054459	-0.01152	0.002437	2.26e-06	A	G	0.0442	0.0162	-0.0083	0.0021	5.63e-05	83.7	--
	11	11:122914324:G:C							C	G	0.168158	-0.00702	0.001481	2.12e-06
	11	11:122914772:G:A							A	G	0.145634	-0.00753	0.001575	1.72e-06
	11	11:122915426:C:T							T	C	0.167849	-0.00693	0.001482	2.92e-06
	11	11:122928175:A:G							G	A	0.169238	-0.00653	0.001479	9.98e-06
	11	11:122929407:T:G							G	T	0.169546	-0.00669	0.001479	5.99e-06
	11	11:122931213:C:T							T	C	0.169392	-0.00664	0.001479	7.15e-06
	11	11:122931625:G:A							A	G	0.169392	-0.00664	0.001479	7.15e-06
	11	11:122932777:G:A							A	G	0.14656	-0.00713	0.001573	5.83e-06
	11	11:122936666:G:A							A	G	0.147331	-0.0073	0.001569	3.3e-06
	11	11:122937521:T:G							G	T	0.147331	-0.0073	0.001569	3.3e-06
	11	11:122939095:G:A							A	G	0.147331	-0.0073	0.001569	3.3e-06
	11	11:122945137:G:A							A	G	0.147331	-0.0073	0.001569	3.3e-06
	11	11:122947589:G:T							T	G	0.146868	-0.00696	0.001572	9.53e-06
	11	11:122949407:C:T							T	C	0.14656	-0.00698	0.001573	9.15e-06
	11	11:122956601:C:T							T	C	0.14656	-0.00698	0.001573	9.15e-06
	11	11:122957218:T:C							C	T	0.14656	-0.00698	0.001573	9.15e-06
	11	11:122957786:C:A							A	C	0.14656	-0.00698	0.001573	9.15e-06
	12	12:31061390:A:G							G	A	0.308701	-0.00544	0.001182	4.27e-06
	16	16:28139077:G:A							A	G	0.253625	0.006163	0.001259	9.74e-07
	22	22:48094543:C:T							T	C	0.076674	0.00936	0.002092	7.7e-06
	22	22:48096241:A:G							G	A	0.076674	0.00936	0.002092	7.7e-06
	22	22:48107633:C:T	T	C	0.046875	0.00202313	0.00245149	0.409221	T	C	0.076057	0.009319	0.002099	9.01e-06	T	C	0.0637	0.0144	0.0062	0.0016	9.26e-05	80.4	++
	22	22:48150076:A:C	C	A	0.0620815	0.00151372	0.00214835	0.48106	C	A	0.091947	0.008485	0.001908	8.72e-06	A	C	0.9212	0.0148	-0.0054	0.0014	0.0001489	83	--
