# Supplementary material for: Metabolic drivers of dysglycemia in pregnancy: ethnic-specific GWAS of 146 metabolites and 1-sample Mendelian randomization analyses in a UK multi-ethnic birth cohort
Source: Front Endocrinol (Lausanne). 2023 May 15;14:1157416. doi: 10.3389/fendo.2023.1157416 (PMC10225646; doi:10.3389/fendo.2023.1157416)
Supplement: Supplementary file 3 [file DataSheet_3.xlsx]

## Sheet: Individual Metabolites
	Online supplementary
	MR results for individual metabolites. Bolded p values indicate signficant MR results (α = 0.05). Shaded rows indicate metabolites with no identified SNPS at the suggestive level (p value = 1 x 10-5). Units mmol/l unless states. SA: surface area. SE: standard error. WuH: p value from Wu-Hausman test of endogenity.
			White Europeans									South Asian
			F statistic	Fasting glucose (mmol/l)				2-hour post glucose (mmol/l)				F statistic	Fasting glucose (mmol/l)				2-hour glucose (mmol/l)
	Class	Metabolite		β estimate	SE	P value	WuH	β estimate	SE	P value	WuH		β estimate	SE	P value	WuH	β estimate	SE	P value	WuH
	XXL VLDL	XXL-VLDL-P (mol/l)	46.7	2509	9937	0.8007	0.852	4370	26100	0.8671	0.97	11.8	14180	24180	0.558	0.598	79950	55050	0.147	0.114
		XXL-VLDL-L	105	0.03992	0.119465	0.73828	0.785	0.103491	0.313866	0.742	0.97	11.4	-0.11104	0.4476	0.804	0.776	-0.572709	0.977943	0.558	0.592
		XXL-VLDL-PL	114	0.170051	0.311847	0.58558	0.593	-0.568413	0.820837	0.489	0.325	20.5	0.546234	0.910994	0.549	0.561	0.23911	1.9739	0.904	0.843
		XXL-VLDL-C	122	0.109515	0.240221	0.6485	0.732	-0.346481	0.632489	0.584	0.359	10	1.13527	1.05268	0.281	0.284	1.467	2.25978	0.516	0.474
		XXL-VLDL-CE	67.2	0.418239	0.410521	0.30837	0.35	-0.31891	1.07642	0.767	0.535	20.4	0.64816	0.91618	0.479	0.521	0.467475	1.98965	0.814	0.749
		XXL-VLDL-FC	120	0.137589	0.361328	0.703387	0.796	-0.590448	0.950287	0.534	0.341	22	-0.252715	1.0463	0.809	0.792	0.499234	2.28434	0.827	0.792
		XXL-VLDL-TG	104	-0.10721	0.147418	0.46712	0.419	-0.189441	0.387001	0.625	0.441	11.8	-0.154131	0.541883	0.776	0.758	-0.743097	1.18523	0.531	0.569
	XL VLDL	XL-VLDL-P (mol/l)	76.7	0.008809	0.028434	0.756731	0.827	0.073695	0.074791	0.3245	0.395	54.7	0.06064	0.041992	0.14881	0.175	0.119957	0.091456	0.1897	0.173
		XL-VLDL-L	110	-0.048991	0.064086	0.444653	0.385	-0.045689	0.168048	0.786	0.599	23.9	-0.04514	0.169521	0.79	0.747	0.078853	0.368889	0.831	0.802
		XL-VLDL-PL	100	-0.097184	0.162766	0.5505	0.503	-0.16495	0.427562	0.7	0.52	13.6	0.768218	0.572242	0.18	0.178	1.03246	1.22141	0.398	0.371
		XL-VLDL-C	31.1	-0.194756	0.261105	0.45579	0.42	-0.427808	0.685746	0.533	0.426	32.6	0.191835	0.317529	0.546	0.611	0.217494	0.691085	0.753	0.736
		XL-VLDL-CE	78.1	-0.009627	0.224351	0.965776	0.863	0.068602	0.588882	0.907	0.879	43	0.545113	0.373528	0.145	0.177	0.934472	0.812029	0.25	0.234
		XL-VLDL-FC	89.3	0.09722	0.230309	0.67296	0.721	-0.485166	0.606782	0.424	0.274	41.9	0.219689	0.415439	0.597	0.655	0.628665	0.906863	0.488	0.462
		XL-VLDL-TG	109	-0.062753	0.080462	0.435501	0.379	-0.063174	0.210928	0.765	0.604	34.5	0.027612	0.17658	0.876	0.917	-0.013006	0.384744	0.973	0.989
	L VLDL	L-VLDL-P (mol/l)	33.2	-794.9	634.4	0.21027	0.191	1522	1652	0.357	0.405	45.1	608.3	669.7	0.364	0.397	672.7	1454	0.644	0.624
		L-VLDL-L	45.5	-0.043093	0.060214	0.474249	0.458	0.032221	0.157482	0.838	0.936	55.4	0.069128	0.067518	0.306	0.324	-0.02779	0.146478	0.85	0.878
		L-VLDL-PL	41.7	0.119258	0.148544	0.42212	0.428	0.021218	0.388262	0.956	0.927	45	0.04159	0.174711	0.812	0.861	0.01629	0.37981	0.966	0.933
		L-VLDL-C	78.4	0.011031	0.09374	0.906333	0.952	0.020165	0.24612	0.935	0.904	33.8	0.030405	0.174594	0.862	0.93	-0.006918	0.379856	0.985	0.973
		L-VLDL-CE	58.1	-0.078	0.156006	0.617122	0.541	-0.070714	0.408608	0.863	0.683	43.9	0.19627	0.21794	0.368	0.418	-0.059397	0.472819	0.9	0.937
		L-VLDL-FC	63.5	-0.111034	0.141498	0.432686	0.394	-0.163959	0.370859	0.658	0.523	44.1	0.166425	0.209962	0.428	0.455	0.156777	0.455798	0.731	0.699
		L-VLDL-TG	55.5	-0.08415	0.071751	0.240958	0.221	-0.162467	0.18798	0.387	0.311	43.6	0.190723	0.212228	0.369	0.393	0.20036	0.460357	0.663	0.636
	M VLDL	M-VLDL-P (mol/l)	53	-312.9	333	0.34742	0.331	796.1	871.5	0.361	0.424	11.3	-274.9	870.3	0.752	0.72	-1154	1901	0.544	0.562
		M-VLDL-L	505	0.001644	0.004827	0.7334	0.433	0.019716	0.012653	0.119	0.224	68.4	0.016665	0.008648	0.0541	0.0575	0.045816	0.019037	0.0161	0.00776
		M-VLDL-PL	44.8	-0.078853	0.140489	0.57465	0.558	0.354523	0.368971	0.337	0.41	33.4	-0.027941	0.191931	0.884	0.828	0.190766	0.418409	0.648	0.592
		M-VLDL-C	91.6	-0.048673	0.085657	0.56992	0.535	-0.052267	0.224379	0.816	0.585	9.76	0.348983	0.314331	0.267	0.276	0.445717	0.672582	0.508	0.472
		M-VLDL-CE	70.6	0.039762	0.136398	0.77068	0.796	0.031839	0.358158	0.929	0.861	94.8	0.005753	0.008133	0.479	0.559	-0.027529	0.017729	0.121	0.156
		M-VLDL-FC	354	0.0001413	0.0056671	0.9801	0.755	0.00857	0.014847	0.564	0.897	31.4	-0.037101	0.029667	0.211	0.241	-0.037101	0.029667	0.211	0.241
		M-VLDL-TG	355	-0.001855	0.005254	0.724032	0.923	0.004298	0.013784	0.755	0.967	33.3	0.018022	0.012383	0.146	0.151	-0.037101	0.029667	0.211	0.241
	S VLDL	S-VLDL-P (mol/l)	58.5	-629	329.7	0.05649	0.0382	-459.6	849.8	0.589	0.452	32.1	16.91	5.354	0.975	0.973	-449.9	1166	0.7	0.741
		S-VLDL-L	46.6	-0.144279	0.083096	0.0826	0.0622	0.094754	0.213799	0.658	0.769	10.7	0.099486	0.209959	0.636	0.658	0.703036	0.481099	0.14402	0.111
		S-VLDL-PL	1.97	-0.107768	1.06277	0.919236	0.913	-4.30741	3.81893	0.2594	0.116	10.7	0.287683	0.483938	0.552	0.567	-0.44339	1.04919	0.673	0.691
		S-VLDL-C	54.9	-0.109112	0.122009	0.37123	0.34	0.421701	0.320834	0.189	0.25	-
		S-VLDL-CE	55.9	-0.016451	0.142604	0.90817	0.867	0.388552	0.375151	0.3	0.384	31.3	0.171087	0.234818	0.466	0.557	-0.238131	0.509464	0.64	0.762
		S-VLDL-FC	46.8	-0.396302	0.222758	0.07532	0.0641	0.252826	0.573533	0.659	0.77	22.3	0.102688	0.391237	0.793	0.831	0.64381	0.856875	0.452	0.412
		S-VLDL-TG	63.4	-0.124045	0.099563	0.21289	0.197	0.391878	0.261473	0.134	0.149	260	-0.003123	0.00717	0.663	0.487	-0.013942	0.015609	0.372	0.419
	XS VLDL	XS-VLDL-P (mol/l)	84.2	-139.5	275.8	0.61289	0.542	1044	727	0.151	0.24	10.8	1945	1040	0.0614	0.0504	3244	2207	0.1417	0.1
		XS-VLDL-L	86.5	-0.040911	0.075501	0.58795	0.519	0.071114	0.198087	0.72	0.965	11.1	0.12264	0.261152	0.639	0.691	-0.565502	0.576349	0.327	0.368
		XS-VLDL-PL	87.6	-0.028066	0.127616	0.82594	0.71	0.066908	0.335417	0.842	0.806	32.3	0.044974	0.25959	0.862	0.962	0.206418	0.565021	0.715	0.572
		XS-VLDL-C	59.4	0.005503	0.128059	0.96573	0.94	0.39999	0.336803	0.235	0.367	15.6	-0.21902	0.198197	0.269	0.207	0.02406	0.38439	0.9501	0.856
		XS-VLDL-CE	96	0.044964	0.121107	0.71045	0.834	-0.024124	0.317541	0.939	0.637	20.4	-0.371592	0.325165	0.253	0.204	-0.04809	0.691721	0.945	0.909
		XS-VLDL-FC	97.8	-0.175351	0.179078	0.32756	0.28	0.174065	0.468992	0.711	0.994	22.1	0.07449	0.463152	0.872	0.954	-0.325066	1.00666	0.747	0.862
		XS-VLDL-TG	87.8	0.055541	0.142935	0.69762	0.755	0.840811	0.379223	0.0267	0.0428	55.3	0.15716	0.221648	0.478	0.549	0.755801	0.487511	0.121	0.0998
	IDL	IDL-P (mol/l)	42.2	-182.3	239.4	0.44632	0.434	-929.5	640.3	0.147	0.0732	32.4	-290.4	344.3	0.399	0.344	183.5	744	0.805	0.624
		IDL-L	31.1	-0.008392	0.085906	0.92219	0.915	-0.003671	0.226584	0.987	0.79	21.9	-0.12252	0.13113	0.35	0.302	-0.189489	0.281786	0.501	0.625
		IDL-PL	34.3	-0.076592	0.166172	0.64489	0.616	-0.108293	0.436056	0.804	0.596	-
		IDL-C	32.3	-0.070074	0.101656	0.49066	0.475	-0.19475	0.26827	0.468	0.324	10.9	-0.122962	0.226538	0.587	0.556	-1.19061	0.548729	0.0301	0.0211
		IDL-CE	53.3	0.011348	0.093674	0.90358	0.908	0.043425	0.246667	0.86	0.888	11.8	-0.134523	0.256351	0.6	0.564	-1.34209	0.614581	0.029	0.0226
		IDL-FC	13	-0.193905	0.296937	0.51379	0.498	0.181459	0.774403	0.815	0.97	-
		IDL-TG	108	-0.080633	0.137895	0.55876	0.456	0.638225	0.362876	0.0787	0.162	9.94	-0.129511	0.555742	0.816	0.764	0.978426	1.22845	0.42581	0.402
	L LDL	LLDL-P (mol/l)	19.9	-59.0816	259.301	0.81978	0.809	-902.9	704.3	0.2	0.122	11.7	-232.1	338	435.4	0.558	-2238	1043	0.032	0.0242
		LLDL-L	22	-0.092732	0.092494	0.31614	0.299	-0.317529	0.247666	0.2	0.118	21.2	-0.095133	0.117735	0.419	0.383	-0.383218	0.258713	0.139	0.185
		LLDL-PL	23.4	-0.30076	0.216895	0.1656	0.154	0.35322	0.560742	0.529	0.698	5.26	-0.255266	0.598653	0.67	0.64794	1.21033	1.35955	0.373	0.30322
		LLDL-C	32.8	-0.018705	0.083572	0.82291	0.807	0.10582	0.220134	0.631	0.865	11	-0.108119	0.187802	0.565	0.542	0.128403	0.406262	0.751976	0.639
		LLDL-CE	33	-0.08395	0.094338	0.3736	0.362	-0.244378	0.250238	0.329	0.196	11	-0.120638	0.209288	0.564	0.543	0.143618	0.452808	0.751	0.637
		LLDL-FC	11.8	-0.207008	0.301278	0.49207	0.486	0.147159	0.787114	0.851704	0.982	-
		LLDL-TG	79.6	0.217341	0.166916	0.19297	0.199	0.700736	0.43926	0.1107	0.241	20.6	-0.438465	0.415814	0.292	0.238	0.549376	0.89406	0.539	0.535
	M LDL	MLDL-P (mol/l)	31	-246.2	222.4	0.26851	0.252	-796.4	593.4	0.18	0.0995	21.8	-263.87	329.772	0.424	0.391	-1101	725	0.129	0.176
		MLDL-L	22.2	-0.122685	0.116798	0.29361	0.28	-0.36221	0.311178	0.245	0.154	21.9	-0.115205	0.146322	0.431	0.399	-0.473124	0.321186	0.141	0.194
		MLDL-PL	12.8	-0.303738	0.412648	0.04628	0.463	0.04628	1.0777	0.96575	0.914	19	0.08203	0.4083	0.841	0.884	0.12895	0.88806	0.884556	0.748
		MLDL-C	33.1	-0.04803	0.101585	0.63638	0.636	-0.033381	0.267723	0.901	0.66	10.7	-0.13934	0.23002	0.545	0.536	0.157465	0.497351	0.752	0.633
		MLDL-CE	32.5	-0.012641	0.107063	0.90602	0.92	0.213298	0.282609	0.45	0.638	-
		MLDL-FC	32.7	-0.027677	0.287836	0.9234	0.909	0.295913	0.757867	0.696	0.922	21.3	0.128244	0.446489	0.774	0.801	0.328264	0.972689	0.736	0.601
		MLDL-TG	89.6	0.206267	0.222508	0.353989	0.379	0.510839	0.584395	0.382	0.672	19.9	0.417916	0.592589	0.481	0.544	0.407055	1.2851	0.751	0.76
	S LDL	SLDL-P (mol/l)	41.7	-226	185.7	0.22354	0.219	-999.9	502.3	0.0466	0.0171	21.7	-253.1	323.2	0.434	0.406	-1086	712.2	0.127	0.165
		SLDL-L	31.2	-0.081165	0.127897	0.52572	0.529	0.063526	0.336494	0.85	0.923	21.6	-0.151505	0.192303	0.431	0.4	-0.606525	0.422615	0.151	0.193
		SLDL-PL	55.7	-0.205609	0.246437	0.40416	0.399	-0.358875	0.648814	0.58	0.36	11.1	-0.450674	0.711929	0.527	0.501	-3.86055	1.74011	0.0266	0.0152
		SLDL-C	43.9	0.061199	0.113262	0.589005	0.58	0.308066	0.299372	0.304	0.484	21.3	0.049372	0.168781	0.77	0.792	0.10272	0.367149	0.78	0.63
		SLDL-CE	43.3	-0.031105	0.118358	0.79272	0.789	0.250041	0.312812	0.424	0.631	-
		SLDL-FC	41.4	-0.513764	0.331927	0.12176	0.115	-0.111599	0.86213	0.897	0.646	40.8	-0.208772	0.410508	0.611	0.595	-1.27956	0.898906	0.155	0.23
		SLDL-TG	144	-0.003539	0.213883	0.9868	0.914	0.313248	0.561093	0.577	0.948	31.4	-0.051908	0.559188	0.926	0.844	0.616329	1.22054	0.614	0.594
	XL HDL	XLHDL-P (mol/l)	119	41.525	46.2065	0.368887	0.405	172.3	122	0.158	0.264	20.3	-147800	87640	0.0918	0.0607	-205100	186400	0.271	0.231
		XLHDL-L	134	0.043579	0.043121	0.312266	0.337	0.199271	0.113962	0.0805	0.144	20.1	-0.147253	0.087145	0.0912	0.0612	-0.202284	0.185256	0.275	0.235
		XLHDL-PL	114	0.063324	0.052493	0.22778	0.223	0.198825	0.13852	0.151	0.229	21.7	-0.12349	0.152266	0.417	0.343	-0.034514	0.328328	0.916	0.835
		XLHDL-C	151	0.078062	0.054853	0.155	0.152	0.218074	0.144512	0.131	0.209	10.5	-0.39094	0.27299	0.152	0.118	-1.11936	0.617564	0.07	0.046
		XLHDL-CE	109	0.156091	0.0892	0.08023	0.0757	0.541083	0.235941	0.0219	0.0392	11.2	-0.525356	0.369091	0.155	0.121	-1.5358	0.834644	0.0658	0.0448
		XLHDL-FC	106	0.417513	0.223923	0.06233	0.0561	1.02113	0.588962	0.083	0.113	32.1	-0.259089	0.512614	0.613	0.563	-1.30784	0.831502	0.249	0.209
		XLHDL-TG	75.2	0.173699	0.280531	0.53584	0.655	0.603099	0.739378	0.415	0.664	45.8	-0.444324	0.45816	0.332	0.243	-0.23393	0.99101	0.813	0.783
	L HDL	LHDL-P (mol/l)	108	-28.5485	34.0878	0.402372	0.492	219.5	90.9	0.0158	0.02	41.5	15.2387	69.8933	0.827	0.889	227	120.6	0.141	0.168
		LHDL-L	131	-0.008806	0.038504	0.819113	0.961	0.263671	0.102677	0.0103	0.0135	41.1	0.018109	0.086858	0.835	0.893	0.286076	0.191394	0.135	0.164
		LHDL-PL	70.4	-0.065968	0.081342	0.417428	0.495	0.329381	0.215747	0.127	0.155	43.3	0.006225	0.133294	0.963	0.993	0.692078	0.299184	0.0208	0.0209
		LHDL-C	120	0.032454	0.051317	0.527155	0.423	0.278644	0.13622	0.0409	0.0483	42.1	0.078629	0.110479	0.477	0.513	0.270792	0.241177	0.262	0.3
		LHDL-CE	121	0.013684	0.059184	0.817163	0.7	0.286274	0.156977	0.0683	0.0817	40	-0.040749	0.130753	0.755	0.706	0.011404	0.284153	0.968	0.947
		LHDL-FC	108	-0.155407	0.148027	0.293861	0.359	0.603958	0.391356	0.123	0.137	42.1	0.096504	0.299074	0.747	0.796	1.27864	0.663733	0.0541	0.0618
		LHDL-TG	110	0.050553	0.210785	0.81048	0.878	0.040315	0.556529	0.942	0.785	30.7	-0.775525	0.515298	0.132	0.0953	-0.889891	1.1075	0.422	0.357
	M HDL	MHDL-P (mol/l)	0.989	-147.7	328.6	0.6531	0.712	407.031	884.947	0.6456	0.629	0.998	-35450	939700	0.97	0.123	-37320	990800	0.97	0.457
		MHDL-L	0.58	-974.5	1139	0.3922	0.166	-1779	2483	0.474	0.326	22.6	-127.7	133.7	0.34	0.39	-305.5	294	0.299	0.275
		MHDL-PL	96.4	-0.102307	0.121085	0.39822	0.8	-0.092955	0.321028	0.772	0.763	33.9	-0.181749	0.251769	0.47	0.543	-0.322309	0.550978	0.559	0.518
		MHDL-C	117	-0.189203	0.086241	0.02831	0.117	-0.147761	0.22679	0.515	0.676	12.2	-0.226462	0.243387	0.352	0.409	-0.821754	0.552779	0.137	0.114
		MHDL-CE	62.4	-0.326953	0.132141	0.0134	0.0425	-0.442503	0.345194	0.2	0.273	21.9	-0.214927	0.222695	0.335	0.416	-0.614209	0.492594	0.213	0.193
		MHDL-FC	125	-0.274436	0.180059	0.12757	0.388	-0.04211	0.475026	0.929	0.974	33.2	0.257746	0.687915	0.708	0.612	-0.56197	1.50231	0.708	0.67
		MHDL-TG	64	-0.305045	0.322272	0.34394	0.31	-0.63963	0.845934	0.45	0.349	10	-0.241009	1.01941	0.813	0.779	1.52361	2.2393	0.4963	0.53
	S HDL	SHDL-P (mol/l)	89.6	-0.009753	0.064603	0.88001	0.712	0.114214	0.170912	0.504	0.344	10.5	0.311115	0.24622	0.2065	0.155	0.898548	0.550264	0.1026	0.0822
		SHDL-L	96.3	-0.047697	0.062542	0.44573	0.846	0.206338	0.166021	0.214	0.124	11.4	-0.279067	0.232147	0.229	0.229	-1.22758	0.559422	0.0283	0.0121
		SHDL-PL	114	-0.182578	0.111708	0.1023	0.288	-0.063181	0.29405	0.83	0.804	11.5	-0.209544	0.435601	0.631	0.707	0.127348	0.946233	0.8929	0.924
		SHDL-C	41.9	0.355434	0.256671	0.166211	0.0718	0.088591	0.667751	0.894462	0.936	22	1.00121	0.451496	0.0266	0.0195	1.03702	0.941431	0.271	0.283
		SHDL-CE	41.9	0.319067	0.250053	0.202046	0.099	1.78276	0.681187	0.00891	0.00701	31.7	0.180587	0.351478	0.607	0.638	0.390272	0.768692	0.61169	0.61
		SHDL-FC	103	-0.486789	0.294404	0.0983	0.306	0.329405	0.777044	0.672	0.444	21.2	-0.024034	0.798377	0.976	0.901	-0.682311	1.7433	0.696	0.697
		SHDL-TG	79.5	-0.03172	0.249152	0.8987	0.785	-0.032287	0.654648	0.961	0.816	21.4	0.15405	0.598757	0.797	0.852	0.138847	1.30495	0.915	0.946
	Lipoprotein Density	VLDL-D (nm)	74.3	0.072608	0.292413	0.80391	0.771	0.54972	0.772582	0.477	0.492	21.9	0.195029	0.221392	0.378	0.327	-0.048089	0.480098	0.92	0.946
		LDL-D (nm)	10.5	-0.152554	0.380699	0.68865	0.536	1.10791	1.03078	0.283	0.304	53.4	0.086645	0.198486	0.662	0.748	0.110555	0.432087	0.798	0.966
		HDL-D (nm)	131	0.082115	0.028622	0.00415	0.00398	0.191073	0.075626	0.0116	0.0244	43.1	-0.002396	0.062115	0.9692	0.882	-0.069386	0.135446	0.6085	0.563
	Cholesterols	Serum-C	39.1	-0.011234	0.047523	0.81315	0.771	0.119737	0.125548	0.34	0.534	32.3	-0.009713	0.065659	0.882	0.844	0.25279	0.1471	0.0858	0.0485
		VLDL-C	32.4	-0.094519	0.084331	0.26245	0.23	0.052558	0.218775	0.81	0.931	-
		Remnant_C	86.6	-0.03715	0.042911	0.38669	0.365	-0.051184	0.112606	0.649	0.436	53.7	0.122785	0.068546	0.0733	0.0928	-0.133272	0.147156	0.365	0.51
		LDL-C	31.8	0.010751	0.059214	0.85593	0.86	0.076473	0.156083	0.624	0.841	-
		HDL-C	90.6	-0.02946	0.05524	0.59386	0.722	0.295737	0.147087	0.0444	0.0467	32.8	-0.156152	0.119604	0.192	0.177	-0.085155	0.256922	0.74	0.695
		HDL2_C	103	-0.049442	0.047901	0.30207	0.398	0.287947	0.127489	0.024	0.025	38.2	0.002386	0.042725	0.955	0.932	0.043956	0.09307	0.637	0.675
		HDL3_C	66.6	-0.156824	0.30205	0.60366	0.67	1.57996	0.805314	0.0499	0.0736	29.7	0.663418	0.583527	0.2557	0.266	-2.1467	1.28906	0.095936	0.075
		EstC	42	-0.035496	0.054998	0.51871	0.479	0.234269	0.146007	0.109	0.202	5.48	0.086675	0.208595	0.67779	0.68581	0.22542	0.45757	0.622	0.56729
		FreeC	31.3	-0.004482	0.093935	0.96195	0.961	0.013657	0.247495	0.956	0.817	7.16	-0.20641	0.27089	0.446	0.420022	0.717192	0.614356	0.243	0.184959
	Glycerides and Phospholipids	Serum-TG	47.2	0.009465	0.029075	0.744796	0.761	0.02411	0.076148	0.752	0.901	33.6	0.04721	0.070194	0.501	0.547	0.102525	0.153101	0.503	0.467
		VLDL-TG	71	-0.056814	0.039122	0.14653	0.125	0.138313	0.102402	0.177	0.199	34.6	0.072656	0.067861	0.284	0.308	0.103312	0.147169	0.483	0.467
		LDL-TG	78.3	0.048473	0.124087	0.69609	0.719	0.534551	0.534551	0.103	0.218	10.7	-0.32776	0.42822	0.444	0.395	-0.332199	0.919288	0.717847	0.715
		HDL-TG	130	0.002202	0.030098	0.94169	0.975	-0.061758	0.079251	0.436	0.243	11.5	0.063331	0.12852	0.622	0.637	0.12571	0.28051	0.654	0.665
		TotPG	15.8	0.119005	0.135218	0.37887	0.365	-0.204936	0.354307	0.563023	0.465	1.21	0.218384	0.661184	0.741	0.735	2.39209	2.13823	0.263	0.0864
		PC	106	0.015809	0.046772	0.73538	0.657	0.022049	0.123355	0.858	0.776	23.4	0.058271	0.122107	0.633	0.669	0.247826	0.267876	0.35495	0.314
		SM	65.5	0.106253	0.14463	0.4626	0.476	0.417891	0.381116	0.273	0.519	41.4	0.279097	0.22515	0.215	0.212	0.884501	0.496075	0.0747	0.0456
		TotCho	77.4	-0.018711	0.056518	0.74062	0.769	-0.176043	0.15034	0.242	0.117	21.7	0.054093	0.135398	0.69	0.702	0.286639	0.297456	0.3353	0.303
	Apolipoproteins	ApoA1 (g/l)	72.6	-0.151851	0.104577	0.14658	0.192	0.313923	0.274747	0.25329	0.331	63.7	-0.136663	0.097505	0.161	0.144	0.07819	0.21065	0.711	0.767
		ApoB (g/l)	67.6	0.001429	0.077808	0.9853	0.939	-0.248526	0.205943	0.228	0.138	43.7	0.218206	0.12245	0.0748	0.0852	-0.139566	0.261983	0.594	0.758
	Fatty Acids	DHA	49.3	0.025208	0.062848	0.688381	0.899	0.087292	0.165165	0.597	0.858	11.1	0.052622	0.170027	0.757	0.788	-0.182619	0.371805	0.62334	0.611
		TotFA	33.2	0.02005	0.033998	0.55542	0.537	-0.034904	0.089271	0.696	0.569	29.8	0.033083	0.045029	0.463	0.485	0.08376	0.09839	0.39463	0.351
		LA	21.6	-0.058583	0.08646	0.49809	0.492	-0.442097	0.237816	0.0631	0.0386	20.9	0.005571	0.10314	0.957	0.958	0.476838	0.236903	0.0442	0.0297
		FAw3	24.1	0.118676	0.084019	0.157901	0.186	0.095828	0.217152	0.659	0.805	10	0.431629	0.188086	0.0218	0.00754	0.53234	0.372938	0.154	0.11
		FAw6	11	-0.066286	0.123385	0.59115	0.588	0.358795	0.330534	0.2778	0.308	33.4	0.001143	0.078228	0.988	0.97	0.444875	0.179115	0.013	0.00685
		PUFA	10.9	-0.058788	0.110278	0.59401	0.58	0.32671	0.295368	0.269	0.306	43.2	0.023817	0.066783	0.721	0.761	0.264543	0.14807	0.0741	0.0583
		MUFA	61.2	-0.034701	0.039387	0.37836	0.352	0.038261	0.102969	0.71	0.947	12.8	-0.023956	0.105003	0.82	0.784	0.202806	0.23196	0.382	0.379
		SFA	24.3	0.013296	0.076649	0.8623	0.846	-0.216048	0.204479	0.291	0.213	22	0.0006936	0.101803	0.995	0.992	-0.046067	0.221661	0.835	0.904
	Glycolysis Related Metabolites	Lactate	57.1	-0.009049	0.036443	0.803918	0.943	0.019311	0.096363	0.841	0.803	9.52	-0.169426	0.121663	0.164	0.177	-0.064871	0.255645	0.8	0.793
		Pyruvate	42.4	-0.036389	0.046559	0.4345	0.424	-0.157043	0.12346	0.203	0.119	29.8	-0.092834	0.068784	0.177	0.246	-0.017802	0.148051	0.904	0.938
		Citrate	0.191	-1.57911	2.98444	0.597	0.171	0.197043	3.04842	0.948	0.94	67	0.22268	0.42162	0.597	0.458	1.05484	0.926099	0.255	0.254
		Glycerol	74.1	-0.010178	0.243762	0.966699	0.989	0.183409	0.644306	0.776	0.843	19.3	-0.051443	0.568997	0.928	0.985	0.955781	1.24934	0.444	0.406
	Amino Acids	Alanine	92.5	0.027147	0.063276	0.667928	0.603	-0.12002	0.167182	0.473	0.301	7.73	0.069762	0.269718	0.796	0.709	0.574571	0.607623	0.344	0.298
		Glutamine	26.3	-0.094746	0.14124	0.502386	0.611	-0.21263	0.370455	0.566	0.604	2.07	-0.760342	0.815122	0.351	0.2735	-1.8747	1.82381	0.304	0.2273
		Glycine	84.7	-0.041306	0.050979	0.41786	0.688	-0.058732	0.135062	0.664	0.616	3.07	0.18099	0.48058	0.7065	0.6897	-0.687622	1.09622	0.531	0.4985
		Histidine	62.5	-0.710419	0.944289	0.4519	0.73	1.55949	2.49648	0.532	0.355	1.48	12.1179	10.4687	0.247	0.0917	5.30864	16.8288	0.752	0.7143
		Isoleucine	63.8	-0.057229	0.04367	0.19012	0.208	-0.206293	0.115542	0.07428	0.0753	-
		Leucine	73.9	-0.185377	0.061168	0.00246	0.00506	-0.45416	0.161853	0.00505	0.00431	3.64	0.03436	0.32573	0.916	0.88507	0.681749	0.758959	0.3691	0.31172
		Valine	39.5	0.170009	0.4302	0.69273	0.56	-1.26677	1.14432	0.268	0.239	4.96	-0.381164	1.55836	0.80679	0.89354	-2.06121	3.44927	0.5502	0.62254
		Phenylanaline	33.7	-0.170637	0.089441	0.056503	0.0928	0.161114	0.232282	0.487973	0.499	2.01	-0.561952	0.522797	0.282	0.1841	-1.53472	1.21942	0.208	0.1053
		Tyrosine	54.4	0.670862	0.686228	0.328339	0.242	-0.271479	1.79154	0.88	0.851	1.98	-9.14106	14.9462	0.54084	0.363	20.7465	33.6731	0.5379	0.338
	Ketone Bodies	Acetate	43.6	-0.03416	0.037102	0.35728	0.372	-0.064991	0.097694	0.506	0.691	47	-0.007287	0.083547	0.93	0.645	-0.088613	0.18277	0.6278	0.4
		bOHBut	69.6	-0.011962	0.02489	0.6308	0.622	-0.012023	0.065309	0.85395	0.846	-
	Fluid Balance and Inflammation	Creatine	129	-0.210953	0.425348	0.619959	0.717	0.59232	1.1175	0.596	0.634	1.81	29.9288	24.5371	0.223	0.0297	29.7786	36.1491	0.41	0.325
		Albumin (SA)	12.6	7.9425	5.33497	0.13665	0.0925	17.6289	13.8281	0.202	0.157	10.9	-8.92927	6.55978	0.174	0.251	-4.40867	13.9363	0.7518	0.943
		Gycoprotein acetyls	55.3	0.029844	0.091168	0.74342	0.864	-0.064755	0.240668	0.788	0.643	18.3	-0.122824	0.190132	0.518	0.467	-0.260167	0.413642	0.529	0.488

## Sheet: White European LOO
	Online supplementary
	Leave-one-out senstivity analyses for signicant associations identified in White Europeans. Bolded p values indicate signficant MR results (α = 0.05). Units mmol/l unless stated. SE: standard error. WuH: p value from Wu-Hausman test of endogenity.
				F statistic	Fasting glucose (mmol/l)				2-hour post glucose (mmol/l)
	Class	Metabolite	Excluded SNP		β estimate	SE	P-value	WuH	β estimate	SE	P-value	WuH
	XS-VLDL	XS-VLDL-TG	rs11685644	75.9					1.01764	0.409155	0.0129	0.0196
			rs17168796	77.5					0.920943	0.403629	0.0226	0.0349
			rs77423873	77.2					0.917916	0.404504	0.0233	0.0361
			rs1573510	77.6					0.744951	0.401322	0.0635	0.0976
			rs34447547	73.8					0.572553	0.409578	0.162	0.237
			rs4781176	80.7					0.916043	0.395937	0.0208	0.0325
			rs35085155	76					0.759494	0.405435	0.0611	0.0936
			rs28385583	76.9					0.873383	0.404648	0.0479	0.031
	XL-HDL	XL-HDL-CE	rs76030404	96.8					0.625357	0.250677	0.0127	0.0219
			rs55768285	95.2					0.478753	0.251209	0.0568	0.0955
			rs60849715	97.5					0.414915	0.247851	0.0942	0.155
			rs10899584	96.2					0.536413	0.250485	0.0323	0.0555
			rs7321144	94.6					0.455863	0.251722	0.0702	0.117
			rs28446733	96.3					0.653659	0.251693	0.00944	0.0163
			rs7247412	97.8					0.683186	0.250228	0.00636	0.0109
			rs34733998	96.9					0.477026	0.249059	0.0555	0.0939
			rs16999687	97.6					0.541842	0.248791	0.0295	0.0509
	L-HDL	L-HDL-P (mol/l)	rs77662164	101					188.8	93.31	0.0431	0.0559
			rs2555761	96.2					232.3	96.06	0.0156	0.0195
			rs10109848	95.6					232	96.33	0.0161	0.02
			rs10219564	95					243	96.74	0.012	0.0147
			rs9510560	97.5					189.7	94.95	0.0458	0.0591
			rs7321144	95.9					223.1	96.07	0.0203	0.0255
			rs55890848	97.8					264.3	95.7	0.00578	0.00678
			rs10402413	97.5					209.8	95.15	0.0275	0.0351
			rs6126252	97.5					222	95.29	0.0199	0.025
			rs35380742	95.4					190.1	95.93	0.0476	0.0614
		L-HDL-L	rs17525600	120					0.252345	0.106474	0.0178	0.0237
			rs6811162	121					0.301006	0.106718	0.00482	0.006
			rs77662164	121					0.232114	0.105932	0.0285	0.0385
			rs13200375	119					0.258328	0.107312	0.0161	0.0213
			rs2555761	120					0.277214	0.106895	0.00955	0.0124
			rs10109848	119					0.273781	0.107356	0.0108	0.0141
			rs10219564	118					0.286303	0.107655	0.00786	0.0101
			rs9510560	119					0.26733	0.107107	0.0126	0.0165
			rs7321144	121					0.232886	0.106197	0.0284	0.0383
			rs35163069	120					0.282623	0.107137	0.00838	0.0108
			rs6126252	120					0.26598	0.106776	0.0128	0.26598
			rs35380742	117					0.233957	0.107596	0.0297	0.04
		L-HDL-C	rs6811162	111					0.32362	0.14187	0.0226	0.0259
			rs6834601	110					0.300812	0.142394	0.0347	0.0405
			rs77662164	108					0.225924	0.142585	0.113	0.136
			rs13200375	108					0.263499	0.1432	0.0658	0.0784
			rs55768285	110					0.241131	0.141872	0.0893	0.107
			rs2555761	111					0.291254	0.141356	0.0394	0.0463
			rs10109848	109					0.290711	0.142444	0.0413	0.0486
			rs10219564	107					0.305079	0.144357	0.0346	0.0404
			rs2028592	113					0.290901	0.140388	0.0383	0.045
			rs35163069	107					0.300342	0.144009	0.0371	0.0433
			rs35380741	108					0.230913	0.142616	0.106	0.127
	M-HDL	M-HDL-C	rs6663801	108	-0.20294	0.089603	0.02358	0.0954
			rs10033924	110	-0.191129	0.089001	0.03183	0.124
			rs79991518	108	-0.226551	0.089805	0.01169	0.0522
			rs13171149	107	-0.173199	0.089764	0.05375	0.188
			rs62443510	122	-0.154166	0.0843	0.0675	0.241
			rs62445582	122	-0.161974	0.084328	0.05485	0.205
			rs76303188	106	-0.155897	0.090044	0.0835	0.266
			rs17073913	107	-0.193117	0.090065	0.03209	0.123
			rs10085955	108	-0.21951	0.089977	0.01475	0.0636
			rs904558	105	-0.166387	0.090556	0.06624	0.22
			rs12578234	108	-0.181254	0.089392	0.04268	0.156
			rs7398018	108	-0.202742	0.08971	0.02389	0.0963
			rs16964930	106	-0.230208	0.090678	0.01117	0.0495
		M-HDL-CE	rs6663801	53.9	-0.364776	0.142582	0.01056	0.0308
			rs10033924	54.6	-0.344858	0.141277	0.0147	0.0425
			rs79991518	53.8	-0.405947	0.143629	0.00474	0.014
			rs62445582	52.7	-0.295108	0.142906	0.039	0.102
			rs76303188	52.4	-0.283578	0.143134	0.04765	0.122
			rs17073913	54.3	-0.345919	0.14167	0.0147	0.0423
			rs10085955	53.1	-0.393984	0.144196	0.00632	0.0185
			rs17346889	52.7	-0.350448	0.143803	0.01486	0.042
			rs11593054	55.1	-0.317411	0.140164	0.0236	0.0664
			rs904558	51.2	-0.303901	0.14501	0.03618	0.0942
			rs12578234	52.4	-0.32862	0.143854	0.02241	0.0615
			rs2138011	82.4	-0.249335	0.11473	0.02983	0.103
			rs7398018	85.5	-0.294467	0.113231	0.00935	0.0379
	S-HDL	S-HDL-CE	rs11206525	31.8					1.8835	0.784773	0.0164	0.0131
			rs1881817	30.4					1.66651	0.794393	0.036	0.0325
			rs12769447	32.6					1.78415	0.770878	0.0207	0.0174
			rs9795921	31.6					1.7941	0.783757	0.0221	0.0186
	Lipoprotein Density	HDL_D (nm)	rs13007852	121	0.084063	0.029736	0.00473	0.00458	0.198279	0.078577	0.0117	0.024
			rs2320799	120	0.083449	0.029846	0.0052	0.00509	0.22156	0.079125	0.00514	0.0105
			rs13187167	120	0.079757	0.029807	0.00749	0.00757	0.19364	0.078852	0.0141	0.0288
			rs76030404	119	0.09031	0.030021	0.00265	0.00241	0.206385	0.079202	0.00921	0.0189
			rs153744	125	0.077729	0.029236	0.00788	0.00801	0.169169	0.077194	0.0285	0.0576
			rs55768285	118	0.079731	0.030035	0.00798	0.0081	0.163162	0.079197	0.0395	0.0773
			rs10899584	118	0.07682	0.03003	0.01058	0.011	0.191794	0.079525	0.0159	0.0322
			rs996382	120	0.078149	0.029788	0.00875	0.00895	0.176027	0.078695	0.0254	0.0509
			rs55890848	122	0.079837	0.029623	0.00707	0.00712	0.216162	0.078588	0.0059	0.0123
			rs35251956	133	0.078535	0.028381	0.00569	0.00562	0.190943	0.075091	0.011	0.0235
			rs12456654	120	0.091288	0.030012	0.00237	0.00213	0.205085	0.079134	0.0096	0.0197
			rs34733998	119	0.088743	0.030044	0.00316	0.00293	0.167735	0.078967	0.0337	0.0667
			rs16999687	119	0.079419	0.029914	0.00797	0.00809	0.183495	0.079053	0.0203	0.041
	Cholesterols	HDLC	rs17525600	81.1					0.267807	0.154714	0.0835	0.09
			rs2555761	80					0.323971	0.156416	0.0384	0.0398
			rs10109848	79.7					0.308341	0.156513	0.0489	0.0514
			rs10219564	79.3					0.32866	0.157164	0.0366	0.0377
			rs7490538	75.3					0.303782	0.160748	0.0589	0.0622
			rs59137888	79.1					0.261698	0.156492	0.0946	0.102
			rs16964949	79.8					0.32938	0.156625	0.0355	0.0366
			rs34733998	78.6					0.241705	0.156786	0.123	0.134
		HDL2C	rs77662164	95.4					0.24549	0.132011	0.063	0.0691
			rs2555761	91.9					0.315497	0.135149	0.0196	0.0201
			rs13200375	90.4					0.281491	0.135754	0.0382	0.0408
			rs10109848	91.7					0.305098	0.135145	0.024	0.0249
			rs10219564	90.1					0.305448	0.138241	0.0272	0.0279
			rs7490538	89.8					0.296164	0.136405	0.03	0.0315
			rs59137888	92.1					0.263392	0.134416	0.0501	0.0543
			rs16964949	90.4					0.320166	0.136278	0.0189	0.0192
			rs34733998	92.2					0.246175	0.134156	0.0666	0.073
		HDL3C	rs1104779	57.7					2.00826	0.870014	0.021	0.0295
			rs6443637	55.3					1.8885	0.885772	0.0331	0.0465
			rs7490538	52.7					1.62705	0.902122	0.0714	0.0999
			rs7321144	54					1.24798	0.88634	0.159	0.219
			rs4555250	56.8					1.28109	0.865145	0.139	0.194
			rs34733998	56.1					1.42948	0.872209	0.101	0.143
	Amino Acids	Leucine	rs11586886	63.5	-0.208261	0.066284	0.00169	0.00305	-0.433926	0.173668	0.0125	0.0116
			rs11241582	64.4	-0.174063	0.065109	0.00755	0.0149	-0.470937	0.173216	0.00659	0.00566
			rs2984433	63.7	-0.195781	0.065887	0.00299	0.00562	-0.577163	0.176634	0.0011	0.00069
			rs225598	64	-0.209619	0.066057	0.00152	0.00273	-0.442509	0.173162	0.0106	0.0097
			rs11270713	64	-0.158999	0.065038	0.0145	0.0287	-0.376738	0.171935	0.0285	0.0286
			rs73404871	64	-0.169092	0.065205	0.00955	0.0188	-0.479428	0.173899	0.00587	0.00495
			rs879918	61.5	-0.181776	0.066728	0.00648	0.0124	-0.397771	0.175648	0.0236	0.0232

## Sheet: South Asian LOO
	Online supplementary
	Leave-one-out senstivity analyses for signicant associations identified in South Asians. Bolded p values indicate signficant MR results (α = 0.05). All metabolite values measured in mmol/l. SE: standard error. WuH: p value from Wu-Hausman test of endogenity.
				F statistic	Fasting Glucose (mmol/l)				2-hour Glucose (mmol/l)
	Class	Metabolite	Excluded SNP		β estimate	SE	P-value	WuH	β estimate	SE	P-value	WuH
	M-VLDL	M-VLDL-L	rs17028714	56.7					0.060783	0.021219	0.0042	0.00152
			rs62294143	58.7					0.0375	0.02034	0.0654	0.0411
			rs7856692	58.5					0.044348	0.020513	0.0307	0.017
			rs11597600	57.7					0.03338	0.02045	0.103	0.0692
			rs7224672	57.7					0.043877	0.020633	0.0335	0.019
			rs73481716	56.1					0.055208	0.021182	0.00919	0.00402
	L-HDL	L-HDL-PL	rs3814329	33.4					0.832001	0.345218	0.016	0.0143
			rs10207578	32.1					0.659361	0.346416	0.0571	0.0595
			rs6922	32.6					0.419848	0.338196	0.215	0.24
			rs7486176	32.9					0.853424	0.348696	0.014433	0.0126
	S-HDL	S-HDL-C	rs6679531	11.5	1.26744	0.644718	0.0494	0.0324
			rs9938230	10.3	0.709221	0.642166	0.2695	0.262
	Fatty Acids	LA	rs12720820	10.8					0.22262	0.316768	0.482	0.459
			rs721632	10.7					0.73292	0.35278	0.0378	0.0178
		FAw6	rs12720820	20.9					0.335078	0.221056	0.1297	0.105
			rs11683770	22.7					0.60936	0.22566	0.00696	0.00242
			rs58865405	22.8					0.383794	0.213585	0.0724	0.0532

## Sheet: Metabolite classes
	Online supplementary
	MR results for the analysis of metabolite classes. Bolded p values indicate signficant MR results (α = 0.05). Shaded rows indicate metabolite classes where Principal Componant 1 explained < 70% of the variation within the class meaning MR analysis was not performed. SE: standard error. WuH: p value from Wu-Hausman test of endogenity.
		White European									South Asian
		F statistic	Fasting glucose (mmol/l)				2-hour post glucose (mmol/l)				F statistic	Fasting glucose (mmol/l)				2-hour post glucose (mmol/l)
	Metabolite Class		β estimate	SE	P-value	WuH	β estimate	SE	P-value	WuH		β estimate	SE	P-value	WuH	β estimate	SE	P-value	WuH
	XXL-VLDL	53.3	0.004449	0.016893	0.79227	0.825	0.0139	0.05184	0.789	0.865	44.8	0.03112	0.028438	0.274	0.317	-0.05888	0.07788	0.45	0.451
	XL-VLDL	45.3	0.005982	0.017169	0.727545	0.748	-0.003429	0.052555	0.948	0.844	10.5	0.022535	0.066296	0.734	0.784	0.2135	0.1891	0.259	0.254
	L-VLDL	20.2	0.023755	0.036469	0.51485	0.531	0.006049	0.016526	0.7144	0.752	23.2	0.006362	0.071846	0.929	0.92	0.12438	0.19652	0.527	0.485
	M-VLDL	39.6	0.030399	0.035962	0.397997	0.407	0.008063	0.109856	0.941	0.977	10.5	0.053478	0.105902	0.614	0.617	-0.03068	0.283	0.914	0.942
	S-VLDL	31.5	-0.013989	0.040865	0.732125	0.728	0.11159	0.12626	0.377	0.435	12.1	-0.1002	0.09656	0.299	0.296	-0.09774	0.25821	0.705	0.663
	XS-VLDL	77.5	0.019381	0.025212	0.442112	0.483	0.1434	0.0778	0.0654	0.111	11.9	-0.10204	0.10134	0.314	0.315	-0.09527	0.2718	0.726	0.662
	All VLDL	28.1	28.1	0.011754	0.012947	0.364	0.368	0.01121	0.03938	0.776	0.81	64.6	0.016514	0.014613	0.259	0.321	-0.01485	0.04001	0.71
	XL-HDL	105	-0.051732	0.044614	0.24631	0.249	-0.2851	0.137	0.0375	0.0574	20.3	-0.046924	0.058878	0.426	0.391	-0.05054	0.15859	0.75	0.739
	L-HDL	65.5	0.054277	0.050426	0.281836	0.319	-0.12404	0.15449	0.422	0.476	30.2	0.018017	0.065293	0.783	0.799	0.24619	0.17902	0.169	0.16
	M-HDL	0.441	1.02207	1.36933	0.455	0.173	-0.71793	2.35056	0.76	0.739	21.8	0.013504	0.068426	0.844	0.794	-0.1757	0.18749	0.349	0.32
	S-HDL	-									-
	All HDL	-									-	0.01773	0.04738	0.708	0.739	-0.06902	0.12792	0.59	0.59
	IDL	95.2	-0.024896	0.02344	0.288253	0.231	0.04458	0.07171	0.534	0.874	21.1	0.086531	0.082121	0.292	0.281	-0.04013	0.218	0.854	0.714
	L-LDL	99.6	-0.052608	0.031206	0.09192	0.0658	0.04656	0.09491	0.624	0.991	2.46	0.260907	0.314756	0.407	0.3624	0.39601	0.83148	0.634	0.6576
	M-LDL	72.3	-0.047751	0.022321	0.03249	0.0235	0.11555	0.06767	0.0878	0.182	10.8	-0.047843	0.08731	0.584	0.577	-0.17177	0.23353	0.462	0.537
	S-LDL	40	0.084418	0.03965	0.03332	0.0244	-0.24863	0.12002	0.0384	0.0664	32.2	0.055233	0.076708	0.472	0.454	0.0346	0.20576	0.866	0.693
	ALL LDL	72.6	-0.036428	0.016079	0.02354	0.0158	0.03757	0.04845	0.438	0.708	21.7	0.015565	0.045205	0.731	0.724	-0.05114	0.12113	0.673	0.558
	Density	54.1	0.040772	0.041596	0.32706	0.524	0.24674	0.12906	0.056	0.0654	37.8	-0.129828	0.150191	0.387	0.423	0.17643	0.40304	0.662	0.644
	Cholesterol	88.8	-0.028304	0.030035	0.34607	0.302	-0.07748	0.012459	0.09224	0.194	-
	Triglycerides	67.7	0.012972	0.027548	0.63777	0.622	-0.04861	0.08463	0.566	0.436	22.5	0.009948	0.070691	0.888	0.932	0.24714	0.19492	0.205	0.196
	Fatty Acids	92.6	-0.002798	0.029178	0.923616	0.901	0.13631	0.09005	0.13	0.225	32.8	0.018177	0.028285	0.521	0.532	0.17241	0.07905	0.0292	0.0184
	BranchedAA PC1	71.3	0.104186	0.058266	0.073846	0.111	0.34326	0.17949	0.0559	0.0585	21.8	-0.104046	0.143763	0.469	0.514	0.16488	0.3856	0.669	0.571
	UnbranchedAA	-									7.26	-0.324078	0.261589	0.215	0.20652	-0.89381	-0.89381	0.202	0.203782

## Sheet: Metabolite classes LOO 
	Online supplementary
	Leave-one-out senstivity analyses for signicant associations identified in the analyses of metabolite classes. Bolded p values indicate signficant MR results (α = 0.05). SE: standard error. WuH: p value from Wu-Hausman test of endogenity.
				F statistic	Fasting glucose (mmol/l)				2-hour post glucose (mmol/l)
	Ethnicity	Exposure	Excluded SNP		β estimate	SE	P-value	WuH	β estimate	SE	P-value	WuH
	White Europeans	XL-HDL	rs16999687	93.9					-0.27196	0.14396	0.059	0.0878
			rs34733998	92					-0.2336	0.14544	0.108	0.158
			rs28446733	91.4					-0.35599	0.14657	0.0152	0.0224
			rs9926366	94.3					-0.25243	0.14331	0.0783	0.116
			rs7321144	91.4					-0.26127	0.14598	0.0736	0.108
			rs10219564	93.9					-0.32158	0.14426	0.0259	0.0387
			rs11237706	89.6					-0.29677	0.14718	0.0438	0.065
			rs55768285	93.1					-0.244	0.1448	0.0921	0.135
			rs139019016	93.2					-0.32648	0.14533	0.0247	0.0369
		M-LDL	rs5766358	61.8	-0.042607	0.024006	0.07602	0.0614
			rs29863	61.9	-0.044889	0.024019	0.06173	0.0487
			rs12419613	63.7	-0.042138	0.023649	0.07487	0.0602
			rs2247545	60	-0.045308	0.024413	0.06356	0.0504
			rs4489027	63	-0.051248	0.023921	0.03224	0.0235
			rs7577530	61.6	-0.060326	0.024385	0.0134	0.0086
			rs10915339	62.8	-0.047764	0.023911	0.04584	0.0349
		S-LDL	rs5766358	30.1	0.076853	0.045466	0.0911	0.0761	-0.31202	0.14008	0.026	0.0391
			rs29863	30.2	0.084671	0.045596	0.0634	0.0503	-0.23934	0.13769	0.0823	0.128
			rs12419634	31.6	0.077163	0.044427	0.0825	0.0682	-0.17639	0.13403	0.188	0.284
			rs62447465	29.8	0.099443	0.046423	0.03226	0.0227	-0.26806	0.13925	0.0543	0.084
		All LDL	rs132057	61.6	-0.032695	0.01735	0.05959	0.0456
			rs29863	62.5	-0.034738	0.017266	0.04431	0.0327
			rs12419613	63.9	-0.032899	0.017048	0.05372	0.0405
			rs79596299	62.3	-0.035179	0.017305	0.04214	0.0309
			rs2247545	61.2	-0.034845	0.017452	0.04594	0.0341
			rs4489027	62.3	-0.03863	0.017364	0.02615	0.0179
			rs7577530	61.9	-0.046087	0.017578	0.00878	0.00504
	South Asians	Fatty Acids	rs7159441	22.9					0.17399	0.09551	0.0686	0.0495
			rs55728495	22.7					0.19799	0.09512	0.0375	0.0237
			rs12720820	20.6					0.14224	0.09768	0.145	0.119
